# Supplementary material for: Identifying key determinants and dynamics of SARS-CoV-2/ACE2 tight interaction
Source: PLoS One. 2021 Sep 28;16(9):e0257905. doi: 10.1371/journal.pone.0257905 (PMC8478251; doi:10.1371/journal.pone.0257905)
Supplement: S1 File — (ZIP) [file pone.0257905.s006.zip]

Archive with 7 entries (6 files):
- ACE2_RBD2_Figure4C.pdb
- __MACOSX/
- __MACOSX/._ACE2_RBD2_Figure4C.pdb
- ACE2_RBD1_Figure3B_0ns.pdb
- __MACOSX/._ACE2_RBD1_Figure3B_0ns.pdb
- ACE2_RBD1_Figure3B_500ns.pdb
- __MACOSX/._ACE2_RBD1_Figure3B_500ns.pdb
