# Supplementary material for: Identifying key determinants and dynamics of SARS-CoV-2/ACE2 tight interaction
Source: PLoS One. 2021 Sep 28;16(9):e0257905. doi: 10.1371/journal.pone.0257905 (PMC8478251; doi:10.1371/journal.pone.0257905)
Supplement: S1 File — (ZIP) [file pone.0257905.s006.zip › ACE2_RBD2_Figure4C.pdb]

CRYST1   74.936   83.262  161.898  90.00  90.00  90.00 P 1           1
ATOM      1  N   SER S   1     -10.279  19.886  -4.056  0.00  0.00      SA    
ATOM      2  HT1 SER S   1      -9.264  20.083  -4.170  0.00  0.00      SA    
ATOM      3  HT2 SER S   1     -10.493  19.133  -3.371  0.00  0.00      SA    
ATOM      4  HT3 SER S   1     -10.653  20.762  -3.639  0.00  0.00      SA    
ATOM      5  CA  SER S   1     -10.887  19.442  -5.296  0.00  0.00      SA    
ATOM      6  HA  SER S   1     -10.220  18.713  -5.731  0.00  0.00      SA    
ATOM      7  CB  SER S   1     -12.210  18.695  -5.159  0.00  0.00      SA    
ATOM      8  HB1 SER S   1     -12.610  18.399  -6.152  0.00  0.00      SA    
ATOM      9  HB2 SER S   1     -11.917  17.780  -4.602  0.00  0.00      SA    
ATOM     10  OG  SER S   1     -13.186  19.388  -4.324  0.00  0.00      SA    
ATOM     11  HG1 SER S   1     -13.728  19.914  -4.918  0.00  0.00      SA    
ATOM     12  C   SER S   1     -11.019  20.467  -6.338  0.00  0.00      SA    
ATOM     13  O   SER S   1     -11.033  21.731  -6.161  0.00  0.00      SA    
ATOM     14  N   THR S   2     -11.073  20.046  -7.584  0.00  0.00      SA    
ATOM     15  HN  THR S   2     -11.029  19.102  -7.901  0.00  0.00      SA    
ATOM     16  CA  THR S   2     -11.158  20.970  -8.762  0.00  0.00      SA    
ATOM     17  HA  THR S   2     -11.609  21.902  -8.457  0.00  0.00      SA    
ATOM     18  CB  THR S   2      -9.761  21.317  -9.255  0.00  0.00      SA    
ATOM     19  HB  THR S   2      -9.157  21.560  -8.355  0.00  0.00      SA    
ATOM     20  OG1 THR S   2      -9.697  22.543  -9.999  0.00  0.00      SA    
ATOM     21  HG1 THR S   2     -10.235  23.164  -9.501  0.00  0.00      SA    
ATOM     22  CG2 THR S   2      -9.030  20.177 -10.005  0.00  0.00      SA    
ATOM     23 HG21 THR S   2      -7.922  20.266 -10.016  0.00  0.00      SA    
ATOM     24 HG22 THR S   2      -9.315  19.204  -9.552  0.00  0.00      SA    
ATOM     25 HG23 THR S   2      -9.360  20.224 -11.065  0.00  0.00      SA    
ATOM     26  C   THR S   2     -11.937  20.388  -9.916  0.00  0.00      SA    
ATOM     27  O   THR S   2     -11.990  19.188 -10.170  0.00  0.00      SA    
ATOM     28  N   ILE S   3     -12.557  21.241 -10.664  0.00  0.00      SA    
ATOM     29  HN  ILE S   3     -12.508  22.204 -10.410  0.00  0.00      SA    
ATOM     30  CA  ILE S   3     -13.380  20.887 -11.851  0.00  0.00      SA    
ATOM     31  HA  ILE S   3     -14.245  20.352 -11.488  0.00  0.00      SA    
ATOM     32  CB  ILE S   3     -13.884  22.203 -12.446  0.00  0.00      SA    
ATOM     33  HB  ILE S   3     -13.015  22.827 -12.746  0.00  0.00      SA    
ATOM     34  CG2 ILE S   3     -14.631  21.865 -13.761  0.00  0.00      SA    
ATOM     35 HG21 ILE S   3     -15.472  21.156 -13.605  0.00  0.00      SA    
ATOM     36 HG22 ILE S   3     -15.091  22.709 -14.318  0.00  0.00      SA    
ATOM     37 HG23 ILE S   3     -13.990  21.317 -14.484  0.00  0.00      SA    
ATOM     38  CG1 ILE S   3     -14.832  22.865 -11.446  0.00  0.00      SA    
ATOM     39 HG11 ILE S   3     -15.509  22.085 -11.036  0.00  0.00      SA    
ATOM     40 HG12 ILE S   3     -14.286  23.308 -10.585  0.00  0.00      SA    
ATOM     41  CD  ILE S   3     -15.837  23.932 -12.030  0.00  0.00      SA    
ATOM     42  HD1 ILE S   3     -15.187  24.482 -12.744  0.00  0.00      SA    
ATOM     43  HD2 ILE S   3     -16.295  24.605 -11.274  0.00  0.00      SA    
ATOM     44  HD3 ILE S   3     -16.649  23.529 -12.672  0.00  0.00      SA    
ATOM     45  C   ILE S   3     -12.648  19.951 -12.850  0.00  0.00      SA    
ATOM     46  O   ILE S   3     -13.211  18.888 -13.298  0.00  0.00      SA    
ATOM     47  N   GLU S   4     -11.355  20.210 -13.232  0.00  0.00      SA    
ATOM     48  HN  GLU S   4     -10.899  21.060 -12.979  0.00  0.00      SA    
ATOM     49  CA  GLU S   4     -10.604  19.252 -14.109  0.00  0.00      SA    
ATOM     50  HA  GLU S   4     -11.126  19.268 -15.054  0.00  0.00      SA    
ATOM     51  CB  GLU S   4      -9.163  19.920 -14.323  0.00  0.00      SA    
ATOM     52  HB1 GLU S   4      -9.339  20.930 -14.752  0.00  0.00      SA    
ATOM     53  HB2 GLU S   4      -8.653  20.212 -13.380  0.00  0.00      SA    
ATOM     54  CG  GLU S   4      -8.182  19.057 -15.191  0.00  0.00      SA    
ATOM     55  HG1 GLU S   4      -7.983  18.109 -14.648  0.00  0.00      SA    
ATOM     56  HG2 GLU S   4      -8.664  18.868 -16.174  0.00  0.00      SA    
ATOM     57  CD  GLU S   4      -6.885  19.816 -15.533  0.00  0.00      SA    
ATOM     58  OE1 GLU S   4      -5.836  19.346 -15.029  0.00  0.00      SA    
ATOM     59  OE2 GLU S   4      -6.850  20.884 -16.170  0.00  0.00      SA    
ATOM     60  C   GLU S   4     -10.331  17.819 -13.637  0.00  0.00      SA    
ATOM     61  O   GLU S   4     -10.505  16.869 -14.409  0.00  0.00      SA    
ATOM     62  N   GLU S   5      -9.916  17.632 -12.348  0.00  0.00      SA    
ATOM     63  HN  GLU S   5      -9.503  18.380 -11.834  0.00  0.00      SA    
ATOM     64  CA  GLU S   5      -9.842  16.316 -11.701  0.00  0.00      SA    
ATOM     65  HA  GLU S   5      -9.279  15.705 -12.392  0.00  0.00      SA    
ATOM     66  CB  GLU S   5      -8.934  16.390 -10.414  0.00  0.00      SA    
ATOM     67  HB1 GLU S   5      -7.881  16.618 -10.683  0.00  0.00      SA    
ATOM     68  HB2 GLU S   5      -9.241  17.180  -9.695  0.00  0.00      SA    
ATOM     69  CG  GLU S   5      -8.840  15.045  -9.617  0.00  0.00      SA    
ATOM     70  HG1 GLU S   5      -9.827  14.774  -9.186  0.00  0.00      SA    
ATOM     71  HG2 GLU S   5      -8.622  14.242 -10.353  0.00  0.00      SA    
ATOM     72  CD  GLU S   5      -8.046  15.007  -8.378  0.00  0.00      SA    
ATOM     73  OE1 GLU S   5      -8.199  15.980  -7.569  0.00  0.00      SA    
ATOM     74  OE2 GLU S   5      -7.289  14.080  -8.179  0.00  0.00      SA    
ATOM     75  C   GLU S   5     -11.135  15.613 -11.455  0.00  0.00      SA    
ATOM     76  O   GLU S   5     -11.258  14.443 -11.838  0.00  0.00      SA    
ATOM     77  N   GLN S   6     -12.202  16.250 -10.967  0.00  0.00      SA    
ATOM     78  HN  GLN S   6     -12.040  17.175 -10.631  0.00  0.00      SA    
ATOM     79  CA  GLN S   6     -13.537  15.721 -10.940  0.00  0.00      SA    
ATOM     80  HA  GLN S   6     -13.455  14.790 -10.398  0.00  0.00      SA    
ATOM     81  CB  GLN S   6     -14.529  16.686 -10.373  0.00  0.00      SA    
ATOM     82  HB1 GLN S   6     -14.699  17.618 -10.953  0.00  0.00      SA    
ATOM     83  HB2 GLN S   6     -15.546  16.266 -10.218  0.00  0.00      SA    
ATOM     84  CG  GLN S   6     -14.018  17.123  -8.914  0.00  0.00      SA    
ATOM     85  HG1 GLN S   6     -14.106  16.223  -8.269  0.00  0.00      SA    
ATOM     86  HG2 GLN S   6     -12.978  17.489  -8.778  0.00  0.00      SA    
ATOM     87  CD  GLN S   6     -14.786  18.183  -8.246  0.00  0.00      SA    
ATOM     88  OE1 GLN S   6     -14.442  19.308  -8.053  0.00  0.00      SA    
ATOM     89  NE2 GLN S   6     -16.046  17.939  -7.866  0.00  0.00      SA    
ATOM     90 HE21 GLN S   6     -16.468  18.771  -7.505  0.00  0.00      SA    
ATOM     91 HE22 GLN S   6     -16.503  17.119  -8.212  0.00  0.00      SA    
ATOM     92  C   GLN S   6     -14.168  15.359 -12.271  0.00  0.00      SA    
ATOM     93  O   GLN S   6     -14.801  14.308 -12.353  0.00  0.00      SA    
ATOM     94  N   ALA S   7     -14.015  16.141 -13.348  0.00  0.00      SA    
ATOM     95  HN  ALA S   7     -13.608  17.039 -13.200  0.00  0.00      SA    
ATOM     96  CA  ALA S   7     -14.361  15.826 -14.754  0.00  0.00      SA    
ATOM     97  HA  ALA S   7     -15.370  15.441 -14.731  0.00  0.00      SA    
ATOM     98  CB  ALA S   7     -14.250  17.065 -15.637  0.00  0.00      SA    
ATOM     99  HB1 ALA S   7     -14.670  16.925 -16.656  0.00  0.00      SA    
ATOM    100  HB2 ALA S   7     -14.866  17.871 -15.184  0.00  0.00      SA    
ATOM    101  HB3 ALA S   7     -13.242  17.530 -15.689  0.00  0.00      SA    
ATOM    102  C   ALA S   7     -13.677  14.657 -15.350  0.00  0.00      SA    
ATOM    103  O   ALA S   7     -14.287  13.790 -16.050  0.00  0.00      SA    
ATOM    104  N   LYS S   8     -12.323  14.555 -15.155  0.00  0.00      SA    
ATOM    105  HN  LYS S   8     -11.843  15.331 -14.754  0.00  0.00      SA    
ATOM    106  CA  LYS S   8     -11.574  13.501 -15.705  0.00  0.00      SA    
ATOM    107  HA  LYS S   8     -11.966  13.210 -16.669  0.00  0.00      SA    
ATOM    108  CB  LYS S   8     -10.077  13.836 -15.909  0.00  0.00      SA    
ATOM    109  HB1 LYS S   8      -9.708  13.330 -16.827  0.00  0.00      SA    
ATOM    110  HB2 LYS S   8      -9.866  14.877 -16.232  0.00  0.00      SA    
ATOM    111  CG  LYS S   8      -9.127  13.485 -14.727  0.00  0.00      SA    
ATOM    112  HG1 LYS S   8      -9.449  14.023 -13.809  0.00  0.00      SA    
ATOM    113  HG2 LYS S   8      -9.121  12.445 -14.335  0.00  0.00      SA    
ATOM    114  CD  LYS S   8      -7.709  13.941 -15.080  0.00  0.00      SA    
ATOM    115  HD1 LYS S   8      -7.411  13.285 -15.926  0.00  0.00      SA    
ATOM    116  HD2 LYS S   8      -7.789  14.993 -15.430  0.00  0.00      SA    
ATOM    117  CE  LYS S   8      -6.675  13.708 -13.947  0.00  0.00      SA    
ATOM    118  HE1 LYS S   8      -7.213  14.209 -13.114  0.00  0.00      SA    
ATOM    119  HE2 LYS S   8      -6.566  12.614 -13.788  0.00  0.00      SA    
ATOM    120  NZ  LYS S   8      -5.343  14.399 -14.208  0.00  0.00      SA    
ATOM    121  HZ1 LYS S   8      -4.780  13.787 -14.833  0.00  0.00      SA    
ATOM    122  HZ2 LYS S   8      -5.488  15.299 -14.708  0.00  0.00      SA    
ATOM    123  HZ3 LYS S   8      -4.726  14.370 -13.372  0.00  0.00      SA    
ATOM    124  C   LYS S   8     -11.737  12.261 -14.879  0.00  0.00      SA    
ATOM    125  O   LYS S   8     -11.663  11.142 -15.374  0.00  0.00      SA    
ATOM    126  N   THR S   9     -11.993  12.304 -13.565  0.00  0.00      SA    
ATOM    127  HN  THR S   9     -11.883  13.223 -13.195  0.00  0.00      SA    
ATOM    128  CA  THR S   9     -12.378  11.199 -12.726  0.00  0.00      SA    
ATOM    129  HA  THR S   9     -11.633  10.431 -12.870  0.00  0.00      SA    
ATOM    130  CB  THR S   9     -12.312  11.382 -11.272  0.00  0.00      SA    
ATOM    131  HB  THR S   9     -13.019  12.187 -10.977  0.00  0.00      SA    
ATOM    132  OG1 THR S   9     -10.994  11.699 -10.929  0.00  0.00      SA    
ATOM    133  HG1 THR S   9     -10.919  12.656 -10.947  0.00  0.00      SA    
ATOM    134  CG2 THR S   9     -12.692  10.095 -10.476  0.00  0.00      SA    
ATOM    135 HG21 THR S   9     -12.627  10.322  -9.390  0.00  0.00      SA    
ATOM    136 HG22 THR S   9     -13.735   9.801 -10.721  0.00  0.00      SA    
ATOM    137 HG23 THR S   9     -11.951   9.286 -10.657  0.00  0.00      SA    
ATOM    138  C   THR S   9     -13.711  10.634 -13.128  0.00  0.00      SA    
ATOM    139  O   THR S   9     -13.931   9.423 -13.291  0.00  0.00      SA    
ATOM    140  N   PHE S  10     -14.709  11.535 -13.353  0.00  0.00      SA    
ATOM    141  HN  PHE S  10     -14.619  12.481 -13.052  0.00  0.00      SA    
ATOM    142  CA  PHE S  10     -15.950  11.205 -14.032  0.00  0.00      SA    
ATOM    143  HA  PHE S  10     -16.415  10.517 -13.341  0.00  0.00      SA    
ATOM    144  CB  PHE S  10     -16.880  12.502 -14.065  0.00  0.00      SA    
ATOM    145  HB1 PHE S  10     -17.346  12.535 -13.057  0.00  0.00      SA    
ATOM    146  HB2 PHE S  10     -16.281  13.438 -14.083  0.00  0.00      SA    
ATOM    147  CG  PHE S  10     -17.964  12.664 -15.161  0.00  0.00      SA    
ATOM    148  CD1 PHE S  10     -19.186  12.099 -14.986  0.00  0.00      SA    
ATOM    149  HD1 PHE S  10     -19.512  11.650 -14.059  0.00  0.00      SA    
ATOM    150  CE1 PHE S  10     -20.203  12.292 -15.930  0.00  0.00      SA    
ATOM    151  HE1 PHE S  10     -21.204  11.959 -15.700  0.00  0.00      SA    
ATOM    152  CZ  PHE S  10     -19.873  12.967 -17.118  0.00  0.00      SA    
ATOM    153  HZ  PHE S  10     -20.731  13.084 -17.763  0.00  0.00      SA    
ATOM    154  CD2 PHE S  10     -17.646  13.417 -16.370  0.00  0.00      SA    
ATOM    155  HD2 PHE S  10     -16.651  13.807 -16.524  0.00  0.00      SA    
ATOM    156  CE2 PHE S  10     -18.642  13.587 -17.318  0.00  0.00      SA    
ATOM    157  HE2 PHE S  10     -18.432  14.084 -18.253  0.00  0.00      SA    
ATOM    158  C   PHE S  10     -15.745  10.499 -15.369  0.00  0.00      SA    
ATOM    159  O   PHE S  10     -16.440   9.556 -15.523  0.00  0.00      SA    
ATOM    160  N   LEU S  11     -14.843  11.011 -16.198  0.00  0.00      SA    
ATOM    161  HN  LEU S  11     -14.503  11.948 -16.179  0.00  0.00      SA    
ATOM    162  CA  LEU S  11     -14.524  10.271 -17.462  0.00  0.00      SA    
ATOM    163  HA  LEU S  11     -15.479   9.968 -17.866  0.00  0.00      SA    
ATOM    164  CB  LEU S  11     -13.814  11.222 -18.442  0.00  0.00      SA    
ATOM    165  HB1 LEU S  11     -12.798  11.431 -18.043  0.00  0.00      SA    
ATOM    166  HB2 LEU S  11     -13.663  10.622 -19.364  0.00  0.00      SA    
ATOM    167  CG  LEU S  11     -14.645  12.438 -18.960  0.00  0.00      SA    
ATOM    168  HG  LEU S  11     -15.039  13.058 -18.125  0.00  0.00      SA    
ATOM    169  CD1 LEU S  11     -13.749  13.379 -19.805  0.00  0.00      SA    
ATOM    170 HD11 LEU S  11     -13.069  12.885 -20.531  0.00  0.00      SA    
ATOM    171 HD12 LEU S  11     -14.404  14.111 -20.324  0.00  0.00      SA    
ATOM    172 HD13 LEU S  11     -13.021  13.861 -19.119  0.00  0.00      SA    
ATOM    173  CD2 LEU S  11     -15.801  12.076 -19.934  0.00  0.00      SA    
ATOM    174 HD21 LEU S  11     -15.248  11.595 -20.768  0.00  0.00      SA    
ATOM    175 HD22 LEU S  11     -16.469  11.363 -19.403  0.00  0.00      SA    
ATOM    176 HD23 LEU S  11     -16.358  12.980 -20.260  0.00  0.00      SA    
ATOM    177  C   LEU S  11     -13.764   8.915 -17.334  0.00  0.00      SA    
ATOM    178  O   LEU S  11     -13.827   8.055 -18.226  0.00  0.00      SA    
ATOM    179  N   ASP S  12     -12.958   8.637 -16.266  0.00  0.00      SA    
ATOM    180  HN  ASP S  12     -12.796   9.398 -15.642  0.00  0.00      SA    
ATOM    181  CA  ASP S  12     -12.360   7.335 -16.082  0.00  0.00      SA    
ATOM    182  HA  ASP S  12     -11.878   6.941 -16.963  0.00  0.00      SA    
ATOM    183  CB  ASP S  12     -11.316   7.360 -14.914  0.00  0.00      SA    
ATOM    184  HB1 ASP S  12     -11.709   7.765 -13.957  0.00  0.00      SA    
ATOM    185  HB2 ASP S  12     -11.084   6.306 -14.647  0.00  0.00      SA    
ATOM    186  CG  ASP S  12     -10.126   8.121 -15.271  0.00  0.00      SA    
ATOM    187  OD1 ASP S  12      -9.570   7.898 -16.387  0.00  0.00      SA    
ATOM    188  OD2 ASP S  12      -9.673   8.870 -14.369  0.00  0.00      SA    
ATOM    189  C   ASP S  12     -13.471   6.315 -15.735  0.00  0.00      SA    
ATOM    190  O   ASP S  12     -13.508   5.233 -16.261  0.00  0.00      SA    
ATOM    191  N   LYS S  13     -14.462   6.803 -14.876  0.00  0.00      SA    
ATOM    192  HN  LYS S  13     -14.457   7.653 -14.355  0.00  0.00      SA    
ATOM    193  CA  LYS S  13     -15.768   6.137 -14.582  0.00  0.00      SA    
ATOM    194  HA  LYS S  13     -15.531   5.110 -14.346  0.00  0.00      SA    
ATOM    195  CB  LYS S  13     -16.585   6.776 -13.455  0.00  0.00      SA    
ATOM    196  HB1 LYS S  13     -16.682   7.874 -13.597  0.00  0.00      SA    
ATOM    197  HB2 LYS S  13     -17.614   6.358 -13.478  0.00  0.00      SA    
ATOM    198  CG  LYS S  13     -15.982   6.560 -12.030  0.00  0.00      SA    
ATOM    199  HG1 LYS S  13     -16.047   5.474 -11.801  0.00  0.00      SA    
ATOM    200  HG2 LYS S  13     -14.884   6.643 -12.179  0.00  0.00      SA    
ATOM    201  CD  LYS S  13     -16.350   7.584 -10.942  0.00  0.00      SA    
ATOM    202  HD1 LYS S  13     -16.030   8.589 -11.291  0.00  0.00      SA    
ATOM    203  HD2 LYS S  13     -17.460   7.644 -10.946  0.00  0.00      SA    
ATOM    204  CE  LYS S  13     -15.863   7.195  -9.591  0.00  0.00      SA    
ATOM    205  HE1 LYS S  13     -14.828   6.803  -9.691  0.00  0.00      SA    
ATOM    206  HE2 LYS S  13     -15.692   8.050  -8.902  0.00  0.00      SA    
ATOM    207  NZ  LYS S  13     -16.790   6.192  -9.059  0.00  0.00      SA    
ATOM    208  HZ1 LYS S  13     -17.263   5.546  -9.723  0.00  0.00      SA    
ATOM    209  HZ2 LYS S  13     -16.379   5.517  -8.383  0.00  0.00      SA    
ATOM    210  HZ3 LYS S  13     -17.540   6.653  -8.507  0.00  0.00      SA    
ATOM    211  C   LYS S  13     -16.583   5.938 -15.815  0.00  0.00      SA    
ATOM    212  O   LYS S  13     -17.222   4.924 -15.966  0.00  0.00      SA    
ATOM    213  N   PHE S  14     -16.592   7.002 -16.724  0.00  0.00      SA    
ATOM    214  HN  PHE S  14     -16.204   7.884 -16.468  0.00  0.00      SA    
ATOM    215  CA  PHE S  14     -17.106   6.697 -18.069  0.00  0.00      SA    
ATOM    216  HA  PHE S  14     -18.156   6.499 -17.916  0.00  0.00      SA    
ATOM    217  CB  PHE S  14     -17.188   8.000 -18.885  0.00  0.00      SA    
ATOM    218  HB1 PHE S  14     -17.612   8.906 -18.403  0.00  0.00      SA    
ATOM    219  HB2 PHE S  14     -16.157   8.364 -19.081  0.00  0.00      SA    
ATOM    220  CG  PHE S  14     -18.106   7.810 -20.171  0.00  0.00      SA    
ATOM    221  CD1 PHE S  14     -19.485   8.231 -20.083  0.00  0.00      SA    
ATOM    222  HD1 PHE S  14     -19.929   8.427 -19.118  0.00  0.00      SA    
ATOM    223  CE1 PHE S  14     -20.324   8.044 -21.174  0.00  0.00      SA    
ATOM    224  HE1 PHE S  14     -21.371   8.305 -21.217  0.00  0.00      SA    
ATOM    225  CZ  PHE S  14     -19.896   7.560 -22.446  0.00  0.00      SA    
ATOM    226  HZ  PHE S  14     -20.523   7.470 -23.321  0.00  0.00      SA    
ATOM    227  CD2 PHE S  14     -17.688   7.466 -21.428  0.00  0.00      SA    
ATOM    228  HD2 PHE S  14     -16.650   7.255 -21.640  0.00  0.00      SA    
ATOM    229  CE2 PHE S  14     -18.547   7.292 -22.542  0.00  0.00      SA    
ATOM    230  HE2 PHE S  14     -18.083   6.924 -23.444  0.00  0.00      SA    
ATOM    231  C   PHE S  14     -16.352   5.561 -18.837  0.00  0.00      SA    
ATOM    232  O   PHE S  14     -16.904   4.627 -19.382  0.00  0.00      SA    
ATOM    233  N   ASN S  15     -15.008   5.665 -18.976  0.00  0.00      SA    
ATOM    234  HN  ASN S  15     -14.480   6.484 -18.766  0.00  0.00      SA    
ATOM    235  CA  ASN S  15     -14.192   4.612 -19.599  0.00  0.00      SA    
ATOM    236  HA  ASN S  15     -14.505   4.554 -20.630  0.00  0.00      SA    
ATOM    237  CB  ASN S  15     -12.671   4.941 -19.623  0.00  0.00      SA    
ATOM    238  HB1 ASN S  15     -12.222   5.054 -18.613  0.00  0.00      SA    
ATOM    239  HB2 ASN S  15     -12.123   4.100 -20.099  0.00  0.00      SA    
ATOM    240  CG  ASN S  15     -12.404   6.267 -20.448  0.00  0.00      SA    
ATOM    241  OD1 ASN S  15     -13.032   6.532 -21.445  0.00  0.00      SA    
ATOM    242  ND2 ASN S  15     -11.444   7.077 -19.987  0.00  0.00      SA    
ATOM    243 HD21 ASN S  15     -11.208   7.934 -20.445  0.00  0.00      SA    
ATOM    244 HD22 ASN S  15     -11.058   6.774 -19.115  0.00  0.00      SA    
ATOM    245  C   ASN S  15     -14.371   3.073 -19.087  0.00  0.00      SA    
ATOM    246  O   ASN S  15     -14.417   2.095 -19.784  0.00  0.00      SA    
ATOM    247  N   HSE S  16     -14.576   3.025 -17.750  0.00  0.00      SA    
ATOM    248  HN  HSE S  16     -14.488   3.884 -17.252  0.00  0.00      SA    
ATOM    249  CA  HSE S  16     -14.749   1.863 -17.031  0.00  0.00      SA    
ATOM    250  HA  HSE S  16     -13.848   1.279 -17.141  0.00  0.00      SA    
ATOM    251  CB  HSE S  16     -14.917   2.171 -15.504  0.00  0.00      SA    
ATOM    252  HB1 HSE S  16     -14.095   2.819 -15.131  0.00  0.00      SA    
ATOM    253  HB2 HSE S  16     -15.893   2.646 -15.266  0.00  0.00      SA    
ATOM    254  ND1 HSE S  16     -16.210   0.422 -14.278  0.00  0.00      SA    
ATOM    255  CG  HSE S  16     -14.989   1.049 -14.531  0.00  0.00      SA    
ATOM    256  CE1 HSE S  16     -15.985  -0.495 -13.383  0.00  0.00      SA    
ATOM    257  HE1 HSE S  16     -16.651  -1.345 -13.241  0.00  0.00      SA    
ATOM    258  NE2 HSE S  16     -14.681  -0.546 -13.050  0.00  0.00      SA    
ATOM    259  HE2 HSE S  16     -14.117  -1.272 -12.657  0.00  0.00      SA    
ATOM    260  CD2 HSE S  16     -14.017   0.439 -13.801  0.00  0.00      SA    
ATOM    261  HD2 HSE S  16     -12.945   0.592 -13.832  0.00  0.00      SA    
ATOM    262  C   HSE S  16     -15.893   0.925 -17.526  0.00  0.00      SA    
ATOM    263  O   HSE S  16     -15.674  -0.210 -17.591  0.00  0.00      SA    
ATOM    264  N   GLU S  17     -17.111   1.386 -17.860  0.00  0.00      SA    
ATOM    265  HN  GLU S  17     -17.476   2.309 -17.774  0.00  0.00      SA    
ATOM    266  CA  GLU S  17     -18.062   0.397 -18.356  0.00  0.00      SA    
ATOM    267  HA  GLU S  17     -17.605  -0.470 -18.811  0.00  0.00      SA    
ATOM    268  CB  GLU S  17     -18.987   0.138 -17.177  0.00  0.00      SA    
ATOM    269  HB1 GLU S  17     -19.547  -0.802 -17.371  0.00  0.00      SA    
ATOM    270  HB2 GLU S  17     -18.355  -0.045 -16.282  0.00  0.00      SA    
ATOM    271  CG  GLU S  17     -19.966   1.296 -16.736  0.00  0.00      SA    
ATOM    272  HG1 GLU S  17     -19.364   2.200 -16.502  0.00  0.00      SA    
ATOM    273  HG2 GLU S  17     -20.687   1.686 -17.486  0.00  0.00      SA    
ATOM    274  CD  GLU S  17     -20.741   0.859 -15.522  0.00  0.00      SA    
ATOM    275  OE1 GLU S  17     -21.289   1.790 -14.898  0.00  0.00      SA    
ATOM    276  OE2 GLU S  17     -20.708  -0.354 -15.357  0.00  0.00      SA    
ATOM    277  C   GLU S  17     -18.913   0.948 -19.526  0.00  0.00      SA    
ATOM    278  O   GLU S  17     -19.648   0.176 -20.158  0.00  0.00      SA    
ATOM    279  N   ALA S  18     -18.762   2.190 -19.935  0.00  0.00      SA    
ATOM    280  HN  ALA S  18     -18.457   2.878 -19.280  0.00  0.00      SA    
ATOM    281  CA  ALA S  18     -19.427   2.699 -21.168  0.00  0.00      SA    
ATOM    282  HA  ALA S  18     -20.498   2.668 -21.031  0.00  0.00      SA    
ATOM    283  CB  ALA S  18     -18.868   4.062 -21.494  0.00  0.00      SA    
ATOM    284  HB1 ALA S  18     -19.168   4.708 -20.642  0.00  0.00      SA    
ATOM    285  HB2 ALA S  18     -17.760   4.073 -21.574  0.00  0.00      SA    
ATOM    286  HB3 ALA S  18     -19.366   4.495 -22.389  0.00  0.00      SA    
ATOM    287  C   ALA S  18     -19.032   1.867 -22.375  0.00  0.00      SA    
ATOM    288  O   ALA S  18     -19.810   1.614 -23.288  0.00  0.00      SA    
ATOM    289  N   GLU S  19     -17.769   1.479 -22.402  0.00  0.00      SA    
ATOM    290  HN  GLU S  19     -17.195   1.580 -21.593  0.00  0.00      SA    
ATOM    291  CA  GLU S  19     -17.128   0.675 -23.397  0.00  0.00      SA    
ATOM    292  HA  GLU S  19     -17.333   1.229 -24.301  0.00  0.00      SA    
ATOM    293  CB  GLU S  19     -15.570   0.570 -23.219  0.00  0.00      SA    
ATOM    294  HB1 GLU S  19     -15.354   0.178 -22.202  0.00  0.00      SA    
ATOM    295  HB2 GLU S  19     -15.086  -0.108 -23.954  0.00  0.00      SA    
ATOM    296  CG  GLU S  19     -14.808   1.943 -23.385  0.00  0.00      SA    
ATOM    297  HG1 GLU S  19     -15.150   2.395 -24.341  0.00  0.00      SA    
ATOM    298  HG2 GLU S  19     -15.133   2.598 -22.548  0.00  0.00      SA    
ATOM    299  CD  GLU S  19     -13.286   1.732 -23.511  0.00  0.00      SA    
ATOM    300  OE1 GLU S  19     -12.634   2.310 -22.602  0.00  0.00      SA    
ATOM    301  OE2 GLU S  19     -12.631   1.104 -24.370  0.00  0.00      SA    
ATOM    302  C   GLU S  19     -17.813  -0.673 -23.525  0.00  0.00      SA    
ATOM    303  O   GLU S  19     -18.062  -1.187 -24.594  0.00  0.00      SA    
ATOM    304  N   ASP S  20     -18.062  -1.390 -22.412  0.00  0.00      SA    
ATOM    305  HN  ASP S  20     -17.546  -1.052 -21.629  0.00  0.00      SA    
ATOM    306  CA  ASP S  20     -18.794  -2.638 -22.315  0.00  0.00      SA    
ATOM    307  HA  ASP S  20     -18.324  -3.396 -22.924  0.00  0.00      SA    
ATOM    308  CB  ASP S  20     -18.849  -3.182 -20.850  0.00  0.00      SA    
ATOM    309  HB1 ASP S  20     -19.438  -2.477 -20.226  0.00  0.00      SA    
ATOM    310  HB2 ASP S  20     -19.290  -4.184 -20.659  0.00  0.00      SA    
ATOM    311  CG  ASP S  20     -17.528  -3.203 -20.197  0.00  0.00      SA    
ATOM    312  OD1 ASP S  20     -17.400  -3.580 -18.978  0.00  0.00      SA    
ATOM    313  OD2 ASP S  20     -16.432  -3.005 -20.906  0.00  0.00      SA    
ATOM    314  C   ASP S  20     -20.208  -2.575 -22.822  0.00  0.00      SA    
ATOM    315  O   ASP S  20     -20.594  -3.383 -23.704  0.00  0.00      SA    
ATOM    316  N   LEU S  21     -20.984  -1.547 -22.378  0.00  0.00      SA    
ATOM    317  HN  LEU S  21     -20.648  -0.801 -21.809  0.00  0.00      SA    
ATOM    318  CA  LEU S  21     -22.271  -1.337 -22.972  0.00  0.00      SA    
ATOM    319  HA  LEU S  21     -22.852  -2.247 -22.961  0.00  0.00      SA    
ATOM    320  CB  LEU S  21     -22.868  -0.180 -22.128  0.00  0.00      SA    
ATOM    321  HB1 LEU S  21     -22.145   0.664 -22.132  0.00  0.00      SA    
ATOM    322  HB2 LEU S  21     -23.865   0.081 -22.543  0.00  0.00      SA    
ATOM    323  CG  LEU S  21     -22.973  -0.575 -20.623  0.00  0.00      SA    
ATOM    324  HG  LEU S  21     -22.056  -1.160 -20.395  0.00  0.00      SA    
ATOM    325  CD1 LEU S  21     -23.072   0.580 -19.626  0.00  0.00      SA    
ATOM    326 HD11 LEU S  21     -22.152   1.196 -19.715  0.00  0.00      SA    
ATOM    327 HD12 LEU S  21     -23.910   1.240 -19.935  0.00  0.00      SA    
ATOM    328 HD13 LEU S  21     -23.209   0.237 -18.578  0.00  0.00      SA    
ATOM    329  CD2 LEU S  21     -24.283  -1.452 -20.402  0.00  0.00      SA    
ATOM    330 HD21 LEU S  21     -25.207  -0.996 -20.817  0.00  0.00      SA    
ATOM    331 HD22 LEU S  21     -24.138  -2.456 -20.854  0.00  0.00      SA    
ATOM    332 HD23 LEU S  21     -24.501  -1.570 -19.319  0.00  0.00      SA    
ATOM    333  C   LEU S  21     -22.253  -0.989 -24.436  0.00  0.00      SA    
ATOM    334  O   LEU S  21     -22.972  -1.511 -25.252  0.00  0.00      SA    
ATOM    335  N   PHE S  22     -21.362  -0.036 -24.867  0.00  0.00      SA    
ATOM    336  HN  PHE S  22     -20.883   0.517 -24.190  0.00  0.00      SA    
ATOM    337  CA  PHE S  22     -21.037   0.165 -26.327  0.00  0.00      SA    
ATOM    338  HA  PHE S  22     -21.931   0.613 -26.735  0.00  0.00      SA    
ATOM    339  CB  PHE S  22     -19.918   1.167 -26.449  0.00  0.00      SA    
ATOM    340  HB1 PHE S  22     -20.279   2.119 -26.005  0.00  0.00      SA    
ATOM    341  HB2 PHE S  22     -19.172   0.665 -25.796  0.00  0.00      SA    
ATOM    342  CG  PHE S  22     -19.325   1.379 -27.827  0.00  0.00      SA    
ATOM    343  CD1 PHE S  22     -19.873   2.077 -28.858  0.00  0.00      SA    
ATOM    344  HD1 PHE S  22     -20.822   2.524 -28.599  0.00  0.00      SA    
ATOM    345  CE1 PHE S  22     -19.341   2.149 -30.116  0.00  0.00      SA    
ATOM    346  HE1 PHE S  22     -19.909   2.685 -30.862  0.00  0.00      SA    
ATOM    347  CZ  PHE S  22     -18.073   1.530 -30.257  0.00  0.00      SA    
ATOM    348  HZ  PHE S  22     -17.800   1.534 -31.302  0.00  0.00      SA    
ATOM    349  CD2 PHE S  22     -18.178   0.644 -28.067  0.00  0.00      SA    
ATOM    350  HD2 PHE S  22     -17.689   0.111 -27.265  0.00  0.00      SA    
ATOM    351  CE2 PHE S  22     -17.529   0.673 -29.344  0.00  0.00      SA    
ATOM    352  HE2 PHE S  22     -16.561   0.215 -29.486  0.00  0.00      SA    
ATOM    353  C   PHE S  22     -20.767  -1.086 -27.058  0.00  0.00      SA    
ATOM    354  O   PHE S  22     -21.405  -1.391 -28.087  0.00  0.00      SA    
ATOM    355  N   TYR S  23     -19.826  -1.975 -26.527  0.00  0.00      SA    
ATOM    356  HN  TYR S  23     -19.293  -1.633 -25.757  0.00  0.00      SA    
ATOM    357  CA  TYR S  23     -19.452  -3.270 -27.050  0.00  0.00      SA    
ATOM    358  HA  TYR S  23     -18.974  -3.072 -27.998  0.00  0.00      SA    
ATOM    359  CB  TYR S  23     -18.308  -3.982 -26.216  0.00  0.00      SA    
ATOM    360  HB1 TYR S  23     -17.399  -3.464 -26.590  0.00  0.00      SA    
ATOM    361  HB2 TYR S  23     -18.461  -3.531 -25.212  0.00  0.00      SA    
ATOM    362  CG  TYR S  23     -18.234  -5.586 -26.232  0.00  0.00      SA    
ATOM    363  CD1 TYR S  23     -18.239  -6.212 -27.534  0.00  0.00      SA    
ATOM    364  HD1 TYR S  23     -18.321  -5.688 -28.475  0.00  0.00      SA    
ATOM    365  CE1 TYR S  23     -17.983  -7.574 -27.664  0.00  0.00      SA    
ATOM    366  HE1 TYR S  23     -18.060  -8.012 -28.648  0.00  0.00      SA    
ATOM    367  CZ  TYR S  23     -17.839  -8.383 -26.529  0.00  0.00      SA    
ATOM    368  OH  TYR S  23     -17.647  -9.790 -26.677  0.00  0.00      SA    
ATOM    369  HH  TYR S  23     -18.375 -10.145 -26.162  0.00  0.00      SA    
ATOM    370  CD2 TYR S  23     -18.067  -6.429 -25.124  0.00  0.00      SA    
ATOM    371  HD2 TYR S  23     -18.117  -5.866 -24.203  0.00  0.00      SA    
ATOM    372  CE2 TYR S  23     -17.822  -7.771 -25.206  0.00  0.00      SA    
ATOM    373  HE2 TYR S  23     -17.573  -8.408 -24.371  0.00  0.00      SA    
ATOM    374  C   TYR S  23     -20.686  -4.230 -27.160  0.00  0.00      SA    
ATOM    375  O   TYR S  23     -20.961  -4.623 -28.309  0.00  0.00      SA    
ATOM    376  N   GLN S  24     -21.609  -4.458 -26.171  0.00  0.00      SA    
ATOM    377  HN  GLN S  24     -21.452  -3.948 -25.328  0.00  0.00      SA    
ATOM    378  CA  GLN S  24     -22.823  -5.310 -26.266  0.00  0.00      SA    
ATOM    379  HA  GLN S  24     -22.512  -6.313 -26.516  0.00  0.00      SA    
ATOM    380  CB  GLN S  24     -23.544  -5.430 -24.917  0.00  0.00      SA    
ATOM    381  HB1 GLN S  24     -23.635  -4.390 -24.535  0.00  0.00      SA    
ATOM    382  HB2 GLN S  24     -24.545  -5.912 -24.897  0.00  0.00      SA    
ATOM    383  CG  GLN S  24     -22.940  -6.059 -23.772  0.00  0.00      SA    
ATOM    384  HG1 GLN S  24     -22.107  -5.410 -23.428  0.00  0.00      SA    
ATOM    385  HG2 GLN S  24     -23.667  -6.203 -22.945  0.00  0.00      SA    
ATOM    386  CD  GLN S  24     -22.533  -7.515 -24.004  0.00  0.00      SA    
ATOM    387  OE1 GLN S  24     -23.317  -8.469 -23.913  0.00  0.00      SA    
ATOM    388  NE2 GLN S  24     -21.280  -7.743 -24.459  0.00  0.00      SA    
ATOM    389 HE21 GLN S  24     -20.554  -7.206 -24.030  0.00  0.00      SA    
ATOM    390 HE22 GLN S  24     -21.151  -8.659 -24.839  0.00  0.00      SA    
ATOM    391  C   GLN S  24     -23.870  -4.936 -27.238  0.00  0.00      SA    
ATOM    392  O   GLN S  24     -24.378  -5.741 -28.011  0.00  0.00      SA    
ATOM    393  N   SER S  25     -24.083  -3.544 -27.315  0.00  0.00      SA    
ATOM    394  HN  SER S  25     -23.607  -2.907 -26.714  0.00  0.00      SA    
ATOM    395  CA  SER S  25     -24.940  -2.854 -28.315  0.00  0.00      SA    
ATOM    396  HA  SER S  25     -25.934  -3.276 -28.273  0.00  0.00      SA    
ATOM    397  CB  SER S  25     -25.109  -1.343 -27.946  0.00  0.00      SA    
ATOM    398  HB1 SER S  25     -25.526  -1.377 -26.918  0.00  0.00      SA    
ATOM    399  HB2 SER S  25     -24.134  -0.815 -27.871  0.00  0.00      SA    
ATOM    400  OG  SER S  25     -25.981  -0.726 -28.826  0.00  0.00      SA    
ATOM    401  HG1 SER S  25     -25.635  -0.637 -29.717  0.00  0.00      SA    
ATOM    402  C   SER S  25     -24.510  -3.168 -29.686  0.00  0.00      SA    
ATOM    403  O   SER S  25     -25.258  -3.661 -30.501  0.00  0.00      SA    
ATOM    404  N   SER S  26     -23.170  -2.935 -29.894  0.00  0.00      SA    
ATOM    405  HN  SER S  26     -22.567  -2.636 -29.158  0.00  0.00      SA    
ATOM    406  CA  SER S  26     -22.593  -3.278 -31.176  0.00  0.00      SA    
ATOM    407  HA  SER S  26     -23.252  -2.710 -31.816  0.00  0.00      SA    
ATOM    408  CB  SER S  26     -21.167  -2.629 -31.293  0.00  0.00      SA    
ATOM    409  HB1 SER S  26     -20.401  -3.142 -30.674  0.00  0.00      SA    
ATOM    410  HB2 SER S  26     -20.811  -2.783 -32.334  0.00  0.00      SA    
ATOM    411  OG  SER S  26     -21.062  -1.252 -30.879  0.00  0.00      SA    
ATOM    412  HG1 SER S  26     -21.188  -1.059 -29.947  0.00  0.00      SA    
ATOM    413  C   SER S  26     -22.660  -4.678 -31.461  0.00  0.00      SA    
ATOM    414  O   SER S  26     -22.963  -5.083 -32.619  0.00  0.00      SA    
ATOM    415  N   LEU S  27     -22.477  -5.588 -30.524  0.00  0.00      SA    
ATOM    416  HN  LEU S  27     -22.094  -5.234 -29.674  0.00  0.00      SA    
ATOM    417  CA  LEU S  27     -22.505  -6.999 -30.691  0.00  0.00      SA    
ATOM    418  HA  LEU S  27     -21.825  -7.193 -31.507  0.00  0.00      SA    
ATOM    419  CB  LEU S  27     -21.959  -7.697 -29.455  0.00  0.00      SA    
ATOM    420  HB1 LEU S  27     -20.919  -7.313 -29.383  0.00  0.00      SA    
ATOM    421  HB2 LEU S  27     -22.502  -7.310 -28.566  0.00  0.00      SA    
ATOM    422  CG  LEU S  27     -21.873  -9.220 -29.523  0.00  0.00      SA    
ATOM    423  HG  LEU S  27     -22.906  -9.579 -29.720  0.00  0.00      SA    
ATOM    424  CD1 LEU S  27     -20.926  -9.756 -30.631  0.00  0.00      SA    
ATOM    425 HD11 LEU S  27     -20.803 -10.859 -30.595  0.00  0.00      SA    
ATOM    426 HD12 LEU S  27     -21.289  -9.651 -31.676  0.00  0.00      SA    
ATOM    427 HD13 LEU S  27     -19.993  -9.174 -30.465  0.00  0.00      SA    
ATOM    428  CD2 LEU S  27     -21.275  -9.904 -28.261  0.00  0.00      SA    
ATOM    429 HD21 LEU S  27     -20.196  -9.761 -28.035  0.00  0.00      SA    
ATOM    430 HD22 LEU S  27     -21.896  -9.607 -27.389  0.00  0.00      SA    
ATOM    431 HD23 LEU S  27     -21.451 -10.978 -28.484  0.00  0.00      SA    
ATOM    432  C   LEU S  27     -23.889  -7.534 -31.169  0.00  0.00      SA    
ATOM    433  O   LEU S  27     -23.906  -8.210 -32.165  0.00  0.00      SA    
ATOM    434  N   ALA S  28     -24.919  -7.080 -30.431  0.00  0.00      SA    
ATOM    435  HN  ALA S  28     -24.692  -6.520 -29.639  0.00  0.00      SA    
ATOM    436  CA  ALA S  28     -26.330  -7.211 -30.745  0.00  0.00      SA    
ATOM    437  HA  ALA S  28     -26.639  -8.239 -30.628  0.00  0.00      SA    
ATOM    438  CB  ALA S  28     -27.083  -6.464 -29.645  0.00  0.00      SA    
ATOM    439  HB1 ALA S  28     -28.184  -6.478 -29.800  0.00  0.00      SA    
ATOM    440  HB2 ALA S  28     -26.876  -7.019 -28.705  0.00  0.00      SA    
ATOM    441  HB3 ALA S  28     -26.651  -5.441 -29.649  0.00  0.00      SA    
ATOM    442  C   ALA S  28     -26.589  -6.758 -32.115  0.00  0.00      SA    
ATOM    443  O   ALA S  28     -27.257  -7.460 -32.945  0.00  0.00      SA    
ATOM    444  N   SER S  29     -26.051  -5.582 -32.524  0.00  0.00      SA    
ATOM    445  HN  SER S  29     -25.450  -5.183 -31.836  0.00  0.00      SA    
ATOM    446  CA  SER S  29     -26.285  -5.030 -33.868  0.00  0.00      SA    
ATOM    447  HA  SER S  29     -27.343  -4.907 -34.048  0.00  0.00      SA    
ATOM    448  CB  SER S  29     -25.605  -3.701 -34.080  0.00  0.00      SA    
ATOM    449  HB1 SER S  29     -24.495  -3.667 -34.049  0.00  0.00      SA    
ATOM    450  HB2 SER S  29     -25.826  -3.260 -35.076  0.00  0.00      SA    
ATOM    451  OG  SER S  29     -26.006  -2.774 -33.004  0.00  0.00      SA    
ATOM    452  HG1 SER S  29     -25.926  -3.106 -32.107  0.00  0.00      SA    
ATOM    453  C   SER S  29     -25.717  -5.864 -34.966  0.00  0.00      SA    
ATOM    454  O   SER S  29     -26.336  -6.195 -35.952  0.00  0.00      SA    
ATOM    455  N   TRP S  30     -24.364  -6.322 -34.792  0.00  0.00      SA    
ATOM    456  HN  TRP S  30     -23.922  -5.994 -33.961  0.00  0.00      SA    
ATOM    457  CA  TRP S  30     -23.598  -7.192 -35.621  0.00  0.00      SA    
ATOM    458  HA  TRP S  30     -23.401  -6.710 -36.567  0.00  0.00      SA    
ATOM    459  CB  TRP S  30     -22.159  -7.477 -35.038  0.00  0.00      SA    
ATOM    460  HB1 TRP S  30     -21.627  -6.518 -35.216  0.00  0.00      SA    
ATOM    461  HB2 TRP S  30     -22.318  -7.549 -33.941  0.00  0.00      SA    
ATOM    462  CG  TRP S  30     -21.476  -8.645 -35.663  0.00  0.00      SA    
ATOM    463  CD1 TRP S  30     -21.180  -9.844 -35.070  0.00  0.00      SA    
ATOM    464  HD1 TRP S  30     -21.390 -10.017 -34.025  0.00  0.00      SA    
ATOM    465  NE1 TRP S  30     -20.530 -10.645 -35.987  0.00  0.00      SA    
ATOM    466  HE1 TRP S  30     -20.153 -11.515 -35.754  0.00  0.00      SA    
ATOM    467  CE2 TRP S  30     -20.405 -10.007 -37.166  0.00  0.00      SA    
ATOM    468  CD2 TRP S  30     -21.068  -8.752 -36.976  0.00  0.00      SA    
ATOM    469  CE3 TRP S  30     -21.083  -7.864 -38.057  0.00  0.00      SA    
ATOM    470  HE3 TRP S  30     -21.529  -6.890 -37.920  0.00  0.00      SA    
ATOM    471  CZ3 TRP S  30     -20.597  -8.307 -39.328  0.00  0.00      SA    
ATOM    472  HZ3 TRP S  30     -20.522  -7.532 -40.076  0.00  0.00      SA    
ATOM    473  CZ2 TRP S  30     -19.902 -10.382 -38.431  0.00  0.00      SA    
ATOM    474  HZ2 TRP S  30     -19.551 -11.392 -38.584  0.00  0.00      SA    
ATOM    475  CH2 TRP S  30     -19.963  -9.503 -39.561  0.00  0.00      SA    
ATOM    476  HH2 TRP S  30     -19.531  -9.864 -40.482  0.00  0.00      SA    
ATOM    477  C   TRP S  30     -24.406  -8.542 -35.849  0.00  0.00      SA    
ATOM    478  O   TRP S  30     -24.499  -8.926 -37.006  0.00  0.00      SA    
ATOM    479  N   ASN S  31     -24.995  -9.163 -34.849  0.00  0.00      SA    
ATOM    480  HN  ASN S  31     -24.872  -8.670 -33.992  0.00  0.00      SA    
ATOM    481  CA  ASN S  31     -25.818 -10.317 -34.777  0.00  0.00      SA    
ATOM    482  HA  ASN S  31     -25.415 -11.147 -35.339  0.00  0.00      SA    
ATOM    483  CB  ASN S  31     -26.139 -10.754 -33.365  0.00  0.00      SA    
ATOM    484  HB1 ASN S  31     -26.604  -9.975 -32.723  0.00  0.00      SA    
ATOM    485  HB2 ASN S  31     -26.730 -11.694 -33.362  0.00  0.00      SA    
ATOM    486  CG  ASN S  31     -24.811 -11.162 -32.713  0.00  0.00      SA    
ATOM    487  OD1 ASN S  31     -23.868 -11.385 -33.465  0.00  0.00      SA    
ATOM    488  ND2 ASN S  31     -24.756 -11.251 -31.362  0.00  0.00      SA    
ATOM    489 HD21 ASN S  31     -23.835 -11.358 -30.989  0.00  0.00      SA    
ATOM    490 HD22 ASN S  31     -25.525 -10.863 -30.853  0.00  0.00      SA    
ATOM    491  C   ASN S  31     -27.148 -10.158 -35.448  0.00  0.00      SA    
ATOM    492  O   ASN S  31     -27.619 -11.047 -36.162  0.00  0.00      SA    
ATOM    493  N   TYR S  32     -27.857  -9.049 -35.227  0.00  0.00      SA    
ATOM    494  HN  TYR S  32     -27.643  -8.283 -34.626  0.00  0.00      SA    
ATOM    495  CA  TYR S  32     -28.925  -8.689 -36.118  0.00  0.00      SA    
ATOM    496  HA  TYR S  32     -29.644  -9.487 -36.016  0.00  0.00      SA    
ATOM    497  CB  TYR S  32     -29.679  -7.471 -35.566  0.00  0.00      SA    
ATOM    498  HB1 TYR S  32     -30.004  -7.702 -34.528  0.00  0.00      SA    
ATOM    499  HB2 TYR S  32     -29.043  -6.580 -35.381  0.00  0.00      SA    
ATOM    500  CG  TYR S  32     -30.882  -7.106 -36.329  0.00  0.00      SA    
ATOM    501  CD1 TYR S  32     -31.813  -8.120 -36.539  0.00  0.00      SA    
ATOM    502  HD1 TYR S  32     -31.733  -9.114 -36.122  0.00  0.00      SA    
ATOM    503  CE1 TYR S  32     -32.941  -7.842 -37.231  0.00  0.00      SA    
ATOM    504  HE1 TYR S  32     -33.735  -8.573 -37.249  0.00  0.00      SA    
ATOM    505  CZ  TYR S  32     -33.192  -6.533 -37.695  0.00  0.00      SA    
ATOM    506  OH  TYR S  32     -34.415  -6.314 -38.363  0.00  0.00      SA    
ATOM    507  HH  TYR S  32     -34.854  -7.167 -38.324  0.00  0.00      SA    
ATOM    508  CD2 TYR S  32     -31.189  -5.803 -36.713  0.00  0.00      SA    
ATOM    509  HD2 TYR S  32     -30.488  -5.041 -36.408  0.00  0.00      SA    
ATOM    510  CE2 TYR S  32     -32.339  -5.484 -37.412  0.00  0.00      SA    
ATOM    511  HE2 TYR S  32     -32.534  -4.460 -37.695  0.00  0.00      SA    
ATOM    512  C   TYR S  32     -28.576  -8.595 -37.591  0.00  0.00      SA    
ATOM    513  O   TYR S  32     -29.358  -9.034 -38.473  0.00  0.00      SA    
ATOM    514  N   ASN S  33     -27.443  -7.965 -37.931  0.00  0.00      SA    
ATOM    515  HN  ASN S  33     -26.883  -7.584 -37.200  0.00  0.00      SA    
ATOM    516  CA  ASN S  33     -27.058  -7.921 -39.329  0.00  0.00      SA    
ATOM    517  HA  ASN S  33     -27.915  -7.470 -39.809  0.00  0.00      SA    
ATOM    518  CB  ASN S  33     -25.796  -7.109 -39.490  0.00  0.00      SA    
ATOM    519  HB1 ASN S  33     -25.151  -7.212 -38.592  0.00  0.00      SA    
ATOM    520  HB2 ASN S  33     -25.191  -7.496 -40.337  0.00  0.00      SA    
ATOM    521  CG  ASN S  33     -26.179  -5.679 -39.761  0.00  0.00      SA    
ATOM    522  OD1 ASN S  33     -25.707  -5.039 -40.698  0.00  0.00      SA    
ATOM    523  ND2 ASN S  33     -27.054  -5.174 -38.849  0.00  0.00      SA    
ATOM    524 HD21 ASN S  33     -27.552  -4.359 -39.146  0.00  0.00      SA    
ATOM    525 HD22 ASN S  33     -27.141  -5.561 -37.931  0.00  0.00      SA    
ATOM    526  C   ASN S  33     -26.762  -9.264 -39.961  0.00  0.00      SA    
ATOM    527  O   ASN S  33     -27.025  -9.530 -41.168  0.00  0.00      SA    
ATOM    528  N   THR S  34     -26.091 -10.148 -39.110  0.00  0.00      SA    
ATOM    529  HN  THR S  34     -25.747  -9.898 -38.208  0.00  0.00      SA    
ATOM    530  CA  THR S  34     -25.622 -11.507 -39.546  0.00  0.00      SA    
ATOM    531  HA  THR S  34     -25.343 -11.370 -40.580  0.00  0.00      SA    
ATOM    532  CB  THR S  34     -24.459 -12.054 -38.812  0.00  0.00      SA    
ATOM    533  HB  THR S  34     -24.283 -13.124 -39.054  0.00  0.00      SA    
ATOM    534  OG1 THR S  34     -24.651 -11.936 -37.469  0.00  0.00      SA    
ATOM    535  HG1 THR S  34     -23.924 -11.347 -37.253  0.00  0.00      SA    
ATOM    536  CG2 THR S  34     -23.249 -11.333 -39.318  0.00  0.00      SA    
ATOM    537 HG21 THR S  34     -23.300 -11.525 -40.411  0.00  0.00      SA    
ATOM    538 HG22 THR S  34     -23.365 -10.264 -39.039  0.00  0.00      SA    
ATOM    539 HG23 THR S  34     -22.300 -11.773 -38.943  0.00  0.00      SA    
ATOM    540  C   THR S  34     -26.801 -12.515 -39.581  0.00  0.00      SA    
ATOM    541  O   THR S  34     -26.660 -13.483 -40.282  0.00  0.00      SA    
ATOM    542  N   ASN S  35     -27.928 -12.225 -38.879  0.00  0.00      SA    
ATOM    543  HN  ASN S  35     -27.821 -11.516 -38.186  0.00  0.00      SA    
ATOM    544  CA  ASN S  35     -29.162 -12.984 -38.931  0.00  0.00      SA    
ATOM    545  HA  ASN S  35     -29.209 -13.271 -39.971  0.00  0.00      SA    
ATOM    546  CB  ASN S  35     -28.955 -14.181 -37.971  0.00  0.00      SA    
ATOM    547  HB1 ASN S  35     -27.937 -14.601 -38.119  0.00  0.00      SA    
ATOM    548  HB2 ASN S  35     -28.926 -13.880 -36.902  0.00  0.00      SA    
ATOM    549  CG  ASN S  35     -29.870 -15.282 -38.270  0.00  0.00      SA    
ATOM    550  OD1 ASN S  35     -30.616 -15.244 -39.267  0.00  0.00      SA    
ATOM    551  ND2 ASN S  35     -29.912 -16.265 -37.334  0.00  0.00      SA    
ATOM    552 HD21 ASN S  35     -30.280 -17.150 -37.620  0.00  0.00      SA    
ATOM    553 HD22 ASN S  35     -29.208 -16.221 -36.624  0.00  0.00      SA    
ATOM    554  C   ASN S  35     -30.356 -12.145 -38.582  0.00  0.00      SA    
ATOM    555  O   ASN S  35     -30.430 -11.702 -37.452  0.00  0.00      SA    
ATOM    556  N   ILE S  36     -31.269 -11.895 -39.523  0.00  0.00      SA    
ATOM    557  HN  ILE S  36     -31.107 -12.311 -40.415  0.00  0.00      SA    
ATOM    558  CA  ILE S  36     -32.520 -11.103 -39.332  0.00  0.00      SA    
ATOM    559  HA  ILE S  36     -32.256 -10.368 -38.586  0.00  0.00      SA    
ATOM    560  CB  ILE S  36     -33.079 -10.518 -40.575  0.00  0.00      SA    
ATOM    561  HB  ILE S  36     -33.389 -11.274 -41.328  0.00  0.00      SA    
ATOM    562  CG2 ILE S  36     -34.224  -9.655 -40.231  0.00  0.00      SA    
ATOM    563 HG21 ILE S  36     -34.648  -9.201 -41.152  0.00  0.00      SA    
ATOM    564 HG22 ILE S  36     -35.081 -10.257 -39.860  0.00  0.00      SA    
ATOM    565 HG23 ILE S  36     -34.069  -8.786 -39.556  0.00  0.00      SA    
ATOM    566  CG1 ILE S  36     -31.952  -9.724 -41.312  0.00  0.00      SA    
ATOM    567 HG11 ILE S  36     -31.730  -8.744 -40.837  0.00  0.00      SA    
ATOM    568 HG12 ILE S  36     -30.937 -10.175 -41.301  0.00  0.00      SA    
ATOM    569  CD  ILE S  36     -32.274  -9.583 -42.836  0.00  0.00      SA    
ATOM    570  HD1 ILE S  36     -31.478  -8.984 -43.328  0.00  0.00      SA    
ATOM    571  HD2 ILE S  36     -32.365 -10.578 -43.320  0.00  0.00      SA    
ATOM    572  HD3 ILE S  36     -33.168  -8.955 -43.038  0.00  0.00      SA    
ATOM    573  C   ILE S  36     -33.672 -11.985 -38.689  0.00  0.00      SA    
ATOM    574  O   ILE S  36     -34.191 -12.918 -39.239  0.00  0.00      SA    
ATOM    575  N   THR S  37     -34.122 -11.687 -37.483  0.00  0.00      SA    
ATOM    576  HN  THR S  37     -33.721 -10.899 -37.022  0.00  0.00      SA    
ATOM    577  CA  THR S  37     -35.138 -12.432 -36.750  0.00  0.00      SA    
ATOM    578  HA  THR S  37     -35.927 -12.780 -37.401  0.00  0.00      SA    
ATOM    579  CB  THR S  37     -34.589 -13.661 -35.921  0.00  0.00      SA    
ATOM    580  HB  THR S  37     -35.393 -14.303 -35.502  0.00  0.00      SA    
ATOM    581  OG1 THR S  37     -33.858 -13.223 -34.758  0.00  0.00      SA    
ATOM    582  HG1 THR S  37     -33.528 -13.998 -34.298  0.00  0.00      SA    
ATOM    583  CG2 THR S  37     -33.503 -14.459 -36.740  0.00  0.00      SA    
ATOM    584 HG21 THR S  37     -32.656 -13.799 -37.024  0.00  0.00      SA    
ATOM    585 HG22 THR S  37     -32.955 -15.318 -36.296  0.00  0.00      SA    
ATOM    586 HG23 THR S  37     -33.920 -14.861 -37.688  0.00  0.00      SA    
ATOM    587  C   THR S  37     -35.777 -11.425 -35.819  0.00  0.00      SA    
ATOM    588  O   THR S  37     -35.185 -10.374 -35.580  0.00  0.00      SA    
ATOM    589  N   GLU S  38     -36.952 -11.645 -35.360  0.00  0.00      SA    
ATOM    590  HN  GLU S  38     -37.429 -12.423 -35.760  0.00  0.00      SA    
ATOM    591  CA  GLU S  38     -37.570 -10.881 -34.340  0.00  0.00      SA    
ATOM    592  HA  GLU S  38     -37.670  -9.835 -34.591  0.00  0.00      SA    
ATOM    593  CB  GLU S  38     -39.038 -11.142 -33.960  0.00  0.00      SA    
ATOM    594  HB1 GLU S  38     -39.197 -12.239 -33.883  0.00  0.00      SA    
ATOM    595  HB2 GLU S  38     -39.335 -10.630 -33.020  0.00  0.00      SA    
ATOM    596  CG  GLU S  38     -40.036 -10.796 -35.104  0.00  0.00      SA    
ATOM    597  HG1 GLU S  38     -39.717  -9.847 -35.586  0.00  0.00      SA    
ATOM    598  HG2 GLU S  38     -40.029 -11.543 -35.926  0.00  0.00      SA    
ATOM    599  CD  GLU S  38     -41.475 -10.696 -34.618  0.00  0.00      SA    
ATOM    600  OE1 GLU S  38     -42.128  -9.693 -35.020  0.00  0.00      SA    
ATOM    601  OE2 GLU S  38     -42.011 -11.631 -33.919  0.00  0.00      SA    
ATOM    602  C   GLU S  38     -36.728 -10.916 -33.012  0.00  0.00      SA    
ATOM    603  O   GLU S  38     -36.538  -9.954 -32.275  0.00  0.00      SA    
ATOM    604  N   GLU S  39     -36.086 -12.031 -32.612  0.00  0.00      SA    
ATOM    605  HN  GLU S  39     -36.375 -12.852 -33.097  0.00  0.00      SA    
ATOM    606  CA  GLU S  39     -35.295 -12.214 -31.452  0.00  0.00      SA    
ATOM    607  HA  GLU S  39     -35.858 -11.784 -30.637  0.00  0.00      SA    
ATOM    608  CB  GLU S  39     -35.071 -13.720 -31.037  0.00  0.00      SA    
ATOM    609  HB1 GLU S  39     -36.033 -14.006 -30.561  0.00  0.00      SA    
ATOM    610  HB2 GLU S  39     -34.850 -14.259 -31.983  0.00  0.00      SA    
ATOM    611  CG  GLU S  39     -34.063 -13.975 -29.897  0.00  0.00      SA    
ATOM    612  HG1 GLU S  39     -33.083 -13.481 -30.074  0.00  0.00      SA    
ATOM    613  HG2 GLU S  39     -34.349 -13.581 -28.899  0.00  0.00      SA    
ATOM    614  CD  GLU S  39     -33.827 -15.463 -29.656  0.00  0.00      SA    
ATOM    615  OE1 GLU S  39     -34.005 -15.968 -28.567  0.00  0.00      SA    
ATOM    616  OE2 GLU S  39     -33.261 -16.143 -30.647  0.00  0.00      SA    
ATOM    617  C   GLU S  39     -34.019 -11.370 -31.380  0.00  0.00      SA    
ATOM    618  O   GLU S  39     -33.731 -10.726 -30.351  0.00  0.00      SA    
ATOM    619  N   ASN S  40     -33.293 -11.207 -32.540  0.00  0.00      SA    
ATOM    620  HN  ASN S  40     -33.539 -11.698 -33.372  0.00  0.00      SA    
ATOM    621  CA  ASN S  40     -32.135 -10.392 -32.798  0.00  0.00      SA    
ATOM    622  HA  ASN S  40     -31.398 -10.397 -32.009  0.00  0.00      SA    
ATOM    623  CB  ASN S  40     -31.351 -10.825 -34.123  0.00  0.00      SA    
ATOM    624  HB1 ASN S  40     -31.986 -10.909 -35.030  0.00  0.00      SA    
ATOM    625  HB2 ASN S  40     -30.587 -10.054 -34.361  0.00  0.00      SA    
ATOM    626  CG  ASN S  40     -30.800 -12.189 -33.812  0.00  0.00      SA    
ATOM    627  OD1 ASN S  40     -30.898 -12.761 -32.754  0.00  0.00      SA    
ATOM    628  ND2 ASN S  40     -30.136 -12.828 -34.859  0.00  0.00      SA    
ATOM    629 HD21 ASN S  40     -29.843 -13.748 -34.600  0.00  0.00      SA    
ATOM    630 HD22 ASN S  40     -30.080 -12.455 -35.785  0.00  0.00      SA    
ATOM    631  C   ASN S  40     -32.561  -8.840 -32.899  0.00  0.00      SA    
ATOM    632  O   ASN S  40     -31.849  -7.975 -32.498  0.00  0.00      SA    
ATOM    633  N   VAL S  41     -33.839  -8.431 -33.402  0.00  0.00      SA    
ATOM    634  HN  VAL S  41     -34.484  -8.978 -33.930  0.00  0.00      SA    
ATOM    635  CA  VAL S  41     -34.216  -6.946 -33.341  0.00  0.00      SA    
ATOM    636  HA  VAL S  41     -33.277  -6.450 -33.539  0.00  0.00      SA    
ATOM    637  CB  VAL S  41     -35.127  -6.596 -34.500  0.00  0.00      SA    
ATOM    638  HB  VAL S  41     -34.829  -7.062 -35.464  0.00  0.00      SA    
ATOM    639  CG1 VAL S  41     -36.585  -6.926 -34.299  0.00  0.00      SA    
ATOM    640 HG11 VAL S  41     -36.825  -7.992 -34.095  0.00  0.00      SA    
ATOM    641 HG12 VAL S  41     -37.060  -6.417 -33.434  0.00  0.00      SA    
ATOM    642 HG13 VAL S  41     -37.176  -6.610 -35.185  0.00  0.00      SA    
ATOM    643  CG2 VAL S  41     -35.006  -5.121 -34.798  0.00  0.00      SA    
ATOM    644 HG21 VAL S  41     -35.605  -4.849 -35.693  0.00  0.00      SA    
ATOM    645 HG22 VAL S  41     -35.416  -4.458 -34.006  0.00  0.00      SA    
ATOM    646 HG23 VAL S  41     -33.960  -4.816 -35.014  0.00  0.00      SA    
ATOM    647  C   VAL S  41     -34.496  -6.499 -31.906  0.00  0.00      SA    
ATOM    648  O   VAL S  41     -34.219  -5.428 -31.390  0.00  0.00      SA    
ATOM    649  N   GLN S  42     -35.203  -7.438 -31.196  0.00  0.00      SA    
ATOM    650  HN  GLN S  42     -35.417  -8.336 -31.573  0.00  0.00      SA    
ATOM    651  CA  GLN S  42     -35.662  -7.355 -29.823  0.00  0.00      SA    
ATOM    652  HA  GLN S  42     -36.105  -6.370 -29.828  0.00  0.00      SA    
ATOM    653  CB  GLN S  42     -36.712  -8.350 -29.437  0.00  0.00      SA    
ATOM    654  HB1 GLN S  42     -36.428  -9.380 -29.741  0.00  0.00      SA    
ATOM    655  HB2 GLN S  42     -36.938  -8.218 -28.358  0.00  0.00      SA    
ATOM    656  CG  GLN S  42     -37.992  -8.080 -30.168  0.00  0.00      SA    
ATOM    657  HG1 GLN S  42     -38.422  -7.136 -29.772  0.00  0.00      SA    
ATOM    658  HG2 GLN S  42     -37.819  -8.036 -31.265  0.00  0.00      SA    
ATOM    659  CD  GLN S  42     -39.055  -9.146 -29.871  0.00  0.00      SA    
ATOM    660  OE1 GLN S  42     -40.064  -8.983 -29.106  0.00  0.00      SA    
ATOM    661  NE2 GLN S  42     -38.790 -10.336 -30.488  0.00  0.00      SA    
ATOM    662 HE21 GLN S  42     -39.549 -10.987 -30.451  0.00  0.00      SA    
ATOM    663 HE22 GLN S  42     -38.051 -10.379 -31.160  0.00  0.00      SA    
ATOM    664  C   GLN S  42     -34.454  -7.189 -28.879  0.00  0.00      SA    
ATOM    665  O   GLN S  42     -34.381  -6.236 -28.044  0.00  0.00      SA    
ATOM    666  N   ASN S  43     -33.446  -8.052 -29.064  0.00  0.00      SA    
ATOM    667  HN  ASN S  43     -33.563  -8.866 -29.626  0.00  0.00      SA    
ATOM    668  CA  ASN S  43     -32.128  -8.038 -28.537  0.00  0.00      SA    
ATOM    669  HA  ASN S  43     -32.153  -8.103 -27.459  0.00  0.00      SA    
ATOM    670  CB  ASN S  43     -31.349  -9.254 -29.010  0.00  0.00      SA    
ATOM    671  HB1 ASN S  43     -32.005 -10.132 -28.824  0.00  0.00      SA    
ATOM    672  HB2 ASN S  43     -31.088  -9.155 -30.085  0.00  0.00      SA    
ATOM    673  CG  ASN S  43     -29.989  -9.580 -28.361  0.00  0.00      SA    
ATOM    674  OD1 ASN S  43     -28.968  -9.841 -28.999  0.00  0.00      SA    
ATOM    675  ND2 ASN S  43     -29.913  -9.357 -27.004  0.00  0.00      SA    
ATOM    676 HD21 ASN S  43     -29.008  -9.441 -26.585  0.00  0.00      SA    
ATOM    677 HD22 ASN S  43     -30.681  -9.041 -26.448  0.00  0.00      SA    
ATOM    678  C   ASN S  43     -31.310  -6.764 -28.884  0.00  0.00      SA    
ATOM    679  O   ASN S  43     -30.713  -6.237 -27.949  0.00  0.00      SA    
ATOM    680  N   MET S  44     -31.345  -6.213 -30.111  0.00  0.00      SA    
ATOM    681  HN  MET S  44     -31.777  -6.678 -30.880  0.00  0.00      SA    
ATOM    682  CA  MET S  44     -30.676  -5.015 -30.410  0.00  0.00      SA    
ATOM    683  HA  MET S  44     -29.640  -5.167 -30.148  0.00  0.00      SA    
ATOM    684  CB  MET S  44     -30.760  -4.840 -31.918  0.00  0.00      SA    
ATOM    685  HB1 MET S  44     -30.453  -5.769 -32.444  0.00  0.00      SA    
ATOM    686  HB2 MET S  44     -31.820  -4.594 -32.143  0.00  0.00      SA    
ATOM    687  CG  MET S  44     -29.926  -3.619 -32.381  0.00  0.00      SA    
ATOM    688  HG1 MET S  44     -30.535  -2.781 -31.979  0.00  0.00      SA    
ATOM    689  HG2 MET S  44     -28.911  -3.541 -31.938  0.00  0.00      SA    
ATOM    690  SD  MET S  44     -29.988  -3.380 -34.207  0.00  0.00      SA    
ATOM    691  CE  MET S  44     -31.659  -2.581 -34.212  0.00  0.00      SA    
ATOM    692  HE1 MET S  44     -31.707  -1.682 -33.561  0.00  0.00      SA    
ATOM    693  HE2 MET S  44     -31.946  -2.408 -35.271  0.00  0.00      SA    
ATOM    694  HE3 MET S  44     -32.317  -3.434 -33.940  0.00  0.00      SA    
ATOM    695  C   MET S  44     -31.224  -3.813 -29.650  0.00  0.00      SA    
ATOM    696  O   MET S  44     -30.412  -3.060 -29.137  0.00  0.00      SA    
ATOM    697  N   ASN S  45     -32.573  -3.674 -29.697  0.00  0.00      SA    
ATOM    698  HN  ASN S  45     -33.133  -4.298 -30.236  0.00  0.00      SA    
ATOM    699  CA  ASN S  45     -33.257  -2.551 -29.132  0.00  0.00      SA    
ATOM    700  HA  ASN S  45     -32.758  -1.638 -29.421  0.00  0.00      SA    
ATOM    701  CB  ASN S  45     -34.786  -2.670 -29.529  0.00  0.00      SA    
ATOM    702  HB1 ASN S  45     -35.158  -3.708 -29.387  0.00  0.00      SA    
ATOM    703  HB2 ASN S  45     -35.500  -1.982 -29.027  0.00  0.00      SA    
ATOM    704  CG  ASN S  45     -35.096  -2.255 -30.997  0.00  0.00      SA    
ATOM    705  OD1 ASN S  45     -34.245  -1.718 -31.696  0.00  0.00      SA    
ATOM    706  ND2 ASN S  45     -36.393  -2.471 -31.373  0.00  0.00      SA    
ATOM    707 HD21 ASN S  45     -36.606  -2.308 -32.336  0.00  0.00      SA    
ATOM    708 HD22 ASN S  45     -37.073  -2.672 -30.668  0.00  0.00      SA    
ATOM    709  C   ASN S  45     -33.085  -2.502 -27.646  0.00  0.00      SA    
ATOM    710  O   ASN S  45     -32.863  -1.508 -27.007  0.00  0.00      SA    
ATOM    711  N   ASN S  46     -33.210  -3.663 -26.975  0.00  0.00      SA    
ATOM    712  HN  ASN S  46     -33.544  -4.456 -27.479  0.00  0.00      SA    
ATOM    713  CA  ASN S  46     -32.836  -3.898 -25.647  0.00  0.00      SA    
ATOM    714  HA  ASN S  46     -33.489  -3.271 -25.058  0.00  0.00      SA    
ATOM    715  CB  ASN S  46     -33.162  -5.430 -25.295  0.00  0.00      SA    
ATOM    716  HB1 ASN S  46     -34.240  -5.501 -25.554  0.00  0.00      SA    
ATOM    717  HB2 ASN S  46     -32.410  -6.077 -25.797  0.00  0.00      SA    
ATOM    718  CG  ASN S  46     -33.089  -5.740 -23.800  0.00  0.00      SA    
ATOM    719  OD1 ASN S  46     -32.546  -4.968 -23.012  0.00  0.00      SA    
ATOM    720  ND2 ASN S  46     -33.843  -6.842 -23.482  0.00  0.00      SA    
ATOM    721 HD21 ASN S  46     -34.387  -7.331 -24.164  0.00  0.00      SA    
ATOM    722 HD22 ASN S  46     -34.096  -6.985 -22.525  0.00  0.00      SA    
ATOM    723  C   ASN S  46     -31.386  -3.574 -25.337  0.00  0.00      SA    
ATOM    724  O   ASN S  46     -31.227  -2.706 -24.473  0.00  0.00      SA    
ATOM    725  N   ALA S  47     -30.313  -4.074 -26.035  0.00  0.00      SA    
ATOM    726  HN  ALA S  47     -30.590  -4.651 -26.800  0.00  0.00      SA    
ATOM    727  CA  ALA S  47     -28.928  -3.533 -25.776  0.00  0.00      SA    
ATOM    728  HA  ALA S  47     -28.638  -3.701 -24.749  0.00  0.00      SA    
ATOM    729  CB  ALA S  47     -27.768  -4.199 -26.558  0.00  0.00      SA    
ATOM    730  HB1 ALA S  47     -27.725  -4.058 -27.660  0.00  0.00      SA    
ATOM    731  HB2 ALA S  47     -26.796  -3.737 -26.285  0.00  0.00      SA    
ATOM    732  HB3 ALA S  47     -27.805  -5.290 -26.348  0.00  0.00      SA    
ATOM    733  C   ALA S  47     -28.786  -2.007 -26.070  0.00  0.00      SA    
ATOM    734  O   ALA S  47     -28.027  -1.284 -25.402  0.00  0.00      SA    
ATOM    735  N   GLY S  48     -29.526  -1.515 -27.129  0.00  0.00      SA    
ATOM    736  HN  GLY S  48     -30.095  -2.059 -27.741  0.00  0.00      SA    
ATOM    737  CA  GLY S  48     -29.598  -0.067 -27.516  0.00  0.00      SA    
ATOM    738  HA1 GLY S  48     -28.589   0.250 -27.733  0.00  0.00      SA    
ATOM    739  HA2 GLY S  48     -30.239  -0.000 -28.383  0.00  0.00      SA    
ATOM    740  C   GLY S  48     -30.169   0.823 -26.495  0.00  0.00      SA    
ATOM    741  O   GLY S  48     -29.519   1.795 -26.075  0.00  0.00      SA    
ATOM    742  N   ASP S  49     -31.346   0.523 -25.906  0.00  0.00      SA    
ATOM    743  HN  ASP S  49     -31.841  -0.201 -26.380  0.00  0.00      SA    
ATOM    744  CA  ASP S  49     -31.805   1.216 -24.745  0.00  0.00      SA    
ATOM    745  HA  ASP S  49     -31.704   2.276 -24.929  0.00  0.00      SA    
ATOM    746  CB  ASP S  49     -33.244   1.007 -24.512  0.00  0.00      SA    
ATOM    747  HB1 ASP S  49     -33.444  -0.073 -24.678  0.00  0.00      SA    
ATOM    748  HB2 ASP S  49     -33.572   1.162 -23.462  0.00  0.00      SA    
ATOM    749  CG  ASP S  49     -34.035   1.807 -25.509  0.00  0.00      SA    
ATOM    750  OD1 ASP S  49     -34.867   1.223 -26.329  0.00  0.00      SA    
ATOM    751  OD2 ASP S  49     -33.816   3.025 -25.593  0.00  0.00      SA    
ATOM    752  C   ASP S  49     -30.965   1.091 -23.459  0.00  0.00      SA    
ATOM    753  O   ASP S  49     -30.765   1.930 -22.658  0.00  0.00      SA    
ATOM    754  N   LYS S  50     -30.462  -0.147 -23.047  0.00  0.00      SA    
ATOM    755  HN  LYS S  50     -30.681  -0.908 -23.653  0.00  0.00      SA    
ATOM    756  CA  LYS S  50     -29.514  -0.311 -21.942  0.00  0.00      SA    
ATOM    757  HA  LYS S  50     -30.124  -0.124 -21.070  0.00  0.00      SA    
ATOM    758  CB  LYS S  50     -29.055  -1.781 -21.867  0.00  0.00      SA    
ATOM    759  HB1 LYS S  50     -29.850  -2.557 -21.859  0.00  0.00      SA    
ATOM    760  HB2 LYS S  50     -28.323  -1.902 -22.694  0.00  0.00      SA    
ATOM    761  CG  LYS S  50     -28.252  -2.140 -20.572  0.00  0.00      SA    
ATOM    762  HG1 LYS S  50     -27.508  -1.354 -20.321  0.00  0.00      SA    
ATOM    763  HG2 LYS S  50     -28.980  -2.040 -19.739  0.00  0.00      SA    
ATOM    764  CD  LYS S  50     -27.755  -3.642 -20.415  0.00  0.00      SA    
ATOM    765  HD1 LYS S  50     -28.483  -4.412 -20.750  0.00  0.00      SA    
ATOM    766  HD2 LYS S  50     -26.879  -3.600 -21.098  0.00  0.00      SA    
ATOM    767  CE  LYS S  50     -27.144  -3.961 -19.019  0.00  0.00      SA    
ATOM    768  HE1 LYS S  50     -26.706  -4.971 -19.169  0.00  0.00      SA    
ATOM    769  HE2 LYS S  50     -26.424  -3.183 -18.687  0.00  0.00      SA    
ATOM    770  NZ  LYS S  50     -28.212  -4.070 -17.999  0.00  0.00      SA    
ATOM    771  HZ1 LYS S  50     -27.779  -4.198 -17.062  0.00  0.00      SA    
ATOM    772  HZ2 LYS S  50     -28.742  -3.175 -18.010  0.00  0.00      SA    
ATOM    773  HZ3 LYS S  50     -28.885  -4.847 -18.159  0.00  0.00      SA    
ATOM    774  C   LYS S  50     -28.241   0.613 -22.029  0.00  0.00      SA    
ATOM    775  O   LYS S  50     -27.805   1.270 -21.070  0.00  0.00      SA    
ATOM    776  N   TRP S  51     -27.603   0.698 -23.225  0.00  0.00      SA    
ATOM    777  HN  TRP S  51     -27.794  -0.027 -23.883  0.00  0.00      SA    
ATOM    778  CA  TRP S  51     -26.466   1.574 -23.530  0.00  0.00      SA    
ATOM    779  HA  TRP S  51     -25.903   1.491 -22.612  0.00  0.00      SA    
ATOM    780  CB  TRP S  51     -25.615   1.061 -24.649  0.00  0.00      SA    
ATOM    781  HB1 TRP S  51     -25.150   0.148 -24.217  0.00  0.00      SA    
ATOM    782  HB2 TRP S  51     -26.295   0.566 -25.375  0.00  0.00      SA    
ATOM    783  CG  TRP S  51     -24.660   1.908 -25.443  0.00  0.00      SA    
ATOM    784  CD1 TRP S  51     -24.731   2.063 -26.813  0.00  0.00      SA    
ATOM    785  HD1 TRP S  51     -25.543   1.599 -27.352  0.00  0.00      SA    
ATOM    786  NE1 TRP S  51     -23.781   2.912 -27.217  0.00  0.00      SA    
ATOM    787  HE1 TRP S  51     -23.807   3.393 -28.066  0.00  0.00      SA    
ATOM    788  CE2 TRP S  51     -23.188   3.408 -26.111  0.00  0.00      SA    
ATOM    789  CD2 TRP S  51     -23.712   2.798 -24.983  0.00  0.00      SA    
ATOM    790  CE3 TRP S  51     -23.219   3.169 -23.705  0.00  0.00      SA    
ATOM    791  HE3 TRP S  51     -23.565   2.900 -22.718  0.00  0.00      SA    
ATOM    792  CZ3 TRP S  51     -22.253   4.225 -23.573  0.00  0.00      SA    
ATOM    793  HZ3 TRP S  51     -22.090   4.633 -22.586  0.00  0.00      SA    
ATOM    794  CZ2 TRP S  51     -22.069   4.272 -26.024  0.00  0.00      SA    
ATOM    795  HZ2 TRP S  51     -21.467   4.589 -26.863  0.00  0.00      SA    
ATOM    796  CH2 TRP S  51     -21.575   4.668 -24.678  0.00  0.00      SA    
ATOM    797  HH2 TRP S  51     -20.774   5.385 -24.576  0.00  0.00      SA    
ATOM    798  C   TRP S  51     -26.926   3.041 -23.589  0.00  0.00      SA    
ATOM    799  O   TRP S  51     -26.203   3.914 -23.040  0.00  0.00      SA    
ATOM    800  N   SER S  52     -28.001   3.326 -24.267  0.00  0.00      SA    
ATOM    801  HN  SER S  52     -28.490   2.670 -24.837  0.00  0.00      SA    
ATOM    802  CA  SER S  52     -28.574   4.652 -24.366  0.00  0.00      SA    
ATOM    803  HA  SER S  52     -27.722   5.254 -24.643  0.00  0.00      SA    
ATOM    804  CB  SER S  52     -29.621   4.802 -25.512  0.00  0.00      SA    
ATOM    805  HB1 SER S  52     -30.557   4.275 -25.228  0.00  0.00      SA    
ATOM    806  HB2 SER S  52     -29.907   5.858 -25.706  0.00  0.00      SA    
ATOM    807  OG  SER S  52     -29.098   4.367 -26.736  0.00  0.00      SA    
ATOM    808  HG1 SER S  52     -28.993   3.422 -26.602  0.00  0.00      SA    
ATOM    809  C   SER S  52     -29.073   5.228 -23.097  0.00  0.00      SA    
ATOM    810  O   SER S  52     -28.921   6.399 -22.793  0.00  0.00      SA    
ATOM    811  N   ALA S  53     -29.638   4.402 -22.128  0.00  0.00      SA    
ATOM    812  HN  ALA S  53     -29.826   3.449 -22.353  0.00  0.00      SA    
ATOM    813  CA  ALA S  53     -30.027   4.853 -20.777  0.00  0.00      SA    
ATOM    814  HA  ALA S  53     -30.627   5.751 -20.776  0.00  0.00      SA    
ATOM    815  CB  ALA S  53     -30.569   3.552 -20.062  0.00  0.00      SA    
ATOM    816  HB1 ALA S  53     -30.801   3.688 -18.984  0.00  0.00      SA    
ATOM    817  HB2 ALA S  53     -31.457   3.161 -20.604  0.00  0.00      SA    
ATOM    818  HB3 ALA S  53     -29.854   2.735 -20.298  0.00  0.00      SA    
ATOM    819  C   ALA S  53     -28.800   5.270 -19.934  0.00  0.00      SA    
ATOM    820  O   ALA S  53     -28.881   6.246 -19.274  0.00  0.00      SA    
ATOM    821  N   PHE S  54     -27.712   4.540 -20.000  0.00  0.00      SA    
ATOM    822  HN  PHE S  54     -27.889   3.660 -20.433  0.00  0.00      SA    
ATOM    823  CA  PHE S  54     -26.413   4.945 -19.524  0.00  0.00      SA    
ATOM    824  HA  PHE S  54     -26.468   5.232 -18.485  0.00  0.00      SA    
ATOM    825  CB  PHE S  54     -25.361   3.814 -19.546  0.00  0.00      SA    
ATOM    826  HB1 PHE S  54     -25.784   2.902 -19.074  0.00  0.00      SA    
ATOM    827  HB2 PHE S  54     -25.112   3.564 -20.599  0.00  0.00      SA    
ATOM    828  CG  PHE S  54     -24.079   4.164 -18.952  0.00  0.00      SA    
ATOM    829  CD1 PHE S  54     -23.834   3.794 -17.553  0.00  0.00      SA    
ATOM    830  HD1 PHE S  54     -24.571   3.344 -16.904  0.00  0.00      SA    
ATOM    831  CE1 PHE S  54     -22.594   3.924 -16.946  0.00  0.00      SA    
ATOM    832  HE1 PHE S  54     -22.494   3.703 -15.893  0.00  0.00      SA    
ATOM    833  CZ  PHE S  54     -21.524   4.402 -17.703  0.00  0.00      SA    
ATOM    834  HZ  PHE S  54     -20.602   4.676 -17.212  0.00  0.00      SA    
ATOM    835  CD2 PHE S  54     -23.003   4.712 -19.627  0.00  0.00      SA    
ATOM    836  HD2 PHE S  54     -23.055   4.975 -20.673  0.00  0.00      SA    
ATOM    837  CE2 PHE S  54     -21.770   4.788 -19.038  0.00  0.00      SA    
ATOM    838  HE2 PHE S  54     -20.969   5.095 -19.693  0.00  0.00      SA    
ATOM    839  C   PHE S  54     -25.880   6.181 -20.258  0.00  0.00      SA    
ATOM    840  O   PHE S  54     -25.554   7.131 -19.583  0.00  0.00      SA    
ATOM    841  N   LEU S  55     -25.823   6.141 -21.596  0.00  0.00      SA    
ATOM    842  HN  LEU S  55     -25.907   5.310 -22.141  0.00  0.00      SA    
ATOM    843  CA  LEU S  55     -25.405   7.356 -22.324  0.00  0.00      SA    
ATOM    844  HA  LEU S  55     -24.418   7.657 -22.004  0.00  0.00      SA    
ATOM    845  CB  LEU S  55     -25.193   6.996 -23.873  0.00  0.00      SA    
ATOM    846  HB1 LEU S  55     -24.454   6.177 -24.001  0.00  0.00      SA    
ATOM    847  HB2 LEU S  55     -26.220   6.590 -23.996  0.00  0.00      SA    
ATOM    848  CG  LEU S  55     -24.909   8.187 -24.791  0.00  0.00      SA    
ATOM    849  HG  LEU S  55     -25.716   8.938 -24.652  0.00  0.00      SA    
ATOM    850  CD1 LEU S  55     -23.656   8.952 -24.472  0.00  0.00      SA    
ATOM    851 HD11 LEU S  55     -23.392   9.357 -23.472  0.00  0.00      SA    
ATOM    852 HD12 LEU S  55     -22.813   8.250 -24.651  0.00  0.00      SA    
ATOM    853 HD13 LEU S  55     -23.538   9.842 -25.126  0.00  0.00      SA    
ATOM    854  CD2 LEU S  55     -24.920   7.787 -26.255  0.00  0.00      SA    
ATOM    855 HD21 LEU S  55     -24.030   7.161 -26.481  0.00  0.00      SA    
ATOM    856 HD22 LEU S  55     -25.889   7.336 -26.558  0.00  0.00      SA    
ATOM    857 HD23 LEU S  55     -24.752   8.636 -26.951  0.00  0.00      SA    
ATOM    858  C   LEU S  55     -26.184   8.642 -22.060  0.00  0.00      SA    
ATOM    859  O   LEU S  55     -25.592   9.671 -21.781  0.00  0.00      SA    
ATOM    860  N   LYS S  56     -27.549   8.592 -22.001  0.00  0.00      SA    
ATOM    861  HN  LYS S  56     -27.979   7.698 -22.098  0.00  0.00      SA    
ATOM    862  CA  LYS S  56     -28.271   9.809 -21.584  0.00  0.00      SA    
ATOM    863  HA  LYS S  56     -27.964  10.618 -22.230  0.00  0.00      SA    
ATOM    864  CB  LYS S  56     -29.844   9.695 -21.844  0.00  0.00      SA    
ATOM    865  HB1 LYS S  56     -30.088   8.685 -21.450  0.00  0.00      SA    
ATOM    866  HB2 LYS S  56     -30.373  10.512 -21.309  0.00  0.00      SA    
ATOM    867  CG  LYS S  56     -30.240   9.695 -23.394  0.00  0.00      SA    
ATOM    868  HG1 LYS S  56     -29.964  10.708 -23.756  0.00  0.00      SA    
ATOM    869  HG2 LYS S  56     -29.545   8.951 -23.839  0.00  0.00      SA    
ATOM    870  CD  LYS S  56     -31.694   9.255 -23.601  0.00  0.00      SA    
ATOM    871  HD1 LYS S  56     -32.249   9.925 -22.910  0.00  0.00      SA    
ATOM    872  HD2 LYS S  56     -31.978   9.454 -24.656  0.00  0.00      SA    
ATOM    873  CE  LYS S  56     -31.892   7.769 -23.295  0.00  0.00      SA    
ATOM    874  HE1 LYS S  56     -31.076   7.185 -23.772  0.00  0.00      SA    
ATOM    875  HE2 LYS S  56     -32.007   7.702 -22.192  0.00  0.00      SA    
ATOM    876  NZ  LYS S  56     -33.161   7.312 -23.852  0.00  0.00      SA    
ATOM    877  HZ1 LYS S  56     -33.905   7.927 -23.467  0.00  0.00      SA    
ATOM    878  HZ2 LYS S  56     -33.170   7.372 -24.890  0.00  0.00      SA    
ATOM    879  HZ3 LYS S  56     -33.314   6.321 -23.575  0.00  0.00      SA    
ATOM    880  C   LYS S  56     -28.049  10.230 -20.077  0.00  0.00      SA    
ATOM    881  O   LYS S  56     -28.078  11.421 -19.814  0.00  0.00      SA    
ATOM    882  N   GLU S  57     -27.871   9.316 -19.120  0.00  0.00      SA    
ATOM    883  HN  GLU S  57     -27.907   8.321 -19.170  0.00  0.00      SA    
ATOM    884  CA  GLU S  57     -27.560   9.778 -17.717  0.00  0.00      SA    
ATOM    885  HA  GLU S  57     -28.207  10.589 -17.420  0.00  0.00      SA    
ATOM    886  CB  GLU S  57     -27.729   8.586 -16.719  0.00  0.00      SA    
ATOM    887  HB1 GLU S  57     -28.808   8.324 -16.679  0.00  0.00      SA    
ATOM    888  HB2 GLU S  57     -27.234   7.699 -17.170  0.00  0.00      SA    
ATOM    889  CG  GLU S  57     -27.076   8.781 -15.332  0.00  0.00      SA    
ATOM    890  HG1 GLU S  57     -25.970   8.698 -15.392  0.00  0.00      SA    
ATOM    891  HG2 GLU S  57     -27.276   9.862 -15.170  0.00  0.00      SA    
ATOM    892  CD  GLU S  57     -27.747   8.038 -14.201  0.00  0.00      SA    
ATOM    893  OE1 GLU S  57     -27.637   8.550 -13.070  0.00  0.00      SA    
ATOM    894  OE2 GLU S  57     -28.454   7.053 -14.355  0.00  0.00      SA    
ATOM    895  C   GLU S  57     -26.173  10.482 -17.611  0.00  0.00      SA    
ATOM    896  O   GLU S  57     -25.977  11.611 -17.089  0.00  0.00      SA    
ATOM    897  N   GLN S  58     -25.160   9.876 -18.345  0.00  0.00      SA    
ATOM    898  HN  GLN S  58     -25.221   8.991 -18.799  0.00  0.00      SA    
ATOM    899  CA  GLN S  58     -23.789  10.418 -18.411  0.00  0.00      SA    
ATOM    900  HA  GLN S  58     -23.454  10.728 -17.432  0.00  0.00      SA    
ATOM    901  CB  GLN S  58     -22.879   9.247 -18.837  0.00  0.00      SA    
ATOM    902  HB1 GLN S  58     -23.412   8.549 -19.519  0.00  0.00      SA    
ATOM    903  HB2 GLN S  58     -22.031   9.767 -19.332  0.00  0.00      SA    
ATOM    904  CG  GLN S  58     -22.307   8.454 -17.657  0.00  0.00      SA    
ATOM    905  HG1 GLN S  58     -21.959   7.496 -18.100  0.00  0.00      SA    
ATOM    906  HG2 GLN S  58     -21.407   8.979 -17.272  0.00  0.00      SA    
ATOM    907  CD  GLN S  58     -23.273   8.139 -16.480  0.00  0.00      SA    
ATOM    908  OE1 GLN S  58     -23.083   8.678 -15.443  0.00  0.00      SA    
ATOM    909  NE2 GLN S  58     -24.313   7.277 -16.698  0.00  0.00      SA    
ATOM    910 HE21 GLN S  58     -24.796   7.015 -15.863  0.00  0.00      SA    
ATOM    911 HE22 GLN S  58     -24.555   6.826 -17.557  0.00  0.00      SA    
ATOM    912  C   GLN S  58     -23.735  11.708 -19.239  0.00  0.00      SA    
ATOM    913  O   GLN S  58     -23.025  12.693 -18.960  0.00  0.00      SA    
ATOM    914  N   SER S  59     -24.619  11.829 -20.179  0.00  0.00      SA    
ATOM    915  HN  SER S  59     -25.235  11.077 -20.402  0.00  0.00      SA    
ATOM    916  CA  SER S  59     -24.874  13.011 -20.902  0.00  0.00      SA    
ATOM    917  HA  SER S  59     -23.901  13.360 -21.214  0.00  0.00      SA    
ATOM    918  CB  SER S  59     -25.720  12.662 -22.247  0.00  0.00      SA    
ATOM    919  HB1 SER S  59     -25.140  11.782 -22.600  0.00  0.00      SA    
ATOM    920  HB2 SER S  59     -26.732  12.387 -21.878  0.00  0.00      SA    
ATOM    921  OG  SER S  59     -25.637  13.723 -23.223  0.00  0.00      SA    
ATOM    922  HG1 SER S  59     -24.707  13.733 -23.459  0.00  0.00      SA    
ATOM    923  C   SER S  59     -25.419  14.212 -20.178  0.00  0.00      SA    
ATOM    924  O   SER S  59     -25.029  15.379 -20.289  0.00  0.00      SA    
ATOM    925  N   THR S  60     -26.375  13.917 -19.282  0.00  0.00      SA    
ATOM    926  HN  THR S  60     -26.880  13.061 -19.359  0.00  0.00      SA    
ATOM    927  CA  THR S  60     -27.042  14.820 -18.344  0.00  0.00      SA    
ATOM    928  HA  THR S  60     -27.417  15.667 -18.898  0.00  0.00      SA    
ATOM    929  CB  THR S  60     -28.288  14.216 -17.668  0.00  0.00      SA    
ATOM    930  HB  THR S  60     -28.156  13.234 -17.165  0.00  0.00      SA    
ATOM    931  OG1 THR S  60     -29.235  13.953 -18.722  0.00  0.00      SA    
ATOM    932  HG1 THR S  60     -28.943  13.198 -19.239  0.00  0.00      SA    
ATOM    933  CG2 THR S  60     -28.946  15.307 -16.749  0.00  0.00      SA    
ATOM    934 HG21 THR S  60     -29.917  14.944 -16.350  0.00  0.00      SA    
ATOM    935 HG22 THR S  60     -28.342  15.437 -15.825  0.00  0.00      SA    
ATOM    936 HG23 THR S  60     -28.887  16.318 -17.206  0.00  0.00      SA    
ATOM    937  C   THR S  60     -26.135  15.330 -17.324  0.00  0.00      SA    
ATOM    938  O   THR S  60     -26.061  16.527 -17.038  0.00  0.00      SA    
ATOM    939  N   LEU S  61     -25.199  14.393 -16.762  0.00  0.00      SA    
ATOM    940  HN  LEU S  61     -25.275  13.441 -17.049  0.00  0.00      SA    
ATOM    941  CA  LEU S  61     -24.201  14.709 -15.785  0.00  0.00      SA    
ATOM    942  HA  LEU S  61     -24.695  15.292 -15.021  0.00  0.00      SA    
ATOM    943  CB  LEU S  61     -23.698  13.449 -15.201  0.00  0.00      SA    
ATOM    944  HB1 LEU S  61     -23.255  12.764 -15.956  0.00  0.00      SA    
ATOM    945  HB2 LEU S  61     -22.791  13.704 -14.613  0.00  0.00      SA    
ATOM    946  CG  LEU S  61     -24.647  12.777 -14.250  0.00  0.00      SA    
ATOM    947  HG  LEU S  61     -25.558  12.452 -14.798  0.00  0.00      SA    
ATOM    948  CD1 LEU S  61     -23.998  11.531 -13.622  0.00  0.00      SA    
ATOM    949 HD11 LEU S  61     -23.530  10.884 -14.395  0.00  0.00      SA    
ATOM    950 HD12 LEU S  61     -23.216  11.858 -12.904  0.00  0.00      SA    
ATOM    951 HD13 LEU S  61     -24.756  10.824 -13.222  0.00  0.00      SA    
ATOM    952  CD2 LEU S  61     -25.245  13.673 -13.207  0.00  0.00      SA    
ATOM    953 HD21 LEU S  61     -25.989  14.374 -13.642  0.00  0.00      SA    
ATOM    954 HD22 LEU S  61     -25.829  13.118 -12.442  0.00  0.00      SA    
ATOM    955 HD23 LEU S  61     -24.432  14.244 -12.709  0.00  0.00      SA    
ATOM    956  C   LEU S  61     -23.062  15.609 -16.288  0.00  0.00      SA    
ATOM    957  O   LEU S  61     -22.601  16.522 -15.569  0.00  0.00      SA    
ATOM    958  N   ALA S  62     -22.728  15.381 -17.499  0.00  0.00      SA    
ATOM    959  HN  ALA S  62     -23.094  14.670 -18.095  0.00  0.00      SA    
ATOM    960  CA  ALA S  62     -21.723  16.216 -18.251  0.00  0.00      SA    
ATOM    961  HA  ALA S  62     -20.801  16.164 -17.691  0.00  0.00      SA    
ATOM    962  CB  ALA S  62     -21.374  15.637 -19.581  0.00  0.00      SA    
ATOM    963  HB1 ALA S  62     -22.225  15.645 -20.294  0.00  0.00      SA    
ATOM    964  HB2 ALA S  62     -20.532  16.180 -20.063  0.00  0.00      SA    
ATOM    965  HB3 ALA S  62     -21.077  14.568 -19.515  0.00  0.00      SA    
ATOM    966  C   ALA S  62     -21.918  17.727 -18.252  0.00  0.00      SA    
ATOM    967  O   ALA S  62     -20.960  18.478 -18.323  0.00  0.00      SA    
ATOM    968  N   GLN S  63     -23.206  18.152 -18.122  0.00  0.00      SA    
ATOM    969  HN  GLN S  63     -23.960  17.518 -17.969  0.00  0.00      SA    
ATOM    970  CA  GLN S  63     -23.681  19.478 -18.086  0.00  0.00      SA    
ATOM    971  HA  GLN S  63     -23.190  19.953 -18.923  0.00  0.00      SA    
ATOM    972  CB  GLN S  63     -25.200  19.612 -18.346  0.00  0.00      SA    
ATOM    973  HB1 GLN S  63     -25.823  19.278 -17.489  0.00  0.00      SA    
ATOM    974  HB2 GLN S  63     -25.515  20.663 -18.519  0.00  0.00      SA    
ATOM    975  CG  GLN S  63     -25.689  18.931 -19.674  0.00  0.00      SA    
ATOM    976  HG1 GLN S  63     -25.539  17.835 -19.574  0.00  0.00      SA    
ATOM    977  HG2 GLN S  63     -26.759  19.165 -19.862  0.00  0.00      SA    
ATOM    978  CD  GLN S  63     -24.954  19.408 -20.939  0.00  0.00      SA    
ATOM    979  OE1 GLN S  63     -24.141  18.633 -21.509  0.00  0.00      SA    
ATOM    980  NE2 GLN S  63     -25.181  20.694 -21.255  0.00  0.00      SA    
ATOM    981 HE21 GLN S  63     -24.842  20.993 -22.147  0.00  0.00      SA    
ATOM    982 HE22 GLN S  63     -25.777  21.279 -20.706  0.00  0.00      SA    
ATOM    983  C   GLN S  63     -23.402  20.185 -16.795  0.00  0.00      SA    
ATOM    984  O   GLN S  63     -23.515  21.389 -16.697  0.00  0.00      SA    
ATOM    985  N   MET S  64     -23.089  19.446 -15.689  0.00  0.00      SA    
ATOM    986  HN  MET S  64     -23.105  18.455 -15.797  0.00  0.00      SA    
ATOM    987  CA  MET S  64     -22.780  19.998 -14.419  0.00  0.00      SA    
ATOM    988  HA  MET S  64     -23.381  20.874 -14.222  0.00  0.00      SA    
ATOM    989  CB  MET S  64     -23.392  18.990 -13.267  0.00  0.00      SA    
ATOM    990  HB1 MET S  64     -22.727  18.116 -13.436  0.00  0.00      SA    
ATOM    991  HB2 MET S  64     -23.134  19.412 -12.272  0.00  0.00      SA    
ATOM    992  CG  MET S  64     -24.864  18.739 -13.274  0.00  0.00      SA    
ATOM    993  HG1 MET S  64     -25.447  19.685 -13.243  0.00  0.00      SA    
ATOM    994  HG2 MET S  64     -25.185  18.280 -14.233  0.00  0.00      SA    
ATOM    995  SD  MET S  64     -25.236  17.489 -11.896  0.00  0.00      SA    
ATOM    996  CE  MET S  64     -25.438  18.550 -10.508  0.00  0.00      SA    
ATOM    997  HE1 MET S  64     -25.218  18.051  -9.540  0.00  0.00      SA    
ATOM    998  HE2 MET S  64     -24.811  19.468 -10.533  0.00  0.00      SA    
ATOM    999  HE3 MET S  64     -26.534  18.724 -10.464  0.00  0.00      SA    
ATOM   1000  C   MET S  64     -21.331  20.363 -14.165  0.00  0.00      SA    
ATOM   1001  O   MET S  64     -20.970  20.932 -13.142  0.00  0.00      SA    
ATOM   1002  N   TYR S  65     -20.414  20.219 -15.100  0.00  0.00      SA    
ATOM   1003  HN  TYR S  65     -20.644  19.933 -16.027  0.00  0.00      SA    
ATOM   1004  CA  TYR S  65     -19.099  20.868 -15.093  0.00  0.00      SA    
ATOM   1005  HA  TYR S  65     -19.000  21.346 -14.130  0.00  0.00      SA    
ATOM   1006  CB  TYR S  65     -17.924  19.827 -15.354  0.00  0.00      SA    
ATOM   1007  HB1 TYR S  65     -17.981  19.343 -16.353  0.00  0.00      SA    
ATOM   1008  HB2 TYR S  65     -17.003  20.412 -15.146  0.00  0.00      SA    
ATOM   1009  CG  TYR S  65     -17.941  18.704 -14.306  0.00  0.00      SA    
ATOM   1010  CD1 TYR S  65     -17.956  18.843 -12.890  0.00  0.00      SA    
ATOM   1011  HD1 TYR S  65     -18.046  19.811 -12.419  0.00  0.00      SA    
ATOM   1012  CE1 TYR S  65     -17.900  17.744 -11.978  0.00  0.00      SA    
ATOM   1013  HE1 TYR S  65     -17.879  17.973 -10.922  0.00  0.00      SA    
ATOM   1014  CZ  TYR S  65     -17.814  16.442 -12.511  0.00  0.00      SA    
ATOM   1015  OH  TYR S  65     -17.457  15.353 -11.761  0.00  0.00      SA    
ATOM   1016  HH  TYR S  65     -17.812  15.550 -10.891  0.00  0.00      SA    
ATOM   1017  CD2 TYR S  65     -17.975  17.337 -14.828  0.00  0.00      SA    
ATOM   1018  HD2 TYR S  65     -18.054  17.127 -15.885  0.00  0.00      SA    
ATOM   1019  CE2 TYR S  65     -17.795  16.285 -13.921  0.00  0.00      SA    
ATOM   1020  HE2 TYR S  65     -17.658  15.265 -14.249  0.00  0.00      SA    
ATOM   1021  C   TYR S  65     -18.948  22.022 -16.132  0.00  0.00      SA    
ATOM   1022  O   TYR S  65     -18.970  21.795 -17.340  0.00  0.00      SA    
ATOM   1023  N   PRO S  66     -18.713  23.315 -15.658  0.00  0.00      SA    
ATOM   1024  CD  PRO S  66     -19.370  23.814 -14.517  0.00  0.00      SA    
ATOM   1025  HD1 PRO S  66     -18.718  23.566 -13.652  0.00  0.00      SA    
ATOM   1026  HD2 PRO S  66     -20.424  23.528 -14.313  0.00  0.00      SA    
ATOM   1027  CA  PRO S  66     -18.109  24.370 -16.477  0.00  0.00      SA    
ATOM   1028  HA  PRO S  66     -18.885  24.687 -17.159  0.00  0.00      SA    
ATOM   1029  CB  PRO S  66     -17.911  25.520 -15.496  0.00  0.00      SA    
ATOM   1030  HB1 PRO S  66     -17.040  25.359 -14.825  0.00  0.00      SA    
ATOM   1031  HB2 PRO S  66     -17.810  26.484 -16.039  0.00  0.00      SA    
ATOM   1032  CG  PRO S  66     -19.247  25.344 -14.763  0.00  0.00      SA    
ATOM   1033  HG1 PRO S  66     -19.333  25.892 -13.800  0.00  0.00      SA    
ATOM   1034  HG2 PRO S  66     -20.026  25.722 -15.460  0.00  0.00      SA    
ATOM   1035  C   PRO S  66     -16.882  24.066 -17.237  0.00  0.00      SA    
ATOM   1036  O   PRO S  66     -15.792  23.936 -16.663  0.00  0.00      SA    
ATOM   1037  N   LEU S  67     -17.036  24.185 -18.568  0.00  0.00      SA    
ATOM   1038  HN  LEU S  67     -17.894  24.547 -18.924  0.00  0.00      SA    
ATOM   1039  CA  LEU S  67     -16.040  23.755 -19.551  0.00  0.00      SA    
ATOM   1040  HA  LEU S  67     -15.947  22.680 -19.502  0.00  0.00      SA    
ATOM   1041  CB  LEU S  67     -16.506  24.023 -20.993  0.00  0.00      SA    
ATOM   1042  HB1 LEU S  67     -17.508  23.545 -21.025  0.00  0.00      SA    
ATOM   1043  HB2 LEU S  67     -16.513  25.134 -21.022  0.00  0.00      SA    
ATOM   1044  CG  LEU S  67     -15.646  23.510 -22.144  0.00  0.00      SA    
ATOM   1045  HG  LEU S  67     -14.591  23.839 -22.031  0.00  0.00      SA    
ATOM   1046  CD1 LEU S  67     -15.616  21.963 -22.206  0.00  0.00      SA    
ATOM   1047 HD11 LEU S  67     -15.224  21.685 -21.204  0.00  0.00      SA    
ATOM   1048 HD12 LEU S  67     -16.662  21.647 -22.408  0.00  0.00      SA    
ATOM   1049 HD13 LEU S  67     -14.959  21.597 -23.025  0.00  0.00      SA    
ATOM   1050  CD2 LEU S  67     -16.213  24.036 -23.496  0.00  0.00      SA    
ATOM   1051 HD21 LEU S  67     -17.265  23.779 -23.745  0.00  0.00      SA    
ATOM   1052 HD22 LEU S  67     -16.177  25.146 -23.468  0.00  0.00      SA    
ATOM   1053 HD23 LEU S  67     -15.568  23.726 -24.346  0.00  0.00      SA    
ATOM   1054  C   LEU S  67     -14.705  24.377 -19.490  0.00  0.00      SA    
ATOM   1055  O   LEU S  67     -13.743  23.698 -19.761  0.00  0.00      SA    
ATOM   1056  N   GLN S  68     -14.640  25.694 -19.189  0.00  0.00      SA    
ATOM   1057  HN  GLN S  68     -15.479  26.233 -19.179  0.00  0.00      SA    
ATOM   1058  CA  GLN S  68     -13.471  26.492 -19.348  0.00  0.00      SA    
ATOM   1059  HA  GLN S  68     -12.705  26.107 -20.005  0.00  0.00      SA    
ATOM   1060  CB  GLN S  68     -13.816  27.896 -19.821  0.00  0.00      SA    
ATOM   1061  HB1 GLN S  68     -14.295  28.523 -19.038  0.00  0.00      SA    
ATOM   1062  HB2 GLN S  68     -12.920  28.532 -19.987  0.00  0.00      SA    
ATOM   1063  CG  GLN S  68     -14.750  27.881 -21.068  0.00  0.00      SA    
ATOM   1064  HG1 GLN S  68     -15.658  27.269 -20.879  0.00  0.00      SA    
ATOM   1065  HG2 GLN S  68     -14.975  28.934 -21.340  0.00  0.00      SA    
ATOM   1066  CD  GLN S  68     -14.000  27.289 -22.251  0.00  0.00      SA    
ATOM   1067  OE1 GLN S  68     -12.788  27.104 -22.267  0.00  0.00      SA    
ATOM   1068  NE2 GLN S  68     -14.734  27.119 -23.376  0.00  0.00      SA    
ATOM   1069 HE21 GLN S  68     -14.332  26.986 -24.282  0.00  0.00      SA    
ATOM   1070 HE22 GLN S  68     -15.662  27.463 -23.237  0.00  0.00      SA    
ATOM   1071  C   GLN S  68     -12.744  26.622 -17.935  0.00  0.00      SA    
ATOM   1072  O   GLN S  68     -11.525  26.982 -17.837  0.00  0.00      SA    
ATOM   1073  N   GLU S  69     -13.434  26.283 -16.871  0.00  0.00      SA    
ATOM   1074  HN  GLU S  69     -14.409  26.101 -16.975  0.00  0.00      SA    
ATOM   1075  CA  GLU S  69     -12.744  26.036 -15.548  0.00  0.00      SA    
ATOM   1076  HA  GLU S  69     -12.001  26.759 -15.245  0.00  0.00      SA    
ATOM   1077  CB  GLU S  69     -13.848  26.039 -14.493  0.00  0.00      SA    
ATOM   1078  HB1 GLU S  69     -14.611  25.277 -14.761  0.00  0.00      SA    
ATOM   1079  HB2 GLU S  69     -13.296  25.795 -13.561  0.00  0.00      SA    
ATOM   1080  CG  GLU S  69     -14.562  27.360 -14.231  0.00  0.00      SA    
ATOM   1081  HG1 GLU S  69     -13.878  28.201 -14.474  0.00  0.00      SA    
ATOM   1082  HG2 GLU S  69     -15.395  27.265 -14.960  0.00  0.00      SA    
ATOM   1083  CD  GLU S  69     -15.157  27.544 -12.911  0.00  0.00      SA    
ATOM   1084  OE1 GLU S  69     -16.419  27.356 -12.759  0.00  0.00      SA    
ATOM   1085  OE2 GLU S  69     -14.403  27.992 -12.049  0.00  0.00      SA    
ATOM   1086  C   GLU S  69     -12.073  24.648 -15.574  0.00  0.00      SA    
ATOM   1087  O   GLU S  69     -11.542  24.181 -14.588  0.00  0.00      SA    
ATOM   1088  N   ILE S  70     -11.898  24.026 -16.759  0.00  0.00      SA    
ATOM   1089  HN  ILE S  70     -12.408  24.468 -17.493  0.00  0.00      SA    
ATOM   1090  CA  ILE S  70     -11.126  22.863 -17.106  0.00  0.00      SA    
ATOM   1091  HA  ILE S  70     -10.589  22.367 -16.310  0.00  0.00      SA    
ATOM   1092  CB  ILE S  70     -11.977  21.773 -17.774  0.00  0.00      SA    
ATOM   1093  HB  ILE S  70     -12.416  22.223 -18.690  0.00  0.00      SA    
ATOM   1094  CG2 ILE S  70     -10.989  20.756 -18.354  0.00  0.00      SA    
ATOM   1095 HG21 ILE S  70     -10.425  21.126 -19.237  0.00  0.00      SA    
ATOM   1096 HG22 ILE S  70     -10.226  20.487 -17.593  0.00  0.00      SA    
ATOM   1097 HG23 ILE S  70     -11.596  19.921 -18.764  0.00  0.00      SA    
ATOM   1098  CG1 ILE S  70     -13.124  21.178 -16.919  0.00  0.00      SA    
ATOM   1099 HG11 ILE S  70     -12.825  20.609 -16.014  0.00  0.00      SA    
ATOM   1100 HG12 ILE S  70     -13.632  22.122 -16.626  0.00  0.00      SA    
ATOM   1101  CD  ILE S  70     -14.064  20.348 -17.835  0.00  0.00      SA    
ATOM   1102  HD1 ILE S  70     -14.881  20.028 -17.154  0.00  0.00      SA    
ATOM   1103  HD2 ILE S  70     -13.596  19.470 -18.330  0.00  0.00      SA    
ATOM   1104  HD3 ILE S  70     -14.537  21.031 -18.573  0.00  0.00      SA    
ATOM   1105  C   ILE S  70      -9.953  23.393 -17.984  0.00  0.00      SA    
ATOM   1106  O   ILE S  70     -10.178  24.168 -18.904  0.00  0.00      SA    
ATOM   1107  N   GLN S  71      -8.680  22.954 -17.720  0.00  0.00      SA    
ATOM   1108  HN  GLN S  71      -8.389  22.372 -16.965  0.00  0.00      SA    
ATOM   1109  CA  GLN S  71      -7.538  23.499 -18.501  0.00  0.00      SA    
ATOM   1110  HA  GLN S  71      -7.938  24.306 -19.097  0.00  0.00      SA    
ATOM   1111  CB  GLN S  71      -6.368  23.918 -17.585  0.00  0.00      SA    
ATOM   1112  HB1 GLN S  71      -6.115  22.996 -17.020  0.00  0.00      SA    
ATOM   1113  HB2 GLN S  71      -5.489  24.332 -18.124  0.00  0.00      SA    
ATOM   1114  CG  GLN S  71      -6.578  24.966 -16.442  0.00  0.00      SA    
ATOM   1115  HG1 GLN S  71      -7.287  24.595 -15.671  0.00  0.00      SA    
ATOM   1116  HG2 GLN S  71      -5.620  25.175 -15.919  0.00  0.00      SA    
ATOM   1117  CD  GLN S  71      -6.947  26.341 -16.986  0.00  0.00      SA    
ATOM   1118  OE1 GLN S  71      -7.964  26.935 -16.525  0.00  0.00      SA    
ATOM   1119  NE2 GLN S  71      -6.203  26.888 -17.955  0.00  0.00      SA    
ATOM   1120 HE21 GLN S  71      -6.647  27.655 -18.418  0.00  0.00      SA    
ATOM   1121 HE22 GLN S  71      -5.404  26.402 -18.309  0.00  0.00      SA    
ATOM   1122  C   GLN S  71      -6.991  22.494 -19.428  0.00  0.00      SA    
ATOM   1123  O   GLN S  71      -6.492  22.887 -20.466  0.00  0.00      SA    
ATOM   1124  N   ASN S  72      -6.926  21.199 -19.013  0.00  0.00      SA    
ATOM   1125  HN  ASN S  72      -7.253  21.018 -18.089  0.00  0.00      SA    
ATOM   1126  CA  ASN S  72      -6.396  20.182 -19.779  0.00  0.00      SA    
ATOM   1127  HA  ASN S  72      -5.483  20.599 -20.176  0.00  0.00      SA    
ATOM   1128  CB  ASN S  72      -6.077  18.940 -18.952  0.00  0.00      SA    
ATOM   1129  HB1 ASN S  72      -5.415  19.069 -18.068  0.00  0.00      SA    
ATOM   1130  HB2 ASN S  72      -6.972  18.464 -18.499  0.00  0.00      SA    
ATOM   1131  CG  ASN S  72      -5.371  17.861 -19.846  0.00  0.00      SA    
ATOM   1132  OD1 ASN S  72      -4.729  18.016 -20.855  0.00  0.00      SA    
ATOM   1133  ND2 ASN S  72      -5.391  16.639 -19.180  0.00  0.00      SA    
ATOM   1134 HD21 ASN S  72      -5.109  15.847 -19.722  0.00  0.00      SA    
ATOM   1135 HD22 ASN S  72      -5.560  16.489 -18.206  0.00  0.00      SA    
ATOM   1136  C   ASN S  72      -7.218  19.871 -21.051  0.00  0.00      SA    
ATOM   1137  O   ASN S  72      -8.354  19.389 -20.946  0.00  0.00      SA    
ATOM   1138  N   LEU S  73      -6.676  20.147 -22.297  0.00  0.00      SA    
ATOM   1139  HN  LEU S  73      -5.703  20.198 -22.510  0.00  0.00      SA    
ATOM   1140  CA  LEU S  73      -7.437  20.260 -23.595  0.00  0.00      SA    
ATOM   1141  HA  LEU S  73      -8.132  21.087 -23.637  0.00  0.00      SA    
ATOM   1142  CB  LEU S  73      -6.338  20.665 -24.592  0.00  0.00      SA    
ATOM   1143  HB1 LEU S  73      -6.053  21.632 -24.125  0.00  0.00      SA    
ATOM   1144  HB2 LEU S  73      -5.435  20.017 -24.604  0.00  0.00      SA    
ATOM   1145  CG  LEU S  73      -6.785  20.952 -26.066  0.00  0.00      SA    
ATOM   1146  HG  LEU S  73      -7.098  20.012 -26.569  0.00  0.00      SA    
ATOM   1147  CD1 LEU S  73      -8.006  21.918 -26.064  0.00  0.00      SA    
ATOM   1148 HD11 LEU S  73      -8.205  21.933 -27.157  0.00  0.00      SA    
ATOM   1149 HD12 LEU S  73      -8.837  21.561 -25.419  0.00  0.00      SA    
ATOM   1150 HD13 LEU S  73      -7.699  22.930 -25.723  0.00  0.00      SA    
ATOM   1151  CD2 LEU S  73      -5.616  21.569 -26.776  0.00  0.00      SA    
ATOM   1152 HD21 LEU S  73      -5.081  22.243 -26.073  0.00  0.00      SA    
ATOM   1153 HD22 LEU S  73      -4.914  20.803 -27.168  0.00  0.00      SA    
ATOM   1154 HD23 LEU S  73      -5.977  22.222 -27.599  0.00  0.00      SA    
ATOM   1155  C   LEU S  73      -8.114  18.913 -23.876  0.00  0.00      SA    
ATOM   1156  O   LEU S  73      -9.297  18.933 -24.255  0.00  0.00      SA    
ATOM   1157  N   THR S  74      -7.439  17.724 -23.676  0.00  0.00      SA    
ATOM   1158  HN  THR S  74      -6.464  17.800 -23.484  0.00  0.00      SA    
ATOM   1159  CA  THR S  74      -8.037  16.395 -23.749  0.00  0.00      SA    
ATOM   1160  HA  THR S  74      -8.255  16.295 -24.803  0.00  0.00      SA    
ATOM   1161  CB  THR S  74      -6.998  15.175 -23.580  0.00  0.00      SA    
ATOM   1162  HB  THR S  74      -6.100  15.510 -24.142  0.00  0.00      SA    
ATOM   1163  OG1 THR S  74      -7.553  14.012 -24.150  0.00  0.00      SA    
ATOM   1164  HG1 THR S  74      -7.787  14.205 -25.061  0.00  0.00      SA    
ATOM   1165  CG2 THR S  74      -6.799  14.936 -22.107  0.00  0.00      SA    
ATOM   1166 HG21 THR S  74      -7.755  14.647 -21.621  0.00  0.00      SA    
ATOM   1167 HG22 THR S  74      -6.079  14.115 -21.899  0.00  0.00      SA    
ATOM   1168 HG23 THR S  74      -6.377  15.836 -21.611  0.00  0.00      SA    
ATOM   1169  C   THR S  74      -9.357  16.160 -23.120  0.00  0.00      SA    
ATOM   1170  O   THR S  74     -10.201  15.390 -23.589  0.00  0.00      SA    
ATOM   1171  N   VAL S  75      -9.442  16.754 -21.858  0.00  0.00      SA    
ATOM   1172  HN  VAL S  75      -8.777  17.449 -21.599  0.00  0.00      SA    
ATOM   1173  CA  VAL S  75     -10.528  16.620 -21.026  0.00  0.00      SA    
ATOM   1174  HA  VAL S  75     -10.773  15.571 -21.094  0.00  0.00      SA    
ATOM   1175  CB  VAL S  75     -10.212  17.007 -19.551  0.00  0.00      SA    
ATOM   1176  HB  VAL S  75      -9.824  18.020 -19.311  0.00  0.00      SA    
ATOM   1177  CG1 VAL S  75     -11.621  16.956 -18.735  0.00  0.00      SA    
ATOM   1178 HG11 VAL S  75     -11.362  17.066 -17.661  0.00  0.00      SA    
ATOM   1179 HG12 VAL S  75     -12.246  17.818 -19.051  0.00  0.00      SA    
ATOM   1180 HG13 VAL S  75     -12.109  15.967 -18.872  0.00  0.00      SA    
ATOM   1181  CG2 VAL S  75      -9.273  16.006 -18.922  0.00  0.00      SA    
ATOM   1182 HG21 VAL S  75      -8.222  16.205 -19.225  0.00  0.00      SA    
ATOM   1183 HG22 VAL S  75      -9.166  16.074 -17.819  0.00  0.00      SA    
ATOM   1184 HG23 VAL S  75      -9.547  14.962 -19.184  0.00  0.00      SA    
ATOM   1185  C   VAL S  75     -11.588  17.421 -21.593  0.00  0.00      SA    
ATOM   1186  O   VAL S  75     -12.779  17.026 -21.684  0.00  0.00      SA    
ATOM   1187  N   LYS S  76     -11.288  18.626 -22.129  0.00  0.00      SA    
ATOM   1188  HN  LYS S  76     -10.312  18.815 -22.211  0.00  0.00      SA    
ATOM   1189  CA  LYS S  76     -12.224  19.535 -22.754  0.00  0.00      SA    
ATOM   1190  HA  LYS S  76     -12.904  19.713 -21.934  0.00  0.00      SA    
ATOM   1191  CB  LYS S  76     -11.613  20.924 -23.176  0.00  0.00      SA    
ATOM   1192  HB1 LYS S  76     -10.879  20.765 -23.995  0.00  0.00      SA    
ATOM   1193  HB2 LYS S  76     -12.330  21.621 -23.661  0.00  0.00      SA    
ATOM   1194  CG  LYS S  76     -10.869  21.678 -22.056  0.00  0.00      SA    
ATOM   1195  HG1 LYS S  76     -11.629  21.886 -21.273  0.00  0.00      SA    
ATOM   1196  HG2 LYS S  76     -10.040  21.229 -21.469  0.00  0.00      SA    
ATOM   1197  CD  LYS S  76     -10.297  23.055 -22.528  0.00  0.00      SA    
ATOM   1198  HD1 LYS S  76      -9.872  23.581 -21.647  0.00  0.00      SA    
ATOM   1199  HD2 LYS S  76      -9.442  22.921 -23.225  0.00  0.00      SA    
ATOM   1200  CE  LYS S  76     -11.310  24.056 -23.116  0.00  0.00      SA    
ATOM   1201  HE1 LYS S  76     -11.830  23.951 -24.093  0.00  0.00      SA    
ATOM   1202  HE2 LYS S  76     -12.048  24.216 -22.302  0.00  0.00      SA    
ATOM   1203  NZ  LYS S  76     -10.616  25.351 -23.250  0.00  0.00      SA    
ATOM   1204  HZ1 LYS S  76      -9.746  25.293 -22.682  0.00  0.00      SA    
ATOM   1205  HZ2 LYS S  76     -10.486  25.572 -24.258  0.00  0.00      SA    
ATOM   1206  HZ3 LYS S  76     -11.208  26.136 -22.914  0.00  0.00      SA    
ATOM   1207  C   LYS S  76     -12.972  19.017 -23.881  0.00  0.00      SA    
ATOM   1208  O   LYS S  76     -14.165  18.962 -23.941  0.00  0.00      SA    
ATOM   1209  N   LEU S  77     -12.208  18.494 -24.787  0.00  0.00      SA    
ATOM   1210  HN  LEU S  77     -11.231  18.492 -24.587  0.00  0.00      SA    
ATOM   1211  CA  LEU S  77     -12.624  17.735 -26.003  0.00  0.00      SA    
ATOM   1212  HA  LEU S  77     -13.289  18.358 -26.583  0.00  0.00      SA    
ATOM   1213  CB  LEU S  77     -11.428  17.450 -26.946  0.00  0.00      SA    
ATOM   1214  HB1 LEU S  77     -10.605  16.865 -26.482  0.00  0.00      SA    
ATOM   1215  HB2 LEU S  77     -11.746  16.799 -27.789  0.00  0.00      SA    
ATOM   1216  CG  LEU S  77     -10.648  18.690 -27.438  0.00  0.00      SA    
ATOM   1217  HG  LEU S  77     -10.637  19.429 -26.609  0.00  0.00      SA    
ATOM   1218  CD1 LEU S  77      -9.221  18.463 -27.816  0.00  0.00      SA    
ATOM   1219 HD11 LEU S  77      -8.735  17.977 -26.943  0.00  0.00      SA    
ATOM   1220 HD12 LEU S  77      -9.222  17.805 -28.711  0.00  0.00      SA    
ATOM   1221 HD13 LEU S  77      -8.730  19.451 -27.941  0.00  0.00      SA    
ATOM   1222  CD2 LEU S  77     -11.313  19.271 -28.580  0.00  0.00      SA    
ATOM   1223 HD21 LEU S  77     -10.747  20.116 -29.028  0.00  0.00      SA    
ATOM   1224 HD22 LEU S  77     -11.407  18.534 -29.406  0.00  0.00      SA    
ATOM   1225 HD23 LEU S  77     -12.317  19.727 -28.442  0.00  0.00      SA    
ATOM   1226  C   LEU S  77     -13.457  16.528 -25.761  0.00  0.00      SA    
ATOM   1227  O   LEU S  77     -14.391  16.192 -26.443  0.00  0.00      SA    
ATOM   1228  N   GLN S  78     -13.023  15.649 -24.766  0.00  0.00      SA    
ATOM   1229  HN  GLN S  78     -12.175  15.743 -24.250  0.00  0.00      SA    
ATOM   1230  CA  GLN S  78     -13.925  14.529 -24.281  0.00  0.00      SA    
ATOM   1231  HA  GLN S  78     -14.176  13.986 -25.180  0.00  0.00      SA    
ATOM   1232  CB  GLN S  78     -13.236  13.597 -23.299  0.00  0.00      SA    
ATOM   1233  HB1 GLN S  78     -12.810  14.189 -22.461  0.00  0.00      SA    
ATOM   1234  HB2 GLN S  78     -13.964  12.856 -22.906  0.00  0.00      SA    
ATOM   1235  CG  GLN S  78     -12.117  12.685 -23.999  0.00  0.00      SA    
ATOM   1236  HG1 GLN S  78     -12.528  11.986 -24.758  0.00  0.00      SA    
ATOM   1237  HG2 GLN S  78     -11.481  13.395 -24.570  0.00  0.00      SA    
ATOM   1238  CD  GLN S  78     -11.222  11.867 -23.140  0.00  0.00      SA    
ATOM   1239  OE1 GLN S  78     -11.616  11.011 -22.339  0.00  0.00      SA    
ATOM   1240  NE2 GLN S  78      -9.913  12.104 -23.213  0.00  0.00      SA    
ATOM   1241 HE21 GLN S  78      -9.333  11.757 -22.475  0.00  0.00      SA    
ATOM   1242 HE22 GLN S  78      -9.588  12.841 -23.806  0.00  0.00      SA    
ATOM   1243  C   GLN S  78     -15.287  14.884 -23.800  0.00  0.00      SA    
ATOM   1244  O   GLN S  78     -16.275  14.316 -24.269  0.00  0.00      SA    
ATOM   1245  N   LEU S  79     -15.321  15.956 -22.968  0.00  0.00      SA    
ATOM   1246  HN  LEU S  79     -14.482  16.408 -22.677  0.00  0.00      SA    
ATOM   1247  CA  LEU S  79     -16.523  16.545 -22.414  0.00  0.00      SA    
ATOM   1248  HA  LEU S  79     -16.892  15.688 -21.870  0.00  0.00      SA    
ATOM   1249  CB  LEU S  79     -16.273  17.694 -21.391  0.00  0.00      SA    
ATOM   1250  HB1 LEU S  79     -15.373  17.513 -20.767  0.00  0.00      SA    
ATOM   1251  HB2 LEU S  79     -16.112  18.696 -21.843  0.00  0.00      SA    
ATOM   1252  CG  LEU S  79     -17.453  17.895 -20.273  0.00  0.00      SA    
ATOM   1253  HG  LEU S  79     -18.380  18.042 -20.867  0.00  0.00      SA    
ATOM   1254  CD1 LEU S  79     -17.775  16.728 -19.407  0.00  0.00      SA    
ATOM   1255 HD11 LEU S  79     -16.840  16.467 -18.866  0.00  0.00      SA    
ATOM   1256 HD12 LEU S  79     -18.527  17.035 -18.649  0.00  0.00      SA    
ATOM   1257 HD13 LEU S  79     -18.120  15.776 -19.864  0.00  0.00      SA    
ATOM   1258  CD2 LEU S  79     -17.073  19.149 -19.407  0.00  0.00      SA    
ATOM   1259 HD21 LEU S  79     -17.775  19.588 -18.665  0.00  0.00      SA    
ATOM   1260 HD22 LEU S  79     -16.276  18.861 -18.689  0.00  0.00      SA    
ATOM   1261 HD23 LEU S  79     -16.660  20.008 -19.977  0.00  0.00      SA    
ATOM   1262  C   LEU S  79     -17.551  16.999 -23.401  0.00  0.00      SA    
ATOM   1263  O   LEU S  79     -18.666  16.553 -23.392  0.00  0.00      SA    
ATOM   1264  N   GLN S  80     -17.143  17.794 -24.413  0.00  0.00      SA    
ATOM   1265  HN  GLN S  80     -16.202  18.119 -24.358  0.00  0.00      SA    
ATOM   1266  CA  GLN S  80     -17.989  18.318 -25.446  0.00  0.00      SA    
ATOM   1267  HA  GLN S  80     -18.710  18.927 -24.921  0.00  0.00      SA    
ATOM   1268  CB  GLN S  80     -17.208  19.299 -26.381  0.00  0.00      SA    
ATOM   1269  HB1 GLN S  80     -16.349  18.724 -26.787  0.00  0.00      SA    
ATOM   1270  HB2 GLN S  80     -17.875  19.590 -27.221  0.00  0.00      SA    
ATOM   1271  CG  GLN S  80     -16.695  20.559 -25.657  0.00  0.00      SA    
ATOM   1272  HG1 GLN S  80     -17.414  20.957 -24.910  0.00  0.00      SA    
ATOM   1273  HG2 GLN S  80     -15.829  20.393 -24.981  0.00  0.00      SA    
ATOM   1274  CD  GLN S  80     -16.296  21.629 -26.719  0.00  0.00      SA    
ATOM   1275  OE1 GLN S  80     -15.230  21.523 -27.256  0.00  0.00      SA    
ATOM   1276  NE2 GLN S  80     -17.139  22.652 -26.908  0.00  0.00      SA    
ATOM   1277 HE21 GLN S  80     -16.829  23.404 -27.490  0.00  0.00      SA    
ATOM   1278 HE22 GLN S  80     -18.025  22.807 -26.471  0.00  0.00      SA    
ATOM   1279  C   GLN S  80     -18.727  17.256 -26.287  0.00  0.00      SA    
ATOM   1280  O   GLN S  80     -19.916  17.281 -26.673  0.00  0.00      SA    
ATOM   1281  N   ALA S  81     -18.074  16.132 -26.493  0.00  0.00      SA    
ATOM   1282  HN  ALA S  81     -17.159  16.116 -26.096  0.00  0.00      SA    
ATOM   1283  CA  ALA S  81     -18.674  14.929 -27.103  0.00  0.00      SA    
ATOM   1284  HA  ALA S  81     -19.174  15.099 -28.045  0.00  0.00      SA    
ATOM   1285  CB  ALA S  81     -17.454  14.080 -27.581  0.00  0.00      SA    
ATOM   1286  HB1 ALA S  81     -17.811  13.138 -28.051  0.00  0.00      SA    
ATOM   1287  HB2 ALA S  81     -16.817  14.589 -28.335  0.00  0.00      SA    
ATOM   1288  HB3 ALA S  81     -16.732  13.934 -26.750  0.00  0.00      SA    
ATOM   1289  C   ALA S  81     -19.621  14.061 -26.307  0.00  0.00      SA    
ATOM   1290  O   ALA S  81     -20.143  13.090 -26.833  0.00  0.00      SA    
ATOM   1291  N   LEU S  82     -19.637  14.257 -25.001  0.00  0.00      SA    
ATOM   1292  HN  LEU S  82     -19.107  15.020 -24.637  0.00  0.00      SA    
ATOM   1293  CA  LEU S  82     -20.506  13.487 -24.144  0.00  0.00      SA    
ATOM   1294  HA  LEU S  82     -21.029  12.695 -24.659  0.00  0.00      SA    
ATOM   1295  CB  LEU S  82     -19.761  13.064 -22.890  0.00  0.00      SA    
ATOM   1296  HB1 LEU S  82     -18.981  12.363 -23.257  0.00  0.00      SA    
ATOM   1297  HB2 LEU S  82     -19.218  13.939 -22.473  0.00  0.00      SA    
ATOM   1298  CG  LEU S  82     -20.616  12.325 -21.867  0.00  0.00      SA    
ATOM   1299  HG  LEU S  82     -21.352  13.028 -21.420  0.00  0.00      SA    
ATOM   1300  CD1 LEU S  82     -21.208  11.050 -22.555  0.00  0.00      SA    
ATOM   1301 HD11 LEU S  82     -21.568  10.328 -21.791  0.00  0.00      SA    
ATOM   1302 HD12 LEU S  82     -22.006  11.230 -23.307  0.00  0.00      SA    
ATOM   1303 HD13 LEU S  82     -20.326  10.537 -22.993  0.00  0.00      SA    
ATOM   1304  CD2 LEU S  82     -19.702  12.042 -20.710  0.00  0.00      SA    
ATOM   1305 HD21 LEU S  82     -19.457  13.053 -20.319  0.00  0.00      SA    
ATOM   1306 HD22 LEU S  82     -20.117  11.369 -19.929  0.00  0.00      SA    
ATOM   1307 HD23 LEU S  82     -18.712  11.640 -21.015  0.00  0.00      SA    
ATOM   1308  C   LEU S  82     -21.666  14.246 -23.731  0.00  0.00      SA    
ATOM   1309  O   LEU S  82     -22.774  13.706 -23.587  0.00  0.00      SA    
ATOM   1310  N   GLN S  83     -21.521  15.578 -23.537  0.00  0.00      SA    
ATOM   1311  HN  GLN S  83     -20.611  15.973 -23.639  0.00  0.00      SA    
ATOM   1312  CA  GLN S  83     -22.578  16.579 -23.290  0.00  0.00      SA    
ATOM   1313  HA  GLN S  83     -22.766  16.386 -22.244  0.00  0.00      SA    
ATOM   1314  CB  GLN S  83     -21.959  17.969 -23.276  0.00  0.00      SA    
ATOM   1315  HB1 GLN S  83     -21.220  17.965 -24.106  0.00  0.00      SA    
ATOM   1316  HB2 GLN S  83     -22.814  18.662 -23.424  0.00  0.00      SA    
ATOM   1317  CG  GLN S  83     -21.294  18.358 -21.936  0.00  0.00      SA    
ATOM   1318  HG1 GLN S  83     -21.973  18.205 -21.071  0.00  0.00      SA    
ATOM   1319  HG2 GLN S  83     -20.313  17.837 -21.925  0.00  0.00      SA    
ATOM   1320  CD  GLN S  83     -21.089  19.893 -21.860  0.00  0.00      SA    
ATOM   1321  OE1 GLN S  83     -21.165  20.607 -22.894  0.00  0.00      SA    
ATOM   1322  NE2 GLN S  83     -20.802  20.372 -20.634  0.00  0.00      SA    
ATOM   1323 HE21 GLN S  83     -20.727  19.736 -19.866  0.00  0.00      SA    
ATOM   1324 HE22 GLN S  83     -20.221  21.184 -20.573  0.00  0.00      SA    
ATOM   1325  C   GLN S  83     -23.799  16.489 -24.176  0.00  0.00      SA    
ATOM   1326  O   GLN S  83     -23.794  16.022 -25.340  0.00  0.00      SA    
ATOM   1327  N   GLN S  84     -25.007  16.878 -23.666  0.00  0.00      SA    
ATOM   1328  HN  GLN S  84     -25.004  17.092 -22.692  0.00  0.00      SA    
ATOM   1329  CA  GLN S  84     -26.291  16.877 -24.381  0.00  0.00      SA    
ATOM   1330  HA  GLN S  84     -26.399  15.816 -24.548  0.00  0.00      SA    
ATOM   1331  CB  GLN S  84     -27.454  17.273 -23.456  0.00  0.00      SA    
ATOM   1332  HB1 GLN S  84     -27.169  18.217 -22.944  0.00  0.00      SA    
ATOM   1333  HB2 GLN S  84     -28.371  17.545 -24.022  0.00  0.00      SA    
ATOM   1334  CG  GLN S  84     -27.800  16.223 -22.295  0.00  0.00      SA    
ATOM   1335  HG1 GLN S  84     -28.015  15.180 -22.612  0.00  0.00      SA    
ATOM   1336  HG2 GLN S  84     -26.943  16.163 -21.590  0.00  0.00      SA    
ATOM   1337  CD  GLN S  84     -29.100  16.797 -21.500  0.00  0.00      SA    
ATOM   1338  OE1 GLN S  84     -29.020  17.545 -20.511  0.00  0.00      SA    
ATOM   1339  NE2 GLN S  84     -30.215  16.265 -21.984  0.00  0.00      SA    
ATOM   1340 HE21 GLN S  84     -30.284  15.898 -22.912  0.00  0.00      SA    
ATOM   1341 HE22 GLN S  84     -31.013  16.760 -21.641  0.00  0.00      SA    
ATOM   1342  C   GLN S  84     -26.426  17.540 -25.764  0.00  0.00      SA    
ATOM   1343  O   GLN S  84     -25.640  18.453 -26.099  0.00  0.00      SA    
ATOM   1344  N   ASN S  85     -27.409  17.101 -26.544  0.00  0.00      SA    
ATOM   1345  HN  ASN S  85     -28.095  16.450 -26.230  0.00  0.00      SA    
ATOM   1346  CA  ASN S  85     -27.545  17.562 -27.919  0.00  0.00      SA    
ATOM   1347  HA  ASN S  85     -26.537  17.795 -28.230  0.00  0.00      SA    
ATOM   1348  CB  ASN S  85     -28.196  16.472 -28.792  0.00  0.00      SA    
ATOM   1349  HB1 ASN S  85     -29.073  16.018 -28.284  0.00  0.00      SA    
ATOM   1350  HB2 ASN S  85     -28.456  17.050 -29.705  0.00  0.00      SA    
ATOM   1351  CG  ASN S  85     -27.264  15.394 -29.212  0.00  0.00      SA    
ATOM   1352  OD1 ASN S  85     -26.082  15.422 -28.999  0.00  0.00      SA    
ATOM   1353  ND2 ASN S  85     -27.821  14.312 -29.903  0.00  0.00      SA    
ATOM   1354 HD21 ASN S  85     -28.797  14.331 -30.116  0.00  0.00      SA    
ATOM   1355 HD22 ASN S  85     -27.245  13.507 -30.046  0.00  0.00      SA    
ATOM   1356  C   ASN S  85     -28.205  18.868 -27.932  0.00  0.00      SA    
ATOM   1357  O   ASN S  85     -28.779  19.403 -26.984  0.00  0.00      SA    
ATOM   1358  N   GLY S  86     -28.122  19.517 -29.089  0.00  0.00      SA    
ATOM   1359  HN  GLY S  86     -27.451  19.099 -29.696  0.00  0.00      SA    
ATOM   1360  CA  GLY S  86     -28.671  20.758 -29.476  0.00  0.00      SA    
ATOM   1361  HA1 GLY S  86     -28.217  21.558 -28.910  0.00  0.00      SA    
ATOM   1362  HA2 GLY S  86     -28.470  20.745 -30.537  0.00  0.00      SA    
ATOM   1363  C   GLY S  86     -30.120  21.009 -29.369  0.00  0.00      SA    
ATOM   1364  O   GLY S  86     -30.516  22.080 -28.848  0.00  0.00      SA    
ATOM   1365  N   SER S  87     -30.944  19.992 -29.770  0.00  0.00      SA    
ATOM   1366  HN  SER S  87     -30.700  19.182 -30.298  0.00  0.00      SA    
ATOM   1367  CA  SER S  87     -32.350  20.074 -29.681  0.00  0.00      SA    
ATOM   1368  HA  SER S  87     -32.595  21.011 -30.158  0.00  0.00      SA    
ATOM   1369  CB  SER S  87     -33.031  18.966 -30.574  0.00  0.00      SA    
ATOM   1370  HB1 SER S  87     -34.118  19.194 -30.536  0.00  0.00      SA    
ATOM   1371  HB2 SER S  87     -32.792  19.074 -31.654  0.00  0.00      SA    
ATOM   1372  OG  SER S  87     -32.780  17.666 -30.003  0.00  0.00      SA    
ATOM   1373  HG1 SER S  87     -31.933  17.474 -30.410  0.00  0.00      SA    
ATOM   1374  C   SER S  87     -32.954  19.910 -28.333  0.00  0.00      SA    
ATOM   1375  O   SER S  87     -34.182  20.270 -28.269  0.00  0.00      SA    
ATOM   1376  N   SER S  88     -32.221  19.317 -27.367  0.00  0.00      SA    
ATOM   1377  HN  SER S  88     -31.303  19.105 -27.693  0.00  0.00      SA    
ATOM   1378  CA  SER S  88     -32.540  19.227 -25.973  0.00  0.00      SA    
ATOM   1379  HA  SER S  88     -33.551  18.850 -25.929  0.00  0.00      SA    
ATOM   1380  CB  SER S  88     -31.642  18.296 -25.244  0.00  0.00      SA    
ATOM   1381  HB1 SER S  88     -30.540  18.421 -25.307  0.00  0.00      SA    
ATOM   1382  HB2 SER S  88     -31.832  18.214 -24.152  0.00  0.00      SA    
ATOM   1383  OG  SER S  88     -31.865  16.916 -25.705  0.00  0.00      SA    
ATOM   1384  HG1 SER S  88     -32.815  16.792 -25.757  0.00  0.00      SA    
ATOM   1385  C   SER S  88     -32.553  20.501 -25.173  0.00  0.00      SA    
ATOM   1386  O   SER S  88     -33.306  20.755 -24.224  0.00  0.00      SA    
ATOM   1387  N   VAL S  89     -31.662  21.400 -25.600  0.00  0.00      SA    
ATOM   1388  HN  VAL S  89     -30.962  21.229 -26.289  0.00  0.00      SA    
ATOM   1389  CA  VAL S  89     -31.508  22.772 -25.074  0.00  0.00      SA    
ATOM   1390  HA  VAL S  89     -31.253  22.610 -24.037  0.00  0.00      SA    
ATOM   1391  CB  VAL S  89     -30.281  23.452 -25.717  0.00  0.00      SA    
ATOM   1392  HB  VAL S  89     -30.407  23.545 -26.816  0.00  0.00      SA    
ATOM   1393  CG1 VAL S  89     -30.112  24.863 -25.115  0.00  0.00      SA    
ATOM   1394 HG11 VAL S  89     -30.193  24.759 -24.011  0.00  0.00      SA    
ATOM   1395 HG12 VAL S  89     -29.131  25.350 -25.302  0.00  0.00      SA    
ATOM   1396 HG13 VAL S  89     -30.938  25.568 -25.348  0.00  0.00      SA    
ATOM   1397  CG2 VAL S  89     -28.988  22.563 -25.464  0.00  0.00      SA    
ATOM   1398 HG21 VAL S  89     -28.897  22.133 -24.444  0.00  0.00      SA    
ATOM   1399 HG22 VAL S  89     -28.919  21.709 -26.171  0.00  0.00      SA    
ATOM   1400 HG23 VAL S  89     -28.027  23.106 -25.589  0.00  0.00      SA    
ATOM   1401  C   VAL S  89     -32.731  23.585 -25.230  0.00  0.00      SA    
ATOM   1402  O   VAL S  89     -33.238  24.103 -24.206  0.00  0.00      SA    
ATOM   1403  N   LEU S  90     -33.358  23.559 -26.507  0.00  0.00      SA    
ATOM   1404  HN  LEU S  90     -32.835  23.044 -27.182  0.00  0.00      SA    
ATOM   1405  CA  LEU S  90     -34.586  24.178 -26.830  0.00  0.00      SA    
ATOM   1406  HA  LEU S  90     -34.625  25.249 -26.695  0.00  0.00      SA    
ATOM   1407  CB  LEU S  90     -34.785  23.811 -28.306  0.00  0.00      SA    
ATOM   1408  HB1 LEU S  90     -33.877  24.179 -28.829  0.00  0.00      SA    
ATOM   1409  HB2 LEU S  90     -34.798  22.715 -28.488  0.00  0.00      SA    
ATOM   1410  CG  LEU S  90     -36.028  24.354 -29.048  0.00  0.00      SA    
ATOM   1411  HG  LEU S  90     -36.864  24.006 -28.403  0.00  0.00      SA    
ATOM   1412  CD1 LEU S  90     -36.106  25.909 -29.073  0.00  0.00      SA    
ATOM   1413 HD11 LEU S  90     -35.250  26.350 -29.626  0.00  0.00      SA    
ATOM   1414 HD12 LEU S  90     -37.026  26.325 -29.536  0.00  0.00      SA    
ATOM   1415 HD13 LEU S  90     -35.959  26.274 -28.034  0.00  0.00      SA    
ATOM   1416  CD2 LEU S  90     -36.270  23.815 -30.434  0.00  0.00      SA    
ATOM   1417 HD21 LEU S  90     -35.712  24.306 -31.260  0.00  0.00      SA    
ATOM   1418 HD22 LEU S  90     -36.100  22.717 -30.447  0.00  0.00      SA    
ATOM   1419 HD23 LEU S  90     -37.338  23.790 -30.738  0.00  0.00      SA    
ATOM   1420  C   LEU S  90     -35.766  23.773 -26.014  0.00  0.00      SA    
ATOM   1421  O   LEU S  90     -35.955  22.575 -25.692  0.00  0.00      SA    
ATOM   1422  N   SER S  91     -36.629  24.724 -25.616  0.00  0.00      SA    
ATOM   1423  HN  SER S  91     -36.415  25.695 -25.683  0.00  0.00      SA    
ATOM   1424  CA  SER S  91     -37.825  24.556 -24.789  0.00  0.00      SA    
ATOM   1425  HA  SER S  91     -37.560  24.276 -23.780  0.00  0.00      SA    
ATOM   1426  CB  SER S  91     -38.634  25.873 -24.616  0.00  0.00      SA    
ATOM   1427  HB1 SER S  91     -38.920  26.302 -25.600  0.00  0.00      SA    
ATOM   1428  HB2 SER S  91     -39.568  25.760 -24.025  0.00  0.00      SA    
ATOM   1429  OG  SER S  91     -37.842  26.932 -23.941  0.00  0.00      SA    
ATOM   1430  HG1 SER S  91     -37.207  27.090 -24.643  0.00  0.00      SA    
ATOM   1431  C   SER S  91     -38.877  23.542 -25.127  0.00  0.00      SA    
ATOM   1432  O   SER S  91     -39.174  23.291 -26.284  0.00  0.00      SA    
ATOM   1433  N   GLU S  92     -39.472  22.915 -24.131  0.00  0.00      SA    
ATOM   1434  HN  GLU S  92     -39.358  23.305 -23.221  0.00  0.00      SA    
ATOM   1435  CA  GLU S  92     -40.127  21.629 -24.193  0.00  0.00      SA    
ATOM   1436  HA  GLU S  92     -39.395  20.854 -24.363  0.00  0.00      SA    
ATOM   1437  CB  GLU S  92     -40.797  21.351 -22.787  0.00  0.00      SA    
ATOM   1438  HB1 GLU S  92     -41.502  22.138 -22.444  0.00  0.00      SA    
ATOM   1439  HB2 GLU S  92     -41.459  20.470 -22.925  0.00  0.00      SA    
ATOM   1440  CG  GLU S  92     -39.802  21.168 -21.612  0.00  0.00      SA    
ATOM   1441  HG1 GLU S  92     -39.202  20.234 -21.662  0.00  0.00      SA    
ATOM   1442  HG2 GLU S  92     -38.990  21.927 -21.632  0.00  0.00      SA    
ATOM   1443  CD  GLU S  92     -40.442  21.072 -20.255  0.00  0.00      SA    
ATOM   1444  OE1 GLU S  92     -40.174  22.016 -19.433  0.00  0.00      SA    
ATOM   1445  OE2 GLU S  92     -41.137  20.074 -19.945  0.00  0.00      SA    
ATOM   1446  C   GLU S  92     -41.231  21.554 -25.275  0.00  0.00      SA    
ATOM   1447  O   GLU S  92     -41.126  20.650 -26.091  0.00  0.00      SA    
ATOM   1448  N   ASP S  93     -42.199  22.515 -25.350  0.00  0.00      SA    
ATOM   1449  HN  ASP S  93     -42.033  23.341 -24.818  0.00  0.00      SA    
ATOM   1450  CA  ASP S  93     -43.237  22.656 -26.339  0.00  0.00      SA    
ATOM   1451  HA  ASP S  93     -43.637  21.655 -26.396  0.00  0.00      SA    
ATOM   1452  CB  ASP S  93     -44.350  23.702 -25.970  0.00  0.00      SA    
ATOM   1453  HB1 ASP S  93     -43.813  24.674 -25.938  0.00  0.00      SA    
ATOM   1454  HB2 ASP S  93     -45.103  23.696 -26.787  0.00  0.00      SA    
ATOM   1455  CG  ASP S  93     -44.974  23.277 -24.704  0.00  0.00      SA    
ATOM   1456  OD1 ASP S  93     -45.809  22.333 -24.808  0.00  0.00      SA    
ATOM   1457  OD2 ASP S  93     -44.638  23.806 -23.586  0.00  0.00      SA    
ATOM   1458  C   ASP S  93     -42.624  22.777 -27.725  0.00  0.00      SA    
ATOM   1459  O   ASP S  93     -43.091  22.147 -28.657  0.00  0.00      SA    
ATOM   1460  N   LYS S  94     -41.642  23.676 -27.886  0.00  0.00      SA    
ATOM   1461  HN  LYS S  94     -41.190  24.024 -27.068  0.00  0.00      SA    
ATOM   1462  CA  LYS S  94     -40.852  23.742 -29.120  0.00  0.00      SA    
ATOM   1463  HA  LYS S  94     -41.613  23.728 -29.886  0.00  0.00      SA    
ATOM   1464  CB  LYS S  94     -40.134  25.113 -29.199  0.00  0.00      SA    
ATOM   1465  HB1 LYS S  94     -39.615  25.382 -28.255  0.00  0.00      SA    
ATOM   1466  HB2 LYS S  94     -39.347  25.017 -29.977  0.00  0.00      SA    
ATOM   1467  CG  LYS S  94     -41.091  26.157 -29.567  0.00  0.00      SA    
ATOM   1468  HG1 LYS S  94     -41.592  25.919 -30.530  0.00  0.00      SA    
ATOM   1469  HG2 LYS S  94     -41.908  26.218 -28.817  0.00  0.00      SA    
ATOM   1470  CD  LYS S  94     -40.386  27.555 -29.655  0.00  0.00      SA    
ATOM   1471  HD1 LYS S  94     -39.639  27.647 -28.837  0.00  0.00      SA    
ATOM   1472  HD2 LYS S  94     -39.790  27.654 -30.587  0.00  0.00      SA    
ATOM   1473  CE  LYS S  94     -41.372  28.801 -29.539  0.00  0.00      SA    
ATOM   1474  HE1 LYS S  94     -42.047  28.905 -30.416  0.00  0.00      SA    
ATOM   1475  HE2 LYS S  94     -42.082  28.657 -28.697  0.00  0.00      SA    
ATOM   1476  NZ  LYS S  94     -40.733  30.109 -29.416  0.00  0.00      SA    
ATOM   1477  HZ1 LYS S  94     -40.339  30.147 -28.454  0.00  0.00      SA    
ATOM   1478  HZ2 LYS S  94     -39.979  30.305 -30.104  0.00  0.00      SA    
ATOM   1479  HZ3 LYS S  94     -41.381  30.918 -29.493  0.00  0.00      SA    
ATOM   1480  C   LYS S  94     -39.905  22.597 -29.575  0.00  0.00      SA    
ATOM   1481  O   LYS S  94     -39.995  22.278 -30.737  0.00  0.00      SA    
ATOM   1482  N   SER S  95     -39.169  21.960 -28.632  0.00  0.00      SA    
ATOM   1483  HN  SER S  95     -39.050  22.263 -27.690  0.00  0.00      SA    
ATOM   1484  CA  SER S  95     -38.439  20.767 -28.917  0.00  0.00      SA    
ATOM   1485  HA  SER S  95     -37.871  20.819 -29.834  0.00  0.00      SA    
ATOM   1486  CB  SER S  95     -37.378  20.363 -27.821  0.00  0.00      SA    
ATOM   1487  HB1 SER S  95     -36.782  21.288 -27.667  0.00  0.00      SA    
ATOM   1488  HB2 SER S  95     -37.914  20.110 -26.881  0.00  0.00      SA    
ATOM   1489  OG  SER S  95     -36.611  19.225 -28.141  0.00  0.00      SA    
ATOM   1490  HG1 SER S  95     -35.690  19.410 -27.943  0.00  0.00      SA    
ATOM   1491  C   SER S  95     -39.438  19.581 -29.239  0.00  0.00      SA    
ATOM   1492  O   SER S  95     -39.106  18.650 -30.020  0.00  0.00      SA    
ATOM   1493  N   LYS S  96     -40.620  19.537 -28.626  0.00  0.00      SA    
ATOM   1494  HN  LYS S  96     -40.847  20.084 -27.825  0.00  0.00      SA    
ATOM   1495  CA  LYS S  96     -41.507  18.387 -28.870  0.00  0.00      SA    
ATOM   1496  HA  LYS S  96     -41.003  17.453 -29.066  0.00  0.00      SA    
ATOM   1497  CB  LYS S  96     -42.379  18.028 -27.621  0.00  0.00      SA    
ATOM   1498  HB1 LYS S  96     -42.981  18.871 -27.219  0.00  0.00      SA    
ATOM   1499  HB2 LYS S  96     -43.159  17.277 -27.868  0.00  0.00      SA    
ATOM   1500  CG  LYS S  96     -41.582  17.344 -26.437  0.00  0.00      SA    
ATOM   1501  HG1 LYS S  96     -41.151  16.392 -26.814  0.00  0.00      SA    
ATOM   1502  HG2 LYS S  96     -40.688  17.919 -26.112  0.00  0.00      SA    
ATOM   1503  CD  LYS S  96     -42.498  17.025 -25.182  0.00  0.00      SA    
ATOM   1504  HD1 LYS S  96     -42.800  18.029 -24.814  0.00  0.00      SA    
ATOM   1505  HD2 LYS S  96     -43.456  16.571 -25.513  0.00  0.00      SA    
ATOM   1506  CE  LYS S  96     -41.793  16.189 -24.125  0.00  0.00      SA    
ATOM   1507  HE1 LYS S  96     -42.579  15.934 -23.383  0.00  0.00      SA    
ATOM   1508  HE2 LYS S  96     -41.472  15.178 -24.458  0.00  0.00      SA    
ATOM   1509  NZ  LYS S  96     -40.610  16.852 -23.469  0.00  0.00      SA    
ATOM   1510  HZ1 LYS S  96     -39.860  16.961 -24.181  0.00  0.00      SA    
ATOM   1511  HZ2 LYS S  96     -40.810  17.826 -23.163  0.00  0.00      SA    
ATOM   1512  HZ3 LYS S  96     -40.325  16.353 -22.603  0.00  0.00      SA    
ATOM   1513  C   LYS S  96     -42.388  18.551 -30.107  0.00  0.00      SA    
ATOM   1514  O   LYS S  96     -42.652  17.592 -30.830  0.00  0.00      SA    
ATOM   1515  N   ARG S  97     -42.781  19.794 -30.502  0.00  0.00      SA    
ATOM   1516  HN  ARG S  97     -42.728  20.523 -29.824  0.00  0.00      SA    
ATOM   1517  CA  ARG S  97     -43.359  20.153 -31.787  0.00  0.00      SA    
ATOM   1518  HA  ARG S  97     -44.190  19.472 -31.894  0.00  0.00      SA    
ATOM   1519  CB  ARG S  97     -43.905  21.631 -31.770  0.00  0.00      SA    
ATOM   1520  HB1 ARG S  97     -44.589  21.746 -30.902  0.00  0.00      SA    
ATOM   1521  HB2 ARG S  97     -43.062  22.270 -31.431  0.00  0.00      SA    
ATOM   1522  CG  ARG S  97     -44.533  22.107 -33.145  0.00  0.00      SA    
ATOM   1523  HG1 ARG S  97     -44.637  23.210 -33.056  0.00  0.00      SA    
ATOM   1524  HG2 ARG S  97     -43.791  22.010 -33.966  0.00  0.00      SA    
ATOM   1525  CD  ARG S  97     -45.729  21.292 -33.609  0.00  0.00      SA    
ATOM   1526  HD1 ARG S  97     -45.431  20.270 -33.926  0.00  0.00      SA    
ATOM   1527  HD2 ARG S  97     -46.433  21.231 -32.751  0.00  0.00      SA    
ATOM   1528  NE  ARG S  97     -46.300  22.001 -34.796  0.00  0.00      SA    
ATOM   1529  HE  ARG S  97     -45.818  22.817 -35.115  0.00  0.00      SA    
ATOM   1530  CZ  ARG S  97     -47.297  21.604 -35.513  0.00  0.00      SA    
ATOM   1531  NH1 ARG S  97     -48.006  20.567 -35.262  0.00  0.00      SA    
ATOM   1532 HH11 ARG S  97     -47.770  20.015 -34.462  0.00  0.00      SA    
ATOM   1533 HH12 ARG S  97     -48.862  20.515 -35.776  0.00  0.00      SA    
ATOM   1534  NH2 ARG S  97     -47.650  22.280 -36.564  0.00  0.00      SA    
ATOM   1535 HH21 ARG S  97     -47.330  23.224 -36.650  0.00  0.00      SA    
ATOM   1536 HH22 ARG S  97     -48.555  22.071 -36.934  0.00  0.00      SA    
ATOM   1537  C   ARG S  97     -42.443  19.746 -32.933  0.00  0.00      SA    
ATOM   1538  O   ARG S  97     -42.805  19.182 -34.010  0.00  0.00      SA    
ATOM   1539  N   LEU S  98     -41.155  20.203 -32.816  0.00  0.00      SA    
ATOM   1540  HN  LEU S  98     -40.832  20.676 -31.999  0.00  0.00      SA    
ATOM   1541  CA  LEU S  98     -40.174  20.074 -33.833  0.00  0.00      SA    
ATOM   1542  HA  LEU S  98     -40.563  20.536 -34.728  0.00  0.00      SA    
ATOM   1543  CB  LEU S  98     -38.866  20.705 -33.325  0.00  0.00      SA    
ATOM   1544  HB1 LEU S  98     -39.078  21.792 -33.234  0.00  0.00      SA    
ATOM   1545  HB2 LEU S  98     -38.642  20.412 -32.277  0.00  0.00      SA    
ATOM   1546  CG  LEU S  98     -37.624  20.647 -34.297  0.00  0.00      SA    
ATOM   1547  HG  LEU S  98     -37.269  19.595 -34.317  0.00  0.00      SA    
ATOM   1548  CD1 LEU S  98     -38.010  21.205 -35.708  0.00  0.00      SA    
ATOM   1549 HD11 LEU S  98     -38.487  22.208 -35.735  0.00  0.00      SA    
ATOM   1550 HD12 LEU S  98     -37.139  21.166 -36.396  0.00  0.00      SA    
ATOM   1551 HD13 LEU S  98     -38.835  20.677 -36.233  0.00  0.00      SA    
ATOM   1552  CD2 LEU S  98     -36.602  21.660 -33.683  0.00  0.00      SA    
ATOM   1553 HD21 LEU S  98     -37.042  22.656 -33.900  0.00  0.00      SA    
ATOM   1554 HD22 LEU S  98     -36.572  21.543 -32.578  0.00  0.00      SA    
ATOM   1555 HD23 LEU S  98     -35.591  21.617 -34.143  0.00  0.00      SA    
ATOM   1556  C   LEU S  98     -39.852  18.622 -34.300  0.00  0.00      SA    
ATOM   1557  O   LEU S  98     -39.780  18.347 -35.504  0.00  0.00      SA    
ATOM   1558  N   ASN S  99     -39.660  17.694 -33.360  0.00  0.00      SA    
ATOM   1559  HN  ASN S  99     -39.736  17.989 -32.410  0.00  0.00      SA    
ATOM   1560  CA  ASN S  99     -39.449  16.324 -33.590  0.00  0.00      SA    
ATOM   1561  HA  ASN S  99     -38.587  16.337 -34.240  0.00  0.00      SA    
ATOM   1562  CB  ASN S  99     -39.189  15.746 -32.157  0.00  0.00      SA    
ATOM   1563  HB1 ASN S  99     -38.311  16.247 -31.696  0.00  0.00      SA    
ATOM   1564  HB2 ASN S  99     -40.093  15.994 -31.560  0.00  0.00      SA    
ATOM   1565  CG  ASN S  99     -38.966  14.241 -31.985  0.00  0.00      SA    
ATOM   1566  OD1 ASN S  99     -39.007  13.396 -32.878  0.00  0.00      SA    
ATOM   1567  ND2 ASN S  99     -38.596  13.823 -30.734  0.00  0.00      SA    
ATOM   1568 HD21 ASN S  99     -38.495  12.848 -30.536  0.00  0.00      SA    
ATOM   1569 HD22 ASN S  99     -38.496  14.548 -30.052  0.00  0.00      SA    
ATOM   1570  C   ASN S  99     -40.603  15.620 -34.346  0.00  0.00      SA    
ATOM   1571  O   ASN S  99     -40.377  14.853 -35.274  0.00  0.00      SA    
ATOM   1572  N   THR S 100     -41.809  15.801 -33.906  0.00  0.00      SA    
ATOM   1573  HN  THR S 100     -42.042  16.232 -33.038  0.00  0.00      SA    
ATOM   1574  CA  THR S 100     -42.979  15.179 -34.617  0.00  0.00      SA    
ATOM   1575  HA  THR S 100     -42.637  14.165 -34.760  0.00  0.00      SA    
ATOM   1576  CB  THR S 100     -44.290  15.061 -33.799  0.00  0.00      SA    
ATOM   1577  HB  THR S 100     -44.058  14.929 -32.720  0.00  0.00      SA    
ATOM   1578  OG1 THR S 100     -45.129  13.928 -34.143  0.00  0.00      SA    
ATOM   1579  HG1 THR S 100     -44.633  13.155 -34.422  0.00  0.00      SA    
ATOM   1580  CG2 THR S 100     -45.189  16.297 -33.975  0.00  0.00      SA    
ATOM   1581 HG21 THR S 100     -44.768  17.273 -33.651  0.00  0.00      SA    
ATOM   1582 HG22 THR S 100     -45.685  16.416 -34.962  0.00  0.00      SA    
ATOM   1583 HG23 THR S 100     -46.107  16.231 -33.354  0.00  0.00      SA    
ATOM   1584  C   THR S 100     -43.312  15.778 -36.053  0.00  0.00      SA    
ATOM   1585  O   THR S 100     -43.802  15.117 -36.944  0.00  0.00      SA    
ATOM   1586  N   ILE S 101     -42.809  16.971 -36.226  0.00  0.00      SA    
ATOM   1587  HN  ILE S 101     -42.403  17.533 -35.510  0.00  0.00      SA    
ATOM   1588  CA  ILE S 101     -42.914  17.528 -37.651  0.00  0.00      SA    
ATOM   1589  HA  ILE S 101     -43.802  17.118 -38.107  0.00  0.00      SA    
ATOM   1590  CB  ILE S 101     -43.092  19.078 -37.647  0.00  0.00      SA    
ATOM   1591  HB  ILE S 101     -43.146  19.503 -36.622  0.00  0.00      SA    
ATOM   1592  CG2 ILE S 101     -41.944  19.771 -38.423  0.00  0.00      SA    
ATOM   1593 HG21 ILE S 101     -42.114  20.869 -38.414  0.00  0.00      SA    
ATOM   1594 HG22 ILE S 101     -40.940  19.610 -37.975  0.00  0.00      SA    
ATOM   1595 HG23 ILE S 101     -42.003  19.556 -39.512  0.00  0.00      SA    
ATOM   1596  CG1 ILE S 101     -44.522  19.463 -38.225  0.00  0.00      SA    
ATOM   1597 HG11 ILE S 101     -44.447  19.239 -39.310  0.00  0.00      SA    
ATOM   1598 HG12 ILE S 101     -45.283  18.869 -37.675  0.00  0.00      SA    
ATOM   1599  CD  ILE S 101     -44.898  21.011 -37.938  0.00  0.00      SA    
ATOM   1600  HD1 ILE S 101     -45.998  20.998 -38.095  0.00  0.00      SA    
ATOM   1601  HD2 ILE S 101     -44.797  21.168 -36.843  0.00  0.00      SA    
ATOM   1602  HD3 ILE S 101     -44.364  21.828 -38.470  0.00  0.00      SA    
ATOM   1603  C   ILE S 101     -41.773  16.984 -38.541  0.00  0.00      SA    
ATOM   1604  O   ILE S 101     -42.086  16.667 -39.687  0.00  0.00      SA    
ATOM   1605  N   LEU S 102     -40.580  16.754 -38.006  0.00  0.00      SA    
ATOM   1606  HN  LEU S 102     -40.338  17.024 -37.077  0.00  0.00      SA    
ATOM   1607  CA  LEU S 102     -39.519  15.995 -38.750  0.00  0.00      SA    
ATOM   1608  HA  LEU S 102     -39.392  16.604 -39.633  0.00  0.00      SA    
ATOM   1609  CB  LEU S 102     -38.191  15.995 -37.972  0.00  0.00      SA    
ATOM   1610  HB1 LEU S 102     -38.382  15.500 -36.996  0.00  0.00      SA    
ATOM   1611  HB2 LEU S 102     -37.459  15.322 -38.466  0.00  0.00      SA    
ATOM   1612  CG  LEU S 102     -37.541  17.373 -37.781  0.00  0.00      SA    
ATOM   1613  HG  LEU S 102     -38.310  18.146 -37.567  0.00  0.00      SA    
ATOM   1614  CD1 LEU S 102     -36.613  17.229 -36.562  0.00  0.00      SA    
ATOM   1615 HD11 LEU S 102     -37.167  17.109 -35.607  0.00  0.00      SA    
ATOM   1616 HD12 LEU S 102     -35.846  16.442 -36.727  0.00  0.00      SA    
ATOM   1617 HD13 LEU S 102     -36.071  18.195 -36.477  0.00  0.00      SA    
ATOM   1618  CD2 LEU S 102     -36.915  17.777 -39.083  0.00  0.00      SA    
ATOM   1619 HD21 LEU S 102     -37.799  17.963 -39.730  0.00  0.00      SA    
ATOM   1620 HD22 LEU S 102     -36.449  18.785 -39.090  0.00  0.00      SA    
ATOM   1621 HD23 LEU S 102     -36.185  17.036 -39.474  0.00  0.00      SA    
ATOM   1622  C   LEU S 102     -39.891  14.618 -39.181  0.00  0.00      SA    
ATOM   1623  O   LEU S 102     -39.650  14.257 -40.337  0.00  0.00      SA    
ATOM   1624  N   ASN S 103     -40.650  13.856 -38.314  0.00  0.00      SA    
ATOM   1625  HN  ASN S 103     -40.837  14.298 -37.440  0.00  0.00      SA    
ATOM   1626  CA  ASN S 103     -41.207  12.565 -38.755  0.00  0.00      SA    
ATOM   1627  HA  ASN S 103     -40.502  11.977 -39.323  0.00  0.00      SA    
ATOM   1628  CB  ASN S 103     -41.663  11.704 -37.484  0.00  0.00      SA    
ATOM   1629  HB1 ASN S 103     -42.411  12.287 -36.904  0.00  0.00      SA    
ATOM   1630  HB2 ASN S 103     -42.162  10.785 -37.861  0.00  0.00      SA    
ATOM   1631  CG  ASN S 103     -40.467  11.454 -36.549  0.00  0.00      SA    
ATOM   1632  OD1 ASN S 103     -39.322  11.635 -36.775  0.00  0.00      SA    
ATOM   1633  ND2 ASN S 103     -40.839  11.024 -35.318  0.00  0.00      SA    
ATOM   1634 HD21 ASN S 103     -40.154  10.891 -34.602  0.00  0.00      SA    
ATOM   1635 HD22 ASN S 103     -41.826  11.035 -35.158  0.00  0.00      SA    
ATOM   1636  C   ASN S 103     -42.326  12.678 -39.876  0.00  0.00      SA    
ATOM   1637  O   ASN S 103     -42.543  11.919 -40.774  0.00  0.00      SA    
ATOM   1638  N   THR S 104     -43.254  13.681 -39.714  0.00  0.00      SA    
ATOM   1639  HN  THR S 104     -43.171  14.266 -38.911  0.00  0.00      SA    
ATOM   1640  CA  THR S 104     -44.315  14.010 -40.792  0.00  0.00      SA    
ATOM   1641  HA  THR S 104     -44.811  13.070 -40.984  0.00  0.00      SA    
ATOM   1642  CB  THR S 104     -45.289  15.144 -40.397  0.00  0.00      SA    
ATOM   1643  HB  THR S 104     -44.581  15.995 -40.302  0.00  0.00      SA    
ATOM   1644  OG1 THR S 104     -45.899  14.744 -39.173  0.00  0.00      SA    
ATOM   1645  HG1 THR S 104     -45.247  14.990 -38.512  0.00  0.00      SA    
ATOM   1646  CG2 THR S 104     -46.409  15.326 -41.413  0.00  0.00      SA    
ATOM   1647 HG21 THR S 104     -47.116  16.118 -41.086  0.00  0.00      SA    
ATOM   1648 HG22 THR S 104     -46.024  15.703 -42.385  0.00  0.00      SA    
ATOM   1649 HG23 THR S 104     -47.007  14.409 -41.601  0.00  0.00      SA    
ATOM   1650  C   THR S 104     -43.667  14.276 -42.086  0.00  0.00      SA    
ATOM   1651  O   THR S 104     -43.974  13.630 -43.162  0.00  0.00      SA    
ATOM   1652  N   MET S 105     -42.533  15.096 -42.154  0.00  0.00      SA    
ATOM   1653  HN  MET S 105     -42.127  15.513 -41.344  0.00  0.00      SA    
ATOM   1654  CA  MET S 105     -41.698  15.367 -43.373  0.00  0.00      SA    
ATOM   1655  HA  MET S 105     -42.359  15.685 -44.166  0.00  0.00      SA    
ATOM   1656  CB  MET S 105     -40.767  16.521 -43.065  0.00  0.00      SA    
ATOM   1657  HB1 MET S 105     -40.175  16.287 -42.154  0.00  0.00      SA    
ATOM   1658  HB2 MET S 105     -40.046  16.650 -43.900  0.00  0.00      SA    
ATOM   1659  CG  MET S 105     -41.420  17.981 -42.971  0.00  0.00      SA    
ATOM   1660  HG1 MET S 105     -41.843  18.205 -43.974  0.00  0.00      SA    
ATOM   1661  HG2 MET S 105     -42.335  17.963 -42.342  0.00  0.00      SA    
ATOM   1662  SD  MET S 105     -40.262  19.214 -42.207  0.00  0.00      SA    
ATOM   1663  CE  MET S 105     -38.592  18.933 -43.119  0.00  0.00      SA    
ATOM   1664  HE1 MET S 105     -37.896  18.436 -42.409  0.00  0.00      SA    
ATOM   1665  HE2 MET S 105     -38.647  18.424 -44.105  0.00  0.00      SA    
ATOM   1666  HE3 MET S 105     -38.091  19.892 -43.368  0.00  0.00      SA    
ATOM   1667  C   MET S 105     -41.137  14.190 -44.036  0.00  0.00      SA    
ATOM   1668  O   MET S 105     -41.127  14.085 -45.230  0.00  0.00      SA    
ATOM   1669  N   SER S 106     -40.568  13.261 -43.240  0.00  0.00      SA    
ATOM   1670  HN  SER S 106     -40.338  13.517 -42.304  0.00  0.00      SA    
ATOM   1671  CA  SER S 106     -40.024  12.022 -43.753  0.00  0.00      SA    
ATOM   1672  HA  SER S 106     -39.480  12.263 -44.654  0.00  0.00      SA    
ATOM   1673  CB  SER S 106     -39.007  11.330 -42.722  0.00  0.00      SA    
ATOM   1674  HB1 SER S 106     -38.711  10.406 -43.262  0.00  0.00      SA    
ATOM   1675  HB2 SER S 106     -38.147  12.030 -42.655  0.00  0.00      SA    
ATOM   1676  OG  SER S 106     -39.641  11.042 -41.483  0.00  0.00      SA    
ATOM   1677  HG1 SER S 106     -40.219  10.283 -41.590  0.00  0.00      SA    
ATOM   1678  C   SER S 106     -41.064  11.006 -44.219  0.00  0.00      SA    
ATOM   1679  O   SER S 106     -40.867  10.289 -45.212  0.00  0.00      SA    
ATOM   1680  N   THR S 107     -42.270  11.052 -43.545  0.00  0.00      SA    
ATOM   1681  HN  THR S 107     -42.400  11.811 -42.912  0.00  0.00      SA    
ATOM   1682  CA  THR S 107     -43.437  10.296 -43.987  0.00  0.00      SA    
ATOM   1683  HA  THR S 107     -42.997   9.310 -44.005  0.00  0.00      SA    
ATOM   1684  CB  THR S 107     -44.494  10.272 -42.892  0.00  0.00      SA    
ATOM   1685  HB  THR S 107     -44.920  11.298 -42.874  0.00  0.00      SA    
ATOM   1686  OG1 THR S 107     -44.060   9.821 -41.632  0.00  0.00      SA    
ATOM   1687  HG1 THR S 107     -43.477  10.514 -41.313  0.00  0.00      SA    
ATOM   1688  CG2 THR S 107     -45.659   9.342 -43.359  0.00  0.00      SA    
ATOM   1689 HG21 THR S 107     -46.218   9.778 -44.214  0.00  0.00      SA    
ATOM   1690 HG22 THR S 107     -45.272   8.314 -43.524  0.00  0.00      SA    
ATOM   1691 HG23 THR S 107     -46.347   9.210 -42.497  0.00  0.00      SA    
ATOM   1692  C   THR S 107     -44.057  10.706 -45.275  0.00  0.00      SA    
ATOM   1693  O   THR S 107     -44.316   9.959 -46.203  0.00  0.00      SA    
ATOM   1694  N   ILE S 108     -44.241  12.071 -45.452  0.00  0.00      SA    
ATOM   1695  HN  ILE S 108     -43.979  12.755 -44.776  0.00  0.00      SA    
ATOM   1696  CA  ILE S 108     -44.798  12.738 -46.709  0.00  0.00      SA    
ATOM   1697  HA  ILE S 108     -45.664  12.128 -46.916  0.00  0.00      SA    
ATOM   1698  CB  ILE S 108     -44.977  14.266 -46.547  0.00  0.00      SA    
ATOM   1699  HB  ILE S 108     -44.011  14.638 -46.146  0.00  0.00      SA    
ATOM   1700  CG2 ILE S 108     -45.187  14.950 -47.970  0.00  0.00      SA    
ATOM   1701 HG21 ILE S 108     -46.121  14.477 -48.342  0.00  0.00      SA    
ATOM   1702 HG22 ILE S 108     -45.530  16.002 -47.868  0.00  0.00      SA    
ATOM   1703 HG23 ILE S 108     -44.295  14.793 -48.614  0.00  0.00      SA    
ATOM   1704  CG1 ILE S 108     -46.176  14.531 -45.619  0.00  0.00      SA    
ATOM   1705 HG11 ILE S 108     -47.165  14.377 -46.100  0.00  0.00      SA    
ATOM   1706 HG12 ILE S 108     -46.326  13.783 -44.811  0.00  0.00      SA    
ATOM   1707  CD  ILE S 108     -46.139  15.902 -44.918  0.00  0.00      SA    
ATOM   1708  HD1 ILE S 108     -46.129  16.746 -45.642  0.00  0.00      SA    
ATOM   1709  HD2 ILE S 108     -47.072  15.948 -44.316  0.00  0.00      SA    
ATOM   1710  HD3 ILE S 108     -45.382  15.984 -44.109  0.00  0.00      SA    
ATOM   1711  C   ILE S 108     -43.926  12.375 -47.845  0.00  0.00      SA    
ATOM   1712  O   ILE S 108     -44.434  11.969 -48.841  0.00  0.00      SA    
ATOM   1713  N   TYR S 109     -42.587  12.623 -47.725  0.00  0.00      SA    
ATOM   1714  HN  TYR S 109     -42.154  13.025 -46.922  0.00  0.00      SA    
ATOM   1715  CA  TYR S 109     -41.516  12.303 -48.597  0.00  0.00      SA    
ATOM   1716  HA  TYR S 109     -41.706  12.878 -49.491  0.00  0.00      SA    
ATOM   1717  CB  TYR S 109     -40.174  12.667 -47.873  0.00  0.00      SA    
ATOM   1718  HB1 TYR S 109     -40.125  13.761 -47.690  0.00  0.00      SA    
ATOM   1719  HB2 TYR S 109     -40.074  12.178 -46.880  0.00  0.00      SA    
ATOM   1720  CG  TYR S 109     -39.019  12.149 -48.639  0.00  0.00      SA    
ATOM   1721  CD1 TYR S 109     -38.866  12.741 -49.944  0.00  0.00      SA    
ATOM   1722  HD1 TYR S 109     -39.529  13.509 -50.314  0.00  0.00      SA    
ATOM   1723  CE1 TYR S 109     -37.931  12.158 -50.833  0.00  0.00      SA    
ATOM   1724  HE1 TYR S 109     -37.780  12.581 -51.815  0.00  0.00      SA    
ATOM   1725  CZ  TYR S 109     -37.071  11.136 -50.400  0.00  0.00      SA    
ATOM   1726  OH  TYR S 109     -36.039  10.653 -51.330  0.00  0.00      SA    
ATOM   1727  HH  TYR S 109     -35.641   9.799 -51.145  0.00  0.00      SA    
ATOM   1728  CD2 TYR S 109     -38.245  11.044 -48.319  0.00  0.00      SA    
ATOM   1729  HD2 TYR S 109     -38.445  10.472 -47.425  0.00  0.00      SA    
ATOM   1730  CE2 TYR S 109     -37.331  10.486 -49.169  0.00  0.00      SA    
ATOM   1731  HE2 TYR S 109     -36.710   9.670 -48.830  0.00  0.00      SA    
ATOM   1732  C   TYR S 109     -41.573  10.739 -48.984  0.00  0.00      SA    
ATOM   1733  O   TYR S 109     -41.699  10.429 -50.159  0.00  0.00      SA    
ATOM   1734  N   SER S 110     -41.531   9.860 -47.959  0.00  0.00      SA    
ATOM   1735  HN  SER S 110     -41.731  10.085 -47.009  0.00  0.00      SA    
ATOM   1736  CA  SER S 110     -41.594   8.378 -48.296  0.00  0.00      SA    
ATOM   1737  HA  SER S 110     -40.765   8.153 -48.951  0.00  0.00      SA    
ATOM   1738  CB  SER S 110     -41.088   7.655 -46.989  0.00  0.00      SA    
ATOM   1739  HB1 SER S 110     -41.186   6.564 -47.174  0.00  0.00      SA    
ATOM   1740  HB2 SER S 110     -40.025   7.978 -46.960  0.00  0.00      SA    
ATOM   1741  OG  SER S 110     -41.844   7.798 -45.734  0.00  0.00      SA    
ATOM   1742  HG1 SER S 110     -41.566   8.660 -45.416  0.00  0.00      SA    
ATOM   1743  C   SER S 110     -42.874   7.737 -48.706  0.00  0.00      SA    
ATOM   1744  O   SER S 110     -42.784   6.903 -49.563  0.00  0.00      SA    
ATOM   1745  N   THR S 111     -44.111   8.098 -48.148  0.00  0.00      SA    
ATOM   1746  HN  THR S 111     -44.000   8.797 -47.447  0.00  0.00      SA    
ATOM   1747  CA  THR S 111     -45.376   7.527 -48.616  0.00  0.00      SA    
ATOM   1748  HA  THR S 111     -45.178   6.482 -48.430  0.00  0.00      SA    
ATOM   1749  CB  THR S 111     -46.539   7.984 -47.750  0.00  0.00      SA    
ATOM   1750  HB  THR S 111     -47.481   7.701 -48.266  0.00  0.00      SA    
ATOM   1751  OG1 THR S 111     -46.534   9.425 -47.604  0.00  0.00      SA    
ATOM   1752  HG1 THR S 111     -45.705   9.567 -47.141  0.00  0.00      SA    
ATOM   1753  CG2 THR S 111     -46.586   7.251 -46.418  0.00  0.00      SA    
ATOM   1754 HG21 THR S 111     -46.465   6.158 -46.574  0.00  0.00      SA    
ATOM   1755 HG22 THR S 111     -45.697   7.642 -45.879  0.00  0.00      SA    
ATOM   1756 HG23 THR S 111     -47.521   7.466 -45.858  0.00  0.00      SA    
ATOM   1757  C   THR S 111     -45.768   7.811 -50.135  0.00  0.00      SA    
ATOM   1758  O   THR S 111     -46.527   7.066 -50.766  0.00  0.00      SA    
ATOM   1759  N   GLY S 112     -45.403   8.959 -50.759  0.00  0.00      SA    
ATOM   1760  HN  GLY S 112     -44.708   9.527 -50.325  0.00  0.00      SA    
ATOM   1761  CA  GLY S 112     -45.758   9.253 -52.152  0.00  0.00      SA    
ATOM   1762  HA1 GLY S 112     -46.830   9.369 -52.087  0.00  0.00      SA    
ATOM   1763  HA2 GLY S 112     -45.318  10.204 -52.414  0.00  0.00      SA    
ATOM   1764  C   GLY S 112     -45.575   8.330 -53.345  0.00  0.00      SA    
ATOM   1765  O   GLY S 112     -44.760   7.444 -53.447  0.00  0.00      SA    
ATOM   1766  N   LYS S 113     -46.434   8.537 -54.322  0.00  0.00      SA    
ATOM   1767  HN  LYS S 113     -47.120   9.261 -54.312  0.00  0.00      SA    
ATOM   1768  CA  LYS S 113     -46.429   7.889 -55.586  0.00  0.00      SA    
ATOM   1769  HA  LYS S 113     -45.396   7.712 -55.847  0.00  0.00      SA    
ATOM   1770  CB  LYS S 113     -47.158   6.551 -55.462  0.00  0.00      SA    
ATOM   1771  HB1 LYS S 113     -46.841   5.870 -56.280  0.00  0.00      SA    
ATOM   1772  HB2 LYS S 113     -46.814   6.024 -54.547  0.00  0.00      SA    
ATOM   1773  CG  LYS S 113     -48.782   6.542 -55.318  0.00  0.00      SA    
ATOM   1774  HG1 LYS S 113     -49.156   6.892 -56.303  0.00  0.00      SA    
ATOM   1775  HG2 LYS S 113     -49.197   5.530 -55.122  0.00  0.00      SA    
ATOM   1776  CD  LYS S 113     -49.336   7.369 -54.171  0.00  0.00      SA    
ATOM   1777  HD1 LYS S 113     -48.779   7.159 -53.233  0.00  0.00      SA    
ATOM   1778  HD2 LYS S 113     -49.120   8.450 -54.307  0.00  0.00      SA    
ATOM   1779  CE  LYS S 113     -50.895   7.110 -53.964  0.00  0.00      SA    
ATOM   1780  HE1 LYS S 113     -51.368   8.043 -53.589  0.00  0.00      SA    
ATOM   1781  HE2 LYS S 113     -51.347   6.855 -54.946  0.00  0.00      SA    
ATOM   1782  NZ  LYS S 113     -51.213   5.953 -53.089  0.00  0.00      SA    
ATOM   1783  HZ1 LYS S 113     -52.221   5.850 -52.854  0.00  0.00      SA    
ATOM   1784  HZ2 LYS S 113     -50.918   5.107 -53.616  0.00  0.00      SA    
ATOM   1785  HZ3 LYS S 113     -50.676   5.961 -52.198  0.00  0.00      SA    
ATOM   1786  C   LYS S 113     -47.147   8.791 -56.518  0.00  0.00      SA    
ATOM   1787  O   LYS S 113     -47.948   9.644 -56.119  0.00  0.00      SA    
ATOM   1788  N   VAL S 114     -46.917   8.588 -57.810  0.00  0.00      SA    
ATOM   1789  HN  VAL S 114     -46.420   7.726 -57.873  0.00  0.00      SA    
ATOM   1790  CA  VAL S 114     -47.414   9.292 -59.002  0.00  0.00      SA    
ATOM   1791  HA  VAL S 114     -48.007  10.148 -58.715  0.00  0.00      SA    
ATOM   1792  CB  VAL S 114     -46.336   9.877 -59.933  0.00  0.00      SA    
ATOM   1793  HB  VAL S 114     -45.610   9.124 -60.309  0.00  0.00      SA    
ATOM   1794  CG1 VAL S 114     -46.957  10.397 -61.237  0.00  0.00      SA    
ATOM   1795 HG11 VAL S 114     -46.220  10.891 -61.907  0.00  0.00      SA    
ATOM   1796 HG12 VAL S 114     -47.386   9.647 -61.935  0.00  0.00      SA    
ATOM   1797 HG13 VAL S 114     -47.872  10.973 -60.984  0.00  0.00      SA    
ATOM   1798  CG2 VAL S 114     -45.577  10.890 -59.062  0.00  0.00      SA    
ATOM   1799 HG21 VAL S 114     -45.112  10.245 -58.286  0.00  0.00      SA    
ATOM   1800 HG22 VAL S 114     -44.863  11.490 -59.666  0.00  0.00      SA    
ATOM   1801 HG23 VAL S 114     -46.428  11.382 -58.544  0.00  0.00      SA    
ATOM   1802  C   VAL S 114     -48.339   8.323 -59.754  0.00  0.00      SA    
ATOM   1803  O   VAL S 114     -47.968   7.354 -60.447  0.00  0.00      SA    
ATOM   1804  N   CYS S 115     -49.668   8.614 -59.727  0.00  0.00      SA    
ATOM   1805  HN  CYS S 115     -50.021   9.345 -59.148  0.00  0.00      SA    
ATOM   1806  CA  CYS S 115     -50.653   8.035 -60.556  0.00  0.00      SA    
ATOM   1807  HA  CYS S 115     -50.347   7.012 -60.719  0.00  0.00      SA    
ATOM   1808  CB  CYS S 115     -51.933   7.865 -59.627  0.00  0.00      SA    
ATOM   1809  HB1 CYS S 115     -52.190   8.934 -59.463  0.00  0.00      SA    
ATOM   1810  HB2 CYS S 115     -52.764   7.284 -60.079  0.00  0.00      SA    
ATOM   1811  SG  CYS S 115     -51.550   7.064 -57.970  0.00  0.00      SA    
ATOM   1812  C   CYS S 115     -50.944   8.837 -61.767  0.00  0.00      SA    
ATOM   1813  O   CYS S 115     -50.876  10.041 -61.816  0.00  0.00      SA    
ATOM   1814  N   ASN S 116     -51.354   8.112 -62.901  0.00  0.00      SA    
ATOM   1815  HN  ASN S 116     -51.431   7.118 -62.914  0.00  0.00      SA    
ATOM   1816  CA  ASN S 116     -51.813   8.668 -64.153  0.00  0.00      SA    
ATOM   1817  HA  ASN S 116     -50.995   9.331 -64.392  0.00  0.00      SA    
ATOM   1818  CB  ASN S 116     -52.032   7.570 -65.240  0.00  0.00      SA    
ATOM   1819  HB1 ASN S 116     -52.830   6.912 -64.835  0.00  0.00      SA    
ATOM   1820  HB2 ASN S 116     -52.556   8.026 -66.108  0.00  0.00      SA    
ATOM   1821  CG  ASN S 116     -50.790   6.737 -65.675  0.00  0.00      SA    
ATOM   1822  OD1 ASN S 116     -49.720   7.223 -65.342  0.00  0.00      SA    
ATOM   1823  ND2 ASN S 116     -50.961   5.599 -66.264  0.00  0.00      SA    
ATOM   1824 HD21 ASN S 116     -50.108   5.214 -66.615  0.00  0.00      SA    
ATOM   1825 HD22 ASN S 116     -51.867   5.411 -66.643  0.00  0.00      SA    
ATOM   1826  C   ASN S 116     -53.168   9.601 -64.033  0.00  0.00      SA    
ATOM   1827  O   ASN S 116     -53.936   9.271 -63.131  0.00  0.00      SA    
ATOM   1828  N   PRO S 117     -53.353  10.596 -64.833  0.00  0.00      SA    
ATOM   1829  CD  PRO S 117     -52.447  10.921 -65.996  0.00  0.00      SA    
ATOM   1830  HD1 PRO S 117     -52.520  10.128 -66.770  0.00  0.00      SA    
ATOM   1831  HD2 PRO S 117     -51.366  10.917 -65.736  0.00  0.00      SA    
ATOM   1832  CA  PRO S 117     -54.515  11.475 -64.740  0.00  0.00      SA    
ATOM   1833  HA  PRO S 117     -54.462  12.161 -63.908  0.00  0.00      SA    
ATOM   1834  CB  PRO S 117     -54.368  12.228 -66.090  0.00  0.00      SA    
ATOM   1835  HB1 PRO S 117     -54.915  11.770 -66.942  0.00  0.00      SA    
ATOM   1836  HB2 PRO S 117     -54.727  13.278 -66.033  0.00  0.00      SA    
ATOM   1837  CG  PRO S 117     -52.873  12.315 -66.435  0.00  0.00      SA    
ATOM   1838  HG1 PRO S 117     -52.767  12.479 -67.529  0.00  0.00      SA    
ATOM   1839  HG2 PRO S 117     -52.419  13.187 -65.917  0.00  0.00      SA    
ATOM   1840  C   PRO S 117     -55.920  10.815 -64.496  0.00  0.00      SA    
ATOM   1841  O   PRO S 117     -56.221   9.782 -65.116  0.00  0.00      SA    
ATOM   1842  N   ASP S 118     -56.733  11.318 -63.564  0.00  0.00      SA    
ATOM   1843  HN  ASP S 118     -56.467  12.215 -63.219  0.00  0.00      SA    
ATOM   1844  CA  ASP S 118     -58.039  10.850 -63.128  0.00  0.00      SA    
ATOM   1845  HA  ASP S 118     -58.009  11.368 -62.181  0.00  0.00      SA    
ATOM   1846  CB  ASP S 118     -59.265  11.307 -64.061  0.00  0.00      SA    
ATOM   1847  HB1 ASP S 118     -59.173  10.808 -65.049  0.00  0.00      SA    
ATOM   1848  HB2 ASP S 118     -60.195  10.972 -63.553  0.00  0.00      SA    
ATOM   1849  CG  ASP S 118     -59.461  12.794 -64.222  0.00  0.00      SA    
ATOM   1850  OD1 ASP S 118     -58.811  13.589 -63.494  0.00  0.00      SA    
ATOM   1851  OD2 ASP S 118     -60.162  13.151 -65.202  0.00  0.00      SA    
ATOM   1852  C   ASP S 118     -58.168   9.433 -62.570  0.00  0.00      SA    
ATOM   1853  O   ASP S 118     -59.178   9.042 -62.081  0.00  0.00      SA    
ATOM   1854  N   ASN S 119     -57.133   8.573 -62.563  0.00  0.00      SA    
ATOM   1855  HN  ASN S 119     -56.315   8.965 -62.978  0.00  0.00      SA    
ATOM   1856  CA  ASN S 119     -56.988   7.201 -62.166  0.00  0.00      SA    
ATOM   1857  HA  ASN S 119     -57.947   6.755 -61.949  0.00  0.00      SA    
ATOM   1858  CB  ASN S 119     -56.447   6.401 -63.317  0.00  0.00      SA    
ATOM   1859  HB1 ASN S 119     -56.855   6.596 -64.332  0.00  0.00      SA    
ATOM   1860  HB2 ASN S 119     -55.362   6.503 -63.536  0.00  0.00      SA    
ATOM   1861  CG  ASN S 119     -56.652   4.859 -63.122  0.00  0.00      SA    
ATOM   1862  OD1 ASN S 119     -57.290   4.352 -62.224  0.00  0.00      SA    
ATOM   1863  ND2 ASN S 119     -56.153   4.126 -64.164  0.00  0.00      SA    
ATOM   1864 HD21 ASN S 119     -56.208   3.129 -64.119  0.00  0.00      SA    
ATOM   1865 HD22 ASN S 119     -55.915   4.537 -65.043  0.00  0.00      SA    
ATOM   1866  C   ASN S 119     -56.080   7.028 -60.924  0.00  0.00      SA    
ATOM   1867  O   ASN S 119     -54.893   7.049 -61.118  0.00  0.00      SA    
ATOM   1868  N   PRO S 120     -56.629   6.650 -59.743  0.00  0.00      SA    
ATOM   1869  CD  PRO S 120     -58.042   6.652 -59.369  0.00  0.00      SA    
ATOM   1870  HD1 PRO S 120     -58.543   5.794 -59.867  0.00  0.00      SA    
ATOM   1871  HD2 PRO S 120     -58.507   7.627 -59.625  0.00  0.00      SA    
ATOM   1872  CA  PRO S 120     -55.717   6.470 -58.584  0.00  0.00      SA    
ATOM   1873  HA  PRO S 120     -54.888   7.157 -58.672  0.00  0.00      SA    
ATOM   1874  CB  PRO S 120     -56.598   6.877 -57.394  0.00  0.00      SA    
ATOM   1875  HB1 PRO S 120     -56.345   6.405 -56.421  0.00  0.00      SA    
ATOM   1876  HB2 PRO S 120     -56.753   7.976 -57.338  0.00  0.00      SA    
ATOM   1877  CG  PRO S 120     -58.022   6.462 -57.826  0.00  0.00      SA    
ATOM   1878  HG1 PRO S 120     -58.060   5.382 -57.566  0.00  0.00      SA    
ATOM   1879  HG2 PRO S 120     -58.761   6.949 -57.154  0.00  0.00      SA    
ATOM   1880  C   PRO S 120     -55.187   5.098 -58.426  0.00  0.00      SA    
ATOM   1881  O   PRO S 120     -55.047   4.641 -57.284  0.00  0.00      SA    
ATOM   1882  N   GLN S 121     -54.617   4.487 -59.515  0.00  0.00      SA    
ATOM   1883  HN  GLN S 121     -54.767   5.074 -60.306  0.00  0.00      SA    
ATOM   1884  CA  GLN S 121     -54.304   3.122 -59.680  0.00  0.00      SA    
ATOM   1885  HA  GLN S 121     -54.192   2.661 -58.709  0.00  0.00      SA    
ATOM   1886  CB  GLN S 121     -55.415   2.347 -60.380  0.00  0.00      SA    
ATOM   1887  HB1 GLN S 121     -55.546   2.836 -61.369  0.00  0.00      SA    
ATOM   1888  HB2 GLN S 121     -54.985   1.342 -60.577  0.00  0.00      SA    
ATOM   1889  CG  GLN S 121     -56.852   2.201 -59.781  0.00  0.00      SA    
ATOM   1890  HG1 GLN S 121     -57.242   3.218 -59.999  0.00  0.00      SA    
ATOM   1891  HG2 GLN S 121     -57.447   1.498 -60.402  0.00  0.00      SA    
ATOM   1892  CD  GLN S 121     -56.878   1.858 -58.271  0.00  0.00      SA    
ATOM   1893  OE1 GLN S 121     -57.743   2.444 -57.467  0.00  0.00      SA    
ATOM   1894  NE2 GLN S 121     -56.077   0.964 -57.766  0.00  0.00      SA    
ATOM   1895 HE21 GLN S 121     -55.852   0.823 -56.802  0.00  0.00      SA    
ATOM   1896 HE22 GLN S 121     -55.468   0.414 -58.337  0.00  0.00      SA    
ATOM   1897  C   GLN S 121     -52.998   2.895 -60.444  0.00  0.00      SA    
ATOM   1898  O   GLN S 121     -52.571   3.704 -61.325  0.00  0.00      SA    
ATOM   1899  N   GLU S 122     -52.323   1.767 -60.247  0.00  0.00      SA    
ATOM   1900  HN  GLU S 122     -52.631   1.061 -59.612  0.00  0.00      SA    
ATOM   1901  CA  GLU S 122     -51.037   1.327 -60.968  0.00  0.00      SA    
ATOM   1902  HA  GLU S 122     -50.547   0.471 -60.526  0.00  0.00      SA    
ATOM   1903  CB  GLU S 122     -51.390   0.616 -62.312  0.00  0.00      SA    
ATOM   1904  HB1 GLU S 122     -51.721   1.418 -63.005  0.00  0.00      SA    
ATOM   1905  HB2 GLU S 122     -50.383   0.400 -62.728  0.00  0.00      SA    
ATOM   1906  CG  GLU S 122     -52.356  -0.565 -62.153  0.00  0.00      SA    
ATOM   1907  HG1 GLU S 122     -53.354  -0.247 -61.784  0.00  0.00      SA    
ATOM   1908  HG2 GLU S 122     -52.438  -1.185 -63.071  0.00  0.00      SA    
ATOM   1909  CD  GLU S 122     -51.837  -1.619 -61.210  0.00  0.00      SA    
ATOM   1910  OE1 GLU S 122     -52.597  -2.051 -60.299  0.00  0.00      SA    
ATOM   1911  OE2 GLU S 122     -50.714  -2.126 -61.436  0.00  0.00      SA    
ATOM   1912  C   GLU S 122     -49.967   2.374 -61.081  0.00  0.00      SA    
ATOM   1913  O   GLU S 122     -49.408   2.678 -62.112  0.00  0.00      SA    
ATOM   1914  N   CYS S 123     -49.739   3.054 -59.889  0.00  0.00      SA    
ATOM   1915  HN  CYS S 123     -50.182   2.686 -59.075  0.00  0.00      SA    
ATOM   1916  CA  CYS S 123     -48.917   4.264 -59.739  0.00  0.00      SA    
ATOM   1917  HA  CYS S 123     -49.167   4.919 -60.561  0.00  0.00      SA    
ATOM   1918  CB  CYS S 123     -49.278   4.985 -58.429  0.00  0.00      SA    
ATOM   1919  HB1 CYS S 123     -49.071   4.346 -57.544  0.00  0.00      SA    
ATOM   1920  HB2 CYS S 123     -48.735   5.952 -58.375  0.00  0.00      SA    
ATOM   1921  SG  CYS S 123     -51.119   5.095 -58.303  0.00  0.00      SA    
ATOM   1922  C   CYS S 123     -47.487   4.045 -59.744  0.00  0.00      SA    
ATOM   1923  O   CYS S 123     -46.968   2.995 -59.260  0.00  0.00      SA    
ATOM   1924  N   LEU S 124     -46.648   4.999 -60.155  0.00  0.00      SA    
ATOM   1925  HN  LEU S 124     -46.957   5.871 -60.527  0.00  0.00      SA    
ATOM   1926  CA  LEU S 124     -45.245   5.075 -60.233  0.00  0.00      SA    
ATOM   1927  HA  LEU S 124     -44.885   4.064 -60.356  0.00  0.00      SA    
ATOM   1928  CB  LEU S 124     -44.761   6.036 -61.234  0.00  0.00      SA    
ATOM   1929  HB1 LEU S 124     -45.170   7.065 -61.144  0.00  0.00      SA    
ATOM   1930  HB2 LEU S 124     -43.651   6.074 -61.225  0.00  0.00      SA    
ATOM   1931  CG  LEU S 124     -44.943   5.704 -62.758  0.00  0.00      SA    
ATOM   1932  HG  LEU S 124     -45.979   5.843 -63.135  0.00  0.00      SA    
ATOM   1933  CD1 LEU S 124     -44.160   6.647 -63.612  0.00  0.00      SA    
ATOM   1934 HD11 LEU S 124     -44.546   6.423 -64.630  0.00  0.00      SA    
ATOM   1935 HD12 LEU S 124     -44.369   7.714 -63.384  0.00  0.00      SA    
ATOM   1936 HD13 LEU S 124     -43.061   6.504 -63.692  0.00  0.00      SA    
ATOM   1937  CD2 LEU S 124     -44.620   4.228 -63.035  0.00  0.00      SA    
ATOM   1938 HD21 LEU S 124     -45.317   3.586 -62.454  0.00  0.00      SA    
ATOM   1939 HD22 LEU S 124     -44.796   4.089 -64.123  0.00  0.00      SA    
ATOM   1940 HD23 LEU S 124     -43.574   3.992 -62.746  0.00  0.00      SA    
ATOM   1941  C   LEU S 124     -44.724   5.526 -58.857  0.00  0.00      SA    
ATOM   1942  O   LEU S 124     -45.311   6.371 -58.210  0.00  0.00      SA    
ATOM   1943  N   LEU S 125     -43.580   4.934 -58.441  0.00  0.00      SA    
ATOM   1944  HN  LEU S 125     -43.102   4.232 -58.964  0.00  0.00      SA    
ATOM   1945  CA  LEU S 125     -42.828   5.357 -57.267  0.00  0.00      SA    
ATOM   1946  HA  LEU S 125     -43.461   5.956 -56.630  0.00  0.00      SA    
ATOM   1947  CB  LEU S 125     -42.239   4.225 -56.371  0.00  0.00      SA    
ATOM   1948  HB1 LEU S 125     -41.427   3.695 -56.913  0.00  0.00      SA    
ATOM   1949  HB2 LEU S 125     -41.802   4.666 -55.450  0.00  0.00      SA    
ATOM   1950  CG  LEU S 125     -43.204   3.138 -55.972  0.00  0.00      SA    
ATOM   1951  HG  LEU S 125     -43.579   2.574 -56.853  0.00  0.00      SA    
ATOM   1952  CD1 LEU S 125     -42.507   1.998 -55.146  0.00  0.00      SA    
ATOM   1953 HD11 LEU S 125     -43.196   1.136 -55.025  0.00  0.00      SA    
ATOM   1954 HD12 LEU S 125     -41.677   1.569 -55.748  0.00  0.00      SA    
ATOM   1955 HD13 LEU S 125     -42.081   2.346 -54.181  0.00  0.00      SA    
ATOM   1956  CD2 LEU S 125     -44.407   3.648 -55.211  0.00  0.00      SA    
ATOM   1957 HD21 LEU S 125     -44.138   4.114 -54.239  0.00  0.00      SA    
ATOM   1958 HD22 LEU S 125     -44.952   4.315 -55.912  0.00  0.00      SA    
ATOM   1959 HD23 LEU S 125     -45.071   2.820 -54.884  0.00  0.00      SA    
ATOM   1960  C   LEU S 125     -41.776   6.304 -57.744  0.00  0.00      SA    
ATOM   1961  O   LEU S 125     -41.324   6.180 -58.895  0.00  0.00      SA    
ATOM   1962  N   LEU S 126     -41.327   7.212 -56.875  0.00  0.00      SA    
ATOM   1963  HN  LEU S 126     -41.608   7.190 -55.919  0.00  0.00      SA    
ATOM   1964  CA  LEU S 126     -40.139   8.020 -57.137  0.00  0.00      SA    
ATOM   1965  HA  LEU S 126     -40.408   8.662 -57.963  0.00  0.00      SA    
ATOM   1966  CB  LEU S 126     -39.771   8.966 -55.901  0.00  0.00      SA    
ATOM   1967  HB1 LEU S 126     -40.588   9.701 -55.735  0.00  0.00      SA    
ATOM   1968  HB2 LEU S 126     -39.673   8.260 -55.048  0.00  0.00      SA    
ATOM   1969  CG  LEU S 126     -38.487   9.730 -55.992  0.00  0.00      SA    
ATOM   1970  HG  LEU S 126     -37.621   9.080 -56.239  0.00  0.00      SA    
ATOM   1971  CD1 LEU S 126     -38.596  10.844 -57.041  0.00  0.00      SA    
ATOM   1972 HD11 LEU S 126     -37.878  11.677 -56.877  0.00  0.00      SA    
ATOM   1973 HD12 LEU S 126     -38.401  10.423 -58.050  0.00  0.00      SA    
ATOM   1974 HD13 LEU S 126     -39.653  11.185 -57.068  0.00  0.00      SA    
ATOM   1975  CD2 LEU S 126     -38.143  10.393 -54.556  0.00  0.00      SA    
ATOM   1976 HD21 LEU S 126     -37.597   9.676 -53.905  0.00  0.00      SA    
ATOM   1977 HD22 LEU S 126     -37.331  11.123 -54.758  0.00  0.00      SA    
ATOM   1978 HD23 LEU S 126     -39.006  10.856 -54.032  0.00  0.00      SA    
ATOM   1979  C   LEU S 126     -38.948   7.180 -57.480  0.00  0.00      SA    
ATOM   1980  O   LEU S 126     -38.401   7.379 -58.577  0.00  0.00      SA    
ATOM   1981  N   GLU S 127     -38.520   6.317 -56.618  0.00  0.00      SA    
ATOM   1982  HN  GLU S 127     -38.921   6.290 -55.705  0.00  0.00      SA    
ATOM   1983  CA  GLU S 127     -37.504   5.392 -56.883  0.00  0.00      SA    
ATOM   1984  HA  GLU S 127     -37.001   5.552 -57.825  0.00  0.00      SA    
ATOM   1985  CB  GLU S 127     -36.484   5.366 -55.731  0.00  0.00      SA    
ATOM   1986  HB1 GLU S 127     -36.950   4.964 -54.806  0.00  0.00      SA    
ATOM   1987  HB2 GLU S 127     -35.777   4.537 -55.945  0.00  0.00      SA    
ATOM   1988  CG  GLU S 127     -35.756   6.749 -55.565  0.00  0.00      SA    
ATOM   1989  HG1 GLU S 127     -35.683   7.257 -56.551  0.00  0.00      SA    
ATOM   1990  HG2 GLU S 127     -36.404   7.404 -54.945  0.00  0.00      SA    
ATOM   1991  CD  GLU S 127     -34.373   6.635 -54.875  0.00  0.00      SA    
ATOM   1992  OE1 GLU S 127     -34.234   7.227 -53.774  0.00  0.00      SA    
ATOM   1993  OE2 GLU S 127     -33.421   6.022 -55.425  0.00  0.00      SA    
ATOM   1994  C   GLU S 127     -38.304   4.075 -56.983  0.00  0.00      SA    
ATOM   1995  O   GLU S 127     -39.072   3.760 -56.087  0.00  0.00      SA    
ATOM   1996  N   PRO S 128     -38.300   3.334 -58.072  0.00  0.00      SA    
ATOM   1997  CD  PRO S 128     -38.808   1.961 -58.030  0.00  0.00      SA    
ATOM   1998  HD1 PRO S 128     -39.913   1.851 -58.081  0.00  0.00      SA    
ATOM   1999  HD2 PRO S 128     -38.403   1.358 -57.189  0.00  0.00      SA    
ATOM   2000  CA  PRO S 128     -37.386   3.527 -59.288  0.00  0.00      SA    
ATOM   2001  HA  PRO S 128     -36.444   3.995 -59.045  0.00  0.00      SA    
ATOM   2002  CB  PRO S 128     -37.039   2.051 -59.806  0.00  0.00      SA    
ATOM   2003  HB1 PRO S 128     -36.742   1.801 -60.847  0.00  0.00      SA    
ATOM   2004  HB2 PRO S 128     -36.199   1.680 -59.181  0.00  0.00      SA    
ATOM   2005  CG  PRO S 128     -38.193   1.252 -59.290  0.00  0.00      SA    
ATOM   2006  HG1 PRO S 128     -39.099   1.263 -59.932  0.00  0.00      SA    
ATOM   2007  HG2 PRO S 128     -37.959   0.167 -59.253  0.00  0.00      SA    
ATOM   2008  C   PRO S 128     -38.138   4.324 -60.288  0.00  0.00      SA    
ATOM   2009  O   PRO S 128     -37.453   5.010 -61.048  0.00  0.00      SA    
ATOM   2010  N   GLY S 129     -39.492   4.272 -60.337  0.00  0.00      SA    
ATOM   2011  HN  GLY S 129     -39.805   3.553 -59.722  0.00  0.00      SA    
ATOM   2012  CA  GLY S 129     -40.339   4.781 -61.377  0.00  0.00      SA    
ATOM   2013  HA1 GLY S 129     -40.189   4.068 -62.175  0.00  0.00      SA    
ATOM   2014  HA2 GLY S 129     -41.364   4.920 -61.066  0.00  0.00      SA    
ATOM   2015  C   GLY S 129     -39.990   6.116 -61.985  0.00  0.00      SA    
ATOM   2016  O   GLY S 129     -39.623   6.236 -63.157  0.00  0.00      SA    
ATOM   2017  N   LEU S 130     -40.099   7.203 -61.232  0.00  0.00      SA    
ATOM   2018  HN  LEU S 130     -40.380   7.203 -60.275  0.00  0.00      SA    
ATOM   2019  CA  LEU S 130     -39.772   8.532 -61.672  0.00  0.00      SA    
ATOM   2020  HA  LEU S 130     -40.272   8.709 -62.613  0.00  0.00      SA    
ATOM   2021  CB  LEU S 130     -40.159   9.659 -60.624  0.00  0.00      SA    
ATOM   2022  HB1 LEU S 130     -39.532   9.602 -59.708  0.00  0.00      SA    
ATOM   2023  HB2 LEU S 130     -40.032  10.692 -61.013  0.00  0.00      SA    
ATOM   2024  CG  LEU S 130     -41.661   9.553 -60.262  0.00  0.00      SA    
ATOM   2025  HG  LEU S 130     -42.000   8.593 -59.819  0.00  0.00      SA    
ATOM   2026  CD1 LEU S 130     -41.947  10.568 -59.116  0.00  0.00      SA    
ATOM   2027 HD11 LEU S 130     -41.487  11.536 -59.408  0.00  0.00      SA    
ATOM   2028 HD12 LEU S 130     -43.049  10.701 -59.055  0.00  0.00      SA    
ATOM   2029 HD13 LEU S 130     -41.408  10.387 -58.161  0.00  0.00      SA    
ATOM   2030  CD2 LEU S 130     -42.702  10.073 -61.408  0.00  0.00      SA    
ATOM   2031 HD21 LEU S 130     -42.536  11.171 -61.368  0.00  0.00      SA    
ATOM   2032 HD22 LEU S 130     -42.412   9.678 -62.405  0.00  0.00      SA    
ATOM   2033 HD23 LEU S 130     -43.773   9.927 -61.148  0.00  0.00      SA    
ATOM   2034  C   LEU S 130     -38.294   8.700 -61.985  0.00  0.00      SA    
ATOM   2035  O   LEU S 130     -38.017   9.404 -62.962  0.00  0.00      SA    
ATOM   2036  N   ASN S 131     -37.377   8.128 -61.216  0.00  0.00      SA    
ATOM   2037  HN  ASN S 131     -37.692   7.524 -60.488  0.00  0.00      SA    
ATOM   2038  CA  ASN S 131     -35.976   8.081 -61.519  0.00  0.00      SA    
ATOM   2039  HA  ASN S 131     -35.632   9.063 -61.809  0.00  0.00      SA    
ATOM   2040  CB  ASN S 131     -35.171   7.541 -60.379  0.00  0.00      SA    
ATOM   2041  HB1 ASN S 131     -35.223   8.318 -59.586  0.00  0.00      SA    
ATOM   2042  HB2 ASN S 131     -35.695   6.625 -60.033  0.00  0.00      SA    
ATOM   2043  CG  ASN S 131     -33.634   7.310 -60.539  0.00  0.00      SA    
ATOM   2044  OD1 ASN S 131     -33.163   6.212 -60.253  0.00  0.00      SA    
ATOM   2045  ND2 ASN S 131     -32.934   8.384 -60.943  0.00  0.00      SA    
ATOM   2046 HD21 ASN S 131     -33.347   9.285 -60.811  0.00  0.00      SA    
ATOM   2047 HD22 ASN S 131     -32.040   8.097 -61.287  0.00  0.00      SA    
ATOM   2048  C   ASN S 131     -35.593   7.312 -62.815  0.00  0.00      SA    
ATOM   2049  O   ASN S 131     -34.784   7.742 -63.652  0.00  0.00      SA    
ATOM   2050  N   GLU S 132     -36.243   6.194 -63.102  0.00  0.00      SA    
ATOM   2051  HN  GLU S 132     -36.797   5.718 -62.424  0.00  0.00      SA    
ATOM   2052  CA  GLU S 132     -36.201   5.501 -64.290  0.00  0.00      SA    
ATOM   2053  HA  GLU S 132     -35.220   5.119 -64.530  0.00  0.00      SA    
ATOM   2054  CB  GLU S 132     -37.007   4.236 -64.214  0.00  0.00      SA    
ATOM   2055  HB1 GLU S 132     -37.997   4.366 -63.726  0.00  0.00      SA    
ATOM   2056  HB2 GLU S 132     -37.215   3.820 -65.223  0.00  0.00      SA    
ATOM   2057  CG  GLU S 132     -36.418   3.014 -63.429  0.00  0.00      SA    
ATOM   2058  HG1 GLU S 132     -35.356   3.067 -63.752  0.00  0.00      SA    
ATOM   2059  HG2 GLU S 132     -36.512   3.166 -62.332  0.00  0.00      SA    
ATOM   2060  CD  GLU S 132     -36.834   1.658 -63.919  0.00  0.00      SA    
ATOM   2061  OE1 GLU S 132     -36.001   0.948 -64.506  0.00  0.00      SA    
ATOM   2062  OE2 GLU S 132     -38.138   1.387 -63.828  0.00  0.00      SA    
ATOM   2063  C   GLU S 132     -36.650   6.214 -65.587  0.00  0.00      SA    
ATOM   2064  O   GLU S 132     -35.982   6.275 -66.618  0.00  0.00      SA    
ATOM   2065  N   ILE S 133     -37.737   6.912 -65.496  0.00  0.00      SA    
ATOM   2066  HN  ILE S 133     -38.167   6.860 -64.598  0.00  0.00      SA    
ATOM   2067  CA  ILE S 133     -38.125   7.938 -66.423  0.00  0.00      SA    
ATOM   2068  HA  ILE S 133     -38.309   7.338 -67.302  0.00  0.00      SA    
ATOM   2069  CB  ILE S 133     -39.441   8.641 -66.156  0.00  0.00      SA    
ATOM   2070  HB  ILE S 133     -39.494   8.919 -65.082  0.00  0.00      SA    
ATOM   2071  CG2 ILE S 133     -39.768   9.922 -66.893  0.00  0.00      SA    
ATOM   2072 HG21 ILE S 133     -38.937  10.635 -66.702  0.00  0.00      SA    
ATOM   2073 HG22 ILE S 133     -39.818   9.760 -67.991  0.00  0.00      SA    
ATOM   2074 HG23 ILE S 133     -40.689  10.367 -66.459  0.00  0.00      SA    
ATOM   2075  CG1 ILE S 133     -40.611   7.631 -66.490  0.00  0.00      SA    
ATOM   2076 HG11 ILE S 133     -40.721   7.726 -67.591  0.00  0.00      SA    
ATOM   2077 HG12 ILE S 133     -40.316   6.611 -66.163  0.00  0.00      SA    
ATOM   2078  CD  ILE S 133     -41.828   8.169 -65.725  0.00  0.00      SA    
ATOM   2079  HD1 ILE S 133     -42.564   7.338 -65.718  0.00  0.00      SA    
ATOM   2080  HD2 ILE S 133     -41.589   8.341 -64.654  0.00  0.00      SA    
ATOM   2081  HD3 ILE S 133     -42.293   9.075 -66.169  0.00  0.00      SA    
ATOM   2082  C   ILE S 133     -37.075   8.974 -66.870  0.00  0.00      SA    
ATOM   2083  O   ILE S 133     -36.564   8.937 -67.929  0.00  0.00      SA    
ATOM   2084  N   MET S 134     -36.619   9.823 -65.910  0.00  0.00      SA    
ATOM   2085  HN  MET S 134     -37.043   9.770 -65.009  0.00  0.00      SA    
ATOM   2086  CA  MET S 134     -35.567  10.768 -66.091  0.00  0.00      SA    
ATOM   2087  HA  MET S 134     -36.008  11.345 -66.890  0.00  0.00      SA    
ATOM   2088  CB  MET S 134     -35.450  11.660 -64.822  0.00  0.00      SA    
ATOM   2089  HB1 MET S 134     -35.166  10.915 -64.048  0.00  0.00      SA    
ATOM   2090  HB2 MET S 134     -34.547  12.283 -64.996  0.00  0.00      SA    
ATOM   2091  CG  MET S 134     -36.640  12.464 -64.434  0.00  0.00      SA    
ATOM   2092  HG1 MET S 134     -37.411  11.707 -64.177  0.00  0.00      SA    
ATOM   2093  HG2 MET S 134     -36.323  13.071 -63.559  0.00  0.00      SA    
ATOM   2094  SD  MET S 134     -37.092  13.746 -65.675  0.00  0.00      SA    
ATOM   2095  CE  MET S 134     -35.778  14.886 -65.136  0.00  0.00      SA    
ATOM   2096  HE1 MET S 134     -34.751  14.473 -65.227  0.00  0.00      SA    
ATOM   2097  HE2 MET S 134     -35.747  15.885 -65.622  0.00  0.00      SA    
ATOM   2098  HE3 MET S 134     -35.880  15.107 -64.052  0.00  0.00      SA    
ATOM   2099  C   MET S 134     -34.218  10.197 -66.652  0.00  0.00      SA    
ATOM   2100  O   MET S 134     -33.550  10.749 -67.560  0.00  0.00      SA    
ATOM   2101  N   ALA S 135     -33.795   8.991 -66.105  0.00  0.00      SA    
ATOM   2102  HN  ALA S 135     -34.350   8.537 -65.413  0.00  0.00      SA    
ATOM   2103  CA  ALA S 135     -32.532   8.375 -66.448  0.00  0.00      SA    
ATOM   2104  HA  ALA S 135     -31.883   9.232 -66.551  0.00  0.00      SA    
ATOM   2105  CB  ALA S 135     -32.004   7.416 -65.447  0.00  0.00      SA    
ATOM   2106  HB1 ALA S 135     -31.026   7.146 -65.899  0.00  0.00      SA    
ATOM   2107  HB2 ALA S 135     -31.747   7.924 -64.492  0.00  0.00      SA    
ATOM   2108  HB3 ALA S 135     -32.684   6.551 -65.294  0.00  0.00      SA    
ATOM   2109  C   ALA S 135     -32.553   7.740 -67.820  0.00  0.00      SA    
ATOM   2110  O   ALA S 135     -31.583   7.816 -68.600  0.00  0.00      SA    
ATOM   2111  N   ASN S 136     -33.715   7.161 -68.306  0.00  0.00      SA    
ATOM   2112  HN  ASN S 136     -34.612   7.090 -67.877  0.00  0.00      SA    
ATOM   2113  CA  ASN S 136     -33.705   6.439 -69.614  0.00  0.00      SA    
ATOM   2114  HA  ASN S 136     -32.783   6.676 -70.124  0.00  0.00      SA    
ATOM   2115  CB  ASN S 136     -33.662   4.930 -69.300  0.00  0.00      SA    
ATOM   2116  HB1 ASN S 136     -34.652   4.792 -68.816  0.00  0.00      SA    
ATOM   2117  HB2 ASN S 136     -33.652   4.327 -70.233  0.00  0.00      SA    
ATOM   2118  CG  ASN S 136     -32.432   4.511 -68.456  0.00  0.00      SA    
ATOM   2119  OD1 ASN S 136     -31.425   4.234 -69.100  0.00  0.00      SA    
ATOM   2120  ND2 ASN S 136     -32.525   4.361 -67.095  0.00  0.00      SA    
ATOM   2121 HD21 ASN S 136     -31.730   4.077 -66.559  0.00  0.00      SA    
ATOM   2122 HD22 ASN S 136     -33.417   4.049 -66.766  0.00  0.00      SA    
ATOM   2123  C   ASN S 136     -34.818   6.860 -70.544  0.00  0.00      SA    
ATOM   2124  O   ASN S 136     -34.854   6.528 -71.699  0.00  0.00      SA    
ATOM   2125  N   SER S 137     -35.836   7.661 -70.134  0.00  0.00      SA    
ATOM   2126  HN  SER S 137     -35.946   8.001 -69.203  0.00  0.00      SA    
ATOM   2127  CA  SER S 137     -36.943   7.900 -71.144  0.00  0.00      SA    
ATOM   2128  HA  SER S 137     -37.222   6.982 -71.641  0.00  0.00      SA    
ATOM   2129  CB  SER S 137     -38.282   8.337 -70.516  0.00  0.00      SA    
ATOM   2130  HB1 SER S 137     -38.643   7.528 -69.846  0.00  0.00      SA    
ATOM   2131  HB2 SER S 137     -38.229   9.215 -69.837  0.00  0.00      SA    
ATOM   2132  OG  SER S 137     -39.360   8.534 -71.451  0.00  0.00      SA    
ATOM   2133  HG1 SER S 137     -40.198   8.361 -71.016  0.00  0.00      SA    
ATOM   2134  C   SER S 137     -36.522   8.941 -72.254  0.00  0.00      SA    
ATOM   2135  O   SER S 137     -35.810   9.929 -72.041  0.00  0.00      SA    
ATOM   2136  N   LEU S 138     -36.964   8.722 -73.523  0.00  0.00      SA    
ATOM   2137  HN  LEU S 138     -37.414   7.858 -73.737  0.00  0.00      SA    
ATOM   2138  CA  LEU S 138     -36.567   9.614 -74.665  0.00  0.00      SA    
ATOM   2139  HA  LEU S 138     -35.664  10.158 -74.432  0.00  0.00      SA    
ATOM   2140  CB  LEU S 138     -36.373   8.611 -75.880  0.00  0.00      SA    
ATOM   2141  HB1 LEU S 138     -37.176   7.844 -75.838  0.00  0.00      SA    
ATOM   2142  HB2 LEU S 138     -36.410   9.108 -76.873  0.00  0.00      SA    
ATOM   2143  CG  LEU S 138     -35.003   7.879 -75.887  0.00  0.00      SA    
ATOM   2144  HG  LEU S 138     -34.820   7.664 -74.813  0.00  0.00      SA    
ATOM   2145  CD1 LEU S 138     -35.021   6.542 -76.644  0.00  0.00      SA    
ATOM   2146 HD11 LEU S 138     -34.095   5.993 -76.368  0.00  0.00      SA    
ATOM   2147 HD12 LEU S 138     -35.841   5.858 -76.338  0.00  0.00      SA    
ATOM   2148 HD13 LEU S 138     -34.884   6.647 -77.742  0.00  0.00      SA    
ATOM   2149  CD2 LEU S 138     -33.822   8.726 -76.388  0.00  0.00      SA    
ATOM   2150 HD21 LEU S 138     -32.907   8.106 -76.268  0.00  0.00      SA    
ATOM   2151 HD22 LEU S 138     -34.036   8.999 -77.443  0.00  0.00      SA    
ATOM   2152 HD23 LEU S 138     -33.760   9.670 -75.806  0.00  0.00      SA    
ATOM   2153  C   LEU S 138     -37.640  10.602 -75.032  0.00  0.00      SA    
ATOM   2154  O   LEU S 138     -37.509  11.309 -75.994  0.00  0.00      SA    
ATOM   2155  N   ASP S 139     -38.761  10.576 -74.280  0.00  0.00      SA    
ATOM   2156  HN  ASP S 139     -38.874   9.886 -73.570  0.00  0.00      SA    
ATOM   2157  CA  ASP S 139     -39.867  11.513 -74.480  0.00  0.00      SA    
ATOM   2158  HA  ASP S 139     -39.939  11.816 -75.514  0.00  0.00      SA    
ATOM   2159  CB  ASP S 139     -41.248  10.781 -74.300  0.00  0.00      SA    
ATOM   2160  HB1 ASP S 139     -41.334  10.008 -75.093  0.00  0.00      SA    
ATOM   2161  HB2 ASP S 139     -41.214  10.292 -73.302  0.00  0.00      SA    
ATOM   2162  CG  ASP S 139     -42.484  11.582 -74.389  0.00  0.00      SA    
ATOM   2163  OD1 ASP S 139     -42.573  12.523 -75.265  0.00  0.00      SA    
ATOM   2164  OD2 ASP S 139     -43.489  11.269 -73.700  0.00  0.00      SA    
ATOM   2165  C   ASP S 139     -39.698  12.802 -73.719  0.00  0.00      SA    
ATOM   2166  O   ASP S 139     -39.464  12.764 -72.473  0.00  0.00      SA    
ATOM   2167  N   TYR S 140     -39.876  13.923 -74.249  0.00  0.00      SA    
ATOM   2168  HN  TYR S 140     -39.939  13.874 -75.243  0.00  0.00      SA    
ATOM   2169  CA  TYR S 140     -39.887  15.210 -73.648  0.00  0.00      SA    
ATOM   2170  HA  TYR S 140     -39.007  15.303 -73.029  0.00  0.00      SA    
ATOM   2171  CB  TYR S 140     -39.709  16.388 -74.651  0.00  0.00      SA    
ATOM   2172  HB1 TYR S 140     -38.660  16.296 -75.005  0.00  0.00      SA    
ATOM   2173  HB2 TYR S 140     -40.388  16.051 -75.463  0.00  0.00      SA    
ATOM   2174  CG  TYR S 140     -39.956  17.815 -74.185  0.00  0.00      SA    
ATOM   2175  CD1 TYR S 140     -38.956  18.732 -74.171  0.00  0.00      SA    
ATOM   2176  HD1 TYR S 140     -37.987  18.307 -74.385  0.00  0.00      SA    
ATOM   2177  CE1 TYR S 140     -39.159  20.129 -73.874  0.00  0.00      SA    
ATOM   2178  HE1 TYR S 140     -38.417  20.882 -73.653  0.00  0.00      SA    
ATOM   2179  CZ  TYR S 140     -40.368  20.519 -73.506  0.00  0.00      SA    
ATOM   2180  OH  TYR S 140     -40.554  21.925 -73.150  0.00  0.00      SA    
ATOM   2181  HH  TYR S 140     -41.508  21.989 -73.243  0.00  0.00      SA    
ATOM   2182  CD2 TYR S 140     -41.218  18.299 -73.834  0.00  0.00      SA    
ATOM   2183  HD2 TYR S 140     -42.019  17.576 -73.875  0.00  0.00      SA    
ATOM   2184  CE2 TYR S 140     -41.417  19.636 -73.507  0.00  0.00      SA    
ATOM   2185  HE2 TYR S 140     -42.423  19.862 -73.186  0.00  0.00      SA    
ATOM   2186  C   TYR S 140     -41.071  15.308 -72.731  0.00  0.00      SA    
ATOM   2187  O   TYR S 140     -40.978  15.764 -71.675  0.00  0.00      SA    
ATOM   2188  N   ASN S 141     -42.271  14.903 -73.228  0.00  0.00      SA    
ATOM   2189  HN  ASN S 141     -42.415  14.438 -74.099  0.00  0.00      SA    
ATOM   2190  CA  ASN S 141     -43.518  15.136 -72.584  0.00  0.00      SA    
ATOM   2191  HA  ASN S 141     -43.680  16.186 -72.394  0.00  0.00      SA    
ATOM   2192  CB  ASN S 141     -44.668  14.773 -73.624  0.00  0.00      SA    
ATOM   2193  HB1 ASN S 141     -44.449  15.113 -74.659  0.00  0.00      SA    
ATOM   2194  HB2 ASN S 141     -44.717  13.665 -73.694  0.00  0.00      SA    
ATOM   2195  CG  ASN S 141     -46.059  15.221 -73.207  0.00  0.00      SA    
ATOM   2196  OD1 ASN S 141     -46.259  15.979 -72.208  0.00  0.00      SA    
ATOM   2197  ND2 ASN S 141     -47.139  14.856 -74.008  0.00  0.00      SA    
ATOM   2198 HD21 ASN S 141     -48.045  14.866 -73.584  0.00  0.00      SA    
ATOM   2199 HD22 ASN S 141     -46.917  14.408 -74.874  0.00  0.00      SA    
ATOM   2200  C   ASN S 141     -43.650  14.367 -71.325  0.00  0.00      SA    
ATOM   2201  O   ASN S 141     -44.036  15.038 -70.392  0.00  0.00      SA    
ATOM   2202  N   GLU S 142     -43.410  13.049 -71.326  0.00  0.00      SA    
ATOM   2203  HN  GLU S 142     -43.038  12.537 -72.096  0.00  0.00      SA    
ATOM   2204  CA  GLU S 142     -43.501  12.172 -70.166  0.00  0.00      SA    
ATOM   2205  HA  GLU S 142     -44.513  12.133 -69.788  0.00  0.00      SA    
ATOM   2206  CB  GLU S 142     -43.257  10.760 -70.611  0.00  0.00      SA    
ATOM   2207  HB1 GLU S 142     -44.124  10.397 -71.203  0.00  0.00      SA    
ATOM   2208  HB2 GLU S 142     -42.445  10.690 -71.365  0.00  0.00      SA    
ATOM   2209  CG  GLU S 142     -42.753   9.730 -69.544  0.00  0.00      SA    
ATOM   2210  HG1 GLU S 142     -41.754   9.930 -69.101  0.00  0.00      SA    
ATOM   2211  HG2 GLU S 142     -43.539   9.749 -68.759  0.00  0.00      SA    
ATOM   2212  CD  GLU S 142     -42.769   8.357 -70.216  0.00  0.00      SA    
ATOM   2213  OE1 GLU S 142     -41.775   7.896 -70.825  0.00  0.00      SA    
ATOM   2214  OE2 GLU S 142     -43.927   7.818 -70.185  0.00  0.00      SA    
ATOM   2215  C   GLU S 142     -42.510  12.539 -69.003  0.00  0.00      SA    
ATOM   2216  O   GLU S 142     -42.949  12.666 -67.848  0.00  0.00      SA    
ATOM   2217  N   ARG S 143     -41.246  12.802 -69.325  0.00  0.00      SA    
ATOM   2218  HN  ARG S 143     -40.994  12.823 -70.290  0.00  0.00      SA    
ATOM   2219  CA  ARG S 143     -40.307  13.375 -68.428  0.00  0.00      SA    
ATOM   2220  HA  ARG S 143     -39.934  12.668 -67.701  0.00  0.00      SA    
ATOM   2221  CB  ARG S 143     -38.947  13.735 -69.133  0.00  0.00      SA    
ATOM   2222  HB1 ARG S 143     -39.136  14.455 -69.958  0.00  0.00      SA    
ATOM   2223  HB2 ARG S 143     -38.295  14.350 -68.476  0.00  0.00      SA    
ATOM   2224  CG  ARG S 143     -38.087  12.532 -69.558  0.00  0.00      SA    
ATOM   2225  HG1 ARG S 143     -37.707  12.028 -68.644  0.00  0.00      SA    
ATOM   2226  HG2 ARG S 143     -38.751  11.808 -70.077  0.00  0.00      SA    
ATOM   2227  CD  ARG S 143     -36.922  12.720 -70.594  0.00  0.00      SA    
ATOM   2228  HD1 ARG S 143     -36.702  11.780 -71.144  0.00  0.00      SA    
ATOM   2229  HD2 ARG S 143     -37.336  13.382 -71.385  0.00  0.00      SA    
ATOM   2230  NE  ARG S 143     -35.738  13.218 -69.918  0.00  0.00      SA    
ATOM   2231  HE  ARG S 143     -35.796  13.995 -69.290  0.00  0.00      SA    
ATOM   2232  CZ  ARG S 143     -34.526  12.600 -69.910  0.00  0.00      SA    
ATOM   2233  NH1 ARG S 143     -34.198  11.526 -70.653  0.00  0.00      SA    
ATOM   2234 HH11 ARG S 143     -34.930  11.129 -71.207  0.00  0.00      SA    
ATOM   2235 HH12 ARG S 143     -33.305  11.078 -70.608  0.00  0.00      SA    
ATOM   2236  NH2 ARG S 143     -33.607  13.050 -69.093  0.00  0.00      SA    
ATOM   2237 HH21 ARG S 143     -33.991  13.765 -68.509  0.00  0.00      SA    
ATOM   2238 HH22 ARG S 143     -33.111  12.306 -68.645  0.00  0.00      SA    
ATOM   2239  C   ARG S 143     -40.758  14.563 -67.673  0.00  0.00      SA    
ATOM   2240  O   ARG S 143     -40.742  14.667 -66.469  0.00  0.00      SA    
ATOM   2241  N   LEU S 144     -41.367  15.589 -68.391  0.00  0.00      SA    
ATOM   2242  HN  LEU S 144     -41.384  15.656 -69.385  0.00  0.00      SA    
ATOM   2243  CA  LEU S 144     -41.999  16.747 -67.731  0.00  0.00      SA    
ATOM   2244  HA  LEU S 144     -41.239  17.079 -67.039  0.00  0.00      SA    
ATOM   2245  CB  LEU S 144     -42.331  17.813 -68.804  0.00  0.00      SA    
ATOM   2246  HB1 LEU S 144     -41.420  18.153 -69.341  0.00  0.00      SA    
ATOM   2247  HB2 LEU S 144     -42.940  17.345 -69.606  0.00  0.00      SA    
ATOM   2248  CG  LEU S 144     -42.985  19.154 -68.358  0.00  0.00      SA    
ATOM   2249  HG  LEU S 144     -43.882  19.007 -67.719  0.00  0.00      SA    
ATOM   2250  CD1 LEU S 144     -42.046  20.080 -67.550  0.00  0.00      SA    
ATOM   2251 HD11 LEU S 144     -42.640  20.931 -67.152  0.00  0.00      SA    
ATOM   2252 HD12 LEU S 144     -41.546  19.481 -66.760  0.00  0.00      SA    
ATOM   2253 HD13 LEU S 144     -41.335  20.437 -68.326  0.00  0.00      SA    
ATOM   2254  CD2 LEU S 144     -43.252  20.016 -69.581  0.00  0.00      SA    
ATOM   2255 HD21 LEU S 144     -42.479  19.955 -70.377  0.00  0.00      SA    
ATOM   2256 HD22 LEU S 144     -44.096  19.569 -70.148  0.00  0.00      SA    
ATOM   2257 HD23 LEU S 144     -43.491  21.070 -69.323  0.00  0.00      SA    
ATOM   2258  C   LEU S 144     -43.170  16.290 -66.815  0.00  0.00      SA    
ATOM   2259  O   LEU S 144     -43.307  16.795 -65.679  0.00  0.00      SA    
ATOM   2260  N   TRP S 145     -44.052  15.415 -67.265  0.00  0.00      SA    
ATOM   2261  HN  TRP S 145     -43.883  15.163 -68.215  0.00  0.00      SA    
ATOM   2262  CA  TRP S 145     -45.140  14.916 -66.476  0.00  0.00      SA    
ATOM   2263  HA  TRP S 145     -45.628  15.827 -66.162  0.00  0.00      SA    
ATOM   2264  CB  TRP S 145     -46.032  14.012 -67.312  0.00  0.00      SA    
ATOM   2265  HB1 TRP S 145     -46.475  14.754 -68.009  0.00  0.00      SA    
ATOM   2266  HB2 TRP S 145     -45.449  13.315 -67.950  0.00  0.00      SA    
ATOM   2267  CG  TRP S 145     -47.027  13.243 -66.560  0.00  0.00      SA    
ATOM   2268  CD1 TRP S 145     -48.203  13.736 -66.042  0.00  0.00      SA    
ATOM   2269  HD1 TRP S 145     -48.491  14.774 -66.125  0.00  0.00      SA    
ATOM   2270  NE1 TRP S 145     -48.850  12.829 -65.241  0.00  0.00      SA    
ATOM   2271  HE1 TRP S 145     -49.493  13.045 -64.539  0.00  0.00      SA    
ATOM   2272  CE2 TRP S 145     -48.138  11.638 -65.263  0.00  0.00      SA    
ATOM   2273  CD2 TRP S 145     -46.976  11.871 -65.992  0.00  0.00      SA    
ATOM   2274  CE3 TRP S 145     -45.983  10.779 -66.055  0.00  0.00      SA    
ATOM   2275  HE3 TRP S 145     -45.067  11.001 -66.583  0.00  0.00      SA    
ATOM   2276  CZ3 TRP S 145     -46.238   9.611 -65.322  0.00  0.00      SA    
ATOM   2277  HZ3 TRP S 145     -45.526   8.808 -65.445  0.00  0.00      SA    
ATOM   2278  CZ2 TRP S 145     -48.365  10.493 -64.518  0.00  0.00      SA    
ATOM   2279  HZ2 TRP S 145     -49.243  10.447 -63.890  0.00  0.00      SA    
ATOM   2280  CH2 TRP S 145     -47.356   9.481 -64.591  0.00  0.00      SA    
ATOM   2281  HH2 TRP S 145     -47.426   8.562 -64.029  0.00  0.00      SA    
ATOM   2282  C   TRP S 145     -44.878  14.345 -65.100  0.00  0.00      SA    
ATOM   2283  O   TRP S 145     -45.477  14.582 -64.031  0.00  0.00      SA    
ATOM   2284  N   ALA S 146     -43.843  13.455 -65.159  0.00  0.00      SA    
ATOM   2285  HN  ALA S 146     -43.427  13.183 -66.024  0.00  0.00      SA    
ATOM   2286  CA  ALA S 146     -43.211  12.858 -63.996  0.00  0.00      SA    
ATOM   2287  HA  ALA S 146     -44.062  12.518 -63.424  0.00  0.00      SA    
ATOM   2288  CB  ALA S 146     -42.161  11.931 -64.451  0.00  0.00      SA    
ATOM   2289  HB1 ALA S 146     -41.512  11.520 -63.648  0.00  0.00      SA    
ATOM   2290  HB2 ALA S 146     -42.662  11.110 -65.008  0.00  0.00      SA    
ATOM   2291  HB3 ALA S 146     -41.548  12.522 -65.164  0.00  0.00      SA    
ATOM   2292  C   ALA S 146     -42.453  13.812 -63.116  0.00  0.00      SA    
ATOM   2293  O   ALA S 146     -42.505  13.756 -61.904  0.00  0.00      SA    
ATOM   2294  N   TRP S 147     -41.766  14.807 -63.683  0.00  0.00      SA    
ATOM   2295  HN  TRP S 147     -41.721  14.670 -64.669  0.00  0.00      SA    
ATOM   2296  CA  TRP S 147     -41.077  15.919 -62.984  0.00  0.00      SA    
ATOM   2297  HA  TRP S 147     -40.390  15.461 -62.288  0.00  0.00      SA    
ATOM   2298  CB  TRP S 147     -40.244  16.622 -64.088  0.00  0.00      SA    
ATOM   2299  HB1 TRP S 147     -39.555  15.848 -64.489  0.00  0.00      SA    
ATOM   2300  HB2 TRP S 147     -40.886  17.001 -64.912  0.00  0.00      SA    
ATOM   2301  CG  TRP S 147     -39.356  17.740 -63.605  0.00  0.00      SA    
ATOM   2302  CD1 TRP S 147     -38.171  17.841 -63.101  0.00  0.00      SA    
ATOM   2303  HD1 TRP S 147     -37.406  17.082 -63.167  0.00  0.00      SA    
ATOM   2304  NE1 TRP S 147     -37.891  19.107 -62.710  0.00  0.00      SA    
ATOM   2305  HE1 TRP S 147     -37.075  19.556 -62.418  0.00  0.00      SA    
ATOM   2306  CE2 TRP S 147     -38.922  19.862 -62.994  0.00  0.00      SA    
ATOM   2307  CD2 TRP S 147     -39.897  19.051 -63.566  0.00  0.00      SA    
ATOM   2308  CE3 TRP S 147     -41.141  19.560 -63.943  0.00  0.00      SA    
ATOM   2309  HE3 TRP S 147     -41.836  18.940 -64.488  0.00  0.00      SA    
ATOM   2310  CZ3 TRP S 147     -41.345  20.934 -63.745  0.00  0.00      SA    
ATOM   2311  HZ3 TRP S 147     -42.303  21.382 -63.965  0.00  0.00      SA    
ATOM   2312  CZ2 TRP S 147     -39.190  21.208 -62.679  0.00  0.00      SA    
ATOM   2313  HZ2 TRP S 147     -38.529  21.873 -62.143  0.00  0.00      SA    
ATOM   2314  CH2 TRP S 147     -40.415  21.766 -63.145  0.00  0.00      SA    
ATOM   2315  HH2 TRP S 147     -40.750  22.783 -62.998  0.00  0.00      SA    
ATOM   2316  C   TRP S 147     -41.997  16.844 -62.204  0.00  0.00      SA    
ATOM   2317  O   TRP S 147     -41.604  17.240 -61.080  0.00  0.00      SA    
ATOM   2318  N   GLU S 148     -43.047  17.189 -62.876  0.00  0.00      SA    
ATOM   2319  HN  GLU S 148     -43.116  17.038 -63.859  0.00  0.00      SA    
ATOM   2320  CA  GLU S 148     -44.069  18.107 -62.332  0.00  0.00      SA    
ATOM   2321  HA  GLU S 148     -43.620  19.020 -61.970  0.00  0.00      SA    
ATOM   2322  CB  GLU S 148     -45.175  18.493 -63.407  0.00  0.00      SA    
ATOM   2323  HB1 GLU S 148     -44.645  18.998 -64.243  0.00  0.00      SA    
ATOM   2324  HB2 GLU S 148     -45.618  17.578 -63.855  0.00  0.00      SA    
ATOM   2325  CG  GLU S 148     -46.262  19.469 -62.936  0.00  0.00      SA    
ATOM   2326  HG1 GLU S 148     -46.651  19.148 -61.946  0.00  0.00      SA    
ATOM   2327  HG2 GLU S 148     -45.894  20.517 -62.948  0.00  0.00      SA    
ATOM   2328  CD  GLU S 148     -47.472  19.441 -63.846  0.00  0.00      SA    
ATOM   2329  OE1 GLU S 148     -48.623  19.148 -63.404  0.00  0.00      SA    
ATOM   2330  OE2 GLU S 148     -47.234  19.557 -65.066  0.00  0.00      SA    
ATOM   2331  C   GLU S 148     -44.881  17.371 -61.195  0.00  0.00      SA    
ATOM   2332  O   GLU S 148     -45.158  17.958 -60.191  0.00  0.00      SA    
ATOM   2333  N   SER S 149     -45.306  16.083 -61.470  0.00  0.00      SA    
ATOM   2334  HN  SER S 149     -45.074  15.504 -62.248  0.00  0.00      SA    
ATOM   2335  CA  SER S 149     -46.248  15.470 -60.446  0.00  0.00      SA    
ATOM   2336  HA  SER S 149     -46.947  16.292 -60.393  0.00  0.00      SA    
ATOM   2337  CB  SER S 149     -46.928  14.186 -61.104  0.00  0.00      SA    
ATOM   2338  HB1 SER S 149     -46.090  13.489 -61.318  0.00  0.00      SA    
ATOM   2339  HB2 SER S 149     -47.561  13.671 -60.350  0.00  0.00      SA    
ATOM   2340  OG  SER S 149     -47.537  14.321 -62.385  0.00  0.00      SA    
ATOM   2341  HG1 SER S 149     -46.789  14.052 -62.923  0.00  0.00      SA    
ATOM   2342  C   SER S 149     -45.790  15.279 -59.060  0.00  0.00      SA    
ATOM   2343  O   SER S 149     -46.540  15.542 -58.139  0.00  0.00      SA    
ATOM   2344  N   TRP S 150     -44.520  14.869 -58.808  0.00  0.00      SA    
ATOM   2345  HN  TRP S 150     -44.005  14.651 -59.634  0.00  0.00      SA    
ATOM   2346  CA  TRP S 150     -43.983  14.764 -57.482  0.00  0.00      SA    
ATOM   2347  HA  TRP S 150     -44.556  14.076 -56.879  0.00  0.00      SA    
ATOM   2348  CB  TRP S 150     -42.547  14.162 -57.776  0.00  0.00      SA    
ATOM   2349  HB1 TRP S 150     -42.717  13.217 -58.333  0.00  0.00      SA    
ATOM   2350  HB2 TRP S 150     -42.030  14.917 -58.407  0.00  0.00      SA    
ATOM   2351  CG  TRP S 150     -41.683  13.820 -56.605  0.00  0.00      SA    
ATOM   2352  CD1 TRP S 150     -40.811  14.599 -55.890  0.00  0.00      SA    
ATOM   2353  HD1 TRP S 150     -40.388  15.515 -56.276  0.00  0.00      SA    
ATOM   2354  NE1 TRP S 150     -40.662  14.086 -54.656  0.00  0.00      SA    
ATOM   2355  HE1 TRP S 150     -40.327  14.602 -53.898  0.00  0.00      SA    
ATOM   2356  CE2 TRP S 150     -41.410  12.978 -54.484  0.00  0.00      SA    
ATOM   2357  CD2 TRP S 150     -42.035  12.669 -55.774  0.00  0.00      SA    
ATOM   2358  CE3 TRP S 150     -42.948  11.673 -55.837  0.00  0.00      SA    
ATOM   2359  HE3 TRP S 150     -43.578  11.563 -56.708  0.00  0.00      SA    
ATOM   2360  CZ3 TRP S 150     -43.059  10.744 -54.726  0.00  0.00      SA    
ATOM   2361  HZ3 TRP S 150     -43.763   9.948 -54.920  0.00  0.00      SA    
ATOM   2362  CZ2 TRP S 150     -41.531  12.060 -53.380  0.00  0.00      SA    
ATOM   2363  HZ2 TRP S 150     -41.064  12.404 -52.469  0.00  0.00      SA    
ATOM   2364  CH2 TRP S 150     -42.272  10.916 -53.573  0.00  0.00      SA    
ATOM   2365  HH2 TRP S 150     -42.470  10.225 -52.766  0.00  0.00      SA    
ATOM   2366  C   TRP S 150     -43.976  16.103 -56.740  0.00  0.00      SA    
ATOM   2367  O   TRP S 150     -44.169  16.109 -55.530  0.00  0.00      SA    
ATOM   2368  N   ARG S 151     -43.563  17.123 -57.451  0.00  0.00      SA    
ATOM   2369  HN  ARG S 151     -43.497  17.025 -58.441  0.00  0.00      SA    
ATOM   2370  CA  ARG S 151     -43.547  18.420 -56.930  0.00  0.00      SA    
ATOM   2371  HA  ARG S 151     -43.006  18.521 -56.001  0.00  0.00      SA    
ATOM   2372  CB  ARG S 151     -43.041  19.391 -57.969  0.00  0.00      SA    
ATOM   2373  HB1 ARG S 151     -43.539  19.164 -58.936  0.00  0.00      SA    
ATOM   2374  HB2 ARG S 151     -43.279  20.423 -57.631  0.00  0.00      SA    
ATOM   2375  CG  ARG S 151     -41.501  19.251 -58.016  0.00  0.00      SA    
ATOM   2376  HG1 ARG S 151     -41.078  19.222 -56.989  0.00  0.00      SA    
ATOM   2377  HG2 ARG S 151     -41.329  18.245 -58.455  0.00  0.00      SA    
ATOM   2378  CD  ARG S 151     -40.783  20.176 -58.919  0.00  0.00      SA    
ATOM   2379  HD1 ARG S 151     -41.145  20.195 -59.969  0.00  0.00      SA    
ATOM   2380  HD2 ARG S 151     -40.939  21.184 -58.479  0.00  0.00      SA    
ATOM   2381  NE  ARG S 151     -39.290  19.941 -59.022  0.00  0.00      SA    
ATOM   2382  HE  ARG S 151     -38.638  20.640 -58.727  0.00  0.00      SA    
ATOM   2383  CZ  ARG S 151     -38.704  18.912 -59.482  0.00  0.00      SA    
ATOM   2384  NH1 ARG S 151     -37.431  18.773 -59.113  0.00  0.00      SA    
ATOM   2385 HH11 ARG S 151     -37.052  19.541 -58.597  0.00  0.00      SA    
ATOM   2386 HH12 ARG S 151     -36.821  18.064 -59.468  0.00  0.00      SA    
ATOM   2387  NH2 ARG S 151     -39.264  17.865 -59.989  0.00  0.00      SA    
ATOM   2388 HH21 ARG S 151     -40.201  18.004 -60.309  0.00  0.00      SA    
ATOM   2389 HH22 ARG S 151     -38.646  17.204 -60.415  0.00  0.00      SA    
ATOM   2390  C   ARG S 151     -44.980  18.844 -56.430  0.00  0.00      SA    
ATOM   2391  O   ARG S 151     -45.181  19.213 -55.312  0.00  0.00      SA    
ATOM   2392  N   SER S 152     -45.996  18.722 -57.306  0.00  0.00      SA    
ATOM   2393  HN  SER S 152     -45.740  18.384 -58.209  0.00  0.00      SA    
ATOM   2394  CA  SER S 152     -47.445  18.954 -57.011  0.00  0.00      SA    
ATOM   2395  HA  SER S 152     -47.382  19.906 -56.506  0.00  0.00      SA    
ATOM   2396  CB  SER S 152     -48.336  18.939 -58.353  0.00  0.00      SA    
ATOM   2397  HB1 SER S 152     -47.969  19.757 -59.010  0.00  0.00      SA    
ATOM   2398  HB2 SER S 152     -48.069  17.953 -58.788  0.00  0.00      SA    
ATOM   2399  OG  SER S 152     -49.679  19.248 -58.192  0.00  0.00      SA    
ATOM   2400  HG1 SER S 152     -50.125  18.448 -57.905  0.00  0.00      SA    
ATOM   2401  C   SER S 152     -48.041  18.135 -55.875  0.00  0.00      SA    
ATOM   2402  O   SER S 152     -48.606  18.651 -54.950  0.00  0.00      SA    
ATOM   2403  N   GLU S 153     -47.803  16.783 -55.899  0.00  0.00      SA    
ATOM   2404  HN  GLU S 153     -47.222  16.413 -56.620  0.00  0.00      SA    
ATOM   2405  CA  GLU S 153     -48.217  15.767 -54.935  0.00  0.00      SA    
ATOM   2406  HA  GLU S 153     -49.285  15.849 -54.801  0.00  0.00      SA    
ATOM   2407  CB  GLU S 153     -47.979  14.375 -55.476  0.00  0.00      SA    
ATOM   2408  HB1 GLU S 153     -46.909  14.244 -55.746  0.00  0.00      SA    
ATOM   2409  HB2 GLU S 153     -47.990  13.581 -54.699  0.00  0.00      SA    
ATOM   2410  CG  GLU S 153     -48.837  13.967 -56.775  0.00  0.00      SA    
ATOM   2411  HG1 GLU S 153     -48.928  14.748 -57.559  0.00  0.00      SA    
ATOM   2412  HG2 GLU S 153     -48.452  12.985 -57.123  0.00  0.00      SA    
ATOM   2413  CD  GLU S 153     -50.222  13.634 -56.297  0.00  0.00      SA    
ATOM   2414  OE1 GLU S 153     -50.401  12.563 -55.611  0.00  0.00      SA    
ATOM   2415  OE2 GLU S 153     -51.223  14.417 -56.448  0.00  0.00      SA    
ATOM   2416  C   GLU S 153     -47.585  15.879 -53.527  0.00  0.00      SA    
ATOM   2417  O   GLU S 153     -48.314  15.753 -52.539  0.00  0.00      SA    
ATOM   2418  N   VAL S 154     -46.229  16.178 -53.523  0.00  0.00      SA    
ATOM   2419  HN  VAL S 154     -45.731  16.160 -54.387  0.00  0.00      SA    
ATOM   2420  CA  VAL S 154     -45.400  16.124 -52.360  0.00  0.00      SA    
ATOM   2421  HA  VAL S 154     -46.001  15.804 -51.522  0.00  0.00      SA    
ATOM   2422  CB  VAL S 154     -44.258  15.099 -52.506  0.00  0.00      SA    
ATOM   2423  HB  VAL S 154     -43.544  15.239 -53.345  0.00  0.00      SA    
ATOM   2424  CG1 VAL S 154     -43.439  14.830 -51.232  0.00  0.00      SA    
ATOM   2425 HG11 VAL S 154     -42.686  14.015 -51.275  0.00  0.00      SA    
ATOM   2426 HG12 VAL S 154     -42.873  15.728 -50.902  0.00  0.00      SA    
ATOM   2427 HG13 VAL S 154     -44.198  14.442 -50.519  0.00  0.00      SA    
ATOM   2428  CG2 VAL S 154     -44.910  13.673 -52.801  0.00  0.00      SA    
ATOM   2429 HG21 VAL S 154     -45.631  13.362 -52.014  0.00  0.00      SA    
ATOM   2430 HG22 VAL S 154     -45.549  13.863 -53.690  0.00  0.00      SA    
ATOM   2431 HG23 VAL S 154     -44.103  12.921 -52.925  0.00  0.00      SA    
ATOM   2432  C   VAL S 154     -44.892  17.559 -51.993  0.00  0.00      SA    
ATOM   2433  O   VAL S 154     -45.396  18.103 -51.086  0.00  0.00      SA    
ATOM   2434  N   GLY S 155     -43.952  18.008 -52.751  0.00  0.00      SA    
ATOM   2435  HN  GLY S 155     -43.587  17.408 -53.459  0.00  0.00      SA    
ATOM   2436  CA  GLY S 155     -43.274  19.301 -52.578  0.00  0.00      SA    
ATOM   2437  HA1 GLY S 155     -42.528  19.269 -51.798  0.00  0.00      SA    
ATOM   2438  HA2 GLY S 155     -42.827  19.482 -53.544  0.00  0.00      SA    
ATOM   2439  C   GLY S 155     -44.111  20.503 -52.220  0.00  0.00      SA    
ATOM   2440  O   GLY S 155     -43.848  21.179 -51.258  0.00  0.00      SA    
ATOM   2441  N   LYS S 156     -45.137  20.674 -52.962  0.00  0.00      SA    
ATOM   2442  HN  LYS S 156     -45.237  20.084 -53.760  0.00  0.00      SA    
ATOM   2443  CA  LYS S 156     -46.117  21.793 -52.723  0.00  0.00      SA    
ATOM   2444  HA  LYS S 156     -45.526  22.697 -52.721  0.00  0.00      SA    
ATOM   2445  CB  LYS S 156     -47.036  21.838 -53.925  0.00  0.00      SA    
ATOM   2446  HB1 LYS S 156     -46.389  22.015 -54.810  0.00  0.00      SA    
ATOM   2447  HB2 LYS S 156     -47.649  20.946 -54.177  0.00  0.00      SA    
ATOM   2448  CG  LYS S 156     -48.063  23.045 -53.829  0.00  0.00      SA    
ATOM   2449  HG1 LYS S 156     -48.723  22.898 -52.948  0.00  0.00      SA    
ATOM   2450  HG2 LYS S 156     -47.531  24.016 -53.732  0.00  0.00      SA    
ATOM   2451  CD  LYS S 156     -48.915  23.081 -55.131  0.00  0.00      SA    
ATOM   2452  HD1 LYS S 156     -48.281  23.484 -55.949  0.00  0.00      SA    
ATOM   2453  HD2 LYS S 156     -49.291  22.064 -55.374  0.00  0.00      SA    
ATOM   2454  CE  LYS S 156     -50.112  24.043 -55.053  0.00  0.00      SA    
ATOM   2455  HE1 LYS S 156     -50.899  23.814 -54.302  0.00  0.00      SA    
ATOM   2456  HE2 LYS S 156     -49.626  24.941 -54.615  0.00  0.00      SA    
ATOM   2457  NZ  LYS S 156     -50.725  24.424 -56.345  0.00  0.00      SA    
ATOM   2458  HZ1 LYS S 156     -50.009  24.506 -57.094  0.00  0.00      SA    
ATOM   2459  HZ2 LYS S 156     -51.359  23.644 -56.610  0.00  0.00      SA    
ATOM   2460  HZ3 LYS S 156     -51.366  25.238 -56.253  0.00  0.00      SA    
ATOM   2461  C   LYS S 156     -46.849  21.710 -51.483  0.00  0.00      SA    
ATOM   2462  O   LYS S 156     -47.189  22.716 -50.849  0.00  0.00      SA    
ATOM   2463  N   GLN S 157     -47.311  20.492 -51.139  0.00  0.00      SA    
ATOM   2464  HN  GLN S 157     -47.044  19.749 -51.748  0.00  0.00      SA    
ATOM   2465  CA  GLN S 157     -47.982  20.123 -49.863  0.00  0.00      SA    
ATOM   2466  HA  GLN S 157     -48.908  20.671 -49.767  0.00  0.00      SA    
ATOM   2467  CB  GLN S 157     -48.472  18.680 -49.881  0.00  0.00      SA    
ATOM   2468  HB1 GLN S 157     -47.581  18.016 -49.902  0.00  0.00      SA    
ATOM   2469  HB2 GLN S 157     -49.018  18.465 -48.937  0.00  0.00      SA    
ATOM   2470  CG  GLN S 157     -49.485  18.391 -51.028  0.00  0.00      SA    
ATOM   2471  HG1 GLN S 157     -49.003  18.743 -51.965  0.00  0.00      SA    
ATOM   2472  HG2 GLN S 157     -49.772  17.319 -51.089  0.00  0.00      SA    
ATOM   2473  CD  GLN S 157     -50.702  19.351 -51.138  0.00  0.00      SA    
ATOM   2474  OE1 GLN S 157     -50.620  20.561 -51.362  0.00  0.00      SA    
ATOM   2475  NE2 GLN S 157     -51.935  18.899 -50.829  0.00  0.00      SA    
ATOM   2476 HE21 GLN S 157     -52.650  19.568 -50.626  0.00  0.00      SA    
ATOM   2477 HE22 GLN S 157     -52.220  17.968 -50.603  0.00  0.00      SA    
ATOM   2478  C   GLN S 157     -47.078  20.369 -48.593  0.00  0.00      SA    
ATOM   2479  O   GLN S 157     -47.521  20.672 -47.562  0.00  0.00      SA    
ATOM   2480  N   LEU S 158     -45.759  20.139 -48.729  0.00  0.00      SA    
ATOM   2481  HN  LEU S 158     -45.481  19.831 -49.636  0.00  0.00      SA    
ATOM   2482  CA  LEU S 158     -44.871  20.014 -47.696  0.00  0.00      SA    
ATOM   2483  HA  LEU S 158     -45.283  19.508 -46.836  0.00  0.00      SA    
ATOM   2484  CB  LEU S 158     -43.644  19.030 -48.075  0.00  0.00      SA    
ATOM   2485  HB1 LEU S 158     -44.199  18.121 -48.392  0.00  0.00      SA    
ATOM   2486  HB2 LEU S 158     -43.006  19.342 -48.930  0.00  0.00      SA    
ATOM   2487  CG  LEU S 158     -42.786  18.522 -47.018  0.00  0.00      SA    
ATOM   2488  HG  LEU S 158     -43.349  18.525 -46.060  0.00  0.00      SA    
ATOM   2489  CD1 LEU S 158     -42.403  17.045 -47.221  0.00  0.00      SA    
ATOM   2490 HD11 LEU S 158     -43.312  16.417 -47.102  0.00  0.00      SA    
ATOM   2491 HD12 LEU S 158     -42.020  16.783 -48.231  0.00  0.00      SA    
ATOM   2492 HD13 LEU S 158     -41.596  16.822 -46.491  0.00  0.00      SA    
ATOM   2493  CD2 LEU S 158     -41.383  19.220 -46.899  0.00  0.00      SA    
ATOM   2494 HD21 LEU S 158     -41.457  20.314 -47.074  0.00  0.00      SA    
ATOM   2495 HD22 LEU S 158     -40.913  18.919 -45.938  0.00  0.00      SA    
ATOM   2496 HD23 LEU S 158     -40.685  18.847 -47.679  0.00  0.00      SA    
ATOM   2497  C   LEU S 158     -44.326  21.326 -47.240  0.00  0.00      SA    
ATOM   2498  O   LEU S 158     -43.591  21.413 -46.294  0.00  0.00      SA    
ATOM   2499  N   ARG S 159     -44.562  22.385 -47.997  0.00  0.00      SA    
ATOM   2500  HN  ARG S 159     -44.947  22.267 -48.909  0.00  0.00      SA    
ATOM   2501  CA  ARG S 159     -44.122  23.771 -47.693  0.00  0.00      SA    
ATOM   2502  HA  ARG S 159     -43.046  23.717 -47.767  0.00  0.00      SA    
ATOM   2503  CB  ARG S 159     -44.538  24.704 -48.889  0.00  0.00      SA    
ATOM   2504  HB1 ARG S 159     -43.781  24.641 -49.700  0.00  0.00      SA    
ATOM   2505  HB2 ARG S 159     -45.522  24.367 -49.278  0.00  0.00      SA    
ATOM   2506  CG  ARG S 159     -44.623  26.268 -48.533  0.00  0.00      SA    
ATOM   2507  HG1 ARG S 159     -45.260  26.312 -47.624  0.00  0.00      SA    
ATOM   2508  HG2 ARG S 159     -43.604  26.631 -48.282  0.00  0.00      SA    
ATOM   2509  CD  ARG S 159     -45.166  27.196 -49.653  0.00  0.00      SA    
ATOM   2510  HD1 ARG S 159     -44.690  27.052 -50.647  0.00  0.00      SA    
ATOM   2511  HD2 ARG S 159     -46.200  27.065 -50.039  0.00  0.00      SA    
ATOM   2512  NE  ARG S 159     -44.953  28.575 -49.140  0.00  0.00      SA    
ATOM   2513  HE  ARG S 159     -44.572  28.755 -48.233  0.00  0.00      SA    
ATOM   2514  CZ  ARG S 159     -45.009  29.644 -49.942  0.00  0.00      SA    
ATOM   2515  NH1 ARG S 159     -44.617  30.747 -49.431  0.00  0.00      SA    
ATOM   2516 HH11 ARG S 159     -44.163  30.673 -48.543  0.00  0.00      SA    
ATOM   2517 HH12 ARG S 159     -45.028  31.561 -49.842  0.00  0.00      SA    
ATOM   2518  NH2 ARG S 159     -45.393  29.548 -51.207  0.00  0.00      SA    
ATOM   2519 HH21 ARG S 159     -45.912  28.737 -51.476  0.00  0.00      SA    
ATOM   2520 HH22 ARG S 159     -45.334  30.337 -51.819  0.00  0.00      SA    
ATOM   2521  C   ARG S 159     -44.431  24.347 -46.321  0.00  0.00      SA    
ATOM   2522  O   ARG S 159     -43.513  24.965 -45.776  0.00  0.00      SA    
ATOM   2523  N   PRO S 160     -45.593  24.325 -45.727  0.00  0.00      SA    
ATOM   2524  CD  PRO S 160     -46.840  24.171 -46.507  0.00  0.00      SA    
ATOM   2525  HD1 PRO S 160     -46.981  23.334 -47.223  0.00  0.00      SA    
ATOM   2526  HD2 PRO S 160     -47.135  25.087 -47.062  0.00  0.00      SA    
ATOM   2527  CA  PRO S 160     -45.835  24.962 -44.448  0.00  0.00      SA    
ATOM   2528  HA  PRO S 160     -45.538  25.989 -44.602  0.00  0.00      SA    
ATOM   2529  CB  PRO S 160     -47.431  24.983 -44.314  0.00  0.00      SA    
ATOM   2530  HB1 PRO S 160     -47.785  24.797 -43.278  0.00  0.00      SA    
ATOM   2531  HB2 PRO S 160     -47.680  25.957 -44.788  0.00  0.00      SA    
ATOM   2532  CG  PRO S 160     -47.818  23.931 -45.385  0.00  0.00      SA    
ATOM   2533  HG1 PRO S 160     -47.868  22.895 -44.987  0.00  0.00      SA    
ATOM   2534  HG2 PRO S 160     -48.877  24.232 -45.537  0.00  0.00      SA    
ATOM   2535  C   PRO S 160     -45.070  24.270 -43.266  0.00  0.00      SA    
ATOM   2536  O   PRO S 160     -44.672  24.943 -42.332  0.00  0.00      SA    
ATOM   2537  N   LEU S 161     -44.857  22.939 -43.431  0.00  0.00      SA    
ATOM   2538  HN  LEU S 161     -45.123  22.437 -44.251  0.00  0.00      SA    
ATOM   2539  CA  LEU S 161     -43.979  22.129 -42.645  0.00  0.00      SA    
ATOM   2540  HA  LEU S 161     -44.301  22.325 -41.633  0.00  0.00      SA    
ATOM   2541  CB  LEU S 161     -44.103  20.596 -42.963  0.00  0.00      SA    
ATOM   2542  HB1 LEU S 161     -43.398  20.308 -43.772  0.00  0.00      SA    
ATOM   2543  HB2 LEU S 161     -43.682  20.131 -42.046  0.00  0.00      SA    
ATOM   2544  CG  LEU S 161     -45.617  20.058 -43.134  0.00  0.00      SA    
ATOM   2545  HG  LEU S 161     -45.868  20.635 -44.049  0.00  0.00      SA    
ATOM   2546  CD1 LEU S 161     -45.673  18.511 -43.184  0.00  0.00      SA    
ATOM   2547 HD11 LEU S 161     -46.700  18.151 -43.404  0.00  0.00      SA    
ATOM   2548 HD12 LEU S 161     -45.073  18.150 -44.047  0.00  0.00      SA    
ATOM   2549 HD13 LEU S 161     -45.260  18.219 -42.195  0.00  0.00      SA    
ATOM   2550  CD2 LEU S 161     -46.563  20.577 -41.979  0.00  0.00      SA    
ATOM   2551 HD21 LEU S 161     -47.627  20.299 -42.133  0.00  0.00      SA    
ATOM   2552 HD22 LEU S 161     -46.273  20.309 -40.940  0.00  0.00      SA    
ATOM   2553 HD23 LEU S 161     -46.517  21.685 -41.916  0.00  0.00      SA    
ATOM   2554  C   LEU S 161     -42.466  22.612 -42.714  0.00  0.00      SA    
ATOM   2555  O   LEU S 161     -41.779  22.648 -41.723  0.00  0.00      SA    
ATOM   2556  N   TYR S 162     -42.098  23.019 -43.935  0.00  0.00      SA    
ATOM   2557  HN  TYR S 162     -42.684  22.840 -44.722  0.00  0.00      SA    
ATOM   2558  CA  TYR S 162     -40.761  23.587 -44.124  0.00  0.00      SA    
ATOM   2559  HA  TYR S 162     -40.002  22.958 -43.683  0.00  0.00      SA    
ATOM   2560  CB  TYR S 162     -40.370  23.775 -45.615  0.00  0.00      SA    
ATOM   2561  HB1 TYR S 162     -40.815  22.826 -45.983  0.00  0.00      SA    
ATOM   2562  HB2 TYR S 162     -41.015  24.571 -46.047  0.00  0.00      SA    
ATOM   2563  CG  TYR S 162     -38.888  23.880 -45.675  0.00  0.00      SA    
ATOM   2564  CD1 TYR S 162     -38.195  25.099 -45.993  0.00  0.00      SA    
ATOM   2565  HD1 TYR S 162     -38.876  25.937 -46.039  0.00  0.00      SA    
ATOM   2566  CE1 TYR S 162     -36.859  25.227 -45.870  0.00  0.00      SA    
ATOM   2567  HE1 TYR S 162     -36.348  26.175 -45.950  0.00  0.00      SA    
ATOM   2568  CZ  TYR S 162     -36.104  23.968 -45.645  0.00  0.00      SA    
ATOM   2569  OH  TYR S 162     -34.654  24.072 -45.440  0.00  0.00      SA    
ATOM   2570  HH  TYR S 162     -34.418  24.983 -45.628  0.00  0.00      SA    
ATOM   2571  CD2 TYR S 162     -38.078  22.711 -45.516  0.00  0.00      SA    
ATOM   2572  HD2 TYR S 162     -38.435  21.696 -45.421  0.00  0.00      SA    
ATOM   2573  CE2 TYR S 162     -36.720  22.761 -45.505  0.00  0.00      SA    
ATOM   2574  HE2 TYR S 162     -36.116  21.870 -45.415  0.00  0.00      SA    
ATOM   2575  C   TYR S 162     -40.706  24.955 -43.352  0.00  0.00      SA    
ATOM   2576  O   TYR S 162     -39.875  25.325 -42.528  0.00  0.00      SA    
ATOM   2577  N   GLU S 163     -41.827  25.754 -43.540  0.00  0.00      SA    
ATOM   2578  HN  GLU S 163     -42.585  25.464 -44.120  0.00  0.00      SA    
ATOM   2579  CA  GLU S 163     -41.945  27.060 -42.887  0.00  0.00      SA    
ATOM   2580  HA  GLU S 163     -41.020  27.557 -43.142  0.00  0.00      SA    
ATOM   2581  CB  GLU S 163     -43.007  27.947 -43.535  0.00  0.00      SA    
ATOM   2582  HB1 GLU S 163     -43.973  27.425 -43.369  0.00  0.00      SA    
ATOM   2583  HB2 GLU S 163     -42.981  28.883 -42.937  0.00  0.00      SA    
ATOM   2584  CG  GLU S 163     -42.744  28.360 -44.977  0.00  0.00      SA    
ATOM   2585  HG1 GLU S 163     -41.761  28.863 -45.100  0.00  0.00      SA    
ATOM   2586  HG2 GLU S 163     -42.583  27.460 -45.610  0.00  0.00      SA    
ATOM   2587  CD  GLU S 163     -43.861  29.186 -45.642  0.00  0.00      SA    
ATOM   2588  OE1 GLU S 163     -43.745  29.635 -46.818  0.00  0.00      SA    
ATOM   2589  OE2 GLU S 163     -44.925  29.267 -44.989  0.00  0.00      SA    
ATOM   2590  C   GLU S 163     -41.991  27.009 -41.405  0.00  0.00      SA    
ATOM   2591  O   GLU S 163     -41.309  27.852 -40.765  0.00  0.00      SA    
ATOM   2592  N   GLU S 164     -42.600  25.979 -40.763  0.00  0.00      SA    
ATOM   2593  HN  GLU S 164     -43.078  25.283 -41.293  0.00  0.00      SA    
ATOM   2594  CA  GLU S 164     -42.528  25.752 -39.324  0.00  0.00      SA    
ATOM   2595  HA  GLU S 164     -42.393  26.756 -38.949  0.00  0.00      SA    
ATOM   2596  CB  GLU S 164     -43.810  25.017 -38.744  0.00  0.00      SA    
ATOM   2597  HB1 GLU S 164     -44.628  25.766 -38.811  0.00  0.00      SA    
ATOM   2598  HB2 GLU S 164     -43.966  24.086 -39.328  0.00  0.00      SA    
ATOM   2599  CG  GLU S 164     -43.776  24.705 -37.192  0.00  0.00      SA    
ATOM   2600  HG1 GLU S 164     -43.316  23.718 -36.970  0.00  0.00      SA    
ATOM   2601  HG2 GLU S 164     -43.074  25.414 -36.703  0.00  0.00      SA    
ATOM   2602  CD  GLU S 164     -45.189  24.623 -36.677  0.00  0.00      SA    
ATOM   2603  OE1 GLU S 164     -46.182  24.708 -37.386  0.00  0.00      SA    
ATOM   2604  OE2 GLU S 164     -45.282  24.320 -35.452  0.00  0.00      SA    
ATOM   2605  C   GLU S 164     -41.242  25.167 -38.823  0.00  0.00      SA    
ATOM   2606  O   GLU S 164     -40.846  25.412 -37.696  0.00  0.00      SA    
ATOM   2607  N   TYR S 165     -40.592  24.309 -39.637  0.00  0.00      SA    
ATOM   2608  HN  TYR S 165     -40.923  23.901 -40.484  0.00  0.00      SA    
ATOM   2609  CA  TYR S 165     -39.223  23.868 -39.404  0.00  0.00      SA    
ATOM   2610  HA  TYR S 165     -39.264  23.509 -38.386  0.00  0.00      SA    
ATOM   2611  CB  TYR S 165     -39.024  22.697 -40.464  0.00  0.00      SA    
ATOM   2612  HB1 TYR S 165     -39.632  21.833 -40.120  0.00  0.00      SA    
ATOM   2613  HB2 TYR S 165     -39.459  23.124 -41.393  0.00  0.00      SA    
ATOM   2614  CG  TYR S 165     -37.565  22.408 -40.807  0.00  0.00      SA    
ATOM   2615  CD1 TYR S 165     -37.021  22.926 -41.931  0.00  0.00      SA    
ATOM   2616  HD1 TYR S 165     -37.658  23.580 -42.507  0.00  0.00      SA    
ATOM   2617  CE1 TYR S 165     -35.628  22.616 -42.277  0.00  0.00      SA    
ATOM   2618  HE1 TYR S 165     -35.091  23.230 -42.985  0.00  0.00      SA    
ATOM   2619  CZ  TYR S 165     -34.961  21.621 -41.524  0.00  0.00      SA    
ATOM   2620  OH  TYR S 165     -33.773  21.175 -42.076  0.00  0.00      SA    
ATOM   2621  HH  TYR S 165     -33.270  20.722 -41.395  0.00  0.00      SA    
ATOM   2622  CD2 TYR S 165     -36.810  21.417 -40.063  0.00  0.00      SA    
ATOM   2623  HD2 TYR S 165     -37.170  20.941 -39.162  0.00  0.00      SA    
ATOM   2624  CE2 TYR S 165     -35.573  21.030 -40.472  0.00  0.00      SA    
ATOM   2625  HE2 TYR S 165     -35.064  20.271 -39.897  0.00  0.00      SA    
ATOM   2626  C   TYR S 165     -38.176  24.923 -39.353  0.00  0.00      SA    
ATOM   2627  O   TYR S 165     -37.221  24.904 -38.499  0.00  0.00      SA    
ATOM   2628  N   VAL S 166     -38.184  25.981 -40.220  0.00  0.00      SA    
ATOM   2629  HN  VAL S 166     -39.006  26.024 -40.784  0.00  0.00      SA    
ATOM   2630  CA  VAL S 166     -37.191  27.027 -40.397  0.00  0.00      SA    
ATOM   2631  HA  VAL S 166     -36.236  26.541 -40.531  0.00  0.00      SA    
ATOM   2632  CB  VAL S 166     -37.524  27.879 -41.564  0.00  0.00      SA    
ATOM   2633  HB  VAL S 166     -38.603  28.118 -41.453  0.00  0.00      SA    
ATOM   2634  CG1 VAL S 166     -36.646  29.167 -41.474  0.00  0.00      SA    
ATOM   2635 HG11 VAL S 166     -37.153  29.861 -40.771  0.00  0.00      SA    
ATOM   2636 HG12 VAL S 166     -35.596  29.005 -41.146  0.00  0.00      SA    
ATOM   2637 HG13 VAL S 166     -36.571  29.739 -42.424  0.00  0.00      SA    
ATOM   2638  CG2 VAL S 166     -37.203  27.032 -42.814  0.00  0.00      SA    
ATOM   2639 HG21 VAL S 166     -37.622  27.478 -43.741  0.00  0.00      SA    
ATOM   2640 HG22 VAL S 166     -36.103  26.919 -42.927  0.00  0.00      SA    
ATOM   2641 HG23 VAL S 166     -37.638  26.018 -42.681  0.00  0.00      SA    
ATOM   2642  C   VAL S 166     -37.095  27.838 -39.152  0.00  0.00      SA    
ATOM   2643  O   VAL S 166     -36.026  27.990 -38.526  0.00  0.00      SA    
ATOM   2644  N   VAL S 167     -38.199  28.284 -38.612  0.00  0.00      SA    
ATOM   2645  HN  VAL S 167     -39.069  28.043 -39.035  0.00  0.00      SA    
ATOM   2646  CA  VAL S 167     -38.239  29.124 -37.429  0.00  0.00      SA    
ATOM   2647  HA  VAL S 167     -37.543  29.927 -37.620  0.00  0.00      SA    
ATOM   2648  CB  VAL S 167     -39.574  29.880 -37.278  0.00  0.00      SA    
ATOM   2649  HB  VAL S 167     -39.701  30.326 -38.288  0.00  0.00      SA    
ATOM   2650  CG1 VAL S 167     -40.726  28.908 -37.073  0.00  0.00      SA    
ATOM   2651 HG11 VAL S 167     -40.787  28.402 -36.086  0.00  0.00      SA    
ATOM   2652 HG12 VAL S 167     -41.701  29.286 -37.450  0.00  0.00      SA    
ATOM   2653 HG13 VAL S 167     -40.603  28.024 -37.734  0.00  0.00      SA    
ATOM   2654  CG2 VAL S 167     -39.481  31.017 -36.277  0.00  0.00      SA    
ATOM   2655 HG21 VAL S 167     -39.081  30.563 -35.345  0.00  0.00      SA    
ATOM   2656 HG22 VAL S 167     -38.812  31.818 -36.658  0.00  0.00      SA    
ATOM   2657 HG23 VAL S 167     -40.475  31.476 -36.088  0.00  0.00      SA    
ATOM   2658  C   VAL S 167     -37.846  28.324 -36.220  0.00  0.00      SA    
ATOM   2659  O   VAL S 167     -37.059  28.834 -35.398  0.00  0.00      SA    
ATOM   2660  N   LEU S 168     -38.311  27.100 -36.034  0.00  0.00      SA    
ATOM   2661  HN  LEU S 168     -39.069  26.860 -36.634  0.00  0.00      SA    
ATOM   2662  CA  LEU S 168     -38.087  26.262 -34.845  0.00  0.00      SA    
ATOM   2663  HA  LEU S 168     -38.324  26.778 -33.927  0.00  0.00      SA    
ATOM   2664  CB  LEU S 168     -38.827  24.845 -34.764  0.00  0.00      SA    
ATOM   2665  HB1 LEU S 168     -38.714  24.265 -35.704  0.00  0.00      SA    
ATOM   2666  HB2 LEU S 168     -38.358  24.276 -33.933  0.00  0.00      SA    
ATOM   2667  CG  LEU S 168     -40.325  24.961 -34.431  0.00  0.00      SA    
ATOM   2668  HG  LEU S 168     -40.877  25.678 -35.075  0.00  0.00      SA    
ATOM   2669  CD1 LEU S 168     -41.051  23.682 -34.861  0.00  0.00      SA    
ATOM   2670 HD11 LEU S 168     -42.122  23.584 -34.581  0.00  0.00      SA    
ATOM   2671 HD12 LEU S 168     -40.895  23.553 -35.953  0.00  0.00      SA    
ATOM   2672 HD13 LEU S 168     -40.477  22.907 -34.309  0.00  0.00      SA    
ATOM   2673  CD2 LEU S 168     -40.559  25.266 -32.935  0.00  0.00      SA    
ATOM   2674 HD21 LEU S 168     -41.632  25.554 -32.899  0.00  0.00      SA    
ATOM   2675 HD22 LEU S 168     -40.442  24.408 -32.239  0.00  0.00      SA    
ATOM   2676 HD23 LEU S 168     -39.885  26.124 -32.728  0.00  0.00      SA    
ATOM   2677  C   LEU S 168     -36.575  25.899 -34.798  0.00  0.00      SA    
ATOM   2678  O   LEU S 168     -35.976  25.961 -33.742  0.00  0.00      SA    
ATOM   2679  N   LYS S 169     -36.015  25.457 -35.880  0.00  0.00      SA    
ATOM   2680  HN  LYS S 169     -36.616  25.297 -36.659  0.00  0.00      SA    
ATOM   2681  CA  LYS S 169     -34.571  25.299 -35.927  0.00  0.00      SA    
ATOM   2682  HA  LYS S 169     -34.305  24.598 -35.150  0.00  0.00      SA    
ATOM   2683  CB  LYS S 169     -34.100  24.648 -37.248  0.00  0.00      SA    
ATOM   2684  HB1 LYS S 169     -34.485  25.241 -38.104  0.00  0.00      SA    
ATOM   2685  HB2 LYS S 169     -32.998  24.512 -37.293  0.00  0.00      SA    
ATOM   2686  CG  LYS S 169     -34.696  23.206 -37.448  0.00  0.00      SA    
ATOM   2687  HG1 LYS S 169     -35.774  23.171 -37.182  0.00  0.00      SA    
ATOM   2688  HG2 LYS S 169     -34.623  23.024 -38.542  0.00  0.00      SA    
ATOM   2689  CD  LYS S 169     -33.883  22.152 -36.631  0.00  0.00      SA    
ATOM   2690  HD1 LYS S 169     -32.790  22.356 -36.637  0.00  0.00      SA    
ATOM   2691  HD2 LYS S 169     -34.233  22.131 -35.577  0.00  0.00      SA    
ATOM   2692  CE  LYS S 169     -33.867  20.758 -37.240  0.00  0.00      SA    
ATOM   2693  HE1 LYS S 169     -34.882  20.313 -37.312  0.00  0.00      SA    
ATOM   2694  HE2 LYS S 169     -33.490  20.872 -38.278  0.00  0.00      SA    
ATOM   2695  NZ  LYS S 169     -33.047  19.810 -36.484  0.00  0.00      SA    
ATOM   2696  HZ1 LYS S 169     -33.043  19.001 -37.138  0.00  0.00      SA    
ATOM   2697  HZ2 LYS S 169     -32.083  20.165 -36.316  0.00  0.00      SA    
ATOM   2698  HZ3 LYS S 169     -33.496  19.583 -35.574  0.00  0.00      SA    
ATOM   2699  C   LYS S 169     -33.801  26.519 -35.667  0.00  0.00      SA    
ATOM   2700  O   LYS S 169     -32.798  26.479 -34.928  0.00  0.00      SA    
ATOM   2701  N   ASN S 170     -34.207  27.767 -36.196  0.00  0.00      SA    
ATOM   2702  HN  ASN S 170     -34.970  27.865 -36.831  0.00  0.00      SA    
ATOM   2703  CA  ASN S 170     -33.547  29.021 -35.812  0.00  0.00      SA    
ATOM   2704  HA  ASN S 170     -32.523  28.861 -36.116  0.00  0.00      SA    
ATOM   2705  CB  ASN S 170     -34.035  30.211 -36.677  0.00  0.00      SA    
ATOM   2706  HB1 ASN S 170     -35.127  30.395 -36.588  0.00  0.00      SA    
ATOM   2707  HB2 ASN S 170     -33.522  31.171 -36.451  0.00  0.00      SA    
ATOM   2708  CG  ASN S 170     -33.637  29.891 -38.159  0.00  0.00      SA    
ATOM   2709  OD1 ASN S 170     -32.737  29.094 -38.546  0.00  0.00      SA    
ATOM   2710  ND2 ASN S 170     -34.316  30.605 -39.140  0.00  0.00      SA    
ATOM   2711 HD21 ASN S 170     -33.886  30.440 -40.027  0.00  0.00      SA    
ATOM   2712 HD22 ASN S 170     -35.036  31.295 -39.074  0.00  0.00      SA    
ATOM   2713  C   ASN S 170     -33.466  29.337 -34.346  0.00  0.00      SA    
ATOM   2714  O   ASN S 170     -32.408  29.776 -33.810  0.00  0.00      SA    
ATOM   2715  N   GLU S 171     -34.538  29.158 -33.608  0.00  0.00      SA    
ATOM   2716  HN  GLU S 171     -35.398  28.908 -34.047  0.00  0.00      SA    
ATOM   2717  CA  GLU S 171     -34.557  29.279 -32.184  0.00  0.00      SA    
ATOM   2718  HA  GLU S 171     -34.171  30.243 -31.886  0.00  0.00      SA    
ATOM   2719  CB  GLU S 171     -36.032  28.909 -31.902  0.00  0.00      SA    
ATOM   2720  HB1 GLU S 171     -36.353  28.096 -32.589  0.00  0.00      SA    
ATOM   2721  HB2 GLU S 171     -36.227  28.567 -30.863  0.00  0.00      SA    
ATOM   2722  CG  GLU S 171     -36.943  30.166 -32.176  0.00  0.00      SA    
ATOM   2723  HG1 GLU S 171     -36.288  31.063 -32.205  0.00  0.00      SA    
ATOM   2724  HG2 GLU S 171     -37.337  30.082 -33.211  0.00  0.00      SA    
ATOM   2725  CD  GLU S 171     -38.043  30.272 -31.105  0.00  0.00      SA    
ATOM   2726  OE1 GLU S 171     -39.205  30.423 -31.488  0.00  0.00      SA    
ATOM   2727  OE2 GLU S 171     -37.664  30.503 -29.925  0.00  0.00      SA    
ATOM   2728  C   GLU S 171     -33.631  28.316 -31.360  0.00  0.00      SA    
ATOM   2729  O   GLU S 171     -32.930  28.590 -30.357  0.00  0.00      SA    
ATOM   2730  N   MET S 172     -33.560  27.076 -31.840  0.00  0.00      SA    
ATOM   2731  HN  MET S 172     -34.001  26.853 -32.705  0.00  0.00      SA    
ATOM   2732  CA  MET S 172     -32.724  26.037 -31.252  0.00  0.00      SA    
ATOM   2733  HA  MET S 172     -32.989  25.912 -30.212  0.00  0.00      SA    
ATOM   2734  CB  MET S 172     -32.841  24.840 -32.173  0.00  0.00      SA    
ATOM   2735  HB1 MET S 172     -33.915  24.567 -32.255  0.00  0.00      SA    
ATOM   2736  HB2 MET S 172     -32.448  25.141 -33.168  0.00  0.00      SA    
ATOM   2737  CG  MET S 172     -32.157  23.602 -31.632  0.00  0.00      SA    
ATOM   2738  HG1 MET S 172     -31.075  23.845 -31.554  0.00  0.00      SA    
ATOM   2739  HG2 MET S 172     -32.384  23.404 -30.563  0.00  0.00      SA    
ATOM   2740  SD  MET S 172     -32.406  22.052 -32.671  0.00  0.00      SA    
ATOM   2741  CE  MET S 172     -31.188  22.301 -33.932  0.00  0.00      SA    
ATOM   2742  HE1 MET S 172     -31.415  23.233 -34.493  0.00  0.00      SA    
ATOM   2743  HE2 MET S 172     -30.217  22.307 -33.392  0.00  0.00      SA    
ATOM   2744  HE3 MET S 172     -31.074  21.490 -34.683  0.00  0.00      SA    
ATOM   2745  C   MET S 172     -31.248  26.443 -31.267  0.00  0.00      SA    
ATOM   2746  O   MET S 172     -30.520  26.488 -30.252  0.00  0.00      SA    
ATOM   2747  N   ALA S 173     -30.820  26.889 -32.394  0.00  0.00      SA    
ATOM   2748  HN  ALA S 173     -31.504  26.937 -33.118  0.00  0.00      SA    
ATOM   2749  CA  ALA S 173     -29.499  27.394 -32.728  0.00  0.00      SA    
ATOM   2750  HA  ALA S 173     -28.808  26.643 -32.375  0.00  0.00      SA    
ATOM   2751  CB  ALA S 173     -29.391  27.478 -34.218  0.00  0.00      SA    
ATOM   2752  HB1 ALA S 173     -29.782  26.532 -34.649  0.00  0.00      SA    
ATOM   2753  HB2 ALA S 173     -29.982  28.284 -34.702  0.00  0.00      SA    
ATOM   2754  HB3 ALA S 173     -28.324  27.585 -34.510  0.00  0.00      SA    
ATOM   2755  C   ALA S 173     -29.191  28.673 -31.950  0.00  0.00      SA    
ATOM   2756  O   ALA S 173     -28.160  28.688 -31.395  0.00  0.00      SA    
ATOM   2757  N   ARG S 174     -30.092  29.651 -31.986  0.00  0.00      SA    
ATOM   2758  HN  ARG S 174     -30.881  29.755 -32.587  0.00  0.00      SA    
ATOM   2759  CA  ARG S 174     -29.911  30.797 -31.080  0.00  0.00      SA    
ATOM   2760  HA  ARG S 174     -28.927  31.209 -31.248  0.00  0.00      SA    
ATOM   2761  CB  ARG S 174     -30.998  31.865 -31.462  0.00  0.00      SA    
ATOM   2762  HB1 ARG S 174     -32.019  31.468 -31.277  0.00  0.00      SA    
ATOM   2763  HB2 ARG S 174     -30.781  32.756 -30.835  0.00  0.00      SA    
ATOM   2764  CG  ARG S 174     -30.868  32.369 -32.896  0.00  0.00      SA    
ATOM   2765  HG1 ARG S 174     -30.027  33.091 -32.973  0.00  0.00      SA    
ATOM   2766  HG2 ARG S 174     -30.745  31.573 -33.661  0.00  0.00      SA    
ATOM   2767  CD  ARG S 174     -32.058  33.319 -33.396  0.00  0.00      SA    
ATOM   2768  HD1 ARG S 174     -33.044  32.821 -33.278  0.00  0.00      SA    
ATOM   2769  HD2 ARG S 174     -31.941  34.244 -32.791  0.00  0.00      SA    
ATOM   2770  NE  ARG S 174     -31.721  33.537 -34.873  0.00  0.00      SA    
ATOM   2771  HE  ARG S 174     -30.775  33.398 -35.164  0.00  0.00      SA    
ATOM   2772  CZ  ARG S 174     -32.665  33.712 -35.815  0.00  0.00      SA    
ATOM   2773  NH1 ARG S 174     -33.902  34.021 -35.585  0.00  0.00      SA    
ATOM   2774 HH11 ARG S 174     -34.101  34.597 -34.792  0.00  0.00      SA    
ATOM   2775 HH12 ARG S 174     -34.539  34.295 -36.305  0.00  0.00      SA    
ATOM   2776  NH2 ARG S 174     -32.288  33.578 -37.028  0.00  0.00      SA    
ATOM   2777 HH21 ARG S 174     -31.345  33.547 -37.358  0.00  0.00      SA    
ATOM   2778 HH22 ARG S 174     -32.974  33.723 -37.741  0.00  0.00      SA    
ATOM   2779  C   ARG S 174     -29.876  30.499 -29.532  0.00  0.00      SA    
ATOM   2780  O   ARG S 174     -29.096  31.173 -28.868  0.00  0.00      SA    
ATOM   2781  N   ALA S 175     -30.572  29.455 -29.104  0.00  0.00      SA    
ATOM   2782  HN  ALA S 175     -31.088  28.896 -29.750  0.00  0.00      SA    
ATOM   2783  CA  ALA S 175     -30.469  28.961 -27.740  0.00  0.00      SA    
ATOM   2784  HA  ALA S 175     -30.577  29.796 -27.065  0.00  0.00      SA    
ATOM   2785  CB  ALA S 175     -31.517  27.905 -27.359  0.00  0.00      SA    
ATOM   2786  HB1 ALA S 175     -31.070  27.639 -26.377  0.00  0.00      SA    
ATOM   2787  HB2 ALA S 175     -32.492  28.436 -27.398  0.00  0.00      SA    
ATOM   2788  HB3 ALA S 175     -31.559  27.024 -28.034  0.00  0.00      SA    
ATOM   2789  C   ALA S 175     -29.038  28.572 -27.418  0.00  0.00      SA    
ATOM   2790  O   ALA S 175     -28.601  28.887 -26.352  0.00  0.00      SA    
ATOM   2791  N   ASN S 176     -28.303  27.882 -28.355  0.00  0.00      SA    
ATOM   2792  HN  ASN S 176     -28.673  27.584 -29.231  0.00  0.00      SA    
ATOM   2793  CA  ASN S 176     -26.956  27.436 -28.249  0.00  0.00      SA    
ATOM   2794  HA  ASN S 176     -26.794  27.379 -27.183  0.00  0.00      SA    
ATOM   2795  CB  ASN S 176     -26.650  26.039 -28.858  0.00  0.00      SA    
ATOM   2796  HB1 ASN S 176     -26.745  26.016 -29.965  0.00  0.00      SA    
ATOM   2797  HB2 ASN S 176     -25.638  25.655 -28.606  0.00  0.00      SA    
ATOM   2798  CG  ASN S 176     -27.587  24.974 -28.366  0.00  0.00      SA    
ATOM   2799  OD1 ASN S 176     -27.062  24.272 -27.406  0.00  0.00      SA    
ATOM   2800  ND2 ASN S 176     -28.810  24.735 -28.810  0.00  0.00      SA    
ATOM   2801 HD21 ASN S 176     -29.270  23.885 -28.552  0.00  0.00      SA    
ATOM   2802 HD22 ASN S 176     -29.268  25.430 -29.364  0.00  0.00      SA    
ATOM   2803  C   ASN S 176     -25.967  28.471 -28.768  0.00  0.00      SA    
ATOM   2804  O   ASN S 176     -24.797  28.264 -29.051  0.00  0.00      SA    
ATOM   2805  N   HSE S 177     -26.487  29.679 -28.913  0.00  0.00      SA    
ATOM   2806  HN  HSE S 177     -27.458  29.820 -28.736  0.00  0.00      SA    
ATOM   2807  CA  HSE S 177     -25.818  30.928 -29.304  0.00  0.00      SA    
ATOM   2808  HA  HSE S 177     -26.646  31.620 -29.335  0.00  0.00      SA    
ATOM   2809  CB  HSE S 177     -24.633  31.380 -28.382  0.00  0.00      SA    
ATOM   2810  HB1 HSE S 177     -23.677  30.835 -28.530  0.00  0.00      SA    
ATOM   2811  HB2 HSE S 177     -24.394  32.419 -28.696  0.00  0.00      SA    
ATOM   2812  ND1 HSE S 177     -24.566  30.495 -26.093  0.00  0.00      SA    
ATOM   2813  CG  HSE S 177     -25.045  31.446 -26.943  0.00  0.00      SA    
ATOM   2814  CE1 HSE S 177     -25.333  30.625 -24.994  0.00  0.00      SA    
ATOM   2815  HE1 HSE S 177     -25.264  29.928 -24.160  0.00  0.00      SA    
ATOM   2816  NE2 HSE S 177     -26.256  31.614 -25.151  0.00  0.00      SA    
ATOM   2817  HE2 HSE S 177     -26.883  31.864 -24.414  0.00  0.00      SA    
ATOM   2818  CD2 HSE S 177     -26.047  32.133 -26.417  0.00  0.00      SA    
ATOM   2819  HD2 HSE S 177     -26.417  33.036 -26.886  0.00  0.00      SA    
ATOM   2820  C   HSE S 177     -25.311  30.942 -30.700  0.00  0.00      SA    
ATOM   2821  O   HSE S 177     -24.306  31.533 -30.944  0.00  0.00      SA    
ATOM   2822  N   TYR S 178     -26.097  30.550 -31.745  0.00  0.00      SA    
ATOM   2823  HN  TYR S 178     -26.842  29.915 -31.558  0.00  0.00      SA    
ATOM   2824  CA  TYR S 178     -25.718  30.709 -33.067  0.00  0.00      SA    
ATOM   2825  HA  TYR S 178     -24.767  31.221 -33.090  0.00  0.00      SA    
ATOM   2826  CB  TYR S 178     -25.893  29.373 -33.822  0.00  0.00      SA    
ATOM   2827  HB1 TYR S 178     -26.790  28.738 -33.661  0.00  0.00      SA    
ATOM   2828  HB2 TYR S 178     -25.656  29.434 -34.906  0.00  0.00      SA    
ATOM   2829  CG  TYR S 178     -24.680  28.494 -33.337  0.00  0.00      SA    
ATOM   2830  CD1 TYR S 178     -24.908  27.627 -32.270  0.00  0.00      SA    
ATOM   2831  HD1 TYR S 178     -25.915  27.532 -31.892  0.00  0.00      SA    
ATOM   2832  CE1 TYR S 178     -23.887  26.828 -31.773  0.00  0.00      SA    
ATOM   2833  HE1 TYR S 178     -24.182  26.053 -31.081  0.00  0.00      SA    
ATOM   2834  CZ  TYR S 178     -22.623  26.927 -32.317  0.00  0.00      SA    
ATOM   2835  OH  TYR S 178     -21.574  26.077 -31.837  0.00  0.00      SA    
ATOM   2836  HH  TYR S 178     -20.751  26.347 -32.251  0.00  0.00      SA    
ATOM   2837  CD2 TYR S 178     -23.393  28.691 -33.796  0.00  0.00      SA    
ATOM   2838  HD2 TYR S 178     -23.205  29.464 -34.526  0.00  0.00      SA    
ATOM   2839  CE2 TYR S 178     -22.302  27.897 -33.273  0.00  0.00      SA    
ATOM   2840  HE2 TYR S 178     -21.342  28.019 -33.751  0.00  0.00      SA    
ATOM   2841  C   TYR S 178     -26.737  31.754 -33.699  0.00  0.00      SA    
ATOM   2842  O   TYR S 178     -27.736  32.204 -33.182  0.00  0.00      SA    
ATOM   2843  N   GLU S 179     -26.406  32.102 -34.992  0.00  0.00      SA    
ATOM   2844  HN  GLU S 179     -25.636  31.730 -35.503  0.00  0.00      SA    
ATOM   2845  CA  GLU S 179     -27.180  33.244 -35.681  0.00  0.00      SA    
ATOM   2846  HA  GLU S 179     -27.571  33.945 -34.958  0.00  0.00      SA    
ATOM   2847  CB  GLU S 179     -26.361  34.160 -36.555  0.00  0.00      SA    
ATOM   2848  HB1 GLU S 179     -25.879  33.725 -37.456  0.00  0.00      SA    
ATOM   2849  HB2 GLU S 179     -26.985  34.997 -36.936  0.00  0.00      SA    
ATOM   2850  CG  GLU S 179     -25.145  34.823 -35.829  0.00  0.00      SA    
ATOM   2851  HG1 GLU S 179     -24.478  33.976 -35.564  0.00  0.00      SA    
ATOM   2852  HG2 GLU S 179     -24.521  35.376 -36.562  0.00  0.00      SA    
ATOM   2853  CD  GLU S 179     -25.573  35.713 -34.698  0.00  0.00      SA    
ATOM   2854  OE1 GLU S 179     -25.345  35.366 -33.539  0.00  0.00      SA    
ATOM   2855  OE2 GLU S 179     -26.144  36.761 -35.076  0.00  0.00      SA    
ATOM   2856  C   GLU S 179     -28.326  32.662 -36.414  0.00  0.00      SA    
ATOM   2857  O   GLU S 179     -29.427  33.238 -36.529  0.00  0.00      SA    
ATOM   2858  N   ASP S 180     -28.189  31.460 -36.887  0.00  0.00      SA    
ATOM   2859  HN  ASP S 180     -27.272  31.079 -36.975  0.00  0.00      SA    
ATOM   2860  CA  ASP S 180     -29.217  30.750 -37.590  0.00  0.00      SA    
ATOM   2861  HA  ASP S 180     -30.111  30.763 -36.985  0.00  0.00      SA    
ATOM   2862  CB  ASP S 180     -29.541  31.366 -38.987  0.00  0.00      SA    
ATOM   2863  HB1 ASP S 180     -30.519  30.919 -39.266  0.00  0.00      SA    
ATOM   2864  HB2 ASP S 180     -29.718  32.460 -38.904  0.00  0.00      SA    
ATOM   2865  CG  ASP S 180     -28.468  31.091 -40.008  0.00  0.00      SA    
ATOM   2866  OD1 ASP S 180     -28.405  29.939 -40.447  0.00  0.00      SA    
ATOM   2867  OD2 ASP S 180     -27.600  31.930 -40.334  0.00  0.00      SA    
ATOM   2868  C   ASP S 180     -28.771  29.248 -37.586  0.00  0.00      SA    
ATOM   2869  O   ASP S 180     -27.765  28.830 -37.071  0.00  0.00      SA    
ATOM   2870  N   TYR S 181     -29.680  28.397 -38.123  0.00  0.00      SA    
ATOM   2871  HN  TYR S 181     -30.567  28.665 -38.490  0.00  0.00      SA    
ATOM   2872  CA  TYR S 181     -29.495  26.982 -38.154  0.00  0.00      SA    
ATOM   2873  HA  TYR S 181     -29.075  26.710 -37.197  0.00  0.00      SA    
ATOM   2874  CB  TYR S 181     -30.799  26.227 -38.352  0.00  0.00      SA    
ATOM   2875  HB1 TYR S 181     -31.444  26.488 -37.485  0.00  0.00      SA    
ATOM   2876  HB2 TYR S 181     -31.209  26.473 -39.355  0.00  0.00      SA    
ATOM   2877  CG  TYR S 181     -30.690  24.659 -38.353  0.00  0.00      SA    
ATOM   2878  CD1 TYR S 181     -30.059  23.978 -37.287  0.00  0.00      SA    
ATOM   2879  HD1 TYR S 181     -29.607  24.493 -36.453  0.00  0.00      SA    
ATOM   2880  CE1 TYR S 181     -30.018  22.577 -37.309  0.00  0.00      SA    
ATOM   2881  HE1 TYR S 181     -29.739  22.003 -36.438  0.00  0.00      SA    
ATOM   2882  CZ  TYR S 181     -30.654  21.841 -38.383  0.00  0.00      SA    
ATOM   2883  OH  TYR S 181     -30.873  20.496 -38.293  0.00  0.00      SA    
ATOM   2884  HH  TYR S 181     -31.605  20.307 -38.886  0.00  0.00      SA    
ATOM   2885  CD2 TYR S 181     -31.382  23.992 -39.246  0.00  0.00      SA    
ATOM   2886  HD2 TYR S 181     -31.950  24.441 -40.048  0.00  0.00      SA    
ATOM   2887  CE2 TYR S 181     -31.372  22.579 -39.333  0.00  0.00      SA    
ATOM   2888  HE2 TYR S 181     -31.966  22.012 -40.035  0.00  0.00      SA    
ATOM   2889  C   TYR S 181     -28.415  26.542 -39.098  0.00  0.00      SA    
ATOM   2890  O   TYR S 181     -27.765  25.539 -38.873  0.00  0.00      SA    
ATOM   2891  N   GLY S 182     -28.143  27.272 -40.181  0.00  0.00      SA    
ATOM   2892  HN  GLY S 182     -28.492  28.200 -40.291  0.00  0.00      SA    
ATOM   2893  CA  GLY S 182     -27.081  27.126 -41.182  0.00  0.00      SA    
ATOM   2894  HA1 GLY S 182     -27.057  26.111 -41.551  0.00  0.00      SA    
ATOM   2895  HA2 GLY S 182     -27.464  27.682 -42.026  0.00  0.00      SA    
ATOM   2896  C   GLY S 182     -25.768  27.621 -40.678  0.00  0.00      SA    
ATOM   2897  O   GLY S 182     -24.765  26.997 -40.975  0.00  0.00      SA    
ATOM   2898  N   ASP S 183     -25.772  28.663 -39.830  0.00  0.00      SA    
ATOM   2899  HN  ASP S 183     -26.640  29.079 -39.573  0.00  0.00      SA    
ATOM   2900  CA  ASP S 183     -24.591  29.226 -39.128  0.00  0.00      SA    
ATOM   2901  HA  ASP S 183     -23.677  29.487 -39.640  0.00  0.00      SA    
ATOM   2902  CB  ASP S 183     -24.865  30.529 -38.247  0.00  0.00      SA    
ATOM   2903  HB1 ASP S 183     -25.180  31.281 -39.002  0.00  0.00      SA    
ATOM   2904  HB2 ASP S 183     -25.710  30.344 -37.549  0.00  0.00      SA    
ATOM   2905  CG  ASP S 183     -23.773  31.093 -37.428  0.00  0.00      SA    
ATOM   2906  OD1 ASP S 183     -22.632  31.206 -38.052  0.00  0.00      SA    
ATOM   2907  OD2 ASP S 183     -23.997  31.580 -36.296  0.00  0.00      SA    
ATOM   2908  C   ASP S 183     -24.202  28.125 -38.166  0.00  0.00      SA    
ATOM   2909  O   ASP S 183     -23.044  27.931 -37.957  0.00  0.00      SA    
ATOM   2910  N   TYR S 184     -25.126  27.405 -37.580  0.00  0.00      SA    
ATOM   2911  HN  TYR S 184     -26.102  27.534 -37.738  0.00  0.00      SA    
ATOM   2912  CA  TYR S 184     -24.850  26.268 -36.770  0.00  0.00      SA    
ATOM   2913  HA  TYR S 184     -24.155  26.642 -36.033  0.00  0.00      SA    
ATOM   2914  CB  TYR S 184     -26.150  25.844 -35.994  0.00  0.00      SA    
ATOM   2915  HB1 TYR S 184     -26.489  26.504 -35.167  0.00  0.00      SA    
ATOM   2916  HB2 TYR S 184     -27.026  25.890 -36.676  0.00  0.00      SA    
ATOM   2917  CG  TYR S 184     -26.020  24.470 -35.349  0.00  0.00      SA    
ATOM   2918  CD1 TYR S 184     -25.145  24.077 -34.291  0.00  0.00      SA    
ATOM   2919  HD1 TYR S 184     -24.481  24.839 -33.911  0.00  0.00      SA    
ATOM   2920  CE1 TYR S 184     -24.826  22.774 -33.982  0.00  0.00      SA    
ATOM   2921  HE1 TYR S 184     -24.074  22.587 -33.230  0.00  0.00      SA    
ATOM   2922  CZ  TYR S 184     -25.482  21.829 -34.662  0.00  0.00      SA    
ATOM   2923  OH  TYR S 184     -25.310  20.505 -34.399  0.00  0.00      SA    
ATOM   2924  HH  TYR S 184     -24.511  20.497 -33.866  0.00  0.00      SA    
ATOM   2925  CD2 TYR S 184     -26.732  23.450 -35.930  0.00  0.00      SA    
ATOM   2926  HD2 TYR S 184     -27.544  23.614 -36.623  0.00  0.00      SA    
ATOM   2927  CE2 TYR S 184     -26.465  22.101 -35.579  0.00  0.00      SA    
ATOM   2928  HE2 TYR S 184     -27.055  21.328 -36.049  0.00  0.00      SA    
ATOM   2929  C   TYR S 184     -24.191  25.043 -37.532  0.00  0.00      SA    
ATOM   2930  O   TYR S 184     -23.200  24.514 -37.118  0.00  0.00      SA    
ATOM   2931  N   TRP S 185     -24.647  24.749 -38.753  0.00  0.00      SA    
ATOM   2932  HN  TRP S 185     -25.464  25.180 -39.128  0.00  0.00      SA    
ATOM   2933  CA  TRP S 185     -24.033  23.747 -39.654  0.00  0.00      SA    
ATOM   2934  HA  TRP S 185     -23.869  22.763 -39.241  0.00  0.00      SA    
ATOM   2935  CB  TRP S 185     -25.069  23.612 -40.839  0.00  0.00      SA    
ATOM   2936  HB1 TRP S 185     -25.391  24.591 -41.253  0.00  0.00      SA    
ATOM   2937  HB2 TRP S 185     -24.438  23.201 -41.655  0.00  0.00      SA    
ATOM   2938  CG  TRP S 185     -26.243  22.680 -40.638  0.00  0.00      SA    
ATOM   2939  CD1 TRP S 185     -26.471  22.005 -39.453  0.00  0.00      SA    
ATOM   2940  HD1 TRP S 185     -25.993  22.156 -38.496  0.00  0.00      SA    
ATOM   2941  NE1 TRP S 185     -27.503  21.162 -39.606  0.00  0.00      SA    
ATOM   2942  HE1 TRP S 185     -27.734  20.400 -39.042  0.00  0.00      SA    
ATOM   2943  CE2 TRP S 185     -28.083  21.382 -40.853  0.00  0.00      SA    
ATOM   2944  CD2 TRP S 185     -27.358  22.335 -41.548  0.00  0.00      SA    
ATOM   2945  CE3 TRP S 185     -27.779  22.709 -42.825  0.00  0.00      SA    
ATOM   2946  HE3 TRP S 185     -27.159  23.386 -43.394  0.00  0.00      SA    
ATOM   2947  CZ3 TRP S 185     -28.888  22.100 -43.376  0.00  0.00      SA    
ATOM   2948  HZ3 TRP S 185     -29.210  22.322 -44.383  0.00  0.00      SA    
ATOM   2949  CZ2 TRP S 185     -29.206  20.750 -41.387  0.00  0.00      SA    
ATOM   2950  HZ2 TRP S 185     -29.677  19.959 -40.823  0.00  0.00      SA    
ATOM   2951  CH2 TRP S 185     -29.589  21.139 -42.672  0.00  0.00      SA    
ATOM   2952  HH2 TRP S 185     -30.491  20.711 -43.083  0.00  0.00      SA    
ATOM   2953  C   TRP S 185     -22.616  24.129 -40.127  0.00  0.00      SA    
ATOM   2954  O   TRP S 185     -21.785  23.281 -40.255  0.00  0.00      SA    
ATOM   2955  N   ARG S 186     -22.304  25.505 -40.396  0.00  0.00      SA    
ATOM   2956  HN  ARG S 186     -23.022  26.165 -40.190  0.00  0.00      SA    
ATOM   2957  CA  ARG S 186     -21.036  25.979 -40.677  0.00  0.00      SA    
ATOM   2958  HA  ARG S 186     -20.566  25.283 -41.357  0.00  0.00      SA    
ATOM   2959  CB  ARG S 186     -21.005  27.399 -41.202  0.00  0.00      SA    
ATOM   2960  HB1 ARG S 186     -21.496  28.022 -40.424  0.00  0.00      SA    
ATOM   2961  HB2 ARG S 186     -19.957  27.763 -41.255  0.00  0.00      SA    
ATOM   2962  CG  ARG S 186     -21.566  27.683 -42.597  0.00  0.00      SA    
ATOM   2963  HG1 ARG S 186     -21.173  26.886 -43.264  0.00  0.00      SA    
ATOM   2964  HG2 ARG S 186     -22.644  27.435 -42.494  0.00  0.00      SA    
ATOM   2965  CD  ARG S 186     -21.260  29.058 -43.241  0.00  0.00      SA    
ATOM   2966  HD1 ARG S 186     -20.177  29.262 -43.380  0.00  0.00      SA    
ATOM   2967  HD2 ARG S 186     -21.694  29.130 -44.262  0.00  0.00      SA    
ATOM   2968  NE  ARG S 186     -21.919  30.173 -42.428  0.00  0.00      SA    
ATOM   2969  HE  ARG S 186     -21.445  30.915 -41.954  0.00  0.00      SA    
ATOM   2970  CZ  ARG S 186     -23.200  30.451 -42.573  0.00  0.00      SA    
ATOM   2971  NH1 ARG S 186     -24.003  29.710 -43.287  0.00  0.00      SA    
ATOM   2972 HH11 ARG S 186     -23.590  28.826 -43.505  0.00  0.00      SA    
ATOM   2973 HH12 ARG S 186     -24.969  29.876 -43.086  0.00  0.00      SA    
ATOM   2974  NH2 ARG S 186     -23.729  31.388 -41.810  0.00  0.00      SA    
ATOM   2975 HH21 ARG S 186     -23.256  31.960 -41.140  0.00  0.00      SA    
ATOM   2976 HH22 ARG S 186     -24.647  31.657 -42.101  0.00  0.00      SA    
ATOM   2977  C   ARG S 186     -20.141  25.916 -39.417  0.00  0.00      SA    
ATOM   2978  O   ARG S 186     -18.960  25.975 -39.470  0.00  0.00      SA    
ATOM   2979  N   GLY S 187     -20.789  25.733 -38.196  0.00  0.00      SA    
ATOM   2980  HN  GLY S 187     -21.783  25.653 -38.166  0.00  0.00      SA    
ATOM   2981  CA  GLY S 187     -20.033  25.461 -36.971  0.00  0.00      SA    
ATOM   2982  HA1 GLY S 187     -19.355  26.268 -36.736  0.00  0.00      SA    
ATOM   2983  HA2 GLY S 187     -20.659  25.285 -36.108  0.00  0.00      SA    
ATOM   2984  C   GLY S 187     -19.296  24.227 -37.029  0.00  0.00      SA    
ATOM   2985  O   GLY S 187     -18.346  24.143 -36.270  0.00  0.00      SA    
ATOM   2986  N   ASP S 188     -19.585  23.197 -37.886  0.00  0.00      SA    
ATOM   2987  HN  ASP S 188     -20.353  23.080 -38.511  0.00  0.00      SA    
ATOM   2988  CA  ASP S 188     -18.692  22.000 -37.861  0.00  0.00      SA    
ATOM   2989  HA  ASP S 188     -18.528  21.846 -36.805  0.00  0.00      SA    
ATOM   2990  CB  ASP S 188     -19.400  20.855 -38.699  0.00  0.00      SA    
ATOM   2991  HB1 ASP S 188     -19.619  21.346 -39.671  0.00  0.00      SA    
ATOM   2992  HB2 ASP S 188     -18.658  20.072 -38.965  0.00  0.00      SA    
ATOM   2993  CG  ASP S 188     -20.620  20.439 -38.065  0.00  0.00      SA    
ATOM   2994  OD1 ASP S 188     -21.352  19.680 -38.762  0.00  0.00      SA    
ATOM   2995  OD2 ASP S 188     -20.885  20.743 -36.883  0.00  0.00      SA    
ATOM   2996  C   ASP S 188     -17.326  22.273 -38.317  0.00  0.00      SA    
ATOM   2997  O   ASP S 188     -16.479  21.442 -38.137  0.00  0.00      SA    
ATOM   2998  N   TYR S 189     -17.100  23.418 -39.055  0.00  0.00      SA    
ATOM   2999  HN  TYR S 189     -17.822  24.094 -39.179  0.00  0.00      SA    
ATOM   3000  CA  TYR S 189     -15.779  23.735 -39.606  0.00  0.00      SA    
ATOM   3001  HA  TYR S 189     -15.089  22.905 -39.568  0.00  0.00      SA    
ATOM   3002  CB  TYR S 189     -15.894  24.182 -41.113  0.00  0.00      SA    
ATOM   3003  HB1 TYR S 189     -16.595  25.013 -41.338  0.00  0.00      SA    
ATOM   3004  HB2 TYR S 189     -14.900  24.557 -41.438  0.00  0.00      SA    
ATOM   3005  CG  TYR S 189     -16.366  23.052 -41.962  0.00  0.00      SA    
ATOM   3006  CD1 TYR S 189     -17.750  22.733 -41.969  0.00  0.00      SA    
ATOM   3007  HD1 TYR S 189     -18.501  23.254 -41.393  0.00  0.00      SA    
ATOM   3008  CE1 TYR S 189     -18.258  21.660 -42.732  0.00  0.00      SA    
ATOM   3009  HE1 TYR S 189     -19.254  21.247 -42.666  0.00  0.00      SA    
ATOM   3010  CZ  TYR S 189     -17.276  20.814 -43.372  0.00  0.00      SA    
ATOM   3011  OH  TYR S 189     -17.705  19.628 -44.013  0.00  0.00      SA    
ATOM   3012  HH  TYR S 189     -18.622  19.412 -43.830  0.00  0.00      SA    
ATOM   3013  CD2 TYR S 189     -15.518  22.292 -42.752  0.00  0.00      SA    
ATOM   3014  HD2 TYR S 189     -14.461  22.499 -42.821  0.00  0.00      SA    
ATOM   3015  CE2 TYR S 189     -15.931  21.195 -43.464  0.00  0.00      SA    
ATOM   3016  HE2 TYR S 189     -15.229  20.654 -44.080  0.00  0.00      SA    
ATOM   3017  C   TYR S 189     -15.138  24.833 -38.801  0.00  0.00      SA    
ATOM   3018  O   TYR S 189     -13.949  25.111 -38.934  0.00  0.00      SA    
ATOM   3019  N   GLU S 190     -15.895  25.357 -37.780  0.00  0.00      SA    
ATOM   3020  HN  GLU S 190     -16.786  25.038 -37.465  0.00  0.00      SA    
ATOM   3021  CA  GLU S 190     -15.335  26.444 -36.924  0.00  0.00      SA    
ATOM   3022  HA  GLU S 190     -14.889  27.092 -37.663  0.00  0.00      SA    
ATOM   3023  CB  GLU S 190     -16.306  27.283 -36.089  0.00  0.00      SA    
ATOM   3024  HB1 GLU S 190     -16.813  27.947 -36.822  0.00  0.00      SA    
ATOM   3025  HB2 GLU S 190     -17.085  26.624 -35.650  0.00  0.00      SA    
ATOM   3026  CG  GLU S 190     -15.831  28.243 -35.011  0.00  0.00      SA    
ATOM   3027  HG1 GLU S 190     -15.430  27.529 -34.260  0.00  0.00      SA    
ATOM   3028  HG2 GLU S 190     -15.087  28.946 -35.444  0.00  0.00      SA    
ATOM   3029  CD  GLU S 190     -16.922  29.074 -34.382  0.00  0.00      SA    
ATOM   3030  OE1 GLU S 190     -17.866  28.546 -33.757  0.00  0.00      SA    
ATOM   3031  OE2 GLU S 190     -16.800  30.324 -34.547  0.00  0.00      SA    
ATOM   3032  C   GLU S 190     -14.160  25.971 -35.982  0.00  0.00      SA    
ATOM   3033  O   GLU S 190     -14.413  25.077 -35.175  0.00  0.00      SA    
ATOM   3034  N   VAL S 191     -12.946  26.458 -36.134  0.00  0.00      SA    
ATOM   3035  HN  VAL S 191     -12.760  26.974 -36.966  0.00  0.00      SA    
ATOM   3036  CA  VAL S 191     -11.850  26.136 -35.170  0.00  0.00      SA    
ATOM   3037  HA  VAL S 191     -12.077  25.181 -34.721  0.00  0.00      SA    
ATOM   3038  CB  VAL S 191     -10.592  25.832 -36.007  0.00  0.00      SA    
ATOM   3039  HB  VAL S 191     -10.392  26.638 -36.745  0.00  0.00      SA    
ATOM   3040  CG1 VAL S 191      -9.376  25.581 -35.166  0.00  0.00      SA    
ATOM   3041 HG11 VAL S 191      -8.887  26.481 -34.734  0.00  0.00      SA    
ATOM   3042 HG12 VAL S 191      -9.455  24.762 -34.420  0.00  0.00      SA    
ATOM   3043 HG13 VAL S 191      -8.535  25.314 -35.840  0.00  0.00      SA    
ATOM   3044  CG2 VAL S 191     -10.891  24.487 -36.814  0.00  0.00      SA    
ATOM   3045 HG21 VAL S 191      -9.981  24.245 -37.403  0.00  0.00      SA    
ATOM   3046 HG22 VAL S 191     -11.060  23.668 -36.082  0.00  0.00      SA    
ATOM   3047 HG23 VAL S 191     -11.684  24.638 -37.578  0.00  0.00      SA    
ATOM   3048  C   VAL S 191     -11.537  27.341 -34.218  0.00  0.00      SA    
ATOM   3049  O   VAL S 191     -11.076  28.406 -34.549  0.00  0.00      SA    
ATOM   3050  N   ASN S 192     -11.797  27.077 -32.921  0.00  0.00      SA    
ATOM   3051  HN  ASN S 192     -12.008  26.149 -32.622  0.00  0.00      SA    
ATOM   3052  CA  ASN S 192     -11.536  28.031 -31.872  0.00  0.00      SA    
ATOM   3053  HA  ASN S 192     -11.439  29.062 -32.179  0.00  0.00      SA    
ATOM   3054  CB  ASN S 192     -12.661  27.968 -30.807  0.00  0.00      SA    
ATOM   3055  HB1 ASN S 192     -12.697  26.903 -30.493  0.00  0.00      SA    
ATOM   3056  HB2 ASN S 192     -12.473  28.603 -29.916  0.00  0.00      SA    
ATOM   3057  CG  ASN S 192     -13.940  28.421 -31.569  0.00  0.00      SA    
ATOM   3058  OD1 ASN S 192     -14.058  29.307 -32.384  0.00  0.00      SA    
ATOM   3059  ND2 ASN S 192     -14.993  27.747 -31.064  0.00  0.00      SA    
ATOM   3060 HD21 ASN S 192     -15.919  28.040 -31.302  0.00  0.00      SA    
ATOM   3061 HD22 ASN S 192     -15.016  27.231 -30.207  0.00  0.00      SA    
ATOM   3062  C   ASN S 192     -10.231  27.651 -31.204  0.00  0.00      SA    
ATOM   3063  O   ASN S 192      -9.817  28.323 -30.257  0.00  0.00      SA    
ATOM   3064  N   GLY S 193      -9.608  26.531 -31.711  0.00  0.00      SA    
ATOM   3065  HN  GLY S 193     -10.089  26.013 -32.415  0.00  0.00      SA    
ATOM   3066  CA  GLY S 193      -8.341  25.934 -31.408  0.00  0.00      SA    
ATOM   3067  HA1 GLY S 193      -8.395  25.695 -30.356  0.00  0.00      SA    
ATOM   3068  HA2 GLY S 193      -8.097  25.060 -31.994  0.00  0.00      SA    
ATOM   3069  C   GLY S 193      -7.114  26.868 -31.665  0.00  0.00      SA    
ATOM   3070  O   GLY S 193      -7.296  28.016 -31.853  0.00  0.00      SA    
ATOM   3071  N   VAL S 194      -5.840  26.403 -31.667  0.00  0.00      SA    
ATOM   3072  HN  VAL S 194      -5.647  25.472 -31.367  0.00  0.00      SA    
ATOM   3073  CA  VAL S 194      -4.612  27.139 -32.074  0.00  0.00      SA    
ATOM   3074  HA  VAL S 194      -4.276  27.619 -31.167  0.00  0.00      SA    
ATOM   3075  CB  VAL S 194      -3.462  26.101 -32.350  0.00  0.00      SA    
ATOM   3076  HB  VAL S 194      -3.376  25.486 -31.429  0.00  0.00      SA    
ATOM   3077  CG1 VAL S 194      -3.804  25.196 -33.544  0.00  0.00      SA    
ATOM   3078 HG11 VAL S 194      -2.964  24.479 -33.665  0.00  0.00      SA    
ATOM   3079 HG12 VAL S 194      -4.713  24.567 -33.434  0.00  0.00      SA    
ATOM   3080 HG13 VAL S 194      -3.944  25.849 -34.432  0.00  0.00      SA    
ATOM   3081  CG2 VAL S 194      -2.157  26.835 -32.683  0.00  0.00      SA    
ATOM   3082 HG21 VAL S 194      -1.315  26.114 -32.754  0.00  0.00      SA    
ATOM   3083 HG22 VAL S 194      -2.168  27.490 -33.580  0.00  0.00      SA    
ATOM   3084 HG23 VAL S 194      -1.720  27.531 -31.936  0.00  0.00      SA    
ATOM   3085  C   VAL S 194      -4.702  28.367 -33.072  0.00  0.00      SA    
ATOM   3086  O   VAL S 194      -5.068  28.196 -34.223  0.00  0.00      SA    
ATOM   3087  N   ASP S 195      -4.214  29.491 -32.560  0.00  0.00      SA    
ATOM   3088  HN  ASP S 195      -3.845  29.638 -31.645  0.00  0.00      SA    
ATOM   3089  CA  ASP S 195      -4.180  30.708 -33.355  0.00  0.00      SA    
ATOM   3090  HA  ASP S 195      -5.206  30.881 -33.643  0.00  0.00      SA    
ATOM   3091  CB  ASP S 195      -3.728  31.901 -32.517  0.00  0.00      SA    
ATOM   3092  HB1 ASP S 195      -2.739  31.688 -32.058  0.00  0.00      SA    
ATOM   3093  HB2 ASP S 195      -3.606  32.745 -33.229  0.00  0.00      SA    
ATOM   3094  CG  ASP S 195      -4.787  32.335 -31.474  0.00  0.00      SA    
ATOM   3095  OD1 ASP S 195      -4.415  33.197 -30.586  0.00  0.00      SA    
ATOM   3096  OD2 ASP S 195      -5.960  31.889 -31.565  0.00  0.00      SA    
ATOM   3097  C   ASP S 195      -3.258  30.506 -34.605  0.00  0.00      SA    
ATOM   3098  O   ASP S 195      -2.099  30.039 -34.553  0.00  0.00      SA    
ATOM   3099  N   GLY S 196      -3.655  30.895 -35.844  0.00  0.00      SA    
ATOM   3100  HN  GLY S 196      -4.624  31.093 -35.971  0.00  0.00      SA    
ATOM   3101  CA  GLY S 196      -2.795  30.756 -37.119  0.00  0.00      SA    
ATOM   3102  HA1 GLY S 196      -2.855  31.702 -37.638  0.00  0.00      SA    
ATOM   3103  HA2 GLY S 196      -1.786  30.403 -36.961  0.00  0.00      SA    
ATOM   3104  C   GLY S 196      -3.473  29.751 -37.945  0.00  0.00      SA    
ATOM   3105  O   GLY S 196      -3.412  29.747 -39.159  0.00  0.00      SA    
ATOM   3106  N   TYR S 197      -4.295  28.894 -37.250  0.00  0.00      SA    
ATOM   3107  HN  TYR S 197      -4.246  28.821 -36.257  0.00  0.00      SA    
ATOM   3108  CA  TYR S 197      -5.023  27.812 -37.817  0.00  0.00      SA    
ATOM   3109  HA  TYR S 197      -4.848  27.828 -38.883  0.00  0.00      SA    
ATOM   3110  CB  TYR S 197      -4.592  26.556 -37.205  0.00  0.00      SA    
ATOM   3111  HB1 TYR S 197      -4.640  26.683 -36.103  0.00  0.00      SA    
ATOM   3112  HB2 TYR S 197      -5.177  25.640 -37.437  0.00  0.00      SA    
ATOM   3113  CG  TYR S 197      -3.168  26.280 -37.598  0.00  0.00      SA    
ATOM   3114  CD1 TYR S 197      -2.126  26.375 -36.596  0.00  0.00      SA    
ATOM   3115  HD1 TYR S 197      -2.304  26.843 -35.640  0.00  0.00      SA    
ATOM   3116  CE1 TYR S 197      -0.787  26.067 -36.980  0.00  0.00      SA    
ATOM   3117  HE1 TYR S 197       0.076  26.329 -36.386  0.00  0.00      SA    
ATOM   3118  CZ  TYR S 197      -0.525  25.700 -38.346  0.00  0.00      SA    
ATOM   3119  OH  TYR S 197       0.769  25.326 -38.709  0.00  0.00      SA    
ATOM   3120  HH  TYR S 197       0.764  24.903 -39.571  0.00  0.00      SA    
ATOM   3121  CD2 TYR S 197      -2.878  25.781 -38.852  0.00  0.00      SA    
ATOM   3122  HD2 TYR S 197      -3.740  25.628 -39.484  0.00  0.00      SA    
ATOM   3123  CE2 TYR S 197      -1.569  25.549 -39.256  0.00  0.00      SA    
ATOM   3124  HE2 TYR S 197      -1.395  25.304 -40.293  0.00  0.00      SA    
ATOM   3125  C   TYR S 197      -6.613  27.886 -37.569  0.00  0.00      SA    
ATOM   3126  O   TYR S 197      -7.413  27.114 -38.107  0.00  0.00      SA    
ATOM   3127  N   ASP S 198      -7.031  28.832 -36.737  0.00  0.00      SA    
ATOM   3128  HN  ASP S 198      -6.381  29.389 -36.224  0.00  0.00      SA    
ATOM   3129  CA  ASP S 198      -8.399  29.266 -36.424  0.00  0.00      SA    
ATOM   3130  HA  ASP S 198      -9.029  28.437 -36.139  0.00  0.00      SA    
ATOM   3131  CB  ASP S 198      -8.403  30.352 -35.313  0.00  0.00      SA    
ATOM   3132  HB1 ASP S 198      -9.467  30.494 -35.025  0.00  0.00      SA    
ATOM   3133  HB2 ASP S 198      -7.933  29.931 -34.398  0.00  0.00      SA    
ATOM   3134  CG  ASP S 198      -7.695  31.644 -35.598  0.00  0.00      SA    
ATOM   3135  OD1 ASP S 198      -8.235  32.752 -35.352  0.00  0.00      SA    
ATOM   3136  OD2 ASP S 198      -6.421  31.518 -35.861  0.00  0.00      SA    
ATOM   3137  C   ASP S 198      -9.101  29.719 -37.715  0.00  0.00      SA    
ATOM   3138  O   ASP S 198      -8.615  30.328 -38.656  0.00  0.00      SA    
ATOM   3139  N   TYR S 199     -10.389  29.360 -37.802  0.00  0.00      SA    
ATOM   3140  HN  TYR S 199     -10.886  29.014 -37.010  0.00  0.00      SA    
ATOM   3141  CA  TYR S 199     -11.202  29.364 -39.028  0.00  0.00      SA    
ATOM   3142  HA  TYR S 199     -11.011  30.181 -39.709  0.00  0.00      SA    
ATOM   3143  CB  TYR S 199     -11.139  27.976 -39.685  0.00  0.00      SA    
ATOM   3144  HB1 TYR S 199     -10.113  27.659 -39.970  0.00  0.00      SA    
ATOM   3145  HB2 TYR S 199     -11.657  27.174 -39.117  0.00  0.00      SA    
ATOM   3146  CG  TYR S 199     -11.879  28.132 -40.992  0.00  0.00      SA    
ATOM   3147  CD1 TYR S 199     -13.147  27.663 -41.143  0.00  0.00      SA    
ATOM   3148  HD1 TYR S 199     -13.707  27.240 -40.323  0.00  0.00      SA    
ATOM   3149  CE1 TYR S 199     -13.865  27.854 -42.396  0.00  0.00      SA    
ATOM   3150  HE1 TYR S 199     -14.890  27.516 -42.450  0.00  0.00      SA    
ATOM   3151  CZ  TYR S 199     -13.179  28.432 -43.489  0.00  0.00      SA    
ATOM   3152  OH  TYR S 199     -13.672  28.504 -44.756  0.00  0.00      SA    
ATOM   3153  HH  TYR S 199     -13.001  28.998 -45.234  0.00  0.00      SA    
ATOM   3154  CD2 TYR S 199     -11.255  28.760 -42.084  0.00  0.00      SA    
ATOM   3155  HD2 TYR S 199     -10.228  29.080 -41.985  0.00  0.00      SA    
ATOM   3156  CE2 TYR S 199     -11.883  28.869 -43.350  0.00  0.00      SA    
ATOM   3157  HE2 TYR S 199     -11.233  29.068 -44.189  0.00  0.00      SA    
ATOM   3158  C   TYR S 199     -12.580  29.800 -38.515  0.00  0.00      SA    
ATOM   3159  O   TYR S 199     -13.052  29.138 -37.564  0.00  0.00      SA    
ATOM   3160  N   SER S 200     -13.179  30.837 -38.917  0.00  0.00      SA    
ATOM   3161  HN  SER S 200     -12.682  31.411 -39.563  0.00  0.00      SA    
ATOM   3162  CA  SER S 200     -14.516  31.284 -38.555  0.00  0.00      SA    
ATOM   3163  HA  SER S 200     -14.675  30.910 -37.554  0.00  0.00      SA    
ATOM   3164  CB  SER S 200     -14.507  32.824 -38.354  0.00  0.00      SA    
ATOM   3165  HB1 SER S 200     -13.878  33.207 -37.521  0.00  0.00      SA    
ATOM   3166  HB2 SER S 200     -14.033  33.302 -39.237  0.00  0.00      SA    
ATOM   3167  OG  SER S 200     -15.828  33.413 -38.273  0.00  0.00      SA    
ATOM   3168  HG1 SER S 200     -16.187  33.074 -37.450  0.00  0.00      SA    
ATOM   3169  C   SER S 200     -15.623  30.769 -39.502  0.00  0.00      SA    
ATOM   3170  O   SER S 200     -15.340  30.377 -40.609  0.00  0.00      SA    
ATOM   3171  N   ARG S 201     -16.847  30.727 -38.973  0.00  0.00      SA    
ATOM   3172  HN  ARG S 201     -16.910  31.272 -38.141  0.00  0.00      SA    
ATOM   3173  CA  ARG S 201     -18.072  30.408 -39.711  0.00  0.00      SA    
ATOM   3174  HA  ARG S 201     -17.854  29.418 -40.084  0.00  0.00      SA    
ATOM   3175  CB  ARG S 201     -19.279  30.334 -38.764  0.00  0.00      SA    
ATOM   3176  HB1 ARG S 201     -19.545  31.296 -38.276  0.00  0.00      SA    
ATOM   3177  HB2 ARG S 201     -20.198  29.847 -39.153  0.00  0.00      SA    
ATOM   3178  CG  ARG S 201     -18.999  29.383 -37.508  0.00  0.00      SA    
ATOM   3179  HG1 ARG S 201     -18.458  28.484 -37.874  0.00  0.00      SA    
ATOM   3180  HG2 ARG S 201     -18.269  29.887 -36.839  0.00  0.00      SA    
ATOM   3181  CD  ARG S 201     -20.086  28.894 -36.554  0.00  0.00      SA    
ATOM   3182  HD1 ARG S 201     -20.732  28.118 -37.017  0.00  0.00      SA    
ATOM   3183  HD2 ARG S 201     -19.785  28.472 -35.571  0.00  0.00      SA    
ATOM   3184  NE  ARG S 201     -20.986  30.061 -36.149  0.00  0.00      SA    
ATOM   3185  HE  ARG S 201     -21.777  30.309 -36.709  0.00  0.00      SA    
ATOM   3186  CZ  ARG S 201     -20.740  30.845 -35.108  0.00  0.00      SA    
ATOM   3187  NH1 ARG S 201     -19.686  30.852 -34.307  0.00  0.00      SA    
ATOM   3188 HH11 ARG S 201     -18.933  30.206 -34.429  0.00  0.00      SA    
ATOM   3189 HH12 ARG S 201     -19.716  31.689 -33.760  0.00  0.00      SA    
ATOM   3190  NH2 ARG S 201     -21.635  31.769 -34.858  0.00  0.00      SA    
ATOM   3191 HH21 ARG S 201     -22.573  31.631 -35.176  0.00  0.00      SA    
ATOM   3192 HH22 ARG S 201     -21.540  32.507 -34.190  0.00  0.00      SA    
ATOM   3193  C   ARG S 201     -18.369  31.497 -40.800  0.00  0.00      SA    
ATOM   3194  O   ARG S 201     -18.917  31.110 -41.830  0.00  0.00      SA    
ATOM   3195  N   GLY S 202     -18.091  32.783 -40.518  0.00  0.00      SA    
ATOM   3196  HN  GLY S 202     -17.614  33.076 -39.694  0.00  0.00      SA    
ATOM   3197  CA  GLY S 202     -18.302  33.795 -41.492  0.00  0.00      SA    
ATOM   3198  HA1 GLY S 202     -19.338  33.684 -41.777  0.00  0.00      SA    
ATOM   3199  HA2 GLY S 202     -18.073  34.747 -41.035  0.00  0.00      SA    
ATOM   3200  C   GLY S 202     -17.412  33.716 -42.676  0.00  0.00      SA    
ATOM   3201  O   GLY S 202     -17.626  34.279 -43.757  0.00  0.00      SA    
ATOM   3202  N   GLN S 203     -16.178  32.992 -42.486  0.00  0.00      SA    
ATOM   3203  HN  GLN S 203     -15.892  32.527 -41.651  0.00  0.00      SA    
ATOM   3204  CA  GLN S 203     -15.258  32.644 -43.576  0.00  0.00      SA    
ATOM   3205  HA  GLN S 203     -15.098  33.627 -43.993  0.00  0.00      SA    
ATOM   3206  CB  GLN S 203     -13.820  32.190 -43.101  0.00  0.00      SA    
ATOM   3207  HB1 GLN S 203     -13.997  31.257 -42.525  0.00  0.00      SA    
ATOM   3208  HB2 GLN S 203     -13.219  31.801 -43.950  0.00  0.00      SA    
ATOM   3209  CG  GLN S 203     -13.124  33.373 -42.490  0.00  0.00      SA    
ATOM   3210  HG1 GLN S 203     -13.003  34.234 -43.182  0.00  0.00      SA    
ATOM   3211  HG2 GLN S 203     -13.755  33.837 -41.701  0.00  0.00      SA    
ATOM   3212  CD  GLN S 203     -11.799  32.924 -41.892  0.00  0.00      SA    
ATOM   3213  OE1 GLN S 203     -11.683  32.530 -40.692  0.00  0.00      SA    
ATOM   3214  NE2 GLN S 203     -10.720  33.050 -42.695  0.00  0.00      SA    
ATOM   3215 HE21 GLN S 203      -9.846  32.874 -42.240  0.00  0.00      SA    
ATOM   3216 HE22 GLN S 203     -10.783  33.008 -43.692  0.00  0.00      SA    
ATOM   3217  C   GLN S 203     -15.804  31.728 -44.516  0.00  0.00      SA    
ATOM   3218  O   GLN S 203     -15.653  31.857 -45.744  0.00  0.00      SA    
ATOM   3219  N   LEU S 204     -16.419  30.625 -44.003  0.00  0.00      SA    
ATOM   3220  HN  LEU S 204     -16.521  30.577 -43.012  0.00  0.00      SA    
ATOM   3221  CA  LEU S 204     -16.898  29.522 -44.830  0.00  0.00      SA    
ATOM   3222  HA  LEU S 204     -16.043  29.161 -45.383  0.00  0.00      SA    
ATOM   3223  CB  LEU S 204     -17.433  28.298 -43.898  0.00  0.00      SA    
ATOM   3224  HB1 LEU S 204     -16.556  27.833 -43.399  0.00  0.00      SA    
ATOM   3225  HB2 LEU S 204     -18.082  28.740 -43.112  0.00  0.00      SA    
ATOM   3226  CG  LEU S 204     -18.134  27.111 -44.608  0.00  0.00      SA    
ATOM   3227  HG  LEU S 204     -19.094  27.444 -45.058  0.00  0.00      SA    
ATOM   3228  CD1 LEU S 204     -17.219  26.482 -45.748  0.00  0.00      SA    
ATOM   3229 HD11 LEU S 204     -17.450  26.947 -46.730  0.00  0.00      SA    
ATOM   3230 HD12 LEU S 204     -16.178  26.302 -45.404  0.00  0.00      SA    
ATOM   3231 HD13 LEU S 204     -17.710  25.497 -45.894  0.00  0.00      SA    
ATOM   3232  CD2 LEU S 204     -18.522  25.961 -43.541  0.00  0.00      SA    
ATOM   3233 HD21 LEU S 204     -17.561  25.525 -43.193  0.00  0.00      SA    
ATOM   3234 HD22 LEU S 204     -19.112  26.447 -42.734  0.00  0.00      SA    
ATOM   3235 HD23 LEU S 204     -19.099  25.149 -44.032  0.00  0.00      SA    
ATOM   3236  C   LEU S 204     -17.880  29.858 -45.928  0.00  0.00      SA    
ATOM   3237  O   LEU S 204     -17.880  29.429 -47.056  0.00  0.00      SA    
ATOM   3238  N   ILE S 205     -18.855  30.682 -45.625  0.00  0.00      SA    
ATOM   3239  HN  ILE S 205     -19.063  31.002 -44.704  0.00  0.00      SA    
ATOM   3240  CA  ILE S 205     -19.821  31.214 -46.644  0.00  0.00      SA    
ATOM   3241  HA  ILE S 205     -20.297  30.349 -47.080  0.00  0.00      SA    
ATOM   3242  CB  ILE S 205     -20.980  32.025 -46.040  0.00  0.00      SA    
ATOM   3243  HB  ILE S 205     -21.533  31.345 -45.358  0.00  0.00      SA    
ATOM   3244  CG2 ILE S 205     -20.349  33.165 -45.272  0.00  0.00      SA    
ATOM   3245 HG21 ILE S 205     -20.981  33.648 -44.496  0.00  0.00      SA    
ATOM   3246 HG22 ILE S 205     -19.470  32.743 -44.741  0.00  0.00      SA    
ATOM   3247 HG23 ILE S 205     -20.123  33.981 -45.992  0.00  0.00      SA    
ATOM   3248  CG1 ILE S 205     -22.102  32.583 -47.045  0.00  0.00      SA    
ATOM   3249 HG11 ILE S 205     -21.681  33.546 -47.405  0.00  0.00      SA    
ATOM   3250 HG12 ILE S 205     -22.217  31.838 -47.861  0.00  0.00      SA    
ATOM   3251  CD  ILE S 205     -23.406  32.889 -46.372  0.00  0.00      SA    
ATOM   3252  HD1 ILE S 205     -24.191  33.272 -47.059  0.00  0.00      SA    
ATOM   3253  HD2 ILE S 205     -23.771  31.976 -45.855  0.00  0.00      SA    
ATOM   3254  HD3 ILE S 205     -23.158  33.701 -45.655  0.00  0.00      SA    
ATOM   3255  C   ILE S 205     -19.132  31.977 -47.846  0.00  0.00      SA    
ATOM   3256  O   ILE S 205     -19.500  31.840 -49.008  0.00  0.00      SA    
ATOM   3257  N   GLU S 206     -18.059  32.717 -47.580  0.00  0.00      SA    
ATOM   3258  HN  GLU S 206     -17.705  32.788 -46.650  0.00  0.00      SA    
ATOM   3259  CA  GLU S 206     -17.340  33.448 -48.574  0.00  0.00      SA    
ATOM   3260  HA  GLU S 206     -17.996  33.538 -49.427  0.00  0.00      SA    
ATOM   3261  CB  GLU S 206     -16.824  34.843 -48.048  0.00  0.00      SA    
ATOM   3262  HB1 GLU S 206     -16.580  35.473 -48.930  0.00  0.00      SA    
ATOM   3263  HB2 GLU S 206     -17.699  35.338 -47.577  0.00  0.00      SA    
ATOM   3264  CG  GLU S 206     -15.757  34.693 -46.990  0.00  0.00      SA    
ATOM   3265  HG1 GLU S 206     -16.338  34.349 -46.108  0.00  0.00      SA    
ATOM   3266  HG2 GLU S 206     -15.044  33.899 -47.296  0.00  0.00      SA    
ATOM   3267  CD  GLU S 206     -15.157  36.030 -46.750  0.00  0.00      SA    
ATOM   3268  OE1 GLU S 206     -13.896  36.214 -46.955  0.00  0.00      SA    
ATOM   3269  OE2 GLU S 206     -15.852  37.037 -46.462  0.00  0.00      SA    
ATOM   3270  C   GLU S 206     -16.143  32.752 -49.159  0.00  0.00      SA    
ATOM   3271  O   GLU S 206     -15.633  33.069 -50.260  0.00  0.00      SA    
ATOM   3272  N   ASP S 207     -15.612  31.604 -48.576  0.00  0.00      SA    
ATOM   3273  HN  ASP S 207     -15.779  31.450 -47.605  0.00  0.00      SA    
ATOM   3274  CA  ASP S 207     -14.664  30.696 -49.279  0.00  0.00      SA    
ATOM   3275  HA  ASP S 207     -13.938  31.250 -49.856  0.00  0.00      SA    
ATOM   3276  CB  ASP S 207     -13.816  29.823 -48.283  0.00  0.00      SA    
ATOM   3277  HB1 ASP S 207     -14.415  29.442 -47.429  0.00  0.00      SA    
ATOM   3278  HB2 ASP S 207     -13.387  29.071 -48.980  0.00  0.00      SA    
ATOM   3279  CG  ASP S 207     -12.683  30.639 -47.665  0.00  0.00      SA    
ATOM   3280  OD1 ASP S 207     -12.062  31.496 -48.267  0.00  0.00      SA    
ATOM   3281  OD2 ASP S 207     -12.436  30.277 -46.477  0.00  0.00      SA    
ATOM   3282  C   ASP S 207     -15.384  29.803 -50.329  0.00  0.00      SA    
ATOM   3283  O   ASP S 207     -14.899  29.438 -51.384  0.00  0.00      SA    
ATOM   3284  N   VAL S 208     -16.642  29.557 -50.002  0.00  0.00      SA    
ATOM   3285  HN  VAL S 208     -16.875  29.712 -49.045  0.00  0.00      SA    
ATOM   3286  CA  VAL S 208     -17.443  28.880 -51.053  0.00  0.00      SA    
ATOM   3287  HA  VAL S 208     -16.828  28.118 -51.509  0.00  0.00      SA    
ATOM   3288  CB  VAL S 208     -18.604  28.224 -50.382  0.00  0.00      SA    
ATOM   3289  HB  VAL S 208     -19.052  29.038 -49.774  0.00  0.00      SA    
ATOM   3290  CG1 VAL S 208     -19.693  27.913 -51.460  0.00  0.00      SA    
ATOM   3291 HG11 VAL S 208     -20.602  27.378 -51.111  0.00  0.00      SA    
ATOM   3292 HG12 VAL S 208     -20.036  28.935 -51.730  0.00  0.00      SA    
ATOM   3293 HG13 VAL S 208     -19.239  27.373 -52.319  0.00  0.00      SA    
ATOM   3294  CG2 VAL S 208     -18.220  26.964 -49.536  0.00  0.00      SA    
ATOM   3295 HG21 VAL S 208     -19.107  26.429 -49.134  0.00  0.00      SA    
ATOM   3296 HG22 VAL S 208     -17.690  26.197 -50.141  0.00  0.00      SA    
ATOM   3297 HG23 VAL S 208     -17.592  27.318 -48.690  0.00  0.00      SA    
ATOM   3298  C   VAL S 208     -17.875  29.882 -52.197  0.00  0.00      SA    
ATOM   3299  O   VAL S 208     -17.964  29.509 -53.361  0.00  0.00      SA    
ATOM   3300  N   GLU S 209     -18.080  31.202 -51.928  0.00  0.00      SA    
ATOM   3301  HN  GLU S 209     -17.999  31.518 -50.986  0.00  0.00      SA    
ATOM   3302  CA  GLU S 209     -18.324  32.238 -52.893  0.00  0.00      SA    
ATOM   3303  HA  GLU S 209     -19.075  31.841 -53.558  0.00  0.00      SA    
ATOM   3304  CB  GLU S 209     -18.956  33.561 -52.315  0.00  0.00      SA    
ATOM   3305  HB1 GLU S 209     -18.137  33.891 -51.640  0.00  0.00      SA    
ATOM   3306  HB2 GLU S 209     -19.186  34.261 -53.147  0.00  0.00      SA    
ATOM   3307  CG  GLU S 209     -20.227  33.300 -51.424  0.00  0.00      SA    
ATOM   3308  HG1 GLU S 209     -20.356  32.202 -51.316  0.00  0.00      SA    
ATOM   3309  HG2 GLU S 209     -20.026  33.686 -50.402  0.00  0.00      SA    
ATOM   3310  CD  GLU S 209     -21.608  33.753 -52.045  0.00  0.00      SA    
ATOM   3311  OE1 GLU S 209     -21.997  34.958 -51.726  0.00  0.00      SA    
ATOM   3312  OE2 GLU S 209     -22.314  33.002 -52.756  0.00  0.00      SA    
ATOM   3313  C   GLU S 209     -17.158  32.423 -53.769  0.00  0.00      SA    
ATOM   3314  O   GLU S 209     -17.126  32.593 -54.991  0.00  0.00      SA    
ATOM   3315  N   HSE S 210     -15.970  32.414 -53.133  0.00  0.00      SA    
ATOM   3316  HN  HSE S 210     -15.867  32.773 -52.208  0.00  0.00      SA    
ATOM   3317  CA  HSE S 210     -14.701  32.402 -53.864  0.00  0.00      SA    
ATOM   3318  HA  HSE S 210     -14.774  33.261 -54.515  0.00  0.00      SA    
ATOM   3319  CB  HSE S 210     -13.508  32.700 -52.922  0.00  0.00      SA    
ATOM   3320  HB1 HSE S 210     -13.836  33.510 -52.236  0.00  0.00      SA    
ATOM   3321  HB2 HSE S 210     -13.253  31.853 -52.249  0.00  0.00      SA    
ATOM   3322  ND1 HSE S 210     -10.996  32.943 -53.027  0.00  0.00      SA    
ATOM   3323  CG  HSE S 210     -12.210  33.044 -53.689  0.00  0.00      SA    
ATOM   3324  CE1 HSE S 210     -10.140  33.485 -53.926  0.00  0.00      SA    
ATOM   3325  HE1 HSE S 210      -9.067  33.367 -53.776  0.00  0.00      SA    
ATOM   3326  NE2 HSE S 210     -10.817  33.897 -55.110  0.00  0.00      SA    
ATOM   3327  HE2 HSE S 210     -10.386  34.188 -55.965  0.00  0.00      SA    
ATOM   3328  CD2 HSE S 210     -12.097  33.631 -54.870  0.00  0.00      SA    
ATOM   3329  HD2 HSE S 210     -12.905  33.858 -55.554  0.00  0.00      SA    
ATOM   3330  C   HSE S 210     -14.431  31.207 -54.754  0.00  0.00      SA    
ATOM   3331  O   HSE S 210     -13.973  31.305 -55.878  0.00  0.00      SA    
ATOM   3332  N   THR S 211     -14.681  29.991 -54.205  0.00  0.00      SA    
ATOM   3333  HN  THR S 211     -15.021  29.847 -53.279  0.00  0.00      SA    
ATOM   3334  CA  THR S 211     -14.317  28.746 -54.958  0.00  0.00      SA    
ATOM   3335  HA  THR S 211     -13.290  28.839 -55.278  0.00  0.00      SA    
ATOM   3336  CB  THR S 211     -14.255  27.436 -54.254  0.00  0.00      SA    
ATOM   3337  HB  THR S 211     -14.371  26.496 -54.834  0.00  0.00      SA    
ATOM   3338  OG1 THR S 211     -15.423  27.457 -53.359  0.00  0.00      SA    
ATOM   3339  HG1 THR S 211     -15.342  28.096 -52.647  0.00  0.00      SA    
ATOM   3340  CG2 THR S 211     -13.050  27.255 -53.369  0.00  0.00      SA    
ATOM   3341 HG21 THR S 211     -13.071  26.277 -52.841  0.00  0.00      SA    
ATOM   3342 HG22 THR S 211     -12.161  27.114 -54.021  0.00  0.00      SA    
ATOM   3343 HG23 THR S 211     -13.017  28.108 -52.659  0.00  0.00      SA    
ATOM   3344  C   THR S 211     -15.131  28.458 -56.170  0.00  0.00      SA    
ATOM   3345  O   THR S 211     -14.737  27.815 -57.158  0.00  0.00      SA    
ATOM   3346  N   PHE S 212     -16.356  29.093 -56.132  0.00  0.00      SA    
ATOM   3347  HN  PHE S 212     -16.690  29.451 -55.264  0.00  0.00      SA    
ATOM   3348  CA  PHE S 212     -17.324  28.980 -57.205  0.00  0.00      SA    
ATOM   3349  HA  PHE S 212     -17.399  27.912 -57.349  0.00  0.00      SA    
ATOM   3350  CB  PHE S 212     -18.802  29.367 -56.668  0.00  0.00      SA    
ATOM   3351  HB1 PHE S 212     -19.103  28.704 -55.829  0.00  0.00      SA    
ATOM   3352  HB2 PHE S 212     -18.689  30.398 -56.269  0.00  0.00      SA    
ATOM   3353  CG  PHE S 212     -19.751  29.349 -57.818  0.00  0.00      SA    
ATOM   3354  CD1 PHE S 212     -19.975  28.184 -58.584  0.00  0.00      SA    
ATOM   3355  HD1 PHE S 212     -19.631  27.216 -58.252  0.00  0.00      SA    
ATOM   3356  CE1 PHE S 212     -20.798  28.261 -59.681  0.00  0.00      SA    
ATOM   3357  HE1 PHE S 212     -21.099  27.374 -60.219  0.00  0.00      SA    
ATOM   3358  CZ  PHE S 212     -21.329  29.531 -60.118  0.00  0.00      SA    
ATOM   3359  HZ  PHE S 212     -21.882  29.569 -61.045  0.00  0.00      SA    
ATOM   3360  CD2 PHE S 212     -20.300  30.541 -58.231  0.00  0.00      SA    
ATOM   3361  HD2 PHE S 212     -20.069  31.443 -57.685  0.00  0.00      SA    
ATOM   3362  CE2 PHE S 212     -21.151  30.604 -59.312  0.00  0.00      SA    
ATOM   3363  HE2 PHE S 212     -21.436  31.623 -59.527  0.00  0.00      SA    
ATOM   3364  C   PHE S 212     -16.968  29.587 -58.568  0.00  0.00      SA    
ATOM   3365  O   PHE S 212     -17.128  29.028 -59.667  0.00  0.00      SA    
ATOM   3366  N   GLU S 213     -16.293  30.730 -58.409  0.00  0.00      SA    
ATOM   3367  HN  GLU S 213     -16.112  31.134 -57.516  0.00  0.00      SA    
ATOM   3368  CA  GLU S 213     -15.733  31.513 -59.524  0.00  0.00      SA    
ATOM   3369  HA  GLU S 213     -16.508  32.033 -60.067  0.00  0.00      SA    
ATOM   3370  CB  GLU S 213     -14.912  32.634 -58.859  0.00  0.00      SA    
ATOM   3371  HB1 GLU S 213     -14.047  32.288 -58.253  0.00  0.00      SA    
ATOM   3372  HB2 GLU S 213     -14.559  33.224 -59.732  0.00  0.00      SA    
ATOM   3373  CG  GLU S 213     -15.720  33.630 -58.031  0.00  0.00      SA    
ATOM   3374  HG1 GLU S 213     -16.758  33.345 -58.306  0.00  0.00      SA    
ATOM   3375  HG2 GLU S 213     -15.574  33.360 -56.963  0.00  0.00      SA    
ATOM   3376  CD  GLU S 213     -15.383  35.053 -58.189  0.00  0.00      SA    
ATOM   3377  OE1 GLU S 213     -15.892  35.908 -57.405  0.00  0.00      SA    
ATOM   3378  OE2 GLU S 213     -14.604  35.439 -59.099  0.00  0.00      SA    
ATOM   3379  C   GLU S 213     -14.787  30.743 -60.361  0.00  0.00      SA    
ATOM   3380  O   GLU S 213     -14.902  30.787 -61.588  0.00  0.00      SA    
ATOM   3381  N   GLU S 214     -13.944  29.943 -59.666  0.00  0.00      SA    
ATOM   3382  HN  GLU S 214     -14.044  29.836 -58.680  0.00  0.00      SA    
ATOM   3383  CA  GLU S 214     -12.908  29.210 -60.371  0.00  0.00      SA    
ATOM   3384  HA  GLU S 214     -12.376  29.820 -61.086  0.00  0.00      SA    
ATOM   3385  CB  GLU S 214     -11.945  28.849 -59.162  0.00  0.00      SA    
ATOM   3386  HB1 GLU S 214     -12.611  28.477 -58.355  0.00  0.00      SA    
ATOM   3387  HB2 GLU S 214     -11.233  28.051 -59.462  0.00  0.00      SA    
ATOM   3388  CG  GLU S 214     -11.305  30.058 -58.646  0.00  0.00      SA    
ATOM   3389  HG1 GLU S 214     -11.863  30.993 -58.869  0.00  0.00      SA    
ATOM   3390  HG2 GLU S 214     -11.185  30.008 -57.543  0.00  0.00      SA    
ATOM   3391  CD  GLU S 214      -9.945  30.252 -59.267  0.00  0.00      SA    
ATOM   3392  OE1 GLU S 214      -8.997  30.538 -58.498  0.00  0.00      SA    
ATOM   3393  OE2 GLU S 214      -9.704  30.160 -60.495  0.00  0.00      SA    
ATOM   3394  C   GLU S 214     -13.334  27.826 -61.140  0.00  0.00      SA    
ATOM   3395  O   GLU S 214     -12.718  27.441 -62.099  0.00  0.00      SA    
ATOM   3396  N   ILE S 215     -14.416  27.176 -60.751  0.00  0.00      SA    
ATOM   3397  HN  ILE S 215     -14.838  27.359 -59.866  0.00  0.00      SA    
ATOM   3398  CA  ILE S 215     -14.947  26.032 -61.465  0.00  0.00      SA    
ATOM   3399  HA  ILE S 215     -14.149  25.564 -62.022  0.00  0.00      SA    
ATOM   3400  CB  ILE S 215     -15.609  25.040 -60.495  0.00  0.00      SA    
ATOM   3401  HB  ILE S 215     -15.879  24.165 -61.124  0.00  0.00      SA    
ATOM   3402  CG2 ILE S 215     -14.460  24.599 -59.475  0.00  0.00      SA    
ATOM   3403 HG21 ILE S 215     -14.171  25.406 -58.768  0.00  0.00      SA    
ATOM   3404 HG22 ILE S 215     -14.848  23.779 -58.833  0.00  0.00      SA    
ATOM   3405 HG23 ILE S 215     -13.538  24.249 -59.986  0.00  0.00      SA    
ATOM   3406  CG1 ILE S 215     -16.843  25.464 -59.688  0.00  0.00      SA    
ATOM   3407 HG11 ILE S 215     -16.566  26.365 -59.099  0.00  0.00      SA    
ATOM   3408 HG12 ILE S 215     -17.721  25.633 -60.347  0.00  0.00      SA    
ATOM   3409  CD  ILE S 215     -17.476  24.355 -58.854  0.00  0.00      SA    
ATOM   3410  HD1 ILE S 215     -17.813  23.580 -59.575  0.00  0.00      SA    
ATOM   3411  HD2 ILE S 215     -16.745  23.957 -58.119  0.00  0.00      SA    
ATOM   3412  HD3 ILE S 215     -18.375  24.746 -58.330  0.00  0.00      SA    
ATOM   3413  C   ILE S 215     -15.974  26.416 -62.475  0.00  0.00      SA    
ATOM   3414  O   ILE S 215     -16.277  25.755 -63.390  0.00  0.00      SA    
ATOM   3415  N   LYS S 216     -16.652  27.577 -62.282  0.00  0.00      SA    
ATOM   3416  HN  LYS S 216     -16.390  28.151 -61.510  0.00  0.00      SA    
ATOM   3417  CA  LYS S 216     -17.805  28.042 -63.126  0.00  0.00      SA    
ATOM   3418  HA  LYS S 216     -18.558  27.280 -62.987  0.00  0.00      SA    
ATOM   3419  CB  LYS S 216     -18.240  29.457 -62.647  0.00  0.00      SA    
ATOM   3420  HB1 LYS S 216     -18.744  29.274 -61.674  0.00  0.00      SA    
ATOM   3421  HB2 LYS S 216     -17.332  30.077 -62.486  0.00  0.00      SA    
ATOM   3422  CG  LYS S 216     -19.272  30.248 -63.519  0.00  0.00      SA    
ATOM   3423  HG1 LYS S 216     -18.911  30.416 -64.556  0.00  0.00      SA    
ATOM   3424  HG2 LYS S 216     -20.139  29.579 -63.705  0.00  0.00      SA    
ATOM   3425  CD  LYS S 216     -19.879  31.424 -62.868  0.00  0.00      SA    
ATOM   3426  HD1 LYS S 216     -20.218  31.190 -61.836  0.00  0.00      SA    
ATOM   3427  HD2 LYS S 216     -19.101  32.194 -62.677  0.00  0.00      SA    
ATOM   3428  CE  LYS S 216     -21.145  32.044 -63.538  0.00  0.00      SA    
ATOM   3429  HE1 LYS S 216     -21.988  31.330 -63.654  0.00  0.00      SA    
ATOM   3430  HE2 LYS S 216     -21.554  32.845 -62.886  0.00  0.00      SA    
ATOM   3431  NZ  LYS S 216     -20.756  32.631 -64.838  0.00  0.00      SA    
ATOM   3432  HZ1 LYS S 216     -20.700  31.928 -65.602  0.00  0.00      SA    
ATOM   3433  HZ2 LYS S 216     -21.387  33.420 -65.088  0.00  0.00      SA    
ATOM   3434  HZ3 LYS S 216     -19.857  33.075 -64.563  0.00  0.00      SA    
ATOM   3435  C   LYS S 216     -17.504  28.059 -64.626  0.00  0.00      SA    
ATOM   3436  O   LYS S 216     -18.387  27.681 -65.315  0.00  0.00      SA    
ATOM   3437  N   PRO S 217     -16.345  28.441 -65.212  0.00  0.00      SA    
ATOM   3438  CD  PRO S 217     -15.395  29.344 -64.560  0.00  0.00      SA    
ATOM   3439  HD1 PRO S 217     -14.578  28.797 -64.044  0.00  0.00      SA    
ATOM   3440  HD2 PRO S 217     -15.811  30.101 -63.860  0.00  0.00      SA    
ATOM   3441  CA  PRO S 217     -16.106  28.543 -66.729  0.00  0.00      SA    
ATOM   3442  HA  PRO S 217     -17.038  28.941 -67.100  0.00  0.00      SA    
ATOM   3443  CB  PRO S 217     -14.741  29.292 -66.879  0.00  0.00      SA    
ATOM   3444  HB1 PRO S 217     -13.836  28.659 -67.010  0.00  0.00      SA    
ATOM   3445  HB2 PRO S 217     -14.905  29.704 -67.898  0.00  0.00      SA    
ATOM   3446  CG  PRO S 217     -14.580  30.132 -65.650  0.00  0.00      SA    
ATOM   3447  HG1 PRO S 217     -13.513  30.219 -65.350  0.00  0.00      SA    
ATOM   3448  HG2 PRO S 217     -15.091  31.119 -65.664  0.00  0.00      SA    
ATOM   3449  C   PRO S 217     -15.923  27.144 -67.296  0.00  0.00      SA    
ATOM   3450  O   PRO S 217     -16.375  26.834 -68.350  0.00  0.00      SA    
ATOM   3451  N   LEU S 218     -15.394  26.163 -66.564  0.00  0.00      SA    
ATOM   3452  HN  LEU S 218     -15.005  26.263 -65.651  0.00  0.00      SA    
ATOM   3453  CA  LEU S 218     -15.471  24.800 -66.973  0.00  0.00      SA    
ATOM   3454  HA  LEU S 218     -14.975  24.766 -67.932  0.00  0.00      SA    
ATOM   3455  CB  LEU S 218     -14.594  23.879 -65.940  0.00  0.00      SA    
ATOM   3456  HB1 LEU S 218     -13.538  24.206 -66.050  0.00  0.00      SA    
ATOM   3457  HB2 LEU S 218     -14.959  23.996 -64.897  0.00  0.00      SA    
ATOM   3458  CG  LEU S 218     -14.539  22.406 -66.237  0.00  0.00      SA    
ATOM   3459  HG  LEU S 218     -15.571  22.024 -66.081  0.00  0.00      SA    
ATOM   3460  CD1 LEU S 218     -14.092  21.993 -67.679  0.00  0.00      SA    
ATOM   3461 HD11 LEU S 218     -14.185  20.889 -67.591  0.00  0.00      SA    
ATOM   3462 HD12 LEU S 218     -14.686  22.411 -68.519  0.00  0.00      SA    
ATOM   3463 HD13 LEU S 218     -13.010  22.093 -67.910  0.00  0.00      SA    
ATOM   3464  CD2 LEU S 218     -13.569  21.756 -65.248  0.00  0.00      SA    
ATOM   3465 HD21 LEU S 218     -13.661  20.670 -65.465  0.00  0.00      SA    
ATOM   3466 HD22 LEU S 218     -12.597  22.053 -65.696  0.00  0.00      SA    
ATOM   3467 HD23 LEU S 218     -13.813  21.996 -64.191  0.00  0.00      SA    
ATOM   3468  C   LEU S 218     -16.866  24.301 -67.163  0.00  0.00      SA    
ATOM   3469  O   LEU S 218     -17.222  23.641 -68.135  0.00  0.00      SA    
ATOM   3470  N   TYR S 219     -17.775  24.665 -66.287  0.00  0.00      SA    
ATOM   3471  HN  TYR S 219     -17.396  25.110 -65.479  0.00  0.00      SA    
ATOM   3472  CA  TYR S 219     -19.175  24.237 -66.226  0.00  0.00      SA    
ATOM   3473  HA  TYR S 219     -19.222  23.202 -66.531  0.00  0.00      SA    
ATOM   3474  CB  TYR S 219     -19.817  24.542 -64.829  0.00  0.00      SA    
ATOM   3475  HB1 TYR S 219     -19.274  23.823 -64.178  0.00  0.00      SA    
ATOM   3476  HB2 TYR S 219     -19.655  25.572 -64.447  0.00  0.00      SA    
ATOM   3477  CG  TYR S 219     -21.250  24.102 -64.723  0.00  0.00      SA    
ATOM   3478  CD1 TYR S 219     -21.648  22.756 -64.970  0.00  0.00      SA    
ATOM   3479  HD1 TYR S 219     -20.885  22.002 -65.095  0.00  0.00      SA    
ATOM   3480  CE1 TYR S 219     -22.998  22.489 -64.807  0.00  0.00      SA    
ATOM   3481  HE1 TYR S 219     -23.356  21.478 -64.678  0.00  0.00      SA    
ATOM   3482  CZ  TYR S 219     -23.944  23.548 -64.645  0.00  0.00      SA    
ATOM   3483  OH  TYR S 219     -25.336  23.255 -64.431  0.00  0.00      SA    
ATOM   3484  HH  TYR S 219     -25.774  24.060 -64.714  0.00  0.00      SA    
ATOM   3485  CD2 TYR S 219     -22.189  25.128 -64.579  0.00  0.00      SA    
ATOM   3486  HD2 TYR S 219     -21.878  26.152 -64.434  0.00  0.00      SA    
ATOM   3487  CE2 TYR S 219     -23.552  24.863 -64.648  0.00  0.00      SA    
ATOM   3488  HE2 TYR S 219     -24.346  25.583 -64.508  0.00  0.00      SA    
ATOM   3489  C   TYR S 219     -19.882  25.034 -67.346  0.00  0.00      SA    
ATOM   3490  O   TYR S 219     -20.774  24.502 -67.988  0.00  0.00      SA    
ATOM   3491  N   GLU S 220     -19.478  26.263 -67.629  0.00  0.00      SA    
ATOM   3492  HN  GLU S 220     -18.992  26.870 -67.005  0.00  0.00      SA    
ATOM   3493  CA  GLU S 220     -19.899  26.861 -68.923  0.00  0.00      SA    
ATOM   3494  HA  GLU S 220     -20.964  26.691 -68.971  0.00  0.00      SA    
ATOM   3495  CB  GLU S 220     -19.612  28.450 -68.993  0.00  0.00      SA    
ATOM   3496  HB1 GLU S 220     -18.510  28.577 -68.949  0.00  0.00      SA    
ATOM   3497  HB2 GLU S 220     -20.074  28.782 -69.947  0.00  0.00      SA    
ATOM   3498  CG  GLU S 220     -20.363  29.177 -67.860  0.00  0.00      SA    
ATOM   3499  HG1 GLU S 220     -21.444  28.946 -67.970  0.00  0.00      SA    
ATOM   3500  HG2 GLU S 220     -20.105  28.922 -66.810  0.00  0.00      SA    
ATOM   3501  CD  GLU S 220     -20.256  30.665 -67.899  0.00  0.00      SA    
ATOM   3502  OE1 GLU S 220     -20.633  31.215 -68.972  0.00  0.00      SA    
ATOM   3503  OE2 GLU S 220     -19.783  31.338 -66.953  0.00  0.00      SA    
ATOM   3504  C   GLU S 220     -19.533  26.175 -70.142  0.00  0.00      SA    
ATOM   3505  O   GLU S 220     -20.423  25.851 -70.953  0.00  0.00      SA    
ATOM   3506  N   HSE S 221     -18.219  25.849 -70.387  0.00  0.00      SA    
ATOM   3507  HN  HSE S 221     -17.578  26.112 -69.671  0.00  0.00      SA    
ATOM   3508  CA  HSE S 221     -17.782  25.099 -71.564  0.00  0.00      SA    
ATOM   3509  HA  HSE S 221     -18.100  25.617 -72.457  0.00  0.00      SA    
ATOM   3510  CB  HSE S 221     -16.248  25.049 -71.663  0.00  0.00      SA    
ATOM   3511  HB1 HSE S 221     -15.817  24.743 -70.685  0.00  0.00      SA    
ATOM   3512  HB2 HSE S 221     -16.060  24.213 -72.371  0.00  0.00      SA    
ATOM   3513  ND1 HSE S 221     -15.523  26.185 -73.734  0.00  0.00      SA    
ATOM   3514  CG  HSE S 221     -15.769  26.261 -72.371  0.00  0.00      SA    
ATOM   3515  CE1 HSE S 221     -14.940  27.331 -74.078  0.00  0.00      SA    
ATOM   3516  HE1 HSE S 221     -14.568  27.511 -75.087  0.00  0.00      SA    
ATOM   3517  NE2 HSE S 221     -14.731  28.128 -72.984  0.00  0.00      SA    
ATOM   3518  HE2 HSE S 221     -14.192  28.968 -73.048  0.00  0.00      SA    
ATOM   3519  CD2 HSE S 221     -15.355  27.463 -71.892  0.00  0.00      SA    
ATOM   3520  HD2 HSE S 221     -15.234  27.872 -70.897  0.00  0.00      SA    
ATOM   3521  C   HSE S 221     -18.470  23.718 -71.620  0.00  0.00      SA    
ATOM   3522  O   HSE S 221     -18.741  23.244 -72.704  0.00  0.00      SA    
ATOM   3523  N   LEU S 222     -18.652  23.023 -70.492  0.00  0.00      SA    
ATOM   3524  HN  LEU S 222     -18.422  23.434 -69.613  0.00  0.00      SA    
ATOM   3525  CA  LEU S 222     -19.343  21.770 -70.336  0.00  0.00      SA    
ATOM   3526  HA  LEU S 222     -19.041  21.106 -71.132  0.00  0.00      SA    
ATOM   3527  CB  LEU S 222     -19.027  21.119 -68.968  0.00  0.00      SA    
ATOM   3528  HB1 LEU S 222     -17.919  21.170 -69.034  0.00  0.00      SA    
ATOM   3529  HB2 LEU S 222     -19.330  21.801 -68.145  0.00  0.00      SA    
ATOM   3530  CG  LEU S 222     -19.661  19.683 -68.656  0.00  0.00      SA    
ATOM   3531  HG  LEU S 222     -19.776  19.116 -69.605  0.00  0.00      SA    
ATOM   3532  CD1 LEU S 222     -18.651  18.880 -67.893  0.00  0.00      SA    
ATOM   3533 HD11 LEU S 222     -19.207  17.977 -67.562  0.00  0.00      SA    
ATOM   3534 HD12 LEU S 222     -17.720  18.627 -68.443  0.00  0.00      SA    
ATOM   3535 HD13 LEU S 222     -18.400  19.421 -66.955  0.00  0.00      SA    
ATOM   3536  CD2 LEU S 222     -21.040  19.751 -67.932  0.00  0.00      SA    
ATOM   3537 HD21 LEU S 222     -21.643  20.604 -68.312  0.00  0.00      SA    
ATOM   3538 HD22 LEU S 222     -21.632  18.815 -68.024  0.00  0.00      SA    
ATOM   3539 HD23 LEU S 222     -20.814  19.848 -66.849  0.00  0.00      SA    
ATOM   3540  C   LEU S 222     -20.854  21.829 -70.652  0.00  0.00      SA    
ATOM   3541  O   LEU S 222     -21.328  20.985 -71.357  0.00  0.00      SA    
ATOM   3542  N   HSE S 223     -21.555  22.834 -70.116  0.00  0.00      SA    
ATOM   3543  HN  HSE S 223     -21.142  23.473 -69.472  0.00  0.00      SA    
ATOM   3544  CA  HSE S 223     -22.979  22.966 -70.314  0.00  0.00      SA    
ATOM   3545  HA  HSE S 223     -23.509  22.046 -70.117  0.00  0.00      SA    
ATOM   3546  CB  HSE S 223     -23.522  24.153 -69.443  0.00  0.00      SA    
ATOM   3547  HB1 HSE S 223     -23.305  23.978 -68.368  0.00  0.00      SA    
ATOM   3548  HB2 HSE S 223     -22.947  25.075 -69.671  0.00  0.00      SA    
ATOM   3549  ND1 HSE S 223     -25.548  25.148 -70.581  0.00  0.00      SA    
ATOM   3550  CG  HSE S 223     -24.979  24.477 -69.500  0.00  0.00      SA    
ATOM   3551  CE1 HSE S 223     -26.771  25.529 -70.111  0.00  0.00      SA    
ATOM   3552  HE1 HSE S 223     -27.471  26.170 -70.648  0.00  0.00      SA    
ATOM   3553  NE2 HSE S 223     -26.931  25.165 -68.836  0.00  0.00      SA    
ATOM   3554  HE2 HSE S 223     -27.496  25.684 -68.195  0.00  0.00      SA    
ATOM   3555  CD2 HSE S 223     -25.785  24.513 -68.446  0.00  0.00      SA    
ATOM   3556  HD2 HSE S 223     -25.716  24.020 -67.484  0.00  0.00      SA    
ATOM   3557  C   HSE S 223     -23.322  23.222 -71.723  0.00  0.00      SA    
ATOM   3558  O   HSE S 223     -24.300  22.688 -72.245  0.00  0.00      SA    
ATOM   3559  N   ALA S 224     -22.531  24.075 -72.388  0.00  0.00      SA    
ATOM   3560  HN  ALA S 224     -21.891  24.588 -71.822  0.00  0.00      SA    
ATOM   3561  CA  ALA S 224     -22.676  24.349 -73.833  0.00  0.00      SA    
ATOM   3562  HA  ALA S 224     -23.658  24.767 -73.992  0.00  0.00      SA    
ATOM   3563  CB  ALA S 224     -21.676  25.414 -74.417  0.00  0.00      SA    
ATOM   3564  HB1 ALA S 224     -21.934  26.303 -73.803  0.00  0.00      SA    
ATOM   3565  HB2 ALA S 224     -20.643  25.012 -74.341  0.00  0.00      SA    
ATOM   3566  HB3 ALA S 224     -21.995  25.646 -75.456  0.00  0.00      SA    
ATOM   3567  C   ALA S 224     -22.504  23.096 -74.737  0.00  0.00      SA    
ATOM   3568  O   ALA S 224     -23.268  22.856 -75.672  0.00  0.00      SA    
ATOM   3569  N   TYR S 225     -21.498  22.245 -74.476  0.00  0.00      SA    
ATOM   3570  HN  TYR S 225     -20.773  22.528 -73.852  0.00  0.00      SA    
ATOM   3571  CA  TYR S 225     -21.104  21.069 -75.186  0.00  0.00      SA    
ATOM   3572  HA  TYR S 225     -21.281  21.177 -76.246  0.00  0.00      SA    
ATOM   3573  CB  TYR S 225     -19.607  20.743 -74.798  0.00  0.00      SA    
ATOM   3574  HB1 TYR S 225     -18.917  21.583 -75.024  0.00  0.00      SA    
ATOM   3575  HB2 TYR S 225     -19.425  20.659 -73.706  0.00  0.00      SA    
ATOM   3576  CG  TYR S 225     -19.153  19.392 -75.313  0.00  0.00      SA    
ATOM   3577  CD1 TYR S 225     -18.772  19.206 -76.624  0.00  0.00      SA    
ATOM   3578  HD1 TYR S 225     -18.916  20.000 -77.343  0.00  0.00      SA    
ATOM   3579  CE1 TYR S 225     -18.553  17.944 -77.215  0.00  0.00      SA    
ATOM   3580  HE1 TYR S 225     -18.342  17.900 -78.274  0.00  0.00      SA    
ATOM   3581  CZ  TYR S 225     -18.692  16.873 -76.429  0.00  0.00      SA    
ATOM   3582  OH  TYR S 225     -18.562  15.556 -76.944  0.00  0.00      SA    
ATOM   3583  HH  TYR S 225     -18.770  14.938 -76.239  0.00  0.00      SA    
ATOM   3584  CD2 TYR S 225     -19.319  18.261 -74.509  0.00  0.00      SA    
ATOM   3585  HD2 TYR S 225     -19.628  18.415 -73.485  0.00  0.00      SA    
ATOM   3586  CE2 TYR S 225     -19.051  17.015 -75.072  0.00  0.00      SA    
ATOM   3587  HE2 TYR S 225     -19.058  16.106 -74.489  0.00  0.00      SA    
ATOM   3588  C   TYR S 225     -22.079  19.991 -74.969  0.00  0.00      SA    
ATOM   3589  O   TYR S 225     -22.654  19.407 -75.901  0.00  0.00      SA    
ATOM   3590  N   VAL S 226     -22.525  19.748 -73.673  0.00  0.00      SA    
ATOM   3591  HN  VAL S 226     -22.226  20.260 -72.871  0.00  0.00      SA    
ATOM   3592  CA  VAL S 226     -23.600  18.814 -73.349  0.00  0.00      SA    
ATOM   3593  HA  VAL S 226     -23.422  17.793 -73.652  0.00  0.00      SA    
ATOM   3594  CB  VAL S 226     -23.463  18.627 -71.781  0.00  0.00      SA    
ATOM   3595  HB  VAL S 226     -23.372  19.646 -71.350  0.00  0.00      SA    
ATOM   3596  CG1 VAL S 226     -24.687  17.904 -71.251  0.00  0.00      SA    
ATOM   3597 HG11 VAL S 226     -24.726  18.023 -70.147  0.00  0.00      SA    
ATOM   3598 HG12 VAL S 226     -25.652  18.332 -71.595  0.00  0.00      SA    
ATOM   3599 HG13 VAL S 226     -24.609  16.808 -71.410  0.00  0.00      SA    
ATOM   3600  CG2 VAL S 226     -22.199  17.850 -71.471  0.00  0.00      SA    
ATOM   3601 HG21 VAL S 226     -21.221  18.368 -71.575  0.00  0.00      SA    
ATOM   3602 HG22 VAL S 226     -22.262  17.416 -70.450  0.00  0.00      SA    
ATOM   3603 HG23 VAL S 226     -22.095  16.975 -72.147  0.00  0.00      SA    
ATOM   3604  C   VAL S 226     -24.887  19.200 -73.960  0.00  0.00      SA    
ATOM   3605  O   VAL S 226     -25.502  18.261 -74.438  0.00  0.00      SA    
ATOM   3606  N   ARG S 227     -25.270  20.531 -73.992  0.00  0.00      SA    
ATOM   3607  HN  ARG S 227     -24.710  21.177 -73.479  0.00  0.00      SA    
ATOM   3608  CA  ARG S 227     -26.378  21.083 -74.640  0.00  0.00      SA    
ATOM   3609  HA  ARG S 227     -27.234  20.477 -74.382  0.00  0.00      SA    
ATOM   3610  CB  ARG S 227     -26.609  22.611 -74.367  0.00  0.00      SA    
ATOM   3611  HB1 ARG S 227     -26.747  22.731 -73.271  0.00  0.00      SA    
ATOM   3612  HB2 ARG S 227     -25.743  23.253 -74.636  0.00  0.00      SA    
ATOM   3613  CG  ARG S 227     -27.845  23.284 -74.928  0.00  0.00      SA    
ATOM   3614  HG1 ARG S 227     -27.706  23.222 -76.029  0.00  0.00      SA    
ATOM   3615  HG2 ARG S 227     -28.732  22.767 -74.506  0.00  0.00      SA    
ATOM   3616  CD  ARG S 227     -27.916  24.872 -74.651  0.00  0.00      SA    
ATOM   3617  HD1 ARG S 227     -28.970  25.185 -74.814  0.00  0.00      SA    
ATOM   3618  HD2 ARG S 227     -27.822  24.944 -73.546  0.00  0.00      SA    
ATOM   3619  NE  ARG S 227     -26.837  25.506 -75.448  0.00  0.00      SA    
ATOM   3620  HE  ARG S 227     -26.527  25.048 -76.281  0.00  0.00      SA    
ATOM   3621  CZ  ARG S 227     -26.010  26.514 -75.023  0.00  0.00      SA    
ATOM   3622  NH1 ARG S 227     -26.283  27.116 -74.005  0.00  0.00      SA    
ATOM   3623 HH11 ARG S 227     -27.205  26.997 -73.636  0.00  0.00      SA    
ATOM   3624 HH12 ARG S 227     -25.512  27.439 -73.457  0.00  0.00      SA    
ATOM   3625  NH2 ARG S 227     -24.820  26.613 -75.600  0.00  0.00      SA    
ATOM   3626 HH21 ARG S 227     -24.541  25.767 -76.055  0.00  0.00      SA    
ATOM   3627 HH22 ARG S 227     -24.223  27.385 -75.383  0.00  0.00      SA    
ATOM   3628  C   ARG S 227     -26.291  20.810 -76.177  0.00  0.00      SA    
ATOM   3629  O   ARG S 227     -27.267  20.398 -76.774  0.00  0.00      SA    
ATOM   3630  N   ALA S 228     -25.109  21.064 -76.854  0.00  0.00      SA    
ATOM   3631  HN  ALA S 228     -24.385  21.470 -76.302  0.00  0.00      SA    
ATOM   3632  CA  ALA S 228     -24.883  20.730 -78.261  0.00  0.00      SA    
ATOM   3633  HA  ALA S 228     -25.735  21.121 -78.797  0.00  0.00      SA    
ATOM   3634  CB  ALA S 228     -23.547  21.249 -78.686  0.00  0.00      SA    
ATOM   3635  HB1 ALA S 228     -23.548  22.360 -78.693  0.00  0.00      SA    
ATOM   3636  HB2 ALA S 228     -22.727  20.957 -77.996  0.00  0.00      SA    
ATOM   3637  HB3 ALA S 228     -23.150  20.919 -79.670  0.00  0.00      SA    
ATOM   3638  C   ALA S 228     -25.062  19.134 -78.451  0.00  0.00      SA    
ATOM   3639  O   ALA S 228     -25.676  18.724 -79.460  0.00  0.00      SA    
ATOM   3640  N   LYS S 229     -24.515  18.323 -77.623  0.00  0.00      SA    
ATOM   3641  HN  LYS S 229     -23.928  18.673 -76.898  0.00  0.00      SA    
ATOM   3642  CA  LYS S 229     -24.705  16.871 -77.763  0.00  0.00      SA    
ATOM   3643  HA  LYS S 229     -24.318  16.588 -78.731  0.00  0.00      SA    
ATOM   3644  CB  LYS S 229     -23.806  16.158 -76.810  0.00  0.00      SA    
ATOM   3645  HB1 LYS S 229     -23.787  16.589 -75.786  0.00  0.00      SA    
ATOM   3646  HB2 LYS S 229     -24.007  15.071 -76.696  0.00  0.00      SA    
ATOM   3647  CG  LYS S 229     -22.288  16.274 -77.342  0.00  0.00      SA    
ATOM   3648  HG1 LYS S 229     -22.022  17.334 -77.539  0.00  0.00      SA    
ATOM   3649  HG2 LYS S 229     -21.594  15.924 -76.548  0.00  0.00      SA    
ATOM   3650  CD  LYS S 229     -22.097  15.546 -78.738  0.00  0.00      SA    
ATOM   3651  HD1 LYS S 229     -22.772  14.664 -78.767  0.00  0.00      SA    
ATOM   3652  HD2 LYS S 229     -22.555  16.210 -79.501  0.00  0.00      SA    
ATOM   3653  CE  LYS S 229     -20.639  15.218 -79.086  0.00  0.00      SA    
ATOM   3654  HE1 LYS S 229     -20.078  16.171 -78.985  0.00  0.00      SA    
ATOM   3655  HE2 LYS S 229     -20.386  14.375 -78.407  0.00  0.00      SA    
ATOM   3656  NZ  LYS S 229     -20.478  14.755 -80.490  0.00  0.00      SA    
ATOM   3657  HZ1 LYS S 229     -20.798  15.447 -81.198  0.00  0.00      SA    
ATOM   3658  HZ2 LYS S 229     -19.465  14.663 -80.706  0.00  0.00      SA    
ATOM   3659  HZ3 LYS S 229     -21.008  13.905 -80.773  0.00  0.00      SA    
ATOM   3660  C   LYS S 229     -26.121  16.338 -77.595  0.00  0.00      SA    
ATOM   3661  O   LYS S 229     -26.590  15.408 -78.228  0.00  0.00      SA    
ATOM   3662  N   LEU S 230     -26.882  16.965 -76.618  0.00  0.00      SA    
ATOM   3663  HN  LEU S 230     -26.425  17.621 -76.022  0.00  0.00      SA    
ATOM   3664  CA  LEU S 230     -28.297  16.877 -76.360  0.00  0.00      SA    
ATOM   3665  HA  LEU S 230     -28.525  15.821 -76.369  0.00  0.00      SA    
ATOM   3666  CB  LEU S 230     -28.846  17.582 -75.048  0.00  0.00      SA    
ATOM   3667  HB1 LEU S 230     -28.524  18.644 -74.996  0.00  0.00      SA    
ATOM   3668  HB2 LEU S 230     -29.944  17.694 -75.171  0.00  0.00      SA    
ATOM   3669  CG  LEU S 230     -28.594  16.876 -73.742  0.00  0.00      SA    
ATOM   3670  HG  LEU S 230     -27.518  16.724 -73.509  0.00  0.00      SA    
ATOM   3671  CD1 LEU S 230     -29.120  17.788 -72.618  0.00  0.00      SA    
ATOM   3672 HD11 LEU S 230     -30.229  17.767 -72.549  0.00  0.00      SA    
ATOM   3673 HD12 LEU S 230     -28.703  17.342 -71.690  0.00  0.00      SA    
ATOM   3674 HD13 LEU S 230     -28.772  18.843 -72.606  0.00  0.00      SA    
ATOM   3675  CD2 LEU S 230     -29.318  15.522 -73.744  0.00  0.00      SA    
ATOM   3676 HD21 LEU S 230     -28.843  14.690 -74.307  0.00  0.00      SA    
ATOM   3677 HD22 LEU S 230     -29.317  15.153 -72.696  0.00  0.00      SA    
ATOM   3678 HD23 LEU S 230     -30.374  15.544 -74.088  0.00  0.00      SA    
ATOM   3679  C   LEU S 230     -29.180  17.349 -77.522  0.00  0.00      SA    
ATOM   3680  O   LEU S 230     -30.221  16.821 -77.771  0.00  0.00      SA    
ATOM   3681  N   MET S 231     -28.762  18.439 -78.127  0.00  0.00      SA    
ATOM   3682  HN  MET S 231     -28.029  18.979 -77.721  0.00  0.00      SA    
ATOM   3683  CA  MET S 231     -29.307  18.822 -79.427  0.00  0.00      SA    
ATOM   3684  HA  MET S 231     -30.352  19.030 -79.254  0.00  0.00      SA    
ATOM   3685  CB  MET S 231     -28.871  20.274 -79.919  0.00  0.00      SA    
ATOM   3686  HB1 MET S 231     -27.761  20.299 -79.959  0.00  0.00      SA    
ATOM   3687  HB2 MET S 231     -29.226  20.510 -80.945  0.00  0.00      SA    
ATOM   3688  CG  MET S 231     -29.502  21.342 -79.049  0.00  0.00      SA    
ATOM   3689  HG1 MET S 231     -30.613  21.335 -79.020  0.00  0.00      SA    
ATOM   3690  HG2 MET S 231     -29.121  21.188 -78.017  0.00  0.00      SA    
ATOM   3691  SD  MET S 231     -29.002  23.063 -79.391  0.00  0.00      SA    
ATOM   3692  CE  MET S 231     -29.855  23.280 -80.915  0.00  0.00      SA    
ATOM   3693  HE1 MET S 231     -29.626  24.310 -81.261  0.00  0.00      SA    
ATOM   3694  HE2 MET S 231     -29.309  22.493 -81.478  0.00  0.00      SA    
ATOM   3695  HE3 MET S 231     -30.940  23.050 -80.966  0.00  0.00      SA    
ATOM   3696  C   MET S 231     -29.311  17.826 -80.590  0.00  0.00      SA    
ATOM   3697  O   MET S 231     -30.172  17.977 -81.454  0.00  0.00      SA    
ATOM   3698  N   ASN S 232     -28.352  16.947 -80.608  0.00  0.00      SA    
ATOM   3699  HN  ASN S 232     -27.830  16.959 -79.759  0.00  0.00      SA    
ATOM   3700  CA  ASN S 232     -28.217  15.874 -81.544  0.00  0.00      SA    
ATOM   3701  HA  ASN S 232     -28.481  16.323 -82.490  0.00  0.00      SA    
ATOM   3702  CB  ASN S 232     -26.802  15.220 -81.486  0.00  0.00      SA    
ATOM   3703  HB1 ASN S 232     -25.973  15.955 -81.568  0.00  0.00      SA    
ATOM   3704  HB2 ASN S 232     -26.690  14.800 -80.464  0.00  0.00      SA    
ATOM   3705  CG  ASN S 232     -26.691  14.088 -82.517  0.00  0.00      SA    
ATOM   3706  OD1 ASN S 232     -26.554  12.928 -82.150  0.00  0.00      SA    
ATOM   3707  ND2 ASN S 232     -26.724  14.463 -83.781  0.00  0.00      SA    
ATOM   3708 HD21 ASN S 232     -26.822  15.405 -84.103  0.00  0.00      SA    
ATOM   3709 HD22 ASN S 232     -26.760  13.784 -84.514  0.00  0.00      SA    
ATOM   3710  C   ASN S 232     -29.433  14.847 -81.327  0.00  0.00      SA    
ATOM   3711  O   ASN S 232     -29.712  14.047 -82.215  0.00  0.00      SA    
ATOM   3712  N   ALA S 233     -30.113  14.773 -80.159  0.00  0.00      SA    
ATOM   3713  HN  ALA S 233     -29.860  15.363 -79.397  0.00  0.00      SA    
ATOM   3714  CA  ALA S 233     -31.393  14.100 -79.914  0.00  0.00      SA    
ATOM   3715  HA  ALA S 233     -31.583  13.363 -80.681  0.00  0.00      SA    
ATOM   3716  CB  ALA S 233     -31.239  13.425 -78.546  0.00  0.00      SA    
ATOM   3717  HB1 ALA S 233     -32.030  12.657 -78.407  0.00  0.00      SA    
ATOM   3718  HB2 ALA S 233     -30.215  13.006 -78.452  0.00  0.00      SA    
ATOM   3719  HB3 ALA S 233     -31.411  14.022 -77.625  0.00  0.00      SA    
ATOM   3720  C   ALA S 233     -32.604  14.995 -79.806  0.00  0.00      SA    
ATOM   3721  O   ALA S 233     -33.715  14.509 -80.045  0.00  0.00      SA    
ATOM   3722  N   TYR S 234     -32.502  16.241 -79.341  0.00  0.00      SA    
ATOM   3723  HN  TYR S 234     -31.598  16.524 -79.032  0.00  0.00      SA    
ATOM   3724  CA  TYR S 234     -33.593  17.199 -79.242  0.00  0.00      SA    
ATOM   3725  HA  TYR S 234     -34.421  16.703 -79.726  0.00  0.00      SA    
ATOM   3726  CB  TYR S 234     -34.108  17.602 -77.823  0.00  0.00      SA    
ATOM   3727  HB1 TYR S 234     -33.264  18.153 -77.354  0.00  0.00      SA    
ATOM   3728  HB2 TYR S 234     -34.961  18.313 -77.855  0.00  0.00      SA    
ATOM   3729  CG  TYR S 234     -34.444  16.441 -76.866  0.00  0.00      SA    
ATOM   3730  CD1 TYR S 234     -33.443  15.647 -76.406  0.00  0.00      SA    
ATOM   3731  HD1 TYR S 234     -32.441  15.942 -76.683  0.00  0.00      SA    
ATOM   3732  CE1 TYR S 234     -33.577  14.589 -75.520  0.00  0.00      SA    
ATOM   3733  HE1 TYR S 234     -32.736  13.962 -75.263  0.00  0.00      SA    
ATOM   3734  CZ  TYR S 234     -34.887  14.246 -75.162  0.00  0.00      SA    
ATOM   3735  OH  TYR S 234     -35.091  13.152 -74.201  0.00  0.00      SA    
ATOM   3736  HH  TYR S 234     -34.403  12.513 -74.404  0.00  0.00      SA    
ATOM   3737  CD2 TYR S 234     -35.782  16.158 -76.437  0.00  0.00      SA    
ATOM   3738  HD2 TYR S 234     -36.553  16.804 -76.829  0.00  0.00      SA    
ATOM   3739  CE2 TYR S 234     -35.959  15.034 -75.545  0.00  0.00      SA    
ATOM   3740  HE2 TYR S 234     -36.915  14.727 -75.147  0.00  0.00      SA    
ATOM   3741  C   TYR S 234     -33.190  18.596 -79.903  0.00  0.00      SA    
ATOM   3742  O   TYR S 234     -32.644  19.503 -79.334  0.00  0.00      SA    
ATOM   3743  N   PRO S 235     -33.645  18.777 -81.168  0.00  0.00      SA    
ATOM   3744  CD  PRO S 235     -33.972  17.654 -82.059  0.00  0.00      SA    
ATOM   3745  HD1 PRO S 235     -34.793  17.002 -81.693  0.00  0.00      SA    
ATOM   3746  HD2 PRO S 235     -33.088  16.981 -82.094  0.00  0.00      SA    
ATOM   3747  CA  PRO S 235     -33.204  19.944 -81.907  0.00  0.00      SA    
ATOM   3748  HA  PRO S 235     -32.211  20.266 -81.629  0.00  0.00      SA    
ATOM   3749  CB  PRO S 235     -33.194  19.417 -83.352  0.00  0.00      SA    
ATOM   3750  HB1 PRO S 235     -33.380  20.226 -84.090  0.00  0.00      SA    
ATOM   3751  HB2 PRO S 235     -32.194  19.029 -83.643  0.00  0.00      SA    
ATOM   3752  CG  PRO S 235     -34.168  18.293 -83.404  0.00  0.00      SA    
ATOM   3753  HG1 PRO S 235     -35.237  18.572 -83.520  0.00  0.00      SA    
ATOM   3754  HG2 PRO S 235     -33.827  17.679 -84.265  0.00  0.00      SA    
ATOM   3755  C   PRO S 235     -34.241  21.082 -81.820  0.00  0.00      SA    
ATOM   3756  O   PRO S 235     -33.898  22.267 -82.067  0.00  0.00      SA    
ATOM   3757  N   SER S 236     -35.505  20.777 -81.489  0.00  0.00      SA    
ATOM   3758  HN  SER S 236     -35.829  19.834 -81.522  0.00  0.00      SA    
ATOM   3759  CA  SER S 236     -36.527  21.813 -81.574  0.00  0.00      SA    
ATOM   3760  HA  SER S 236     -36.312  22.562 -82.321  0.00  0.00      SA    
ATOM   3761  CB  SER S 236     -37.924  21.214 -81.806  0.00  0.00      SA    
ATOM   3762  HB1 SER S 236     -37.798  20.462 -82.614  0.00  0.00      SA    
ATOM   3763  HB2 SER S 236     -38.347  20.714 -80.909  0.00  0.00      SA    
ATOM   3764  OG  SER S 236     -38.933  22.131 -82.049  0.00  0.00      SA    
ATOM   3765  HG1 SER S 236     -39.707  21.583 -81.900  0.00  0.00      SA    
ATOM   3766  C   SER S 236     -36.683  22.392 -80.212  0.00  0.00      SA    
ATOM   3767  O   SER S 236     -36.706  23.629 -80.141  0.00  0.00      SA    
ATOM   3768  N   TYR S 237     -36.749  21.635 -79.141  0.00  0.00      SA    
ATOM   3769  HN  TYR S 237     -36.392  20.726 -79.338  0.00  0.00      SA    
ATOM   3770  CA  TYR S 237     -37.116  21.969 -77.780  0.00  0.00      SA    
ATOM   3771  HA  TYR S 237     -37.927  22.678 -77.855  0.00  0.00      SA    
ATOM   3772  CB  TYR S 237     -37.540  20.810 -76.915  0.00  0.00      SA    
ATOM   3773  HB1 TYR S 237     -36.723  20.069 -76.774  0.00  0.00      SA    
ATOM   3774  HB2 TYR S 237     -37.838  21.158 -75.903  0.00  0.00      SA    
ATOM   3775  CG  TYR S 237     -38.689  20.170 -77.507  0.00  0.00      SA    
ATOM   3776  CD1 TYR S 237     -38.676  18.862 -77.879  0.00  0.00      SA    
ATOM   3777  HD1 TYR S 237     -37.696  18.416 -77.788  0.00  0.00      SA    
ATOM   3778  CE1 TYR S 237     -39.896  18.182 -78.041  0.00  0.00      SA    
ATOM   3779  HE1 TYR S 237     -39.748  17.153 -78.334  0.00  0.00      SA    
ATOM   3780  CZ  TYR S 237     -41.131  18.842 -77.928  0.00  0.00      SA    
ATOM   3781  OH  TYR S 237     -42.305  18.196 -78.107  0.00  0.00      SA    
ATOM   3782  HH  TYR S 237     -42.039  17.336 -78.442  0.00  0.00      SA    
ATOM   3783  CD2 TYR S 237     -39.850  20.879 -77.541  0.00  0.00      SA    
ATOM   3784  HD2 TYR S 237     -39.853  21.919 -77.249  0.00  0.00      SA    
ATOM   3785  CE2 TYR S 237     -41.081  20.246 -77.811  0.00  0.00      SA    
ATOM   3786  HE2 TYR S 237     -42.008  20.800 -77.774  0.00  0.00      SA    
ATOM   3787  C   TYR S 237     -35.888  22.606 -77.005  0.00  0.00      SA    
ATOM   3788  O   TYR S 237     -36.102  23.138 -75.914  0.00  0.00      SA    
ATOM   3789  N   ILE S 238     -34.747  22.615 -77.593  0.00  0.00      SA    
ATOM   3790  HN  ILE S 238     -34.638  22.240 -78.510  0.00  0.00      SA    
ATOM   3791  CA  ILE S 238     -33.539  23.108 -76.977  0.00  0.00      SA    
ATOM   3792  HA  ILE S 238     -33.710  23.414 -75.955  0.00  0.00      SA    
ATOM   3793  CB  ILE S 238     -32.532  22.046 -76.792  0.00  0.00      SA    
ATOM   3794  HB  ILE S 238     -32.212  21.528 -77.721  0.00  0.00      SA    
ATOM   3795  CG2 ILE S 238     -31.125  22.605 -76.333  0.00  0.00      SA    
ATOM   3796 HG21 ILE S 238     -30.334  21.829 -76.249  0.00  0.00      SA    
ATOM   3797 HG22 ILE S 238     -30.842  23.403 -77.052  0.00  0.00      SA    
ATOM   3798 HG23 ILE S 238     -31.278  23.178 -75.394  0.00  0.00      SA    
ATOM   3799  CG1 ILE S 238     -33.049  20.920 -75.742  0.00  0.00      SA    
ATOM   3800 HG11 ILE S 238     -33.254  21.345 -74.736  0.00  0.00      SA    
ATOM   3801 HG12 ILE S 238     -34.041  20.478 -75.980  0.00  0.00      SA    
ATOM   3802  CD  ILE S 238     -32.071  19.790 -75.505  0.00  0.00      SA    
ATOM   3803  HD1 ILE S 238     -31.977  19.238 -76.465  0.00  0.00      SA    
ATOM   3804  HD2 ILE S 238     -31.015  20.073 -75.303  0.00  0.00      SA    
ATOM   3805  HD3 ILE S 238     -32.378  19.056 -74.730  0.00  0.00      SA    
ATOM   3806  C   ILE S 238     -33.038  24.371 -77.801  0.00  0.00      SA    
ATOM   3807  O   ILE S 238     -32.921  24.434 -79.011  0.00  0.00      SA    
ATOM   3808  N   SER S 239     -32.750  25.471 -77.044  0.00  0.00      SA    
ATOM   3809  HN  SER S 239     -32.882  25.431 -76.057  0.00  0.00      SA    
ATOM   3810  CA  SER S 239     -32.133  26.617 -77.696  0.00  0.00      SA    
ATOM   3811  HA  SER S 239     -32.551  26.795 -78.676  0.00  0.00      SA    
ATOM   3812  CB  SER S 239     -32.320  27.894 -76.877  0.00  0.00      SA    
ATOM   3813  HB1 SER S 239     -33.398  28.108 -76.711  0.00  0.00      SA    
ATOM   3814  HB2 SER S 239     -31.960  27.524 -75.893  0.00  0.00      SA    
ATOM   3815  OG  SER S 239     -31.677  29.148 -77.226  0.00  0.00      SA    
ATOM   3816  HG1 SER S 239     -32.381  29.713 -77.552  0.00  0.00      SA    
ATOM   3817  C   SER S 239     -30.599  26.446 -77.834  0.00  0.00      SA    
ATOM   3818  O   SER S 239     -29.991  26.000 -76.906  0.00  0.00      SA    
ATOM   3819  N   PRO S 240     -29.870  26.835 -78.905  0.00  0.00      SA    
ATOM   3820  CD  PRO S 240     -30.486  27.321 -80.115  0.00  0.00      SA    
ATOM   3821  HD1 PRO S 240     -31.264  28.089 -79.918  0.00  0.00      SA    
ATOM   3822  HD2 PRO S 240     -31.007  26.425 -80.516  0.00  0.00      SA    
ATOM   3823  CA  PRO S 240     -28.450  26.806 -78.994  0.00  0.00      SA    
ATOM   3824  HA  PRO S 240     -28.054  25.865 -78.642  0.00  0.00      SA    
ATOM   3825  CB  PRO S 240     -28.146  27.063 -80.527  0.00  0.00      SA    
ATOM   3826  HB1 PRO S 240     -27.111  27.444 -80.664  0.00  0.00      SA    
ATOM   3827  HB2 PRO S 240     -28.259  26.050 -80.968  0.00  0.00      SA    
ATOM   3828  CG  PRO S 240     -29.323  27.954 -80.951  0.00  0.00      SA    
ATOM   3829  HG1 PRO S 240     -29.221  28.957 -80.485  0.00  0.00      SA    
ATOM   3830  HG2 PRO S 240     -29.404  27.928 -82.059  0.00  0.00      SA    
ATOM   3831  C   PRO S 240     -27.764  27.838 -78.097  0.00  0.00      SA    
ATOM   3832  O   PRO S 240     -26.568  27.624 -77.918  0.00  0.00      SA    
ATOM   3833  N   ILE S 241     -28.464  28.692 -77.380  0.00  0.00      SA    
ATOM   3834  HN  ILE S 241     -29.455  28.742 -77.480  0.00  0.00      SA    
ATOM   3835  CA  ILE S 241     -27.896  29.781 -76.564  0.00  0.00      SA    
ATOM   3836  HA  ILE S 241     -26.833  29.602 -76.508  0.00  0.00      SA    
ATOM   3837  CB  ILE S 241     -28.214  31.178 -77.073  0.00  0.00      SA    
ATOM   3838  HB  ILE S 241     -27.701  31.894 -76.396  0.00  0.00      SA    
ATOM   3839  CG2 ILE S 241     -27.762  31.231 -78.540  0.00  0.00      SA    
ATOM   3840 HG21 ILE S 241     -28.389  30.621 -79.225  0.00  0.00      SA    
ATOM   3841 HG22 ILE S 241     -27.957  32.270 -78.879  0.00  0.00      SA    
ATOM   3842 HG23 ILE S 241     -26.666  31.197 -78.718  0.00  0.00      SA    
ATOM   3843  CG1 ILE S 241     -29.717  31.502 -77.003  0.00  0.00      SA    
ATOM   3844 HG11 ILE S 241     -30.203  31.249 -77.970  0.00  0.00      SA    
ATOM   3845 HG12 ILE S 241     -30.232  30.887 -76.234  0.00  0.00      SA    
ATOM   3846  CD  ILE S 241     -30.005  32.983 -76.731  0.00  0.00      SA    
ATOM   3847  HD1 ILE S 241     -29.664  33.582 -77.603  0.00  0.00      SA    
ATOM   3848  HD2 ILE S 241     -31.066  33.299 -76.639  0.00  0.00      SA    
ATOM   3849  HD3 ILE S 241     -29.359  33.310 -75.889  0.00  0.00      SA    
ATOM   3850  C   ILE S 241     -28.401  29.691 -75.132  0.00  0.00      SA    
ATOM   3851  O   ILE S 241     -27.930  30.449 -74.248  0.00  0.00      SA    
ATOM   3852  N   GLY S 242     -29.418  28.881 -74.838  0.00  0.00      SA    
ATOM   3853  HN  GLY S 242     -29.746  28.217 -75.506  0.00  0.00      SA    
ATOM   3854  CA  GLY S 242     -30.130  28.940 -73.639  0.00  0.00      SA    
ATOM   3855  HA1 GLY S 242     -30.124  29.982 -73.353  0.00  0.00      SA    
ATOM   3856  HA2 GLY S 242     -31.157  28.744 -73.911  0.00  0.00      SA    
ATOM   3857  C   GLY S 242     -29.750  27.992 -72.570  0.00  0.00      SA    
ATOM   3858  O   GLY S 242     -29.000  27.054 -72.686  0.00  0.00      SA    
ATOM   3859  N   CYS S 243     -30.432  28.190 -71.392  0.00  0.00      SA    
ATOM   3860  HN  CYS S 243     -30.946  29.021 -71.193  0.00  0.00      SA    
ATOM   3861  CA  CYS S 243     -30.743  27.236 -70.252  0.00  0.00      SA    
ATOM   3862  HA  CYS S 243     -29.792  27.059 -69.771  0.00  0.00      SA    
ATOM   3863  CB  CYS S 243     -31.607  27.867 -69.185  0.00  0.00      SA    
ATOM   3864  HB1 CYS S 243     -32.622  28.053 -69.595  0.00  0.00      SA    
ATOM   3865  HB2 CYS S 243     -31.792  27.143 -68.362  0.00  0.00      SA    
ATOM   3866  SG  CYS S 243     -30.939  29.479 -68.512  0.00  0.00      SA    
ATOM   3867  HG1 CYS S 243     -30.563  29.992 -69.674  0.00  0.00      SA    
ATOM   3868  C   CYS S 243     -31.234  25.920 -70.681  0.00  0.00      SA    
ATOM   3869  O   CYS S 243     -31.992  25.779 -71.638  0.00  0.00      SA    
ATOM   3870  N   LEU S 244     -30.849  24.869 -69.865  0.00  0.00      SA    
ATOM   3871  HN  LEU S 244     -30.321  24.945 -69.023  0.00  0.00      SA    
ATOM   3872  CA  LEU S 244     -31.146  23.452 -70.356  0.00  0.00      SA    
ATOM   3873  HA  LEU S 244     -31.271  23.510 -71.428  0.00  0.00      SA    
ATOM   3874  CB  LEU S 244     -30.137  22.388 -70.023  0.00  0.00      SA    
ATOM   3875  HB1 LEU S 244     -29.640  22.722 -69.087  0.00  0.00      SA    
ATOM   3876  HB2 LEU S 244     -30.633  21.395 -69.990  0.00  0.00      SA    
ATOM   3877  CG  LEU S 244     -29.087  22.267 -71.206  0.00  0.00      SA    
ATOM   3878  HG  LEU S 244     -28.665  23.267 -71.439  0.00  0.00      SA    
ATOM   3879  CD1 LEU S 244     -27.941  21.288 -70.880  0.00  0.00      SA    
ATOM   3880 HD11 LEU S 244     -27.184  21.283 -71.693  0.00  0.00      SA    
ATOM   3881 HD12 LEU S 244     -27.432  21.662 -69.966  0.00  0.00      SA    
ATOM   3882 HD13 LEU S 244     -28.382  20.276 -70.748  0.00  0.00      SA    
ATOM   3883  CD2 LEU S 244     -29.772  21.695 -72.537  0.00  0.00      SA    
ATOM   3884 HD21 LEU S 244     -30.391  22.431 -73.093  0.00  0.00      SA    
ATOM   3885 HD22 LEU S 244     -28.970  21.118 -73.044  0.00  0.00      SA    
ATOM   3886 HD23 LEU S 244     -30.513  20.940 -72.199  0.00  0.00      SA    
ATOM   3887  C   LEU S 244     -32.533  23.091 -69.626  0.00  0.00      SA    
ATOM   3888  O   LEU S 244     -32.592  23.310 -68.396  0.00  0.00      SA    
ATOM   3889  N   PRO S 245     -33.597  22.503 -70.319  0.00  0.00      SA    
ATOM   3890  CD  PRO S 245     -33.730  22.687 -71.739  0.00  0.00      SA    
ATOM   3891  HD1 PRO S 245     -33.392  21.762 -72.253  0.00  0.00      SA    
ATOM   3892  HD2 PRO S 245     -33.201  23.550 -72.197  0.00  0.00      SA    
ATOM   3893  CA  PRO S 245     -34.927  22.233 -69.724  0.00  0.00      SA    
ATOM   3894  HA  PRO S 245     -35.274  23.094 -69.172  0.00  0.00      SA    
ATOM   3895  CB  PRO S 245     -35.820  21.774 -70.894  0.00  0.00      SA    
ATOM   3896  HB1 PRO S 245     -35.587  20.697 -71.041  0.00  0.00      SA    
ATOM   3897  HB2 PRO S 245     -36.887  21.946 -70.637  0.00  0.00      SA    
ATOM   3898  CG  PRO S 245     -35.265  22.706 -71.992  0.00  0.00      SA    
ATOM   3899  HG1 PRO S 245     -35.537  22.388 -73.022  0.00  0.00      SA    
ATOM   3900  HG2 PRO S 245     -35.483  23.787 -71.855  0.00  0.00      SA    
ATOM   3901  C   PRO S 245     -34.867  21.225 -68.627  0.00  0.00      SA    
ATOM   3902  O   PRO S 245     -34.272  20.105 -68.815  0.00  0.00      SA    
ATOM   3903  N   ALA S 246     -35.485  21.525 -67.496  0.00  0.00      SA    
ATOM   3904  HN  ALA S 246     -35.941  22.412 -67.518  0.00  0.00      SA    
ATOM   3905  CA  ALA S 246     -35.197  20.902 -66.227  0.00  0.00      SA    
ATOM   3906  HA  ALA S 246     -34.163  21.134 -66.017  0.00  0.00      SA    
ATOM   3907  CB  ALA S 246     -36.051  21.612 -65.171  0.00  0.00      SA    
ATOM   3908  HB1 ALA S 246     -35.618  22.603 -64.919  0.00  0.00      SA    
ATOM   3909  HB2 ALA S 246     -37.120  21.732 -65.451  0.00  0.00      SA    
ATOM   3910  HB3 ALA S 246     -36.040  20.970 -64.265  0.00  0.00      SA    
ATOM   3911  C   ALA S 246     -35.534  19.427 -66.213  0.00  0.00      SA    
ATOM   3912  O   ALA S 246     -34.815  18.549 -65.674  0.00  0.00      SA    
ATOM   3913  N   HSE S 247     -36.629  19.112 -66.883  0.00  0.00      SA    
ATOM   3914  HN  HSE S 247     -37.125  19.892 -67.256  0.00  0.00      SA    
ATOM   3915  CA  HSE S 247     -37.147  17.770 -67.102  0.00  0.00      SA    
ATOM   3916  HA  HSE S 247     -37.240  17.186 -66.198  0.00  0.00      SA    
ATOM   3917  CB  HSE S 247     -38.576  17.855 -67.606  0.00  0.00      SA    
ATOM   3918  HB1 HSE S 247     -38.965  16.815 -67.564  0.00  0.00      SA    
ATOM   3919  HB2 HSE S 247     -39.129  18.561 -66.951  0.00  0.00      SA    
ATOM   3920  ND1 HSE S 247     -38.869  19.714 -69.292  0.00  0.00      SA    
ATOM   3921  CG  HSE S 247     -38.701  18.424 -68.977  0.00  0.00      SA    
ATOM   3922  CE1 HSE S 247     -38.965  19.738 -70.626  0.00  0.00      SA    
ATOM   3923  HE1 HSE S 247     -39.267  20.699 -71.044  0.00  0.00      SA    
ATOM   3924  NE2 HSE S 247     -38.970  18.464 -71.114  0.00  0.00      SA    
ATOM   3925  HE2 HSE S 247     -38.895  18.254 -72.089  0.00  0.00      SA    
ATOM   3926  CD2 HSE S 247     -38.773  17.630 -70.109  0.00  0.00      SA    
ATOM   3927  HD2 HSE S 247     -38.778  16.548 -70.167  0.00  0.00      SA    
ATOM   3928  C   HSE S 247     -36.331  16.918 -68.124  0.00  0.00      SA    
ATOM   3929  O   HSE S 247     -36.531  15.730 -68.193  0.00  0.00      SA    
ATOM   3930  N   LEU S 248     -35.462  17.536 -68.975  0.00  0.00      SA    
ATOM   3931  HN  LEU S 248     -35.367  18.525 -68.897  0.00  0.00      SA    
ATOM   3932  CA  LEU S 248     -34.603  16.823 -69.923  0.00  0.00      SA    
ATOM   3933  HA  LEU S 248     -35.078  15.878 -70.139  0.00  0.00      SA    
ATOM   3934  CB  LEU S 248     -34.342  17.586 -71.293  0.00  0.00      SA    
ATOM   3935  HB1 LEU S 248     -33.784  18.547 -71.265  0.00  0.00      SA    
ATOM   3936  HB2 LEU S 248     -33.623  17.053 -71.951  0.00  0.00      SA    
ATOM   3937  CG  LEU S 248     -35.576  17.693 -72.122  0.00  0.00      SA    
ATOM   3938  HG  LEU S 248     -36.417  18.211 -71.615  0.00  0.00      SA    
ATOM   3939  CD1 LEU S 248     -35.095  18.348 -73.494  0.00  0.00      SA    
ATOM   3940 HD11 LEU S 248     -35.908  18.329 -74.251  0.00  0.00      SA    
ATOM   3941 HD12 LEU S 248     -34.709  19.371 -73.299  0.00  0.00      SA    
ATOM   3942 HD13 LEU S 248     -34.335  17.665 -73.931  0.00  0.00      SA    
ATOM   3943  CD2 LEU S 248     -36.118  16.377 -72.609  0.00  0.00      SA    
ATOM   3944 HD21 LEU S 248     -36.301  15.559 -71.880  0.00  0.00      SA    
ATOM   3945 HD22 LEU S 248     -37.104  16.604 -73.068  0.00  0.00      SA    
ATOM   3946 HD23 LEU S 248     -35.494  15.958 -73.427  0.00  0.00      SA    
ATOM   3947  C   LEU S 248     -33.244  16.572 -69.329  0.00  0.00      SA    
ATOM   3948  O   LEU S 248     -32.409  15.853 -69.960  0.00  0.00      SA    
ATOM   3949  N   LEU S 249     -32.997  16.975 -68.076  0.00  0.00      SA    
ATOM   3950  HN  LEU S 249     -33.709  17.431 -67.548  0.00  0.00      SA    
ATOM   3951  CA  LEU S 249     -31.866  16.635 -67.329  0.00  0.00      SA    
ATOM   3952  HA  LEU S 249     -31.017  16.658 -67.996  0.00  0.00      SA    
ATOM   3953  CB  LEU S 249     -31.687  17.570 -66.092  0.00  0.00      SA    
ATOM   3954  HB1 LEU S 249     -32.539  17.402 -65.400  0.00  0.00      SA    
ATOM   3955  HB2 LEU S 249     -30.816  17.323 -65.448  0.00  0.00      SA    
ATOM   3956  CG  LEU S 249     -31.687  19.069 -66.403  0.00  0.00      SA    
ATOM   3957  HG  LEU S 249     -32.592  19.311 -67.001  0.00  0.00      SA    
ATOM   3958  CD1 LEU S 249     -31.818  19.836 -65.044  0.00  0.00      SA    
ATOM   3959 HD11 LEU S 249     -30.867  19.673 -64.493  0.00  0.00      SA    
ATOM   3960 HD12 LEU S 249     -31.856  20.916 -65.304  0.00  0.00      SA    
ATOM   3961 HD13 LEU S 249     -32.780  19.605 -64.539  0.00  0.00      SA    
ATOM   3962  CD2 LEU S 249     -30.336  19.495 -67.082  0.00  0.00      SA    
ATOM   3963 HD21 LEU S 249     -29.470  19.164 -66.470  0.00  0.00      SA    
ATOM   3964 HD22 LEU S 249     -30.351  19.059 -68.103  0.00  0.00      SA    
ATOM   3965 HD23 LEU S 249     -30.257  20.603 -67.112  0.00  0.00      SA    
ATOM   3966  C   LEU S 249     -32.051  15.223 -66.825  0.00  0.00      SA    
ATOM   3967  O   LEU S 249     -33.074  14.623 -66.906  0.00  0.00      SA    
ATOM   3968  N   GLY S 250     -30.995  14.534 -66.253  0.00  0.00      SA    
ATOM   3969  HN  GLY S 250     -30.115  14.899 -65.960  0.00  0.00      SA    
ATOM   3970  CA  GLY S 250     -31.126  13.106 -66.028  0.00  0.00      SA    
ATOM   3971  HA1 GLY S 250     -31.832  12.623 -66.687  0.00  0.00      SA    
ATOM   3972  HA2 GLY S 250     -30.158  12.667 -66.215  0.00  0.00      SA    
ATOM   3973  C   GLY S 250     -31.543  12.818 -64.580  0.00  0.00      SA    
ATOM   3974  O   GLY S 250     -31.660  11.656 -64.207  0.00  0.00      SA    
ATOM   3975  N   ASP S 251     -31.693  13.883 -63.771  0.00  0.00      SA    
ATOM   3976  HN  ASP S 251     -31.702  14.731 -64.295  0.00  0.00      SA    
ATOM   3977  CA  ASP S 251     -31.992  13.650 -62.359  0.00  0.00      SA    
ATOM   3978  HA  ASP S 251     -32.367  12.643 -62.246  0.00  0.00      SA    
ATOM   3979  CB  ASP S 251     -30.840  13.913 -61.299  0.00  0.00      SA    
ATOM   3980  HB1 ASP S 251     -30.078  13.124 -61.480  0.00  0.00      SA    
ATOM   3981  HB2 ASP S 251     -30.417  14.929 -61.450  0.00  0.00      SA    
ATOM   3982  CG  ASP S 251     -31.297  13.828 -59.917  0.00  0.00      SA    
ATOM   3983  OD1 ASP S 251     -31.283  14.922 -59.219  0.00  0.00      SA    
ATOM   3984  OD2 ASP S 251     -31.783  12.755 -59.439  0.00  0.00      SA    
ATOM   3985  C   ASP S 251     -33.210  14.473 -62.080  0.00  0.00      SA    
ATOM   3986  O   ASP S 251     -33.513  15.426 -62.790  0.00  0.00      SA    
ATOM   3987  N   MET S 252     -33.954  14.095 -61.011  0.00  0.00      SA    
ATOM   3988  HN  MET S 252     -33.541  13.310 -60.555  0.00  0.00      SA    
ATOM   3989  CA  MET S 252     -35.285  14.682 -60.575  0.00  0.00      SA    
ATOM   3990  HA  MET S 252     -35.895  14.733 -61.465  0.00  0.00      SA    
ATOM   3991  CB  MET S 252     -36.016  13.812 -59.558  0.00  0.00      SA    
ATOM   3992  HB1 MET S 252     -35.254  13.189 -59.042  0.00  0.00      SA    
ATOM   3993  HB2 MET S 252     -36.541  14.495 -58.856  0.00  0.00      SA    
ATOM   3994  CG  MET S 252     -37.050  12.983 -60.349  0.00  0.00      SA    
ATOM   3995  HG1 MET S 252     -36.487  12.333 -61.052  0.00  0.00      SA    
ATOM   3996  HG2 MET S 252     -37.491  12.274 -59.616  0.00  0.00      SA    
ATOM   3997  SD  MET S 252     -38.450  13.935 -61.090  0.00  0.00      SA    
ATOM   3998  CE  MET S 252     -39.569  13.906 -59.706  0.00  0.00      SA    
ATOM   3999  HE1 MET S 252     -39.893  14.947 -59.489  0.00  0.00      SA    
ATOM   4000  HE2 MET S 252     -40.360  13.147 -59.884  0.00  0.00      SA    
ATOM   4001  HE3 MET S 252     -39.168  13.584 -58.722  0.00  0.00      SA    
ATOM   4002  C   MET S 252     -35.112  16.133 -60.190  0.00  0.00      SA    
ATOM   4003  O   MET S 252     -35.979  16.926 -60.521  0.00  0.00      SA    
ATOM   4004  N   TRP S 253     -33.919  16.551 -59.613  0.00  0.00      SA    
ATOM   4005  HN  TRP S 253     -33.277  15.844 -59.327  0.00  0.00      SA    
ATOM   4006  CA  TRP S 253     -33.546  17.914 -59.275  0.00  0.00      SA    
ATOM   4007  HA  TRP S 253     -34.351  18.541 -59.626  0.00  0.00      SA    
ATOM   4008  CB  TRP S 253     -33.414  17.930 -57.724  0.00  0.00      SA    
ATOM   4009  HB1 TRP S 253     -32.625  17.205 -57.430  0.00  0.00      SA    
ATOM   4010  HB2 TRP S 253     -32.979  18.874 -57.332  0.00  0.00      SA    
ATOM   4011  CG  TRP S 253     -34.647  17.677 -56.903  0.00  0.00      SA    
ATOM   4012  CD1 TRP S 253     -35.311  18.654 -56.238  0.00  0.00      SA    
ATOM   4013  HD1 TRP S 253     -35.199  19.722 -56.354  0.00  0.00      SA    
ATOM   4014  NE1 TRP S 253     -36.475  18.151 -55.635  0.00  0.00      SA    
ATOM   4015  HE1 TRP S 253     -37.199  18.750 -55.371  0.00  0.00      SA    
ATOM   4016  CE2 TRP S 253     -36.463  16.793 -55.692  0.00  0.00      SA    
ATOM   4017  CD2 TRP S 253     -35.287  16.392 -56.455  0.00  0.00      SA    
ATOM   4018  CE3 TRP S 253     -35.047  15.065 -56.562  0.00  0.00      SA    
ATOM   4019  HE3 TRP S 253     -34.168  14.835 -57.146  0.00  0.00      SA    
ATOM   4020  CZ3 TRP S 253     -35.902  14.144 -55.919  0.00  0.00      SA    
ATOM   4021  HZ3 TRP S 253     -35.754  13.078 -56.007  0.00  0.00      SA    
ATOM   4022  CZ2 TRP S 253     -37.350  15.887 -55.147  0.00  0.00      SA    
ATOM   4023  HZ2 TRP S 253     -38.151  16.390 -54.624  0.00  0.00      SA    
ATOM   4024  CH2 TRP S 253     -37.027  14.557 -55.176  0.00  0.00      SA    
ATOM   4025  HH2 TRP S 253     -37.760  13.864 -54.791  0.00  0.00      SA    
ATOM   4026  C   TRP S 253     -32.349  18.306 -60.000  0.00  0.00      SA    
ATOM   4027  O   TRP S 253     -31.882  19.422 -59.747  0.00  0.00      SA    
ATOM   4028  N   GLY S 254     -31.681  17.402 -60.803  0.00  0.00      SA    
ATOM   4029  HN  GLY S 254     -31.994  16.464 -60.929  0.00  0.00      SA    
ATOM   4030  CA  GLY S 254     -30.657  17.762 -61.709  0.00  0.00      SA    
ATOM   4031  HA1 GLY S 254     -30.714  17.051 -62.520  0.00  0.00      SA    
ATOM   4032  HA2 GLY S 254     -30.835  18.754 -62.097  0.00  0.00      SA    
ATOM   4033  C   GLY S 254     -29.238  17.788 -61.064  0.00  0.00      SA    
ATOM   4034  O   GLY S 254     -28.258  18.480 -61.414  0.00  0.00      SA    
ATOM   4035  N   ARG S 255     -29.193  16.974 -59.974  0.00  0.00      SA    
ATOM   4036  HN  ARG S 255     -30.021  16.548 -59.618  0.00  0.00      SA    
ATOM   4037  CA  ARG S 255     -27.969  16.833 -59.180  0.00  0.00      SA    
ATOM   4038  HA  ARG S 255     -27.570  17.803 -58.921  0.00  0.00      SA    
ATOM   4039  CB  ARG S 255     -28.282  16.015 -57.815  0.00  0.00      SA    
ATOM   4040  HB1 ARG S 255     -28.565  14.983 -58.115  0.00  0.00      SA    
ATOM   4041  HB2 ARG S 255     -27.263  16.024 -57.372  0.00  0.00      SA    
ATOM   4042  CG  ARG S 255     -29.287  16.607 -56.925  0.00  0.00      SA    
ATOM   4043  HG1 ARG S 255     -28.934  17.472 -56.324  0.00  0.00      SA    
ATOM   4044  HG2 ARG S 255     -30.185  17.056 -57.398  0.00  0.00      SA    
ATOM   4045  CD  ARG S 255     -29.903  15.694 -55.992  0.00  0.00      SA    
ATOM   4046  HD1 ARG S 255     -29.198  15.296 -55.231  0.00  0.00      SA    
ATOM   4047  HD2 ARG S 255     -30.711  16.134 -55.370  0.00  0.00      SA    
ATOM   4048  NE  ARG S 255     -30.732  14.610 -56.751  0.00  0.00      SA    
ATOM   4049  HE  ARG S 255     -30.890  14.753 -57.728  0.00  0.00      SA    
ATOM   4050  CZ  ARG S 255     -31.165  13.533 -56.201  0.00  0.00      SA    
ATOM   4051  NH1 ARG S 255     -31.039  13.287 -54.887  0.00  0.00      SA    
ATOM   4052 HH11 ARG S 255     -31.718  12.610 -54.604  0.00  0.00      SA    
ATOM   4053 HH12 ARG S 255     -30.483  13.828 -54.256  0.00  0.00      SA    
ATOM   4054  NH2 ARG S 255     -31.847  12.641 -56.839  0.00  0.00      SA    
ATOM   4055 HH21 ARG S 255     -31.911  12.816 -57.821  0.00  0.00      SA    
ATOM   4056 HH22 ARG S 255     -31.625  11.682 -56.662  0.00  0.00      SA    
ATOM   4057  C   ARG S 255     -26.922  16.026 -59.926  0.00  0.00      SA    
ATOM   4058  O   ARG S 255     -25.782  16.456 -60.002  0.00  0.00      SA    
ATOM   4059  N   PHE S 256     -27.335  14.909 -60.613  0.00  0.00      SA    
ATOM   4060  HN  PHE S 256     -28.309  14.696 -60.583  0.00  0.00      SA    
ATOM   4061  CA  PHE S 256     -26.437  13.944 -61.160  0.00  0.00      SA    
ATOM   4062  HA  PHE S 256     -25.407  14.260 -61.079  0.00  0.00      SA    
ATOM   4063  CB  PHE S 256     -26.546  12.489 -60.466  0.00  0.00      SA    
ATOM   4064  HB1 PHE S 256     -27.529  12.068 -60.768  0.00  0.00      SA    
ATOM   4065  HB2 PHE S 256     -25.730  11.913 -60.952  0.00  0.00      SA    
ATOM   4066  CG  PHE S 256     -26.479  12.522 -58.933  0.00  0.00      SA    
ATOM   4067  CD1 PHE S 256     -25.277  12.735 -58.280  0.00  0.00      SA    
ATOM   4068  HD1 PHE S 256     -24.349  12.805 -58.829  0.00  0.00      SA    
ATOM   4069  CE1 PHE S 256     -25.235  12.877 -56.835  0.00  0.00      SA    
ATOM   4070  HE1 PHE S 256     -24.261  13.050 -56.401  0.00  0.00      SA    
ATOM   4071  CZ  PHE S 256     -26.430  12.643 -56.123  0.00  0.00      SA    
ATOM   4072  HZ  PHE S 256     -26.436  12.680 -55.044  0.00  0.00      SA    
ATOM   4073  CD2 PHE S 256     -27.698  12.423 -58.138  0.00  0.00      SA    
ATOM   4074  HD2 PHE S 256     -28.610  12.261 -58.693  0.00  0.00      SA    
ATOM   4075  CE2 PHE S 256     -27.660  12.508 -56.766  0.00  0.00      SA    
ATOM   4076  HE2 PHE S 256     -28.584  12.420 -56.213  0.00  0.00      SA    
ATOM   4077  C   PHE S 256     -26.778  13.834 -62.650  0.00  0.00      SA    
ATOM   4078  O   PHE S 256     -27.874  13.950 -63.106  0.00  0.00      SA    
ATOM   4079  N   TRP S 257     -25.659  13.761 -63.400  0.00  0.00      SA    
ATOM   4080  HN  TRP S 257     -24.748  13.902 -63.023  0.00  0.00      SA    
ATOM   4081  CA  TRP S 257     -25.556  13.868 -64.885  0.00  0.00      SA    
ATOM   4082  HA  TRP S 257     -26.507  14.078 -65.351  0.00  0.00      SA    
ATOM   4083  CB  TRP S 257     -24.622  15.076 -65.226  0.00  0.00      SA    
ATOM   4084  HB1 TRP S 257     -23.658  14.755 -64.778  0.00  0.00      SA    
ATOM   4085  HB2 TRP S 257     -24.532  15.266 -66.317  0.00  0.00      SA    
ATOM   4086  CG  TRP S 257     -25.096  16.399 -64.700  0.00  0.00      SA    
ATOM   4087  CD1 TRP S 257     -25.000  16.933 -63.481  0.00  0.00      SA    
ATOM   4088  HD1 TRP S 257     -24.736  16.276 -62.666  0.00  0.00      SA    
ATOM   4089  NE1 TRP S 257     -25.546  18.198 -63.389  0.00  0.00      SA    
ATOM   4090  HE1 TRP S 257     -26.016  18.541 -62.605  0.00  0.00      SA    
ATOM   4091  CE2 TRP S 257     -25.933  18.607 -64.622  0.00  0.00      SA    
ATOM   4092  CD2 TRP S 257     -25.723  17.478 -65.469  0.00  0.00      SA    
ATOM   4093  CE3 TRP S 257     -25.867  17.568 -66.824  0.00  0.00      SA    
ATOM   4094  HE3 TRP S 257     -25.707  16.691 -67.433  0.00  0.00      SA    
ATOM   4095  CZ3 TRP S 257     -26.296  18.822 -67.244  0.00  0.00      SA    
ATOM   4096  HZ3 TRP S 257     -26.522  18.927 -68.296  0.00  0.00      SA    
ATOM   4097  CZ2 TRP S 257     -26.421  19.781 -65.091  0.00  0.00      SA    
ATOM   4098  HZ2 TRP S 257     -26.575  20.622 -64.431  0.00  0.00      SA    
ATOM   4099  CH2 TRP S 257     -26.610  19.888 -66.458  0.00  0.00      SA    
ATOM   4100  HH2 TRP S 257     -26.878  20.819 -66.935  0.00  0.00      SA    
ATOM   4101  C   TRP S 257     -25.030  12.579 -65.437  0.00  0.00      SA    
ATOM   4102  O   TRP S 257     -24.595  12.583 -66.600  0.00  0.00      SA    
ATOM   4103  N   THR S 258     -24.990  11.507 -64.622  0.00  0.00      SA    
ATOM   4104  HN  THR S 258     -25.539  11.448 -63.793  0.00  0.00      SA    
ATOM   4105  CA  THR S 258     -24.433  10.195 -64.936  0.00  0.00      SA    
ATOM   4106  HA  THR S 258     -23.369  10.216 -65.120  0.00  0.00      SA    
ATOM   4107  CB  THR S 258     -24.520   9.254 -63.690  0.00  0.00      SA    
ATOM   4108  HB  THR S 258     -24.489   8.181 -63.978  0.00  0.00      SA    
ATOM   4109  OG1 THR S 258     -25.583   9.399 -62.858  0.00  0.00      SA    
ATOM   4110  HG1 THR S 258     -25.741   8.570 -62.402  0.00  0.00      SA    
ATOM   4111  CG2 THR S 258     -23.256   9.460 -62.831  0.00  0.00      SA    
ATOM   4112 HG21 THR S 258     -23.173   8.638 -62.087  0.00  0.00      SA    
ATOM   4113 HG22 THR S 258     -22.357   9.554 -63.477  0.00  0.00      SA    
ATOM   4114 HG23 THR S 258     -23.318  10.416 -62.268  0.00  0.00      SA    
ATOM   4115  C   THR S 258     -24.979   9.384 -66.053  0.00  0.00      SA    
ATOM   4116  O   THR S 258     -24.255   8.709 -66.780  0.00  0.00      SA    
ATOM   4117  N   ASN S 259     -26.298   9.475 -66.180  0.00  0.00      SA    
ATOM   4118  HN  ASN S 259     -26.735  10.129 -65.568  0.00  0.00      SA    
ATOM   4119  CA  ASN S 259     -27.111   8.839 -67.249  0.00  0.00      SA    
ATOM   4120  HA  ASN S 259     -26.621   7.933 -67.575  0.00  0.00      SA    
ATOM   4121  CB  ASN S 259     -28.511   8.385 -66.818  0.00  0.00      SA    
ATOM   4122  HB1 ASN S 259     -29.141   9.287 -66.670  0.00  0.00      SA    
ATOM   4123  HB2 ASN S 259     -29.002   7.666 -67.507  0.00  0.00      SA    
ATOM   4124  CG  ASN S 259     -28.269   7.791 -65.416  0.00  0.00      SA    
ATOM   4125  OD1 ASN S 259     -28.939   8.209 -64.424  0.00  0.00      SA    
ATOM   4126  ND2 ASN S 259     -27.441   6.842 -65.334  0.00  0.00      SA    
ATOM   4127 HD21 ASN S 259     -27.271   6.456 -64.427  0.00  0.00      SA    
ATOM   4128 HD22 ASN S 259     -26.922   6.588 -66.150  0.00  0.00      SA    
ATOM   4129  C   ASN S 259     -27.325   9.654 -68.580  0.00  0.00      SA    
ATOM   4130  O   ASN S 259     -28.125   9.259 -69.497  0.00  0.00      SA    
ATOM   4131  N   LEU S 260     -26.578  10.773 -68.791  0.00  0.00      SA    
ATOM   4132  HN  LEU S 260     -25.785  10.969 -68.219  0.00  0.00      SA    
ATOM   4133  CA  LEU S 260     -26.634  11.567 -69.958  0.00  0.00      SA    
ATOM   4134  HA  LEU S 260     -27.450  11.267 -70.599  0.00  0.00      SA    
ATOM   4135  CB  LEU S 260     -26.733  13.157 -69.672  0.00  0.00      SA    
ATOM   4136  HB1 LEU S 260     -25.821  13.446 -69.106  0.00  0.00      SA    
ATOM   4137  HB2 LEU S 260     -26.648  13.588 -70.692  0.00  0.00      SA    
ATOM   4138  CG  LEU S 260     -27.960  13.532 -68.915  0.00  0.00      SA    
ATOM   4139  HG  LEU S 260     -28.141  13.071 -67.921  0.00  0.00      SA    
ATOM   4140  CD1 LEU S 260     -27.826  15.063 -68.571  0.00  0.00      SA    
ATOM   4141 HD11 LEU S 260     -27.365  15.621 -69.414  0.00  0.00      SA    
ATOM   4142 HD12 LEU S 260     -28.740  15.649 -68.334  0.00  0.00      SA    
ATOM   4143 HD13 LEU S 260     -27.146  15.085 -67.692  0.00  0.00      SA    
ATOM   4144  CD2 LEU S 260     -29.173  13.354 -69.774  0.00  0.00      SA    
ATOM   4145 HD21 LEU S 260     -29.391  12.277 -69.937  0.00  0.00      SA    
ATOM   4146 HD22 LEU S 260     -30.020  13.700 -69.143  0.00  0.00      SA    
ATOM   4147 HD23 LEU S 260     -29.203  13.887 -70.748  0.00  0.00      SA    
ATOM   4148  C   LEU S 260     -25.248  11.222 -70.533  0.00  0.00      SA    
ATOM   4149  O   LEU S 260     -24.954  11.852 -71.601  0.00  0.00      SA    
ATOM   4150  N   TYR S 261     -24.356  10.343 -69.946  0.00  0.00      SA    
ATOM   4151  HN  TYR S 261     -24.693   9.816 -69.169  0.00  0.00      SA    
ATOM   4152  CA  TYR S 261     -23.014  10.046 -70.429  0.00  0.00      SA    
ATOM   4153  HA  TYR S 261     -22.492  10.990 -70.371  0.00  0.00      SA    
ATOM   4154  CB  TYR S 261     -22.258   8.944 -69.500  0.00  0.00      SA    
ATOM   4155  HB1 TYR S 261     -22.118   9.389 -68.491  0.00  0.00      SA    
ATOM   4156  HB2 TYR S 261     -22.829   7.991 -69.482  0.00  0.00      SA    
ATOM   4157  CG  TYR S 261     -20.854   8.580 -69.963  0.00  0.00      SA    
ATOM   4158  CD1 TYR S 261     -19.868   9.510 -70.256  0.00  0.00      SA    
ATOM   4159  HD1 TYR S 261     -20.169  10.542 -70.159  0.00  0.00      SA    
ATOM   4160  CE1 TYR S 261     -18.542   9.144 -70.300  0.00  0.00      SA    
ATOM   4161  HE1 TYR S 261     -17.893   9.934 -70.645  0.00  0.00      SA    
ATOM   4162  CZ  TYR S 261     -18.183   7.783 -70.182  0.00  0.00      SA    
ATOM   4163  OH  TYR S 261     -16.802   7.550 -70.365  0.00  0.00      SA    
ATOM   4164  HH  TYR S 261     -16.410   8.426 -70.375  0.00  0.00      SA    
ATOM   4165  CD2 TYR S 261     -20.380   7.293 -69.522  0.00  0.00      SA    
ATOM   4166  HD2 TYR S 261     -21.169   6.652 -69.156  0.00  0.00      SA    
ATOM   4167  CE2 TYR S 261     -19.102   6.803 -69.839  0.00  0.00      SA    
ATOM   4168  HE2 TYR S 261     -18.752   5.798 -69.656  0.00  0.00      SA    
ATOM   4169  C   TYR S 261     -22.864   9.569 -71.895  0.00  0.00      SA    
ATOM   4170  O   TYR S 261     -22.213  10.256 -72.693  0.00  0.00      SA    
ATOM   4171  N   SER S 262     -23.694   8.555 -72.284  0.00  0.00      SA    
ATOM   4172  HN  SER S 262     -24.328   8.108 -71.656  0.00  0.00      SA    
ATOM   4173  CA  SER S 262     -23.507   7.839 -73.586  0.00  0.00      SA    
ATOM   4174  HA  SER S 262     -22.479   7.516 -73.513  0.00  0.00      SA    
ATOM   4175  CB  SER S 262     -24.500   6.616 -73.842  0.00  0.00      SA    
ATOM   4176  HB1 SER S 262     -24.214   6.055 -74.757  0.00  0.00      SA    
ATOM   4177  HB2 SER S 262     -24.281   5.987 -72.953  0.00  0.00      SA    
ATOM   4178  OG  SER S 262     -25.884   7.037 -73.852  0.00  0.00      SA    
ATOM   4179  HG1 SER S 262     -26.023   7.582 -73.074  0.00  0.00      SA    
ATOM   4180  C   SER S 262     -23.521   8.657 -74.893  0.00  0.00      SA    
ATOM   4181  O   SER S 262     -22.747   8.478 -75.857  0.00  0.00      SA    
ATOM   4182  N   LEU S 263     -24.478   9.653 -74.997  0.00  0.00      SA    
ATOM   4183  HN  LEU S 263     -24.956   9.883 -74.152  0.00  0.00      SA    
ATOM   4184  CA  LEU S 263     -24.776  10.607 -75.986  0.00  0.00      SA    
ATOM   4185  HA  LEU S 263     -24.565  10.082 -76.905  0.00  0.00      SA    
ATOM   4186  CB  LEU S 263     -26.171  11.014 -75.980  0.00  0.00      SA    
ATOM   4187  HB1 LEU S 263     -26.812  10.114 -76.098  0.00  0.00      SA    
ATOM   4188  HB2 LEU S 263     -26.407  11.334 -74.943  0.00  0.00      SA    
ATOM   4189  CG  LEU S 263     -26.645  12.049 -77.027  0.00  0.00      SA    
ATOM   4190  HG  LEU S 263     -25.924  12.891 -77.102  0.00  0.00      SA    
ATOM   4191  CD1 LEU S 263     -26.903  11.441 -78.399  0.00  0.00      SA    
ATOM   4192 HD11 LEU S 263     -27.003  12.228 -79.177  0.00  0.00      SA    
ATOM   4193 HD12 LEU S 263     -26.063  10.754 -78.634  0.00  0.00      SA    
ATOM   4194 HD13 LEU S 263     -27.896  10.948 -78.315  0.00  0.00      SA    
ATOM   4195  CD2 LEU S 263     -27.941  12.717 -76.488  0.00  0.00      SA    
ATOM   4196 HD21 LEU S 263     -27.724  13.075 -75.458  0.00  0.00      SA    
ATOM   4197 HD22 LEU S 263     -28.267  13.452 -77.254  0.00  0.00      SA    
ATOM   4198 HD23 LEU S 263     -28.776  11.990 -76.393  0.00  0.00      SA    
ATOM   4199  C   LEU S 263     -23.832  11.832 -75.894  0.00  0.00      SA    
ATOM   4200  O   LEU S 263     -23.477  12.372 -76.952  0.00  0.00      SA    
ATOM   4201  N   THR S 264     -23.337  12.170 -74.694  0.00  0.00      SA    
ATOM   4202  HN  THR S 264     -23.772  11.843 -73.859  0.00  0.00      SA    
ATOM   4203  CA  THR S 264     -22.367  13.287 -74.571  0.00  0.00      SA    
ATOM   4204  HA  THR S 264     -22.717  14.047 -75.254  0.00  0.00      SA    
ATOM   4205  CB  THR S 264     -22.405  14.049 -73.181  0.00  0.00      SA    
ATOM   4206  HB  THR S 264     -21.875  15.018 -73.297  0.00  0.00      SA    
ATOM   4207  OG1 THR S 264     -21.918  13.378 -72.060  0.00  0.00      SA    
ATOM   4208  HG1 THR S 264     -22.447  12.577 -72.030  0.00  0.00      SA    
ATOM   4209  CG2 THR S 264     -23.816  14.560 -72.830  0.00  0.00      SA    
ATOM   4210 HG21 THR S 264     -23.876  14.918 -71.780  0.00  0.00      SA    
ATOM   4211 HG22 THR S 264     -24.123  15.357 -73.541  0.00  0.00      SA    
ATOM   4212 HG23 THR S 264     -24.636  13.841 -73.044  0.00  0.00      SA    
ATOM   4213  C   THR S 264     -20.976  12.927 -74.930  0.00  0.00      SA    
ATOM   4214  O   THR S 264     -20.152  13.771 -75.058  0.00  0.00      SA    
ATOM   4215  N   VAL S 265     -20.576  11.559 -75.021  0.00  0.00      SA    
ATOM   4216  HN  VAL S 265     -21.238  10.827 -74.879  0.00  0.00      SA    
ATOM   4217  CA  VAL S 265     -19.316  10.961 -75.382  0.00  0.00      SA    
ATOM   4218  HA  VAL S 265     -18.521  11.408 -74.803  0.00  0.00      SA    
ATOM   4219  CB  VAL S 265     -19.307   9.410 -75.134  0.00  0.00      SA    
ATOM   4220  HB  VAL S 265     -20.323   8.999 -75.313  0.00  0.00      SA    
ATOM   4221  CG1 VAL S 265     -18.163   8.680 -76.014  0.00  0.00      SA    
ATOM   4222 HG11 VAL S 265     -18.239   7.586 -75.836  0.00  0.00      SA    
ATOM   4223 HG12 VAL S 265     -18.289   8.841 -77.106  0.00  0.00      SA    
ATOM   4224 HG13 VAL S 265     -17.179   9.070 -75.677  0.00  0.00      SA    
ATOM   4225  CG2 VAL S 265     -18.959   9.355 -73.575  0.00  0.00      SA    
ATOM   4226 HG21 VAL S 265     -19.712   9.892 -72.960  0.00  0.00      SA    
ATOM   4227 HG22 VAL S 265     -18.990   8.303 -73.219  0.00  0.00      SA    
ATOM   4228 HG23 VAL S 265     -17.960   9.803 -73.384  0.00  0.00      SA    
ATOM   4229  C   VAL S 265     -19.077  11.355 -76.821  0.00  0.00      SA    
ATOM   4230  O   VAL S 265     -20.036  11.160 -77.631  0.00  0.00      SA    
ATOM   4231  N   PRO S 266     -17.949  11.919 -77.250  0.00  0.00      SA    
ATOM   4232  CD  PRO S 266     -16.914  12.360 -76.390  0.00  0.00      SA    
ATOM   4233  HD1 PRO S 266     -16.553  11.479 -75.817  0.00  0.00      SA    
ATOM   4234  HD2 PRO S 266     -17.361  13.149 -75.748  0.00  0.00      SA    
ATOM   4235  CA  PRO S 266     -17.597  12.209 -78.638  0.00  0.00      SA    
ATOM   4236  HA  PRO S 266     -18.474  12.584 -79.144  0.00  0.00      SA    
ATOM   4237  CB  PRO S 266     -16.406  13.170 -78.598  0.00  0.00      SA    
ATOM   4238  HB1 PRO S 266     -15.545  12.945 -79.264  0.00  0.00      SA    
ATOM   4239  HB2 PRO S 266     -16.655  14.241 -78.757  0.00  0.00      SA    
ATOM   4240  CG  PRO S 266     -15.775  12.969 -77.148  0.00  0.00      SA    
ATOM   4241  HG1 PRO S 266     -14.984  12.198 -77.027  0.00  0.00      SA    
ATOM   4242  HG2 PRO S 266     -15.398  13.969 -76.843  0.00  0.00      SA    
ATOM   4243  C   PRO S 266     -17.174  11.020 -79.454  0.00  0.00      SA    
ATOM   4244  O   PRO S 266     -17.583  10.924 -80.632  0.00  0.00      SA    
ATOM   4245  N   PHE S 267     -16.415  10.094 -78.942  0.00  0.00      SA    
ATOM   4246  HN  PHE S 267     -15.918  10.200 -78.084  0.00  0.00      SA    
ATOM   4247  CA  PHE S 267     -15.882   8.962 -79.795  0.00  0.00      SA    
ATOM   4248  HA  PHE S 267     -15.722   9.245 -80.825  0.00  0.00      SA    
ATOM   4249  CB  PHE S 267     -14.441   8.636 -79.301  0.00  0.00      SA    
ATOM   4250  HB1 PHE S 267     -14.503   8.390 -78.220  0.00  0.00      SA    
ATOM   4251  HB2 PHE S 267     -13.930   7.867 -79.918  0.00  0.00      SA    
ATOM   4252  CG  PHE S 267     -13.684   9.919 -79.371  0.00  0.00      SA    
ATOM   4253  CD1 PHE S 267     -13.159  10.678 -78.254  0.00  0.00      SA    
ATOM   4254  HD1 PHE S 267     -13.368  10.384 -77.236  0.00  0.00      SA    
ATOM   4255  CE1 PHE S 267     -12.453  11.848 -78.379  0.00  0.00      SA    
ATOM   4256  HE1 PHE S 267     -12.198  12.481 -77.542  0.00  0.00      SA    
ATOM   4257  CZ  PHE S 267     -12.130  12.206 -79.617  0.00  0.00      SA    
ATOM   4258  HZ  PHE S 267     -11.362  12.960 -79.719  0.00  0.00      SA    
ATOM   4259  CD2 PHE S 267     -13.364  10.389 -80.623  0.00  0.00      SA    
ATOM   4260  HD2 PHE S 267     -13.815   9.887 -81.466  0.00  0.00      SA    
ATOM   4261  CE2 PHE S 267     -12.539  11.470 -80.766  0.00  0.00      SA    
ATOM   4262  HE2 PHE S 267     -12.287  11.889 -81.729  0.00  0.00      SA    
ATOM   4263  C   PHE S 267     -16.723   7.738 -79.507  0.00  0.00      SA    
ATOM   4264  O   PHE S 267     -16.805   7.268 -78.390  0.00  0.00      SA    
ATOM   4265  N   GLY S 268     -17.440   7.271 -80.527  0.00  0.00      SA    
ATOM   4266  HN  GLY S 268     -17.519   7.801 -81.368  0.00  0.00      SA    
ATOM   4267  CA  GLY S 268     -18.369   6.127 -80.372  0.00  0.00      SA    
ATOM   4268  HA1 GLY S 268     -18.812   6.173 -79.388  0.00  0.00      SA    
ATOM   4269  HA2 GLY S 268     -19.061   6.343 -81.173  0.00  0.00      SA    
ATOM   4270  C   GLY S 268     -17.867   4.788 -80.645  0.00  0.00      SA    
ATOM   4271  O   GLY S 268     -18.521   3.762 -80.417  0.00  0.00      SA    
ATOM   4272  N   GLN S 269     -16.704   4.643 -81.157  0.00  0.00      SA    
ATOM   4273  HN  GLN S 269     -15.957   5.303 -81.150  0.00  0.00      SA    
ATOM   4274  CA  GLN S 269     -16.317   3.322 -81.800  0.00  0.00      SA    
ATOM   4275  HA  GLN S 269     -17.095   2.580 -81.695  0.00  0.00      SA    
ATOM   4276  CB  GLN S 269     -15.854   3.495 -83.310  0.00  0.00      SA    
ATOM   4277  HB1 GLN S 269     -14.917   4.091 -83.345  0.00  0.00      SA    
ATOM   4278  HB2 GLN S 269     -15.550   2.502 -83.704  0.00  0.00      SA    
ATOM   4279  CG  GLN S 269     -16.827   4.236 -84.218  0.00  0.00      SA    
ATOM   4280  HG1 GLN S 269     -16.832   5.284 -83.851  0.00  0.00      SA    
ATOM   4281  HG2 GLN S 269     -16.493   4.381 -85.267  0.00  0.00      SA    
ATOM   4282  CD  GLN S 269     -18.263   3.612 -84.279  0.00  0.00      SA    
ATOM   4283  OE1 GLN S 269     -19.133   4.092 -83.555  0.00  0.00      SA    
ATOM   4284  NE2 GLN S 269     -18.467   2.592 -85.105  0.00  0.00      SA    
ATOM   4285 HE21 GLN S 269     -19.437   2.423 -85.284  0.00  0.00      SA    
ATOM   4286 HE22 GLN S 269     -17.794   2.413 -85.822  0.00  0.00      SA    
ATOM   4287  C   GLN S 269     -15.192   2.655 -80.959  0.00  0.00      SA    
ATOM   4288  O   GLN S 269     -14.564   1.707 -81.396  0.00  0.00      SA    
ATOM   4289  N   LYS S 270     -14.966   3.272 -79.840  0.00  0.00      SA    
ATOM   4290  HN  LYS S 270     -15.501   4.071 -79.577  0.00  0.00      SA    
ATOM   4291  CA  LYS S 270     -13.933   2.885 -78.912  0.00  0.00      SA    
ATOM   4292  HA  LYS S 270     -13.049   2.685 -79.500  0.00  0.00      SA    
ATOM   4293  CB  LYS S 270     -13.680   3.986 -77.871  0.00  0.00      SA    
ATOM   4294  HB1 LYS S 270     -14.654   4.353 -77.480  0.00  0.00      SA    
ATOM   4295  HB2 LYS S 270     -13.044   3.622 -77.036  0.00  0.00      SA    
ATOM   4296  CG  LYS S 270     -12.983   5.275 -78.513  0.00  0.00      SA    
ATOM   4297  HG1 LYS S 270     -13.717   5.770 -79.185  0.00  0.00      SA    
ATOM   4298  HG2 LYS S 270     -12.925   5.982 -77.659  0.00  0.00      SA    
ATOM   4299  CD  LYS S 270     -11.711   5.101 -79.199  0.00  0.00      SA    
ATOM   4300  HD1 LYS S 270     -11.919   4.396 -80.031  0.00  0.00      SA    
ATOM   4301  HD2 LYS S 270     -11.403   6.052 -79.685  0.00  0.00      SA    
ATOM   4302  CE  LYS S 270     -10.570   4.669 -78.257  0.00  0.00      SA    
ATOM   4303  HE1 LYS S 270     -10.252   5.459 -77.543  0.00  0.00      SA    
ATOM   4304  HE2 LYS S 270     -10.745   3.756 -77.648  0.00  0.00      SA    
ATOM   4305  NZ  LYS S 270      -9.362   4.541 -79.155  0.00  0.00      SA    
ATOM   4306  HZ1 LYS S 270      -8.484   4.748 -78.638  0.00  0.00      SA    
ATOM   4307  HZ2 LYS S 270      -9.163   3.556 -79.421  0.00  0.00      SA    
ATOM   4308  HZ3 LYS S 270      -9.351   5.228 -79.936  0.00  0.00      SA    
ATOM   4309  C   LYS S 270     -14.279   1.593 -78.116  0.00  0.00      SA    
ATOM   4310  O   LYS S 270     -15.479   1.452 -77.852  0.00  0.00      SA    
ATOM   4311  N   PRO S 271     -13.488   0.663 -77.735  0.00  0.00      SA    
ATOM   4312  CD  PRO S 271     -12.284   0.308 -78.419  0.00  0.00      SA    
ATOM   4313  HD1 PRO S 271     -11.484   0.954 -77.997  0.00  0.00      SA    
ATOM   4314  HD2 PRO S 271     -12.476   0.343 -79.512  0.00  0.00      SA    
ATOM   4315  CA  PRO S 271     -13.817  -0.317 -76.676  0.00  0.00      SA    
ATOM   4316  HA  PRO S 271     -14.621  -0.909 -77.087  0.00  0.00      SA    
ATOM   4317  CB  PRO S 271     -12.505  -1.146 -76.485  0.00  0.00      SA    
ATOM   4318  HB1 PRO S 271     -11.768  -0.672 -75.802  0.00  0.00      SA    
ATOM   4319  HB2 PRO S 271     -12.768  -2.113 -76.005  0.00  0.00      SA    
ATOM   4320  CG  PRO S 271     -11.963  -1.139 -77.941  0.00  0.00      SA    
ATOM   4321  HG1 PRO S 271     -10.862  -1.291 -77.923  0.00  0.00      SA    
ATOM   4322  HG2 PRO S 271     -12.511  -1.934 -78.491  0.00  0.00      SA    
ATOM   4323  C   PRO S 271     -14.389   0.240 -75.417  0.00  0.00      SA    
ATOM   4324  O   PRO S 271     -13.881   1.216 -74.964  0.00  0.00      SA    
ATOM   4325  N   ASN S 272     -15.399  -0.345 -74.845  0.00  0.00      SA    
ATOM   4326  HN  ASN S 272     -15.705  -1.210 -75.236  0.00  0.00      SA    
ATOM   4327  CA  ASN S 272     -16.133   0.137 -73.765  0.00  0.00      SA    
ATOM   4328  HA  ASN S 272     -16.649   1.041 -74.054  0.00  0.00      SA    
ATOM   4329  CB  ASN S 272     -17.319  -0.813 -73.392  0.00  0.00      SA    
ATOM   4330  HB1 ASN S 272     -17.791  -1.137 -74.344  0.00  0.00      SA    
ATOM   4331  HB2 ASN S 272     -16.921  -1.730 -72.907  0.00  0.00      SA    
ATOM   4332  CG  ASN S 272     -18.388  -0.059 -72.565  0.00  0.00      SA    
ATOM   4333  OD1 ASN S 272     -18.631   1.165 -72.587  0.00  0.00      SA    
ATOM   4334  ND2 ASN S 272     -19.155  -0.930 -71.805  0.00  0.00      SA    
ATOM   4335 HD21 ASN S 272     -19.663  -0.698 -70.975  0.00  0.00      SA    
ATOM   4336 HD22 ASN S 272     -19.377  -1.871 -72.061  0.00  0.00      SA    
ATOM   4337  C   ASN S 272     -15.356   0.461 -72.479  0.00  0.00      SA    
ATOM   4338  O   ASN S 272     -14.754  -0.418 -71.903  0.00  0.00      SA    
ATOM   4339  N   ILE S 273     -15.280   1.722 -72.034  0.00  0.00      SA    
ATOM   4340  HN  ILE S 273     -15.569   2.474 -72.621  0.00  0.00      SA    
ATOM   4341  CA  ILE S 273     -14.581   2.053 -70.807  0.00  0.00      SA    
ATOM   4342  HA  ILE S 273     -13.733   1.386 -70.754  0.00  0.00      SA    
ATOM   4343  CB  ILE S 273     -13.921   3.506 -70.862  0.00  0.00      SA    
ATOM   4344  HB  ILE S 273     -13.299   3.557 -71.782  0.00  0.00      SA    
ATOM   4345  CG2 ILE S 273     -15.142   4.496 -70.948  0.00  0.00      SA    
ATOM   4346 HG21 ILE S 273     -14.896   5.556 -71.171  0.00  0.00      SA    
ATOM   4347 HG22 ILE S 273     -15.889   4.204 -71.717  0.00  0.00      SA    
ATOM   4348 HG23 ILE S 273     -15.716   4.443 -69.998  0.00  0.00      SA    
ATOM   4349  CG1 ILE S 273     -13.013   3.917 -69.679  0.00  0.00      SA    
ATOM   4350 HG11 ILE S 273     -13.611   4.060 -68.754  0.00  0.00      SA    
ATOM   4351 HG12 ILE S 273     -12.217   3.173 -69.460  0.00  0.00      SA    
ATOM   4352  CD  ILE S 273     -12.344   5.252 -70.015  0.00  0.00      SA    
ATOM   4353  HD1 ILE S 273     -11.519   5.471 -69.303  0.00  0.00      SA    
ATOM   4354  HD2 ILE S 273     -11.784   5.151 -70.970  0.00  0.00      SA    
ATOM   4355  HD3 ILE S 273     -13.074   6.085 -70.108  0.00  0.00      SA    
ATOM   4356  C   ILE S 273     -15.414   1.871 -69.484  0.00  0.00      SA    
ATOM   4357  O   ILE S 273     -14.923   1.960 -68.352  0.00  0.00      SA    
ATOM   4358  N   ASP S 274     -16.745   1.629 -69.661  0.00  0.00      SA    
ATOM   4359  HN  ASP S 274     -17.152   1.525 -70.565  0.00  0.00      SA    
ATOM   4360  CA  ASP S 274     -17.675   1.508 -68.612  0.00  0.00      SA    
ATOM   4361  HA  ASP S 274     -17.306   2.020 -67.735  0.00  0.00      SA    
ATOM   4362  CB  ASP S 274     -19.119   1.918 -69.072  0.00  0.00      SA    
ATOM   4363  HB1 ASP S 274     -19.040   2.954 -69.467  0.00  0.00      SA    
ATOM   4364  HB2 ASP S 274     -19.479   1.191 -69.830  0.00  0.00      SA    
ATOM   4365  CG  ASP S 274     -20.176   2.004 -67.974  0.00  0.00      SA    
ATOM   4366  OD1 ASP S 274     -19.899   1.502 -66.849  0.00  0.00      SA    
ATOM   4367  OD2 ASP S 274     -21.359   2.434 -68.275  0.00  0.00      SA    
ATOM   4368  C   ASP S 274     -17.477   0.024 -68.076  0.00  0.00      SA    
ATOM   4369  O   ASP S 274     -17.443  -0.936 -68.876  0.00  0.00      SA    
ATOM   4370  N   VAL S 275     -17.334  -0.107 -66.750  0.00  0.00      SA    
ATOM   4371  HN  VAL S 275     -17.205   0.689 -66.164  0.00  0.00      SA    
ATOM   4372  CA  VAL S 275     -17.348  -1.449 -66.132  0.00  0.00      SA    
ATOM   4373  HA  VAL S 275     -17.129  -2.180 -66.897  0.00  0.00      SA    
ATOM   4374  CB  VAL S 275     -16.216  -1.489 -65.057  0.00  0.00      SA    
ATOM   4375  HB  VAL S 275     -16.302  -2.490 -64.583  0.00  0.00      SA    
ATOM   4376  CG1 VAL S 275     -14.851  -1.410 -65.770  0.00  0.00      SA    
ATOM   4377 HG11 VAL S 275     -14.766  -0.562 -66.483  0.00  0.00      SA    
ATOM   4378 HG12 VAL S 275     -14.008  -1.391 -65.047  0.00  0.00      SA    
ATOM   4379 HG13 VAL S 275     -14.726  -2.281 -66.449  0.00  0.00      SA    
ATOM   4380  CG2 VAL S 275     -16.438  -0.406 -64.108  0.00  0.00      SA    
ATOM   4381 HG21 VAL S 275     -17.522  -0.249 -63.924  0.00  0.00      SA    
ATOM   4382 HG22 VAL S 275     -16.139  -0.723 -63.086  0.00  0.00      SA    
ATOM   4383 HG23 VAL S 275     -15.965   0.564 -64.370  0.00  0.00      SA    
ATOM   4384  C   VAL S 275     -18.741  -1.911 -65.606  0.00  0.00      SA    
ATOM   4385  O   VAL S 275     -18.779  -2.894 -64.909  0.00  0.00      SA    
ATOM   4386  N   THR S 276     -19.946  -1.342 -65.852  0.00  0.00      SA    
ATOM   4387  HN  THR S 276     -20.095  -0.563 -66.456  0.00  0.00      SA    
ATOM   4388  CA  THR S 276     -21.084  -1.853 -65.017  0.00  0.00      SA    
ATOM   4389  HA  THR S 276     -20.755  -1.967 -63.995  0.00  0.00      SA    
ATOM   4390  CB  THR S 276     -22.240  -0.870 -64.849  0.00  0.00      SA    
ATOM   4391  HB  THR S 276     -23.075  -1.339 -64.285  0.00  0.00      SA    
ATOM   4392  OG1 THR S 276     -22.681  -0.458 -66.128  0.00  0.00      SA    
ATOM   4393  HG1 THR S 276     -22.105   0.283 -66.330  0.00  0.00      SA    
ATOM   4394  CG2 THR S 276     -21.805   0.335 -64.019  0.00  0.00      SA    
ATOM   4395 HG21 THR S 276     -20.978   0.972 -64.399  0.00  0.00      SA    
ATOM   4396 HG22 THR S 276     -22.746   0.927 -64.008  0.00  0.00      SA    
ATOM   4397 HG23 THR S 276     -21.563   0.038 -62.976  0.00  0.00      SA    
ATOM   4398  C   THR S 276     -21.549  -3.203 -65.579  0.00  0.00      SA    
ATOM   4399  O   THR S 276     -22.263  -3.844 -64.830  0.00  0.00      SA    
ATOM   4400  N   ASP S 277     -21.345  -3.595 -66.825  0.00  0.00      SA    
ATOM   4401  HN  ASP S 277     -20.958  -2.882 -67.403  0.00  0.00      SA    
ATOM   4402  CA  ASP S 277     -21.842  -4.850 -67.404  0.00  0.00      SA    
ATOM   4403  HA  ASP S 277     -22.738  -5.107 -66.858  0.00  0.00      SA    
ATOM   4404  CB  ASP S 277     -22.267  -4.740 -68.875  0.00  0.00      SA    
ATOM   4405  HB1 ASP S 277     -21.449  -4.463 -69.574  0.00  0.00      SA    
ATOM   4406  HB2 ASP S 277     -22.649  -5.696 -69.292  0.00  0.00      SA    
ATOM   4407  CG  ASP S 277     -23.295  -3.670 -68.968  0.00  0.00      SA    
ATOM   4408  OD1 ASP S 277     -24.265  -3.793 -68.172  0.00  0.00      SA    
ATOM   4409  OD2 ASP S 277     -23.124  -2.628 -69.598  0.00  0.00      SA    
ATOM   4410  C   ASP S 277     -20.814  -5.913 -67.148  0.00  0.00      SA    
ATOM   4411  O   ASP S 277     -21.188  -7.058 -67.163  0.00  0.00      SA    
ATOM   4412  N   ALA S 278     -19.471  -5.511 -67.008  0.00  0.00      SA    
ATOM   4413  HN  ALA S 278     -19.102  -4.600 -67.179  0.00  0.00      SA    
ATOM   4414  CA  ALA S 278     -18.421  -6.528 -66.666  0.00  0.00      SA    
ATOM   4415  HA  ALA S 278     -18.297  -7.242 -67.466  0.00  0.00      SA    
ATOM   4416  CB  ALA S 278     -17.218  -5.669 -66.451  0.00  0.00      SA    
ATOM   4417  HB1 ALA S 278     -16.732  -5.173 -67.318  0.00  0.00      SA    
ATOM   4418  HB2 ALA S 278     -17.287  -4.844 -65.711  0.00  0.00      SA    
ATOM   4419  HB3 ALA S 278     -16.384  -6.243 -65.994  0.00  0.00      SA    
ATOM   4420  C   ALA S 278     -18.735  -7.184 -65.310  0.00  0.00      SA    
ATOM   4421  O   ALA S 278     -18.510  -8.398 -65.160  0.00  0.00      SA    
ATOM   4422  N   MET S 279     -19.156  -6.356 -64.312  0.00  0.00      SA    
ATOM   4423  HN  MET S 279     -19.425  -5.431 -64.568  0.00  0.00      SA    
ATOM   4424  CA  MET S 279     -19.567  -6.805 -63.019  0.00  0.00      SA    
ATOM   4425  HA  MET S 279     -18.657  -7.195 -62.586  0.00  0.00      SA    
ATOM   4426  CB  MET S 279     -20.054  -5.757 -62.009  0.00  0.00      SA    
ATOM   4427  HB1 MET S 279     -20.684  -4.998 -62.520  0.00  0.00      SA    
ATOM   4428  HB2 MET S 279     -20.604  -6.176 -61.140  0.00  0.00      SA    
ATOM   4429  CG  MET S 279     -18.985  -4.740 -61.497  0.00  0.00      SA    
ATOM   4430  HG1 MET S 279     -18.666  -4.251 -62.442  0.00  0.00      SA    
ATOM   4431  HG2 MET S 279     -19.486  -4.021 -60.814  0.00  0.00      SA    
ATOM   4432  SD  MET S 279     -17.627  -5.547 -60.632  0.00  0.00      SA    
ATOM   4433  CE  MET S 279     -17.051  -3.814 -60.086  0.00  0.00      SA    
ATOM   4434  HE1 MET S 279     -17.135  -3.100 -60.932  0.00  0.00      SA    
ATOM   4435  HE2 MET S 279     -17.674  -3.414 -59.258  0.00  0.00      SA    
ATOM   4436  HE3 MET S 279     -15.975  -3.722 -59.826  0.00  0.00      SA    
ATOM   4437  C   MET S 279     -20.612  -7.915 -62.935  0.00  0.00      SA    
ATOM   4438  O   MET S 279     -20.456  -8.851 -62.141  0.00  0.00      SA    
ATOM   4439  N   VAL S 280     -21.702  -7.779 -63.729  0.00  0.00      SA    
ATOM   4440  HN  VAL S 280     -21.865  -6.952 -64.262  0.00  0.00      SA    
ATOM   4441  CA  VAL S 280     -22.881  -8.641 -63.804  0.00  0.00      SA    
ATOM   4442  HA  VAL S 280     -22.933  -9.070 -62.814  0.00  0.00      SA    
ATOM   4443  CB  VAL S 280     -24.139  -7.933 -64.044  0.00  0.00      SA    
ATOM   4444  HB  VAL S 280     -24.985  -8.654 -64.025  0.00  0.00      SA    
ATOM   4445  CG1 VAL S 280     -24.409  -6.810 -62.972  0.00  0.00      SA    
ATOM   4446 HG11 VAL S 280     -25.311  -6.184 -63.147  0.00  0.00      SA    
ATOM   4447 HG12 VAL S 280     -24.547  -7.143 -61.922  0.00  0.00      SA    
ATOM   4448 HG13 VAL S 280     -23.515  -6.151 -62.943  0.00  0.00      SA    
ATOM   4449  CG2 VAL S 280     -24.095  -7.215 -65.355  0.00  0.00      SA    
ATOM   4450 HG21 VAL S 280     -23.888  -7.944 -66.168  0.00  0.00      SA    
ATOM   4451 HG22 VAL S 280     -25.036  -6.638 -65.479  0.00  0.00      SA    
ATOM   4452 HG23 VAL S 280     -23.206  -6.557 -65.460  0.00  0.00      SA    
ATOM   4453  C   VAL S 280     -22.605  -9.864 -64.778  0.00  0.00      SA    
ATOM   4454  O   VAL S 280     -23.349 -10.872 -64.668  0.00  0.00      SA    
ATOM   4455  N   ASP S 281     -21.571  -9.803 -65.651  0.00  0.00      SA    
ATOM   4456  HN  ASP S 281     -21.266  -8.871 -65.831  0.00  0.00      SA    
ATOM   4457  CA  ASP S 281     -21.107 -10.917 -66.483  0.00  0.00      SA    
ATOM   4458  HA  ASP S 281     -21.858 -11.561 -66.918  0.00  0.00      SA    
ATOM   4459  CB  ASP S 281     -20.517 -10.100 -67.603  0.00  0.00      SA    
ATOM   4460  HB1 ASP S 281     -21.309  -9.501 -68.102  0.00  0.00      SA    
ATOM   4461  HB2 ASP S 281     -19.654  -9.494 -67.254  0.00  0.00      SA    
ATOM   4462  CG  ASP S 281     -20.072 -11.018 -68.715  0.00  0.00      SA    
ATOM   4463  OD1 ASP S 281     -20.868 -11.972 -68.995  0.00  0.00      SA    
ATOM   4464  OD2 ASP S 281     -19.142 -10.664 -69.481  0.00  0.00      SA    
ATOM   4465  C   ASP S 281     -20.089 -11.860 -65.681  0.00  0.00      SA    
ATOM   4466  O   ASP S 281     -20.293 -13.038 -65.730  0.00  0.00      SA    
ATOM   4467  N   GLN S 282     -19.074 -11.256 -65.037  0.00  0.00      SA    
ATOM   4468  HN  GLN S 282     -18.938 -10.269 -65.060  0.00  0.00      SA    
ATOM   4469  CA  GLN S 282     -18.083 -12.016 -64.273  0.00  0.00      SA    
ATOM   4470  HA  GLN S 282     -17.905 -12.958 -64.772  0.00  0.00      SA    
ATOM   4471  CB  GLN S 282     -16.697 -11.345 -64.262  0.00  0.00      SA    
ATOM   4472  HB1 GLN S 282     -16.788 -10.269 -63.998  0.00  0.00      SA    
ATOM   4473  HB2 GLN S 282     -16.060 -11.848 -63.503  0.00  0.00      SA    
ATOM   4474  CG  GLN S 282     -16.024 -11.537 -65.714  0.00  0.00      SA    
ATOM   4475  HG1 GLN S 282     -15.997 -12.624 -65.944  0.00  0.00      SA    
ATOM   4476  HG2 GLN S 282     -16.673 -11.027 -66.458  0.00  0.00      SA    
ATOM   4477  CD  GLN S 282     -14.562 -10.930 -65.789  0.00  0.00      SA    
ATOM   4478  OE1 GLN S 282     -13.537 -11.597 -65.735  0.00  0.00      SA    
ATOM   4479  NE2 GLN S 282     -14.493  -9.612 -66.011  0.00  0.00      SA    
ATOM   4480 HE21 GLN S 282     -13.604  -9.201 -66.208  0.00  0.00      SA    
ATOM   4481 HE22 GLN S 282     -15.316  -9.168 -66.366  0.00  0.00      SA    
ATOM   4482  C   GLN S 282     -18.546 -12.320 -62.845  0.00  0.00      SA    
ATOM   4483  O   GLN S 282     -17.923 -13.138 -62.146  0.00  0.00      SA    
ATOM   4484  N   ALA S 283     -19.655 -11.717 -62.380  0.00  0.00      SA    
ATOM   4485  HN  ALA S 283     -20.069 -10.982 -62.912  0.00  0.00      SA    
ATOM   4486  CA  ALA S 283     -20.519 -12.003 -61.221  0.00  0.00      SA    
ATOM   4487  HA  ALA S 283     -21.216 -11.224 -60.950  0.00  0.00      SA    
ATOM   4488  CB  ALA S 283     -21.410 -13.099 -61.622  0.00  0.00      SA    
ATOM   4489  HB1 ALA S 283     -21.609 -13.023 -62.712  0.00  0.00      SA    
ATOM   4490  HB2 ALA S 283     -21.021 -14.103 -61.347  0.00  0.00      SA    
ATOM   4491  HB3 ALA S 283     -22.406 -13.062 -61.130  0.00  0.00      SA    
ATOM   4492  C   ALA S 283     -19.806 -12.237 -59.877  0.00  0.00      SA    
ATOM   4493  O   ALA S 283     -19.840 -13.285 -59.301  0.00  0.00      SA    
ATOM   4494  N   TRP S 284     -18.925 -11.197 -59.491  0.00  0.00      SA    
ATOM   4495  HN  TRP S 284     -18.718 -10.339 -59.955  0.00  0.00      SA    
ATOM   4496  CA  TRP S 284     -17.900 -11.345 -58.417  0.00  0.00      SA    
ATOM   4497  HA  TRP S 284     -17.212 -12.170 -58.524  0.00  0.00      SA    
ATOM   4498  CB  TRP S 284     -17.009 -10.040 -58.311  0.00  0.00      SA    
ATOM   4499  HB1 TRP S 284     -17.635  -9.288 -57.784  0.00  0.00      SA    
ATOM   4500  HB2 TRP S 284     -16.204 -10.212 -57.565  0.00  0.00      SA    
ATOM   4501  CG  TRP S 284     -16.439  -9.528 -59.569  0.00  0.00      SA    
ATOM   4502  CD1 TRP S 284     -17.064  -8.891 -60.609  0.00  0.00      SA    
ATOM   4503  HD1 TRP S 284     -18.048  -8.454 -60.533  0.00  0.00      SA    
ATOM   4504  NE1 TRP S 284     -16.309  -8.966 -61.740  0.00  0.00      SA    
ATOM   4505  HE1 TRP S 284     -16.652  -8.616 -62.584  0.00  0.00      SA    
ATOM   4506  CE2 TRP S 284     -15.073  -9.439 -61.437  0.00  0.00      SA    
ATOM   4507  CD2 TRP S 284     -15.094  -9.783 -60.043  0.00  0.00      SA    
ATOM   4508  CE3 TRP S 284     -13.948 -10.397 -59.490  0.00  0.00      SA    
ATOM   4509  HE3 TRP S 284     -13.961 -10.665 -58.443  0.00  0.00      SA    
ATOM   4510  CZ3 TRP S 284     -12.780 -10.376 -60.325  0.00  0.00      SA    
ATOM   4511  HZ3 TRP S 284     -11.858 -10.720 -59.880  0.00  0.00      SA    
ATOM   4512  CZ2 TRP S 284     -13.966  -9.607 -62.239  0.00  0.00      SA    
ATOM   4513  HZ2 TRP S 284     -14.111  -9.439 -63.296  0.00  0.00      SA    
ATOM   4514  CH2 TRP S 284     -12.768 -10.088 -61.709  0.00  0.00      SA    
ATOM   4515  HH2 TRP S 284     -11.857 -10.221 -62.273  0.00  0.00      SA    
ATOM   4516  C   TRP S 284     -18.303 -11.791 -57.058  0.00  0.00      SA    
ATOM   4517  O   TRP S 284     -19.330 -11.444 -56.534  0.00  0.00      SA    
ATOM   4518  N   ASP S 285     -17.411 -12.616 -56.378  0.00  0.00      SA    
ATOM   4519  HN  ASP S 285     -16.577 -12.855 -56.869  0.00  0.00      SA    
ATOM   4520  CA  ASP S 285     -17.664 -13.110 -55.094  0.00  0.00      SA    
ATOM   4521  HA  ASP S 285     -18.695 -13.429 -55.053  0.00  0.00      SA    
ATOM   4522  CB  ASP S 285     -16.791 -14.275 -54.721  0.00  0.00      SA    
ATOM   4523  HB1 ASP S 285     -15.717 -14.021 -54.843  0.00  0.00      SA    
ATOM   4524  HB2 ASP S 285     -17.057 -14.688 -53.724  0.00  0.00      SA    
ATOM   4525  CG  ASP S 285     -17.017 -15.480 -55.637  0.00  0.00      SA    
ATOM   4526  OD1 ASP S 285     -16.289 -16.500 -55.396  0.00  0.00      SA    
ATOM   4527  OD2 ASP S 285     -17.916 -15.417 -56.501  0.00  0.00      SA    
ATOM   4528  C   ASP S 285     -17.403 -12.005 -54.073  0.00  0.00      SA    
ATOM   4529  O   ASP S 285     -16.547 -11.140 -54.291  0.00  0.00      SA    
ATOM   4530  N   ALA S 286     -18.114 -12.029 -52.896  0.00  0.00      SA    
ATOM   4531  HN  ALA S 286     -18.908 -12.610 -52.732  0.00  0.00      SA    
ATOM   4532  CA  ALA S 286     -17.748 -11.222 -51.818  0.00  0.00      SA    
ATOM   4533  HA  ALA S 286     -17.871 -10.222 -52.206  0.00  0.00      SA    
ATOM   4534  CB  ALA S 286     -18.879 -11.478 -50.799  0.00  0.00      SA    
ATOM   4535  HB1 ALA S 286     -18.929 -12.502 -50.370  0.00  0.00      SA    
ATOM   4536  HB2 ALA S 286     -18.832 -10.798 -49.922  0.00  0.00      SA    
ATOM   4537  HB3 ALA S 286     -19.869 -11.242 -51.245  0.00  0.00      SA    
ATOM   4538  C   ALA S 286     -16.434 -11.336 -51.158  0.00  0.00      SA    
ATOM   4539  O   ALA S 286     -15.717 -10.329 -50.971  0.00  0.00      SA    
ATOM   4540  N   GLN S 287     -16.045 -12.532 -50.928  0.00  0.00      SA    
ATOM   4541  HN  GLN S 287     -16.742 -13.237 -51.033  0.00  0.00      SA    
ATOM   4542  CA  GLN S 287     -14.664 -12.885 -50.675  0.00  0.00      SA    
ATOM   4543  HA  GLN S 287     -14.486 -12.543 -49.667  0.00  0.00      SA    
ATOM   4544  CB  GLN S 287     -14.615 -14.465 -50.760  0.00  0.00      SA    
ATOM   4545  HB1 GLN S 287     -15.280 -14.818 -51.577  0.00  0.00      SA    
ATOM   4546  HB2 GLN S 287     -13.609 -14.895 -50.951  0.00  0.00      SA    
ATOM   4547  CG  GLN S 287     -15.108 -15.137 -49.453  0.00  0.00      SA    
ATOM   4548  HG1 GLN S 287     -14.485 -14.691 -48.649  0.00  0.00      SA    
ATOM   4549  HG2 GLN S 287     -16.160 -14.835 -49.260  0.00  0.00      SA    
ATOM   4550  CD  GLN S 287     -15.036 -16.642 -49.528  0.00  0.00      SA    
ATOM   4551  OE1 GLN S 287     -14.437 -17.362 -50.340  0.00  0.00      SA    
ATOM   4552  NE2 GLN S 287     -15.706 -17.281 -48.524  0.00  0.00      SA    
ATOM   4553 HE21 GLN S 287     -15.570 -18.263 -48.394  0.00  0.00      SA    
ATOM   4554 HE22 GLN S 287     -16.167 -16.723 -47.833  0.00  0.00      SA    
ATOM   4555  C   GLN S 287     -13.526 -12.328 -51.590  0.00  0.00      SA    
ATOM   4556  O   GLN S 287     -12.528 -11.865 -51.116  0.00  0.00      SA    
ATOM   4557  N   ARG S 288     -13.709 -12.489 -52.969  0.00  0.00      SA    
ATOM   4558  HN  ARG S 288     -14.581 -12.854 -53.287  0.00  0.00      SA    
ATOM   4559  CA  ARG S 288     -12.799 -11.893 -53.933  0.00  0.00      SA    
ATOM   4560  HA  ARG S 288     -11.819 -12.285 -53.708  0.00  0.00      SA    
ATOM   4561  CB  ARG S 288     -13.209 -12.362 -55.378  0.00  0.00      SA    
ATOM   4562  HB1 ARG S 288     -13.280 -13.467 -55.283  0.00  0.00      SA    
ATOM   4563  HB2 ARG S 288     -14.226 -12.005 -55.650  0.00  0.00      SA    
ATOM   4564  CG  ARG S 288     -12.258 -11.836 -56.461  0.00  0.00      SA    
ATOM   4565  HG1 ARG S 288     -12.548 -12.057 -57.510  0.00  0.00      SA    
ATOM   4566  HG2 ARG S 288     -12.132 -10.732 -56.476  0.00  0.00      SA    
ATOM   4567  CD  ARG S 288     -10.873 -12.531 -56.425  0.00  0.00      SA    
ATOM   4568  HD1 ARG S 288     -10.353 -12.305 -55.470  0.00  0.00      SA    
ATOM   4569  HD2 ARG S 288     -10.953 -13.634 -56.539  0.00  0.00      SA    
ATOM   4570  NE  ARG S 288     -10.077 -11.978 -57.490  0.00  0.00      SA    
ATOM   4571  HE  ARG S 288      -9.463 -11.214 -57.290  0.00  0.00      SA    
ATOM   4572  CZ  ARG S 288     -10.045 -12.382 -58.708  0.00  0.00      SA    
ATOM   4573  NH1 ARG S 288     -10.843 -13.290 -59.298  0.00  0.00      SA    
ATOM   4574 HH11 ARG S 288     -11.345 -13.896 -58.680  0.00  0.00      SA    
ATOM   4575 HH12 ARG S 288     -10.444 -13.669 -60.133  0.00  0.00      SA    
ATOM   4576  NH2 ARG S 288      -9.223 -11.860 -59.560  0.00  0.00      SA    
ATOM   4577 HH21 ARG S 288      -8.684 -11.053 -59.319  0.00  0.00      SA    
ATOM   4578 HH22 ARG S 288      -9.416 -11.858 -60.541  0.00  0.00      SA    
ATOM   4579  C   ARG S 288     -12.719 -10.367 -53.871  0.00  0.00      SA    
ATOM   4580  O   ARG S 288     -11.640  -9.716 -53.872  0.00  0.00      SA    
ATOM   4581  N   ILE S 289     -13.896  -9.650 -53.792  0.00  0.00      SA    
ATOM   4582  HN  ILE S 289     -14.816 -10.031 -53.827  0.00  0.00      SA    
ATOM   4583  CA  ILE S 289     -13.815  -8.130 -53.602  0.00  0.00      SA    
ATOM   4584  HA  ILE S 289     -13.205  -7.670 -54.366  0.00  0.00      SA    
ATOM   4585  CB  ILE S 289     -15.220  -7.629 -53.623  0.00  0.00      SA    
ATOM   4586  HB  ILE S 289     -15.950  -8.007 -52.876  0.00  0.00      SA    
ATOM   4587  CG2 ILE S 289     -15.198  -6.077 -53.221  0.00  0.00      SA    
ATOM   4588 HG21 ILE S 289     -16.235  -5.722 -53.035  0.00  0.00      SA    
ATOM   4589 HG22 ILE S 289     -14.646  -5.703 -52.333  0.00  0.00      SA    
ATOM   4590 HG23 ILE S 289     -14.912  -5.479 -54.112  0.00  0.00      SA    
ATOM   4591  CG1 ILE S 289     -15.941  -7.740 -55.019  0.00  0.00      SA    
ATOM   4592 HG11 ILE S 289     -16.196  -8.818 -55.093  0.00  0.00      SA    
ATOM   4593 HG12 ILE S 289     -16.916  -7.208 -55.038  0.00  0.00      SA    
ATOM   4594  CD  ILE S 289     -15.091  -7.236 -56.208  0.00  0.00      SA    
ATOM   4595  HD1 ILE S 289     -15.444  -6.231 -56.525  0.00  0.00      SA    
ATOM   4596  HD2 ILE S 289     -14.032  -7.102 -55.902  0.00  0.00      SA    
ATOM   4597  HD3 ILE S 289     -15.156  -7.865 -57.121  0.00  0.00      SA    
ATOM   4598  C   ILE S 289     -13.144  -7.793 -52.305  0.00  0.00      SA    
ATOM   4599  O   ILE S 289     -12.296  -6.850 -52.226  0.00  0.00      SA    
ATOM   4600  N   PHE S 290     -13.373  -8.475 -51.144  0.00  0.00      SA    
ATOM   4601  HN  PHE S 290     -14.100  -9.156 -51.119  0.00  0.00      SA    
ATOM   4602  CA  PHE S 290     -12.619  -8.282 -49.981  0.00  0.00      SA    
ATOM   4603  HA  PHE S 290     -12.775  -7.261 -49.665  0.00  0.00      SA    
ATOM   4604  CB  PHE S 290     -13.177  -9.178 -48.830  0.00  0.00      SA    
ATOM   4605  HB1 PHE S 290     -14.272  -9.054 -48.690  0.00  0.00      SA    
ATOM   4606  HB2 PHE S 290     -13.080 -10.223 -49.194  0.00  0.00      SA    
ATOM   4607  CG  PHE S 290     -12.624  -9.111 -47.424  0.00  0.00      SA    
ATOM   4608  CD1 PHE S 290     -11.465  -9.949 -47.039  0.00  0.00      SA    
ATOM   4609  HD1 PHE S 290     -11.134 -10.665 -47.777  0.00  0.00      SA    
ATOM   4610  CE1 PHE S 290     -11.075 -10.048 -45.723  0.00  0.00      SA    
ATOM   4611  HE1 PHE S 290     -10.315 -10.725 -45.362  0.00  0.00      SA    
ATOM   4612  CZ  PHE S 290     -11.777  -9.276 -44.765  0.00  0.00      SA    
ATOM   4613  HZ  PHE S 290     -11.578  -9.284 -43.704  0.00  0.00      SA    
ATOM   4614  CD2 PHE S 290     -13.313  -8.364 -46.509  0.00  0.00      SA    
ATOM   4615  HD2 PHE S 290     -14.227  -7.835 -46.737  0.00  0.00      SA    
ATOM   4616  CE2 PHE S 290     -12.842  -8.424 -45.156  0.00  0.00      SA    
ATOM   4617  HE2 PHE S 290     -13.384  -7.856 -44.414  0.00  0.00      SA    
ATOM   4618  C   PHE S 290     -11.084  -8.579 -50.108  0.00  0.00      SA    
ATOM   4619  O   PHE S 290     -10.209  -7.887 -49.653  0.00  0.00      SA    
ATOM   4620  N   LYS S 291     -10.746  -9.657 -50.718  0.00  0.00      SA    
ATOM   4621  HN  LYS S 291     -11.531 -10.207 -50.994  0.00  0.00      SA    
ATOM   4622  CA  LYS S 291      -9.467 -10.075 -51.100  0.00  0.00      SA    
ATOM   4623  HA  LYS S 291      -8.826 -10.103 -50.232  0.00  0.00      SA    
ATOM   4624  CB  LYS S 291      -9.495 -11.524 -51.715  0.00  0.00      SA    
ATOM   4625  HB1 LYS S 291     -10.405 -11.655 -52.339  0.00  0.00      SA    
ATOM   4626  HB2 LYS S 291      -8.586 -11.648 -52.342  0.00  0.00      SA    
ATOM   4627  CG  LYS S 291      -9.435 -12.636 -50.745  0.00  0.00      SA    
ATOM   4628  HG1 LYS S 291     -10.350 -12.767 -50.128  0.00  0.00      SA    
ATOM   4629  HG2 LYS S 291      -9.341 -13.651 -51.186  0.00  0.00      SA    
ATOM   4630  CD  LYS S 291      -8.178 -12.590 -49.856  0.00  0.00      SA    
ATOM   4631  HD1 LYS S 291      -7.352 -12.548 -50.598  0.00  0.00      SA    
ATOM   4632  HD2 LYS S 291      -7.968 -11.588 -49.424  0.00  0.00      SA    
ATOM   4633  CE  LYS S 291      -8.033 -13.750 -48.902  0.00  0.00      SA    
ATOM   4634  HE1 LYS S 291      -8.839 -13.522 -48.172  0.00  0.00      SA    
ATOM   4635  HE2 LYS S 291      -8.363 -14.767 -49.203  0.00  0.00      SA    
ATOM   4636  NZ  LYS S 291      -6.682 -13.801 -48.213  0.00  0.00      SA    
ATOM   4637  HZ1 LYS S 291      -6.456 -12.832 -47.910  0.00  0.00      SA    
ATOM   4638  HZ2 LYS S 291      -6.689 -14.427 -47.383  0.00  0.00      SA    
ATOM   4639  HZ3 LYS S 291      -5.901 -14.032 -48.860  0.00  0.00      SA    
ATOM   4640  C   LYS S 291      -8.738  -9.109 -52.101  0.00  0.00      SA    
ATOM   4641  O   LYS S 291      -7.655  -8.641 -51.743  0.00  0.00      SA    
ATOM   4642  N   GLU S 292      -9.362  -8.574 -53.130  0.00  0.00      SA    
ATOM   4643  HN  GLU S 292     -10.250  -8.954 -53.376  0.00  0.00      SA    
ATOM   4644  CA  GLU S 292      -8.842  -7.470 -53.914  0.00  0.00      SA    
ATOM   4645  HA  GLU S 292      -7.888  -7.820 -54.277  0.00  0.00      SA    
ATOM   4646  CB  GLU S 292      -9.685  -7.106 -55.193  0.00  0.00      SA    
ATOM   4647  HB1 GLU S 292     -10.750  -7.179 -54.883  0.00  0.00      SA    
ATOM   4648  HB2 GLU S 292      -9.494  -6.056 -55.502  0.00  0.00      SA    
ATOM   4649  CG  GLU S 292      -9.800  -8.131 -56.340  0.00  0.00      SA    
ATOM   4650  HG1 GLU S 292     -10.258  -9.086 -56.006  0.00  0.00      SA    
ATOM   4651  HG2 GLU S 292     -10.446  -7.756 -57.162  0.00  0.00      SA    
ATOM   4652  CD  GLU S 292      -8.443  -8.502 -56.938  0.00  0.00      SA    
ATOM   4653  OE1 GLU S 292      -7.617  -7.599 -57.335  0.00  0.00      SA    
ATOM   4654  OE2 GLU S 292      -8.211  -9.743 -57.134  0.00  0.00      SA    
ATOM   4655  C   GLU S 292      -8.554  -6.216 -53.124  0.00  0.00      SA    
ATOM   4656  O   GLU S 292      -7.539  -5.535 -53.363  0.00  0.00      SA    
ATOM   4657  N   ALA S 293      -9.395  -5.868 -52.158  0.00  0.00      SA    
ATOM   4658  HN  ALA S 293     -10.126  -6.419 -51.764  0.00  0.00      SA    
ATOM   4659  CA  ALA S 293      -9.275  -4.760 -51.192  0.00  0.00      SA    
ATOM   4660  HA  ALA S 293      -9.085  -3.865 -51.766  0.00  0.00      SA    
ATOM   4661  CB  ALA S 293     -10.546  -4.679 -50.366  0.00  0.00      SA    
ATOM   4662  HB1 ALA S 293     -11.501  -4.623 -50.932  0.00  0.00      SA    
ATOM   4663  HB2 ALA S 293     -10.652  -5.648 -49.832  0.00  0.00      SA    
ATOM   4664  HB3 ALA S 293     -10.474  -3.869 -49.610  0.00  0.00      SA    
ATOM   4665  C   ALA S 293      -8.075  -4.983 -50.369  0.00  0.00      SA    
ATOM   4666  O   ALA S 293      -7.156  -4.131 -50.254  0.00  0.00      SA    
ATOM   4667  N   GLU S 294      -7.943  -6.233 -49.830  0.00  0.00      SA    
ATOM   4668  HN  GLU S 294      -8.658  -6.891 -50.055  0.00  0.00      SA    
ATOM   4669  CA  GLU S 294      -6.834  -6.596 -49.021  0.00  0.00      SA    
ATOM   4670  HA  GLU S 294      -6.985  -5.799 -48.308  0.00  0.00      SA    
ATOM   4671  CB  GLU S 294      -7.007  -8.001 -48.475  0.00  0.00      SA    
ATOM   4672  HB1 GLU S 294      -7.646  -7.893 -47.573  0.00  0.00      SA    
ATOM   4673  HB2 GLU S 294      -7.757  -8.469 -49.150  0.00  0.00      SA    
ATOM   4674  CG  GLU S 294      -5.753  -8.889 -48.048  0.00  0.00      SA    
ATOM   4675  HG1 GLU S 294      -5.173  -9.205 -48.942  0.00  0.00      SA    
ATOM   4676  HG2 GLU S 294      -5.095  -8.167 -47.519  0.00  0.00      SA    
ATOM   4677  CD  GLU S 294      -6.183 -10.036 -47.179  0.00  0.00      SA    
ATOM   4678  OE1 GLU S 294      -6.153 -11.204 -47.702  0.00  0.00      SA    
ATOM   4679  OE2 GLU S 294      -6.720  -9.886 -46.067  0.00  0.00      SA    
ATOM   4680  C   GLU S 294      -5.484  -6.502 -49.693  0.00  0.00      SA    
ATOM   4681  O   GLU S 294      -4.527  -5.928 -49.203  0.00  0.00      SA    
ATOM   4682  N   LYS S 295      -5.418  -6.935 -50.926  0.00  0.00      SA    
ATOM   4683  HN  LYS S 295      -6.159  -7.465 -51.332  0.00  0.00      SA    
ATOM   4684  CA  LYS S 295      -4.246  -6.747 -51.841  0.00  0.00      SA    
ATOM   4685  HA  LYS S 295      -3.380  -7.139 -51.329  0.00  0.00      SA    
ATOM   4686  CB  LYS S 295      -4.552  -7.522 -53.148  0.00  0.00      SA    
ATOM   4687  HB1 LYS S 295      -5.483  -7.193 -53.659  0.00  0.00      SA    
ATOM   4688  HB2 LYS S 295      -3.788  -7.393 -53.944  0.00  0.00      SA    
ATOM   4689  CG  LYS S 295      -4.557  -9.075 -52.900  0.00  0.00      SA    
ATOM   4690  HG1 LYS S 295      -3.650  -9.251 -52.283  0.00  0.00      SA    
ATOM   4691  HG2 LYS S 295      -5.413  -9.538 -52.365  0.00  0.00      SA    
ATOM   4692  CD  LYS S 295      -4.543  -9.835 -54.234  0.00  0.00      SA    
ATOM   4693  HD1 LYS S 295      -3.849  -9.260 -54.883  0.00  0.00      SA    
ATOM   4694  HD2 LYS S 295      -4.143 -10.856 -54.059  0.00  0.00      SA    
ATOM   4695  CE  LYS S 295      -5.995  -9.999 -54.753  0.00  0.00      SA    
ATOM   4696  HE1 LYS S 295      -6.611 -10.474 -53.959  0.00  0.00      SA    
ATOM   4697  HE2 LYS S 295      -6.478  -9.056 -55.086  0.00  0.00      SA    
ATOM   4698  NZ  LYS S 295      -6.030 -10.800 -56.089  0.00  0.00      SA    
ATOM   4699  HZ1 LYS S 295      -6.914 -10.575 -56.589  0.00  0.00      SA    
ATOM   4700  HZ2 LYS S 295      -5.212 -10.465 -56.636  0.00  0.00      SA    
ATOM   4701  HZ3 LYS S 295      -5.962 -11.813 -55.864  0.00  0.00      SA    
ATOM   4702  C   LYS S 295      -3.893  -5.316 -52.202  0.00  0.00      SA    
ATOM   4703  O   LYS S 295      -2.689  -4.917 -52.133  0.00  0.00      SA    
ATOM   4704  N   PHE S 296      -4.913  -4.556 -52.674  0.00  0.00      SA    
ATOM   4705  HN  PHE S 296      -5.811  -4.987 -52.716  0.00  0.00      SA    
ATOM   4706  CA  PHE S 296      -4.843  -3.116 -53.050  0.00  0.00      SA    
ATOM   4707  HA  PHE S 296      -4.151  -3.105 -53.878  0.00  0.00      SA    
ATOM   4708  CB  PHE S 296      -6.280  -2.697 -53.526  0.00  0.00      SA    
ATOM   4709  HB1 PHE S 296      -6.441  -3.239 -54.482  0.00  0.00      SA    
ATOM   4710  HB2 PHE S 296      -7.092  -3.064 -52.863  0.00  0.00      SA    
ATOM   4711  CG  PHE S 296      -6.526  -1.252 -53.772  0.00  0.00      SA    
ATOM   4712  CD1 PHE S 296      -5.639  -0.365 -54.369  0.00  0.00      SA    
ATOM   4713  HD1 PHE S 296      -4.735  -0.778 -54.793  0.00  0.00      SA    
ATOM   4714  CE1 PHE S 296      -6.033   0.953 -54.709  0.00  0.00      SA    
ATOM   4715  HE1 PHE S 296      -5.415   1.626 -55.285  0.00  0.00      SA    
ATOM   4716  CZ  PHE S 296      -7.437   1.342 -54.523  0.00  0.00      SA    
ATOM   4717  HZ  PHE S 296      -7.620   2.371 -54.795  0.00  0.00      SA    
ATOM   4718  CD2 PHE S 296      -7.873  -0.752 -53.462  0.00  0.00      SA    
ATOM   4719  HD2 PHE S 296      -8.571  -1.389 -52.940  0.00  0.00      SA    
ATOM   4720  CE2 PHE S 296      -8.283   0.553 -53.823  0.00  0.00      SA    
ATOM   4721  HE2 PHE S 296      -9.222   0.963 -53.483  0.00  0.00      SA    
ATOM   4722  C   PHE S 296      -4.374  -2.141 -51.924  0.00  0.00      SA    
ATOM   4723  O   PHE S 296      -3.515  -1.290 -52.158  0.00  0.00      SA    
ATOM   4724  N   PHE S 297      -4.848  -2.252 -50.610  0.00  0.00      SA    
ATOM   4725  HN  PHE S 297      -5.485  -2.996 -50.426  0.00  0.00      SA    
ATOM   4726  CA  PHE S 297      -4.361  -1.437 -49.506  0.00  0.00      SA    
ATOM   4727  HA  PHE S 297      -4.306  -0.436 -49.906  0.00  0.00      SA    
ATOM   4728  CB  PHE S 297      -5.456  -1.357 -48.377  0.00  0.00      SA    
ATOM   4729  HB1 PHE S 297      -5.597  -2.322 -47.844  0.00  0.00      SA    
ATOM   4730  HB2 PHE S 297      -4.959  -0.739 -47.599  0.00  0.00      SA    
ATOM   4731  CG  PHE S 297      -6.747  -0.807 -48.721  0.00  0.00      SA    
ATOM   4732  CD1 PHE S 297      -6.851   0.315 -49.523  0.00  0.00      SA    
ATOM   4733  HD1 PHE S 297      -5.994   0.846 -49.909  0.00  0.00      SA    
ATOM   4734  CE1 PHE S 297      -8.051   0.853 -49.882  0.00  0.00      SA    
ATOM   4735  HE1 PHE S 297      -7.991   1.728 -50.513  0.00  0.00      SA    
ATOM   4736  CZ  PHE S 297      -9.270   0.312 -49.400  0.00  0.00      SA    
ATOM   4737  HZ  PHE S 297     -10.230   0.707 -49.701  0.00  0.00      SA    
ATOM   4738  CD2 PHE S 297      -7.966  -1.226 -48.086  0.00  0.00      SA    
ATOM   4739  HD2 PHE S 297      -7.960  -2.101 -47.453  0.00  0.00      SA    
ATOM   4740  CE2 PHE S 297      -9.171  -0.784 -48.529  0.00  0.00      SA    
ATOM   4741  HE2 PHE S 297     -10.055  -1.342 -48.259  0.00  0.00      SA    
ATOM   4742  C   PHE S 297      -2.951  -1.816 -49.074  0.00  0.00      SA    
ATOM   4743  O   PHE S 297      -2.094  -1.065 -48.573  0.00  0.00      SA    
ATOM   4744  N   VAL S 298      -2.472  -3.116 -49.250  0.00  0.00      SA    
ATOM   4745  HN  VAL S 298      -3.028  -3.894 -49.531  0.00  0.00      SA    
ATOM   4746  CA  VAL S 298      -1.054  -3.457 -49.184  0.00  0.00      SA    
ATOM   4747  HA  VAL S 298      -0.599  -3.075 -48.282  0.00  0.00      SA    
ATOM   4748  CB  VAL S 298      -0.781  -5.005 -49.089  0.00  0.00      SA    
ATOM   4749  HB  VAL S 298      -1.370  -5.633 -49.791  0.00  0.00      SA    
ATOM   4750  CG1 VAL S 298       0.753  -5.368 -49.231  0.00  0.00      SA    
ATOM   4751 HG11 VAL S 298       1.197  -5.025 -50.190  0.00  0.00      SA    
ATOM   4752 HG12 VAL S 298       1.202  -4.806 -48.385  0.00  0.00      SA    
ATOM   4753 HG13 VAL S 298       0.855  -6.468 -49.108  0.00  0.00      SA    
ATOM   4754  CG2 VAL S 298      -1.273  -5.305 -47.692  0.00  0.00      SA    
ATOM   4755 HG21 VAL S 298      -0.748  -4.765 -46.874  0.00  0.00      SA    
ATOM   4756 HG22 VAL S 298      -2.357  -5.068 -47.740  0.00  0.00      SA    
ATOM   4757 HG23 VAL S 298      -1.141  -6.384 -47.463  0.00  0.00      SA    
ATOM   4758  C   VAL S 298      -0.230  -2.896 -50.264  0.00  0.00      SA    
ATOM   4759  O   VAL S 298       0.871  -2.414 -50.073  0.00  0.00      SA    
ATOM   4760  N   SER S 299      -0.756  -2.850 -51.514  0.00  0.00      SA    
ATOM   4761  HN  SER S 299      -1.681  -3.196 -51.649  0.00  0.00      SA    
ATOM   4762  CA  SER S 299      -0.173  -2.337 -52.708  0.00  0.00      SA    
ATOM   4763  HA  SER S 299       0.775  -2.842 -52.820  0.00  0.00      SA    
ATOM   4764  CB  SER S 299      -0.994  -2.678 -53.974  0.00  0.00      SA    
ATOM   4765  HB1 SER S 299      -2.019  -2.277 -53.825  0.00  0.00      SA    
ATOM   4766  HB2 SER S 299      -0.565  -2.352 -54.945  0.00  0.00      SA    
ATOM   4767  OG  SER S 299      -1.069  -4.061 -54.171  0.00  0.00      SA    
ATOM   4768  HG1 SER S 299      -1.533  -4.432 -53.417  0.00  0.00      SA    
ATOM   4769  C   SER S 299       0.151  -0.861 -52.535  0.00  0.00      SA    
ATOM   4770  O   SER S 299       0.990  -0.410 -53.290  0.00  0.00      SA    
ATOM   4771  N   VAL S 300      -0.607  -0.111 -51.763  0.00  0.00      SA    
ATOM   4772  HN  VAL S 300      -1.383  -0.505 -51.276  0.00  0.00      SA    
ATOM   4773  CA  VAL S 300      -0.394   1.272 -51.617  0.00  0.00      SA    
ATOM   4774  HA  VAL S 300       0.328   1.641 -52.330  0.00  0.00      SA    
ATOM   4775  CB  VAL S 300      -1.629   2.206 -51.757  0.00  0.00      SA    
ATOM   4776  HB  VAL S 300      -1.355   3.283 -51.759  0.00  0.00      SA    
ATOM   4777  CG1 VAL S 300      -2.241   2.017 -53.159  0.00  0.00      SA    
ATOM   4778 HG11 VAL S 300      -1.545   2.064 -54.024  0.00  0.00      SA    
ATOM   4779 HG12 VAL S 300      -2.715   1.016 -53.080  0.00  0.00      SA    
ATOM   4780 HG13 VAL S 300      -3.063   2.721 -53.410  0.00  0.00      SA    
ATOM   4781  CG2 VAL S 300      -2.606   2.026 -50.587  0.00  0.00      SA    
ATOM   4782 HG21 VAL S 300      -3.387   2.817 -50.564  0.00  0.00      SA    
ATOM   4783 HG22 VAL S 300      -2.977   0.980 -50.626  0.00  0.00      SA    
ATOM   4784 HG23 VAL S 300      -2.087   2.191 -49.618  0.00  0.00      SA    
ATOM   4785  C   VAL S 300       0.237   1.519 -50.286  0.00  0.00      SA    
ATOM   4786  O   VAL S 300       0.310   2.706 -49.911  0.00  0.00      SA    
ATOM   4787  N   GLY S 301       0.533   0.497 -49.507  0.00  0.00      SA    
ATOM   4788  HN  GLY S 301       0.111  -0.350 -49.820  0.00  0.00      SA    
ATOM   4789  CA  GLY S 301       1.464   0.481 -48.340  0.00  0.00      SA    
ATOM   4790  HA1 GLY S 301       1.958  -0.480 -48.326  0.00  0.00      SA    
ATOM   4791  HA2 GLY S 301       2.228   1.194 -48.612  0.00  0.00      SA    
ATOM   4792  C   GLY S 301       0.825   0.910 -47.053  0.00  0.00      SA    
ATOM   4793  O   GLY S 301       1.432   1.405 -46.116  0.00  0.00      SA    
ATOM   4794  N   LEU S 302      -0.477   0.833 -47.001  0.00  0.00      SA    
ATOM   4795  HN  LEU S 302      -1.090   0.642 -47.764  0.00  0.00      SA    
ATOM   4796  CA  LEU S 302      -1.160   1.155 -45.713  0.00  0.00      SA    
ATOM   4797  HA  LEU S 302      -0.914   2.153 -45.382  0.00  0.00      SA    
ATOM   4798  CB  LEU S 302      -2.692   1.205 -45.933  0.00  0.00      SA    
ATOM   4799  HB1 LEU S 302      -3.050   0.346 -46.540  0.00  0.00      SA    
ATOM   4800  HB2 LEU S 302      -3.216   1.184 -44.954  0.00  0.00      SA    
ATOM   4801  CG  LEU S 302      -3.195   2.497 -46.645  0.00  0.00      SA    
ATOM   4802  HG  LEU S 302      -2.373   2.918 -47.263  0.00  0.00      SA    
ATOM   4803  CD1 LEU S 302      -4.385   2.222 -47.592  0.00  0.00      SA    
ATOM   4804 HD11 LEU S 302      -5.187   1.730 -47.001  0.00  0.00      SA    
ATOM   4805 HD12 LEU S 302      -4.771   3.118 -48.123  0.00  0.00      SA    
ATOM   4806 HD13 LEU S 302      -4.070   1.551 -48.420  0.00  0.00      SA    
ATOM   4807  CD2 LEU S 302      -3.357   3.740 -45.746  0.00  0.00      SA    
ATOM   4808 HD21 LEU S 302      -4.321   3.563 -45.223  0.00  0.00      SA    
ATOM   4809 HD22 LEU S 302      -2.530   3.950 -45.034  0.00  0.00      SA    
ATOM   4810 HD23 LEU S 302      -3.354   4.639 -46.398  0.00  0.00      SA    
ATOM   4811  C   LEU S 302      -0.928   0.169 -44.516  0.00  0.00      SA    
ATOM   4812  O   LEU S 302      -0.797  -1.053 -44.790  0.00  0.00      SA    
ATOM   4813  N   PRO S 303      -0.919   0.579 -43.249  0.00  0.00      SA    
ATOM   4814  CD  PRO S 303      -0.977   1.983 -42.839  0.00  0.00      SA    
ATOM   4815  HD1 PRO S 303      -1.967   2.425 -43.082  0.00  0.00      SA    
ATOM   4816  HD2 PRO S 303      -0.076   2.454 -43.288  0.00  0.00      SA    
ATOM   4817  CA  PRO S 303      -0.872  -0.334 -42.076  0.00  0.00      SA    
ATOM   4818  HA  PRO S 303       0.076  -0.850 -42.115  0.00  0.00      SA    
ATOM   4819  CB  PRO S 303      -1.041   0.530 -40.831  0.00  0.00      SA    
ATOM   4820  HB1 PRO S 303      -2.078   0.547 -40.433  0.00  0.00      SA    
ATOM   4821  HB2 PRO S 303      -0.322   0.264 -40.026  0.00  0.00      SA    
ATOM   4822  CG  PRO S 303      -0.649   1.986 -41.391  0.00  0.00      SA    
ATOM   4823  HG1 PRO S 303      -1.391   2.685 -40.949  0.00  0.00      SA    
ATOM   4824  HG2 PRO S 303       0.331   2.438 -41.131  0.00  0.00      SA    
ATOM   4825  C   PRO S 303      -1.986  -1.303 -42.049  0.00  0.00      SA    
ATOM   4826  O   PRO S 303      -3.073  -0.989 -42.448  0.00  0.00      SA    
ATOM   4827  N   ASN S 304      -1.713  -2.590 -41.666  0.00  0.00      SA    
ATOM   4828  HN  ASN S 304      -0.805  -2.804 -41.314  0.00  0.00      SA    
ATOM   4829  CA  ASN S 304      -2.645  -3.737 -41.797  0.00  0.00      SA    
ATOM   4830  HA  ASN S 304      -3.089  -3.635 -42.777  0.00  0.00      SA    
ATOM   4831  CB  ASN S 304      -1.880  -5.112 -41.594  0.00  0.00      SA    
ATOM   4832  HB1 ASN S 304      -1.740  -5.424 -40.537  0.00  0.00      SA    
ATOM   4833  HB2 ASN S 304      -2.525  -5.949 -41.936  0.00  0.00      SA    
ATOM   4834  CG  ASN S 304      -0.519  -5.247 -42.288  0.00  0.00      SA    
ATOM   4835  OD1 ASN S 304       0.413  -5.840 -41.769  0.00  0.00      SA    
ATOM   4836  ND2 ASN S 304      -0.344  -4.582 -43.422  0.00  0.00      SA    
ATOM   4837 HD21 ASN S 304       0.463  -4.759 -43.985  0.00  0.00      SA    
ATOM   4838 HD22 ASN S 304      -1.138  -4.124 -43.822  0.00  0.00      SA    
ATOM   4839  C   ASN S 304      -3.818  -3.749 -40.911  0.00  0.00      SA    
ATOM   4840  O   ASN S 304      -3.721  -3.480 -39.721  0.00  0.00      SA    
ATOM   4841  N   MET S 305      -5.018  -4.100 -41.431  0.00  0.00      SA    
ATOM   4842  HN  MET S 305      -4.902  -4.432 -42.364  0.00  0.00      SA    
ATOM   4843  CA  MET S 305      -6.298  -4.236 -40.759  0.00  0.00      SA    
ATOM   4844  HA  MET S 305      -6.576  -3.233 -40.468  0.00  0.00      SA    
ATOM   4845  CB  MET S 305      -7.364  -4.753 -41.769  0.00  0.00      SA    
ATOM   4846  HB1 MET S 305      -7.076  -5.750 -42.166  0.00  0.00      SA    
ATOM   4847  HB2 MET S 305      -8.315  -4.815 -41.197  0.00  0.00      SA    
ATOM   4848  CG  MET S 305      -7.730  -3.873 -43.009  0.00  0.00      SA    
ATOM   4849  HG1 MET S 305      -6.807  -3.754 -43.616  0.00  0.00      SA    
ATOM   4850  HG2 MET S 305      -8.526  -4.324 -43.640  0.00  0.00      SA    
ATOM   4851  SD  MET S 305      -8.321  -2.272 -42.639  0.00  0.00      SA    
ATOM   4852  CE  MET S 305      -9.154  -1.898 -44.214  0.00  0.00      SA    
ATOM   4853  HE1 MET S 305      -8.296  -1.808 -44.915  0.00  0.00      SA    
ATOM   4854  HE2 MET S 305      -9.709  -2.797 -44.558  0.00  0.00      SA    
ATOM   4855  HE3 MET S 305      -9.716  -0.939 -44.219  0.00  0.00      SA    
ATOM   4856  C   MET S 305      -6.338  -5.110 -39.479  0.00  0.00      SA    
ATOM   4857  O   MET S 305      -5.422  -5.942 -39.260  0.00  0.00      SA    
ATOM   4858  N   THR S 306      -7.359  -5.010 -38.569  0.00  0.00      SA    
ATOM   4859  HN  THR S 306      -8.143  -4.479 -38.883  0.00  0.00      SA    
ATOM   4860  CA  THR S 306      -7.494  -5.834 -37.292  0.00  0.00      SA    
ATOM   4861  HA  THR S 306      -6.644  -5.525 -36.702  0.00  0.00      SA    
ATOM   4862  CB  THR S 306      -8.617  -5.434 -36.373  0.00  0.00      SA    
ATOM   4863  HB  THR S 306      -8.636  -6.054 -35.451  0.00  0.00      SA    
ATOM   4864  OG1 THR S 306      -9.862  -5.456 -37.105  0.00  0.00      SA    
ATOM   4865  HG1 THR S 306      -9.919  -6.395 -37.294  0.00  0.00      SA    
ATOM   4866  CG2 THR S 306      -8.255  -4.054 -35.860  0.00  0.00      SA    
ATOM   4867 HG21 THR S 306      -9.049  -3.727 -35.154  0.00  0.00      SA    
ATOM   4868 HG22 THR S 306      -7.249  -4.084 -35.390  0.00  0.00      SA    
ATOM   4869 HG23 THR S 306      -8.164  -3.242 -36.613  0.00  0.00      SA    
ATOM   4870  C   THR S 306      -7.581  -7.325 -37.454  0.00  0.00      SA    
ATOM   4871  O   THR S 306      -7.855  -7.863 -38.544  0.00  0.00      SA    
ATOM   4872  N   GLN S 307      -7.037  -8.105 -36.444  0.00  0.00      SA    
ATOM   4873  HN  GLN S 307      -6.893  -7.734 -35.530  0.00  0.00      SA    
ATOM   4874  CA  GLN S 307      -6.689  -9.449 -36.662  0.00  0.00      SA    
ATOM   4875  HA  GLN S 307      -6.089  -9.499 -37.559  0.00  0.00      SA    
ATOM   4876  CB  GLN S 307      -5.916  -9.935 -35.386  0.00  0.00      SA    
ATOM   4877  HB1 GLN S 307      -6.577 -10.055 -34.500  0.00  0.00      SA    
ATOM   4878  HB2 GLN S 307      -5.597 -10.955 -35.691  0.00  0.00      SA    
ATOM   4879  CG  GLN S 307      -4.665  -9.220 -34.910  0.00  0.00      SA    
ATOM   4880  HG1 GLN S 307      -4.709  -8.249 -34.373  0.00  0.00      SA    
ATOM   4881  HG2 GLN S 307      -4.048  -9.847 -34.232  0.00  0.00      SA    
ATOM   4882  CD  GLN S 307      -3.905  -8.784 -36.148  0.00  0.00      SA    
ATOM   4883  OE1 GLN S 307      -3.930  -7.603 -36.553  0.00  0.00      SA    
ATOM   4884  NE2 GLN S 307      -3.064  -9.711 -36.714  0.00  0.00      SA    
ATOM   4885 HE21 GLN S 307      -2.534  -9.398 -37.502  0.00  0.00      SA    
ATOM   4886 HE22 GLN S 307      -2.915 -10.626 -36.341  0.00  0.00      SA    
ATOM   4887  C   GLN S 307      -7.853 -10.382 -36.831  0.00  0.00      SA    
ATOM   4888  O   GLN S 307      -8.919 -10.208 -36.202  0.00  0.00      SA    
ATOM   4889  N   GLY S 308      -7.849 -11.305 -37.840  0.00  0.00      SA    
ATOM   4890  HN  GLY S 308      -7.016 -11.398 -38.380  0.00  0.00      SA    
ATOM   4891  CA  GLY S 308      -8.946 -12.205 -38.157  0.00  0.00      SA    
ATOM   4892  HA1 GLY S 308      -8.516 -13.011 -38.733  0.00  0.00      SA    
ATOM   4893  HA2 GLY S 308      -9.295 -12.583 -37.208  0.00  0.00      SA    
ATOM   4894  C   GLY S 308     -10.142 -11.596 -38.905  0.00  0.00      SA    
ATOM   4895  O   GLY S 308     -11.182 -12.231 -38.956  0.00  0.00      SA    
ATOM   4896  N   PHE S 309      -9.867 -10.430 -39.486  0.00  0.00      SA    
ATOM   4897  HN  PHE S 309      -9.033  -9.951 -39.222  0.00  0.00      SA    
ATOM   4898  CA  PHE S 309     -10.717  -9.710 -40.363  0.00  0.00      SA    
ATOM   4899  HA  PHE S 309     -11.471  -9.435 -39.640  0.00  0.00      SA    
ATOM   4900  CB  PHE S 309     -10.163  -8.288 -40.714  0.00  0.00      SA    
ATOM   4901  HB1 PHE S 309     -10.046  -7.753 -39.747  0.00  0.00      SA    
ATOM   4902  HB2 PHE S 309      -9.122  -8.276 -41.104  0.00  0.00      SA    
ATOM   4903  CG  PHE S 309     -11.027  -7.384 -41.543  0.00  0.00      SA    
ATOM   4904  CD1 PHE S 309     -10.478  -6.591 -42.658  0.00  0.00      SA    
ATOM   4905  HD1 PHE S 309      -9.473  -6.754 -43.020  0.00  0.00      SA    
ATOM   4906  CE1 PHE S 309     -11.340  -5.704 -43.366  0.00  0.00      SA    
ATOM   4907  HE1 PHE S 309     -10.971  -5.140 -44.210  0.00  0.00      SA    
ATOM   4908  CZ  PHE S 309     -12.710  -5.694 -43.052  0.00  0.00      SA    
ATOM   4909  HZ  PHE S 309     -13.428  -5.060 -43.551  0.00  0.00      SA    
ATOM   4910  CD2 PHE S 309     -12.384  -7.304 -41.309  0.00  0.00      SA    
ATOM   4911  HD2 PHE S 309     -12.777  -7.832 -40.452  0.00  0.00      SA    
ATOM   4912  CE2 PHE S 309     -13.214  -6.437 -41.997  0.00  0.00      SA    
ATOM   4913  HE2 PHE S 309     -14.234  -6.374 -41.645  0.00  0.00      SA    
ATOM   4914  C   PHE S 309     -11.539 -10.558 -41.378  0.00  0.00      SA    
ATOM   4915  O   PHE S 309     -12.820 -10.478 -41.538  0.00  0.00      SA    
ATOM   4916  N   TRP S 310     -10.852 -11.509 -42.072  0.00  0.00      SA    
ATOM   4917  HN  TRP S 310      -9.856 -11.518 -42.035  0.00  0.00      SA    
ATOM   4918  CA  TRP S 310     -11.425 -12.528 -42.930  0.00  0.00      SA    
ATOM   4919  HA  TRP S 310     -12.066 -11.997 -43.619  0.00  0.00      SA    
ATOM   4920  CB  TRP S 310     -10.246 -13.231 -43.682  0.00  0.00      SA    
ATOM   4921  HB1 TRP S 310      -9.734 -12.403 -44.219  0.00  0.00      SA    
ATOM   4922  HB2 TRP S 310      -9.523 -13.595 -42.921  0.00  0.00      SA    
ATOM   4923  CG  TRP S 310     -10.410 -14.492 -44.524  0.00  0.00      SA    
ATOM   4924  CD1 TRP S 310      -9.959 -15.783 -44.280  0.00  0.00      SA    
ATOM   4925  HD1 TRP S 310      -9.391 -16.175 -43.450  0.00  0.00      SA    
ATOM   4926  NE1 TRP S 310     -10.233 -16.571 -45.359  0.00  0.00      SA    
ATOM   4927  HE1 TRP S 310      -9.850 -17.452 -45.532  0.00  0.00      SA    
ATOM   4928  CE2 TRP S 310     -10.880 -15.827 -46.297  0.00  0.00      SA    
ATOM   4929  CD2 TRP S 310     -11.032 -14.521 -45.842  0.00  0.00      SA    
ATOM   4930  CE3 TRP S 310     -11.753 -13.609 -46.629  0.00  0.00      SA    
ATOM   4931  HE3 TRP S 310     -11.983 -12.643 -46.206  0.00  0.00      SA    
ATOM   4932  CZ3 TRP S 310     -12.168 -14.014 -47.963  0.00  0.00      SA    
ATOM   4933  HZ3 TRP S 310     -12.729 -13.258 -48.493  0.00  0.00      SA    
ATOM   4934  CZ2 TRP S 310     -11.300 -16.266 -47.575  0.00  0.00      SA    
ATOM   4935  HZ2 TRP S 310     -11.154 -17.318 -47.766  0.00  0.00      SA    
ATOM   4936  CH2 TRP S 310     -11.903 -15.348 -48.453  0.00  0.00      SA    
ATOM   4937  HH2 TRP S 310     -12.406 -15.676 -49.351  0.00  0.00      SA    
ATOM   4938  C   TRP S 310     -12.388 -13.504 -42.298  0.00  0.00      SA    
ATOM   4939  O   TRP S 310     -13.416 -13.846 -42.878  0.00  0.00      SA    
ATOM   4940  N   GLU S 311     -12.232 -14.062 -41.083  0.00  0.00      SA    
ATOM   4941  HN  GLU S 311     -11.441 -13.832 -40.521  0.00  0.00      SA    
ATOM   4942  CA  GLU S 311     -13.092 -15.146 -40.548  0.00  0.00      SA    
ATOM   4943  HA  GLU S 311     -13.679 -15.584 -41.341  0.00  0.00      SA    
ATOM   4944  CB  GLU S 311     -12.150 -16.206 -39.939  0.00  0.00      SA    
ATOM   4945  HB1 GLU S 311     -12.738 -17.132 -39.764  0.00  0.00      SA    
ATOM   4946  HB2 GLU S 311     -11.507 -16.518 -40.789  0.00  0.00      SA    
ATOM   4947  CG  GLU S 311     -11.380 -15.657 -38.713  0.00  0.00      SA    
ATOM   4948  HG1 GLU S 311     -10.617 -14.990 -39.167  0.00  0.00      SA    
ATOM   4949  HG2 GLU S 311     -11.997 -15.188 -37.916  0.00  0.00      SA    
ATOM   4950  CD  GLU S 311     -10.559 -16.746 -37.944  0.00  0.00      SA    
ATOM   4951  OE1 GLU S 311     -10.147 -17.863 -38.467  0.00  0.00      SA    
ATOM   4952  OE2 GLU S 311     -10.195 -16.477 -36.767  0.00  0.00      SA    
ATOM   4953  C   GLU S 311     -14.115 -14.673 -39.517  0.00  0.00      SA    
ATOM   4954  O   GLU S 311     -15.113 -15.179 -39.171  0.00  0.00      SA    
ATOM   4955  N   ASN S 312     -13.886 -13.447 -38.976  0.00  0.00      SA    
ATOM   4956  HN  ASN S 312     -12.992 -13.038 -39.141  0.00  0.00      SA    
ATOM   4957  CA  ASN S 312     -14.767 -12.683 -38.180  0.00  0.00      SA    
ATOM   4958  HA  ASN S 312     -15.295 -13.333 -37.498  0.00  0.00      SA    
ATOM   4959  CB  ASN S 312     -13.973 -11.653 -37.299  0.00  0.00      SA    
ATOM   4960  HB1 ASN S 312     -13.403 -11.046 -38.035  0.00  0.00      SA    
ATOM   4961  HB2 ASN S 312     -14.603 -10.939 -36.727  0.00  0.00      SA    
ATOM   4962  CG  ASN S 312     -12.957 -12.351 -36.339  0.00  0.00      SA    
ATOM   4963  OD1 ASN S 312     -12.863 -13.555 -36.336  0.00  0.00      SA    
ATOM   4964  ND2 ASN S 312     -12.148 -11.488 -35.686  0.00  0.00      SA    
ATOM   4965 HD21 ASN S 312     -11.339 -11.878 -35.245  0.00  0.00      SA    
ATOM   4966 HD22 ASN S 312     -12.313 -10.505 -35.766  0.00  0.00      SA    
ATOM   4967  C   ASN S 312     -15.930 -12.006 -39.030  0.00  0.00      SA    
ATOM   4968  O   ASN S 312     -17.024 -11.682 -38.574  0.00  0.00      SA    
ATOM   4969  N   SER S 313     -15.751 -11.831 -40.290  0.00  0.00      SA    
ATOM   4970  HN  SER S 313     -14.894 -12.132 -40.699  0.00  0.00      SA    
ATOM   4971  CA  SER S 313     -16.626 -11.107 -41.251  0.00  0.00      SA    
ATOM   4972  HA  SER S 313     -17.274 -10.494 -40.642  0.00  0.00      SA    
ATOM   4973  CB  SER S 313     -15.832 -10.312 -42.304  0.00  0.00      SA    
ATOM   4974  HB1 SER S 313     -15.063 -10.896 -42.853  0.00  0.00      SA    
ATOM   4975  HB2 SER S 313     -16.457  -9.783 -43.055  0.00  0.00      SA    
ATOM   4976  OG  SER S 313     -15.087  -9.244 -41.634  0.00  0.00      SA    
ATOM   4977  HG1 SER S 313     -14.206  -9.608 -41.520  0.00  0.00      SA    
ATOM   4978  C   SER S 313     -17.425 -12.122 -41.885  0.00  0.00      SA    
ATOM   4979  O   SER S 313     -17.058 -13.252 -42.145  0.00  0.00      SA    
ATOM   4980  N   MET S 314     -18.648 -11.762 -42.205  0.00  0.00      SA    
ATOM   4981  HN  MET S 314     -18.895 -10.822 -41.980  0.00  0.00      SA    
ATOM   4982  CA  MET S 314     -19.500 -12.613 -42.922  0.00  0.00      SA    
ATOM   4983  HA  MET S 314     -19.158 -13.612 -42.696  0.00  0.00      SA    
ATOM   4984  CB  MET S 314     -20.911 -12.456 -42.448  0.00  0.00      SA    
ATOM   4985  HB1 MET S 314     -20.969 -12.657 -41.357  0.00  0.00      SA    
ATOM   4986  HB2 MET S 314     -21.276 -11.428 -42.656  0.00  0.00      SA    
ATOM   4987  CG  MET S 314     -21.883 -13.519 -42.973  0.00  0.00      SA    
ATOM   4988  HG1 MET S 314     -21.552 -13.723 -44.014  0.00  0.00      SA    
ATOM   4989  HG2 MET S 314     -21.669 -14.407 -42.341  0.00  0.00      SA    
ATOM   4990  SD  MET S 314     -23.614 -13.147 -42.970  0.00  0.00      SA    
ATOM   4991  CE  MET S 314     -23.605 -11.984 -44.409  0.00  0.00      SA    
ATOM   4992  HE1 MET S 314     -24.601 -11.540 -44.619  0.00  0.00      SA    
ATOM   4993  HE2 MET S 314     -22.928 -11.124 -44.219  0.00  0.00      SA    
ATOM   4994  HE3 MET S 314     -23.333 -12.578 -45.308  0.00  0.00      SA    
ATOM   4995  C   MET S 314     -19.512 -12.425 -44.488  0.00  0.00      SA    
ATOM   4996  O   MET S 314     -19.914 -11.367 -44.932  0.00  0.00      SA    
ATOM   4997  N   LEU S 315     -18.852 -13.355 -45.208  0.00  0.00      SA    
ATOM   4998  HN  LEU S 315     -18.376 -14.148 -44.835  0.00  0.00      SA    
ATOM   4999  CA  LEU S 315     -18.536 -13.174 -46.656  0.00  0.00      SA    
ATOM   5000  HA  LEU S 315     -19.082 -12.333 -47.056  0.00  0.00      SA    
ATOM   5001  CB  LEU S 315     -16.960 -13.138 -46.868  0.00  0.00      SA    
ATOM   5002  HB1 LEU S 315     -16.509 -14.086 -46.505  0.00  0.00      SA    
ATOM   5003  HB2 LEU S 315     -16.906 -12.833 -47.934  0.00  0.00      SA    
ATOM   5004  CG  LEU S 315     -16.200 -12.045 -46.045  0.00  0.00      SA    
ATOM   5005  HG  LEU S 315     -16.526 -12.161 -44.989  0.00  0.00      SA    
ATOM   5006  CD1 LEU S 315     -14.607 -12.277 -46.007  0.00  0.00      SA    
ATOM   5007 HD11 LEU S 315     -14.038 -11.607 -45.327  0.00  0.00      SA    
ATOM   5008 HD12 LEU S 315     -14.338 -13.337 -45.814  0.00  0.00      SA    
ATOM   5009 HD13 LEU S 315     -14.249 -11.919 -46.996  0.00  0.00      SA    
ATOM   5010  CD2 LEU S 315     -16.502 -10.635 -46.429  0.00  0.00      SA    
ATOM   5011 HD21 LEU S 315     -16.219 -10.307 -47.452  0.00  0.00      SA    
ATOM   5012 HD22 LEU S 315     -17.606 -10.511 -46.441  0.00  0.00      SA    
ATOM   5013 HD23 LEU S 315     -16.002  -9.906 -45.755  0.00  0.00      SA    
ATOM   5014  C   LEU S 315     -19.111 -14.277 -47.391  0.00  0.00      SA    
ATOM   5015  O   LEU S 315     -18.585 -14.638 -48.394  0.00  0.00      SA    
ATOM   5016  N   THR S 316     -20.139 -14.896 -46.810  0.00  0.00      SA    
ATOM   5017  HN  THR S 316     -20.379 -14.629 -45.879  0.00  0.00      SA    
ATOM   5018  CA  THR S 316     -21.036 -15.805 -47.456  0.00  0.00      SA    
ATOM   5019  HA  THR S 316     -21.219 -15.436 -48.454  0.00  0.00      SA    
ATOM   5020  CB  THR S 316     -20.495 -17.256 -47.502  0.00  0.00      SA    
ATOM   5021  HB  THR S 316     -19.488 -17.224 -47.971  0.00  0.00      SA    
ATOM   5022  OG1 THR S 316     -21.257 -18.137 -48.270  0.00  0.00      SA    
ATOM   5023  HG1 THR S 316     -20.964 -19.018 -48.030  0.00  0.00      SA    
ATOM   5024  CG2 THR S 316     -20.490 -17.859 -46.128  0.00  0.00      SA    
ATOM   5025 HG21 THR S 316     -21.441 -18.059 -45.591  0.00  0.00      SA    
ATOM   5026 HG22 THR S 316     -19.884 -18.790 -46.155  0.00  0.00      SA    
ATOM   5027 HG23 THR S 316     -19.845 -17.101 -45.632  0.00  0.00      SA    
ATOM   5028  C   THR S 316     -22.362 -15.775 -46.732  0.00  0.00      SA    
ATOM   5029  O   THR S 316     -22.504 -15.413 -45.539  0.00  0.00      SA    
ATOM   5030  N   ASP S 317     -23.429 -16.313 -47.317  0.00  0.00      SA    
ATOM   5031  HN  ASP S 317     -23.171 -16.736 -48.183  0.00  0.00      SA    
ATOM   5032  CA  ASP S 317     -24.857 -16.409 -46.936  0.00  0.00      SA    
ATOM   5033  HA  ASP S 317     -25.288 -15.419 -46.955  0.00  0.00      SA    
ATOM   5034  CB  ASP S 317     -25.677 -17.115 -47.932  0.00  0.00      SA    
ATOM   5035  HB1 ASP S 317     -25.226 -18.075 -48.264  0.00  0.00      SA    
ATOM   5036  HB2 ASP S 317     -26.669 -17.387 -47.511  0.00  0.00      SA    
ATOM   5037  CG  ASP S 317     -25.934 -16.249 -49.225  0.00  0.00      SA    
ATOM   5038  OD1 ASP S 317     -26.064 -15.041 -49.089  0.00  0.00      SA    
ATOM   5039  OD2 ASP S 317     -25.992 -16.891 -50.316  0.00  0.00      SA    
ATOM   5040  C   ASP S 317     -25.059 -17.060 -45.535  0.00  0.00      SA    
ATOM   5041  O   ASP S 317     -24.440 -18.052 -45.226  0.00  0.00      SA    
ATOM   5042  N   PRO S 318     -25.975 -16.603 -44.676  0.00  0.00      SA    
ATOM   5043  CD  PRO S 318     -26.808 -15.475 -44.953  0.00  0.00      SA    
ATOM   5044  HD1 PRO S 318     -27.339 -15.504 -45.929  0.00  0.00      SA    
ATOM   5045  HD2 PRO S 318     -26.154 -14.576 -44.942  0.00  0.00      SA    
ATOM   5046  CA  PRO S 318     -26.198 -17.100 -43.345  0.00  0.00      SA    
ATOM   5047  HA  PRO S 318     -25.262 -17.287 -42.841  0.00  0.00      SA    
ATOM   5048  CB  PRO S 318     -27.011 -16.035 -42.682  0.00  0.00      SA    
ATOM   5049  HB1 PRO S 318     -27.628 -16.398 -41.832  0.00  0.00      SA    
ATOM   5050  HB2 PRO S 318     -26.397 -15.273 -42.155  0.00  0.00      SA    
ATOM   5051  CG  PRO S 318     -27.834 -15.454 -43.864  0.00  0.00      SA    
ATOM   5052  HG1 PRO S 318     -28.574 -16.188 -44.249  0.00  0.00      SA    
ATOM   5053  HG2 PRO S 318     -28.171 -14.460 -43.499  0.00  0.00      SA    
ATOM   5054  C   PRO S 318     -26.980 -18.535 -43.322  0.00  0.00      SA    
ATOM   5055  O   PRO S 318     -27.570 -18.887 -42.224  0.00  0.00      SA    
ATOM   5056  N   GLY S 319     -26.874 -19.252 -44.516  0.00  0.00      SA    
ATOM   5057  HN  GLY S 319     -26.388 -18.866 -45.296  0.00  0.00      SA    
ATOM   5058  CA  GLY S 319     -27.849 -20.289 -44.810  0.00  0.00      SA    
ATOM   5059  HA1 GLY S 319     -27.338 -20.999 -45.443  0.00  0.00      SA    
ATOM   5060  HA2 GLY S 319     -28.355 -20.694 -43.946  0.00  0.00      SA    
ATOM   5061  C   GLY S 319     -28.965 -19.899 -45.666  0.00  0.00      SA    
ATOM   5062  O   GLY S 319     -29.211 -18.778 -46.056  0.00  0.00      SA
[truncated: 588,397 more chars]
