# Supplementary material for: Identifying key determinants and dynamics of SARS-CoV-2/ACE2 tight interaction
Source: PLoS One. 2021 Sep 28;16(9):e0257905. doi: 10.1371/journal.pone.0257905 (PMC8478251; doi:10.1371/journal.pone.0257905)
Supplement: S1 File — (ZIP) [file pone.0257905.s006.zip › ACE2_RBD1_Figure3B_0ns.pdb]

CRYST1   78.514   84.330  153.151  90.00  90.00  90.00 P 1           1
ATOM      1  N   SER S  19      22.886  11.220  37.443  0.00  0.00      SA    
ATOM      2  HT1 SER S  19      22.992  10.195  37.303  0.00  0.00      SA    
ATOM      3  HT2 SER S  19      22.413  11.233  38.370  0.00  0.00      SA    
ATOM      4  HT3 SER S  19      23.771  11.730  37.640  0.00  0.00      SA    
ATOM      5  CA  SER S  19      22.016  11.801  36.394  0.00  0.00      SA    
ATOM      6  HA  SER S  19      21.961  12.856  36.617  0.00  0.00      SA    
ATOM      7  CB  SER S  19      22.646  11.794  34.931  0.00  0.00      SA    
ATOM      8  HB1 SER S  19      23.618  12.322  35.039  0.00  0.00      SA    
ATOM      9  HB2 SER S  19      22.860  10.762  34.580  0.00  0.00      SA    
ATOM     10  OG  SER S  19      21.762  12.550  34.072  0.00  0.00      SA    
ATOM     11  HG1 SER S  19      22.261  13.271  33.682  0.00  0.00      SA    
ATOM     12  C   SER S  19      20.652  11.178  36.348  0.00  0.00      SA    
ATOM     13  O   SER S  19      20.445  10.032  36.204  0.00  0.00      SA    
ATOM     14  N   THR S  20      19.583  12.071  36.653  0.00  0.00      SA    
ATOM     15  HN  THR S  20      19.772  12.992  36.984  0.00  0.00      SA    
ATOM     16  CA  THR S  20      18.185  11.661  36.782  0.00  0.00      SA    
ATOM     17  HA  THR S  20      18.141  10.591  36.922  0.00  0.00      SA    
ATOM     18  CB  THR S  20      17.623  12.385  38.063  0.00  0.00      SA    
ATOM     19  HB  THR S  20      16.567  12.072  38.209  0.00  0.00      SA    
ATOM     20  OG1 THR S  20      17.749  13.764  37.870  0.00  0.00      SA    
ATOM     21  HG1 THR S  20      17.526  14.184  38.703  0.00  0.00      SA    
ATOM     22  CG2 THR S  20      18.294  11.762  39.260  0.00  0.00      SA    
ATOM     23 HG21 THR S  20      19.399  11.795  39.149  0.00  0.00      SA    
ATOM     24 HG22 THR S  20      17.894  12.205  40.198  0.00  0.00      SA    
ATOM     25 HG23 THR S  20      18.013  10.688  39.294  0.00  0.00      SA    
ATOM     26  C   THR S  20      17.424  12.101  35.566  0.00  0.00      SA    
ATOM     27  O   THR S  20      16.218  11.994  35.511  0.00  0.00      SA    
ATOM     28  N   ILE S  21      18.157  12.425  34.429  0.00  0.00      SA    
ATOM     29  HN  ILE S  21      19.145  12.542  34.479  0.00  0.00      SA    
ATOM     30  CA  ILE S  21      17.474  12.805  33.199  0.00  0.00      SA    
ATOM     31  HA  ILE S  21      16.700  13.530  33.404  0.00  0.00      SA    
ATOM     32  CB  ILE S  21      18.426  13.315  32.164  0.00  0.00      SA    
ATOM     33  HB  ILE S  21      19.192  12.531  31.979  0.00  0.00      SA    
ATOM     34  CG2 ILE S  21      17.640  13.697  30.862  0.00  0.00      SA    
ATOM     35 HG21 ILE S  21      17.170  12.839  30.336  0.00  0.00      SA    
ATOM     36 HG22 ILE S  21      16.753  14.315  31.118  0.00  0.00      SA    
ATOM     37 HG23 ILE S  21      18.257  14.321  30.182  0.00  0.00      SA    
ATOM     38  CG1 ILE S  21      19.328  14.484  32.599  0.00  0.00      SA    
ATOM     39 HG11 ILE S  21      19.804  14.169  33.553  0.00  0.00      SA    
ATOM     40 HG12 ILE S  21      20.142  14.566  31.847  0.00  0.00      SA    
ATOM     41  CD  ILE S  21      18.614  15.820  32.700  0.00  0.00      SA    
ATOM     42  HD1 ILE S  21      18.347  16.459  31.830  0.00  0.00      SA    
ATOM     43  HD2 ILE S  21      17.746  15.758  33.391  0.00  0.00      SA    
ATOM     44  HD3 ILE S  21      19.219  16.557  33.270  0.00  0.00      SA    
ATOM     45  C   ILE S  21      16.669  11.647  32.578  0.00  0.00      SA    
ATOM     46  O   ILE S  21      15.456  11.638  32.460  0.00  0.00      SA    
ATOM     47  N   GLU S  22      17.378  10.405  32.413  0.00  0.00      SA    
ATOM     48  HN  GLU S  22      18.372  10.371  32.485  0.00  0.00      SA    
ATOM     49  CA  GLU S  22      16.749   9.170  32.065  0.00  0.00      SA    
ATOM     50  HA  GLU S  22      16.155   9.283  31.170  0.00  0.00      SA    
ATOM     51  CB  GLU S  22      17.864   8.089  31.901  0.00  0.00      SA    
ATOM     52  HB1 GLU S  22      18.568   8.586  31.199  0.00  0.00      SA    
ATOM     53  HB2 GLU S  22      18.335   7.922  32.893  0.00  0.00      SA    
ATOM     54  CG  GLU S  22      17.334   6.824  31.295  0.00  0.00      SA    
ATOM     55  HG1 GLU S  22      16.730   6.187  31.976  0.00  0.00      SA    
ATOM     56  HG2 GLU S  22      16.789   7.046  30.353  0.00  0.00      SA    
ATOM     57  CD  GLU S  22      18.473   5.864  30.916  0.00  0.00      SA    
ATOM     58  OE1 GLU S  22      19.289   6.103  29.988  0.00  0.00      SA    
ATOM     59  OE2 GLU S  22      18.544   4.803  31.660  0.00  0.00      SA    
ATOM     60  C   GLU S  22      15.726   8.675  33.120  0.00  0.00      SA    
ATOM     61  O   GLU S  22      14.670   8.261  32.717  0.00  0.00      SA    
ATOM     62  N   GLU S  23      16.052   8.741  34.421  0.00  0.00      SA    
ATOM     63  HN  GLU S  23      16.986   9.041  34.599  0.00  0.00      SA    
ATOM     64  CA  GLU S  23      15.089   8.384  35.519  0.00  0.00      SA    
ATOM     65  HA  GLU S  23      14.696   7.401  35.308  0.00  0.00      SA    
ATOM     66  CB  GLU S  23      15.876   8.285  36.877  0.00  0.00      SA    
ATOM     67  HB1 GLU S  23      16.322   9.299  36.954  0.00  0.00      SA    
ATOM     68  HB2 GLU S  23      15.174   8.164  37.729  0.00  0.00      SA    
ATOM     69  CG  GLU S  23      16.902   7.164  36.841  0.00  0.00      SA    
ATOM     70  HG1 GLU S  23      17.323   6.990  35.827  0.00  0.00      SA    
ATOM     71  HG2 GLU S  23      17.760   7.447  37.487  0.00  0.00      SA    
ATOM     72  CD  GLU S  23      16.374   5.786  37.249  0.00  0.00      SA    
ATOM     73  OE1 GLU S  23      16.237   4.917  36.357  0.00  0.00      SA    
ATOM     74  OE2 GLU S  23      16.023   5.536  38.473  0.00  0.00      SA    
ATOM     75  C   GLU S  23      13.796   9.157  35.460  0.00  0.00      SA    
ATOM     76  O   GLU S  23      12.664   8.641  35.751  0.00  0.00      SA    
ATOM     77  N   GLN S  24      13.834  10.453  35.091  0.00  0.00      SA    
ATOM     78  HN  GLN S  24      14.675  10.955  34.907  0.00  0.00      SA    
ATOM     79  CA  GLN S  24      12.687  11.362  35.015  0.00  0.00      SA    
ATOM     80  HA  GLN S  24      11.913  11.011  35.682  0.00  0.00      SA    
ATOM     81  CB  GLN S  24      12.971  12.880  35.333  0.00  0.00      SA    
ATOM     82  HB1 GLN S  24      13.828  13.183  34.695  0.00  0.00      SA    
ATOM     83  HB2 GLN S  24      12.086  13.544  35.227  0.00  0.00      SA    
ATOM     84  CG  GLN S  24      13.322  12.982  36.889  0.00  0.00      SA    
ATOM     85  HG1 GLN S  24      12.466  12.547  37.449  0.00  0.00      SA    
ATOM     86  HG2 GLN S  24      14.267  12.475  37.178  0.00  0.00      SA    
ATOM     87  CD  GLN S  24      13.373  14.430  37.268  0.00  0.00      SA    
ATOM     88  OE1 GLN S  24      12.525  15.107  37.868  0.00  0.00      SA    
ATOM     89  NE2 GLN S  24      14.536  15.011  36.955  0.00  0.00      SA    
ATOM     90 HE21 GLN S  24      14.541  16.002  37.087  0.00  0.00      SA    
ATOM     91 HE22 GLN S  24      15.361  14.455  36.857  0.00  0.00      SA    
ATOM     92  C   GLN S  24      11.907  11.107  33.762  0.00  0.00      SA    
ATOM     93  O   GLN S  24      10.694  10.955  33.727  0.00  0.00      SA    
ATOM     94  N   ALA S  25      12.608  10.874  32.597  0.00  0.00      SA    
ATOM     95  HN  ALA S  25      13.562  11.162  32.561  0.00  0.00      SA    
ATOM     96  CA  ALA S  25      12.078  10.302  31.339  0.00  0.00      SA    
ATOM     97  HA  ALA S  25      11.431  11.102  31.010  0.00  0.00      SA    
ATOM     98  CB  ALA S  25      13.113  10.115  30.250  0.00  0.00      SA    
ATOM     99  HB1 ALA S  25      13.991   9.519  30.577  0.00  0.00      SA    
ATOM    100  HB2 ALA S  25      12.717   9.660  29.317  0.00  0.00      SA    
ATOM    101  HB3 ALA S  25      13.599  11.055  29.911  0.00  0.00      SA    
ATOM    102  C   ALA S  25      11.292   8.999  31.449  0.00  0.00      SA    
ATOM    103  O   ALA S  25      10.142   8.903  30.945  0.00  0.00      SA    
ATOM    104  N   LYS S  26      11.868   8.003  32.125  0.00  0.00      SA    
ATOM    105  HN  LYS S  26      12.818   8.095  32.415  0.00  0.00      SA    
ATOM    106  CA  LYS S  26      11.275   6.772  32.433  0.00  0.00      SA    
ATOM    107  HA  LYS S  26      10.898   6.319  31.528  0.00  0.00      SA    
ATOM    108  CB  LYS S  26      12.268   5.764  33.136  0.00  0.00      SA    
ATOM    109  HB1 LYS S  26      12.772   6.327  33.950  0.00  0.00      SA    
ATOM    110  HB2 LYS S  26      11.805   4.881  33.627  0.00  0.00      SA    
ATOM    111  CG  LYS S  26      13.314   5.241  32.184  0.00  0.00      SA    
ATOM    112  HG1 LYS S  26      12.875   4.488  31.494  0.00  0.00      SA    
ATOM    113  HG2 LYS S  26      13.672   6.104  31.582  0.00  0.00      SA    
ATOM    114  CD  LYS S  26      14.577   4.593  32.812  0.00  0.00      SA    
ATOM    115  HD1 LYS S  26      15.342   4.357  32.041  0.00  0.00      SA    
ATOM    116  HD2 LYS S  26      15.039   5.491  33.276  0.00  0.00      SA    
ATOM    117  CE  LYS S  26      14.268   3.545  33.947  0.00  0.00      SA    
ATOM    118  HE1 LYS S  26      13.694   3.934  34.815  0.00  0.00      SA    
ATOM    119  HE2 LYS S  26      13.807   2.658  33.464  0.00  0.00      SA    
ATOM    120  NZ  LYS S  26      15.549   3.145  34.541  0.00  0.00      SA    
ATOM    121  HZ1 LYS S  26      15.924   3.792  35.264  0.00  0.00      SA    
ATOM    122  HZ2 LYS S  26      15.365   2.287  35.099  0.00  0.00      SA    
ATOM    123  HZ3 LYS S  26      16.213   2.750  33.846  0.00  0.00      SA    
ATOM    124  C   LYS S  26       9.966   6.905  33.317  0.00  0.00      SA    
ATOM    125  O   LYS S  26       8.922   6.307  33.025  0.00  0.00      SA    
ATOM    126  N   THR S  27       9.916   7.803  34.326  0.00  0.00      SA    
ATOM    127  HN  THR S  27      10.701   8.269  34.727  0.00  0.00      SA    
ATOM    128  CA  THR S  27       8.763   8.000  35.048  0.00  0.00      SA    
ATOM    129  HA  THR S  27       8.320   7.083  35.409  0.00  0.00      SA    
ATOM    130  CB  THR S  27       8.978   8.829  36.312  0.00  0.00      SA    
ATOM    131  HB  THR S  27       9.372   9.848  36.109  0.00  0.00      SA    
ATOM    132  OG1 THR S  27      10.033   8.318  37.145  0.00  0.00      SA    
ATOM    133  HG1 THR S  27       9.685   7.532  37.572  0.00  0.00      SA    
ATOM    134  CG2 THR S  27       7.820   8.902  37.317  0.00  0.00      SA    
ATOM    135 HG21 THR S  27       8.052   9.675  38.080  0.00  0.00      SA    
ATOM    136 HG22 THR S  27       6.931   9.259  36.754  0.00  0.00      SA    
ATOM    137 HG23 THR S  27       7.684   7.904  37.786  0.00  0.00      SA    
ATOM    138  C   THR S  27       7.705   8.671  34.167  0.00  0.00      SA    
ATOM    139  O   THR S  27       6.567   8.365  34.435  0.00  0.00      SA    
ATOM    140  N   PHE S  28       8.017   9.601  33.190  0.00  0.00      SA    
ATOM    141  HN  PHE S  28       8.985   9.807  33.069  0.00  0.00      SA    
ATOM    142  CA  PHE S  28       7.104  10.120  32.188  0.00  0.00      SA    
ATOM    143  HA  PHE S  28       6.284  10.515  32.771  0.00  0.00      SA    
ATOM    144  CB  PHE S  28       7.920  11.325  31.492  0.00  0.00      SA    
ATOM    145  HB1 PHE S  28       8.087  12.161  32.205  0.00  0.00      SA    
ATOM    146  HB2 PHE S  28       8.918  10.921  31.218  0.00  0.00      SA    
ATOM    147  CG  PHE S  28       7.155  11.734  30.220  0.00  0.00      SA    
ATOM    148  CD1 PHE S  28       7.633  11.458  28.915  0.00  0.00      SA    
ATOM    149  HD1 PHE S  28       8.603  10.999  28.792  0.00  0.00      SA    
ATOM    150  CE1 PHE S  28       6.855  11.605  27.750  0.00  0.00      SA    
ATOM    151  HE1 PHE S  28       7.193  11.411  26.742  0.00  0.00      SA    
ATOM    152  CZ  PHE S  28       5.546  12.109  27.909  0.00  0.00      SA    
ATOM    153  HZ  PHE S  28       4.875  12.271  27.078  0.00  0.00      SA    
ATOM    154  CD2 PHE S  28       5.801  12.292  30.285  0.00  0.00      SA    
ATOM    155  HD2 PHE S  28       5.282  12.563  31.192  0.00  0.00      SA    
ATOM    156  CE2 PHE S  28       5.052  12.497  29.151  0.00  0.00      SA    
ATOM    157  HE2 PHE S  28       4.046  12.859  29.303  0.00  0.00      SA    
ATOM    158  C   PHE S  28       6.566   8.980  31.231  0.00  0.00      SA    
ATOM    159  O   PHE S  28       5.471   8.921  30.878  0.00  0.00      SA    
ATOM    160  N   LEU S  29       7.452   8.059  30.766  0.00  0.00      SA    
ATOM    161  HN  LEU S  29       8.438   8.183  30.851  0.00  0.00      SA    
ATOM    162  CA  LEU S  29       7.008   6.976  29.964  0.00  0.00      SA    
ATOM    163  HA  LEU S  29       6.380   7.372  29.180  0.00  0.00      SA    
ATOM    164  CB  LEU S  29       8.193   6.158  29.262  0.00  0.00      SA    
ATOM    165  HB1 LEU S  29       8.882   6.019  30.123  0.00  0.00      SA    
ATOM    166  HB2 LEU S  29       8.002   5.123  28.907  0.00  0.00      SA    
ATOM    167  CG  LEU S  29       8.822   6.859  28.036  0.00  0.00      SA    
ATOM    168  HG  LEU S  29       8.199   6.532  27.176  0.00  0.00      SA    
ATOM    169  CD1 LEU S  29       8.774   8.340  27.953  0.00  0.00      SA    
ATOM    170 HD11 LEU S  29       7.737   8.734  28.014  0.00  0.00      SA    
ATOM    171 HD12 LEU S  29       9.275   8.789  28.838  0.00  0.00      SA    
ATOM    172 HD13 LEU S  29       9.286   8.615  27.006  0.00  0.00      SA    
ATOM    173  CD2 LEU S  29      10.257   6.320  27.804  0.00  0.00      SA    
ATOM    174 HD21 LEU S  29      10.087   5.250  27.557  0.00  0.00      SA    
ATOM    175 HD22 LEU S  29      10.741   6.921  27.004  0.00  0.00      SA    
ATOM    176 HD23 LEU S  29      10.876   6.421  28.721  0.00  0.00      SA    
ATOM    177  C   LEU S  29       5.980   6.038  30.629  0.00  0.00      SA    
ATOM    178  O   LEU S  29       4.997   5.767  30.024  0.00  0.00      SA    
ATOM    179  N   ASP S  30       6.092   5.728  31.948  0.00  0.00      SA    
ATOM    180  HN  ASP S  30       6.938   6.087  32.334  0.00  0.00      SA    
ATOM    181  CA  ASP S  30       5.172   5.004  32.772  0.00  0.00      SA    
ATOM    182  HA  ASP S  30       4.958   4.114  32.200  0.00  0.00      SA    
ATOM    183  CB  ASP S  30       5.836   4.715  34.171  0.00  0.00      SA    
ATOM    184  HB1 ASP S  30       6.533   5.558  34.365  0.00  0.00      SA    
ATOM    185  HB2 ASP S  30       5.076   4.687  34.981  0.00  0.00      SA    
ATOM    186  CG  ASP S  30       6.546   3.375  34.066  0.00  0.00      SA    
ATOM    187  OD1 ASP S  30       6.483   2.774  33.001  0.00  0.00      SA    
ATOM    188  OD2 ASP S  30       7.308   3.070  35.050  0.00  0.00      SA    
ATOM    189  C   ASP S  30       3.818   5.667  32.930  0.00  0.00      SA    
ATOM    190  O   ASP S  30       2.826   5.066  32.792  0.00  0.00      SA    
ATOM    191  N   LYS S  31       3.831   7.029  33.120  0.00  0.00      SA    
ATOM    192  HN  LYS S  31       4.686   7.459  33.399  0.00  0.00      SA    
ATOM    193  CA  LYS S  31       2.663   7.885  32.954  0.00  0.00      SA    
ATOM    194  HA  LYS S  31       1.892   7.460  33.580  0.00  0.00      SA    
ATOM    195  CB  LYS S  31       2.932   9.297  33.340  0.00  0.00      SA    
ATOM    196  HB1 LYS S  31       3.198   9.476  34.404  0.00  0.00      SA    
ATOM    197  HB2 LYS S  31       3.831   9.589  32.756  0.00  0.00      SA    
ATOM    198  CG  LYS S  31       1.951  10.417  32.986  0.00  0.00      SA    
ATOM    199  HG1 LYS S  31       2.406  11.391  33.269  0.00  0.00      SA    
ATOM    200  HG2 LYS S  31       1.790  10.540  31.894  0.00  0.00      SA    
ATOM    201  CD  LYS S  31       0.691  10.351  33.868  0.00  0.00      SA    
ATOM    202  HD1 LYS S  31       0.266   9.334  33.726  0.00  0.00      SA    
ATOM    203  HD2 LYS S  31       0.984  10.423  34.937  0.00  0.00      SA    
ATOM    204  CE  LYS S  31      -0.308  11.467  33.505  0.00  0.00      SA    
ATOM    205  HE1 LYS S  31       0.147  12.453  33.743  0.00  0.00      SA    
ATOM    206  HE2 LYS S  31      -0.515  11.552  32.417  0.00  0.00      SA    
ATOM    207  NZ  LYS S  31      -1.649  11.251  34.085  0.00  0.00      SA    
ATOM    208  HZ1 LYS S  31      -2.152  10.460  33.634  0.00  0.00      SA    
ATOM    209  HZ2 LYS S  31      -1.525  11.081  35.103  0.00  0.00      SA    
ATOM    210  HZ3 LYS S  31      -2.161  12.153  34.013  0.00  0.00      SA    
ATOM    211  C   LYS S  31       1.953   7.907  31.552  0.00  0.00      SA    
ATOM    212  O   LYS S  31       0.730   7.892  31.494  0.00  0.00      SA    
ATOM    213  N   PHE S  32       2.689   8.067  30.433  0.00  0.00      SA    
ATOM    214  HN  PHE S  32       3.683   8.134  30.455  0.00  0.00      SA    
ATOM    215  CA  PHE S  32       2.051   7.811  29.154  0.00  0.00      SA    
ATOM    216  HA  PHE S  32       1.210   8.489  29.177  0.00  0.00      SA    
ATOM    217  CB  PHE S  32       3.058   8.051  27.925  0.00  0.00      SA    
ATOM    218  HB1 PHE S  32       3.706   8.944  28.052  0.00  0.00      SA    
ATOM    219  HB2 PHE S  32       3.778   7.206  27.972  0.00  0.00      SA    
ATOM    220  CG  PHE S  32       2.358   8.063  26.632  0.00  0.00      SA    
ATOM    221  CD1 PHE S  32       2.414   6.916  25.746  0.00  0.00      SA    
ATOM    222  HD1 PHE S  32       3.102   6.098  25.900  0.00  0.00      SA    
ATOM    223  CE1 PHE S  32       1.724   6.939  24.545  0.00  0.00      SA    
ATOM    224  HE1 PHE S  32       1.703   6.117  23.845  0.00  0.00      SA    
ATOM    225  CZ  PHE S  32       1.019   8.057  24.163  0.00  0.00      SA    
ATOM    226  HZ  PHE S  32       0.461   8.174  23.246  0.00  0.00      SA    
ATOM    227  CD2 PHE S  32       1.502   9.090  26.224  0.00  0.00      SA    
ATOM    228  HD2 PHE S  32       1.341   9.877  26.945  0.00  0.00      SA    
ATOM    229  CE2 PHE S  32       0.897   9.145  24.971  0.00  0.00      SA    
ATOM    230  HE2 PHE S  32       0.136   9.861  24.698  0.00  0.00      SA    
ATOM    231  C   PHE S  32       1.536   6.337  29.017  0.00  0.00      SA    
ATOM    232  O   PHE S  32       0.385   5.916  28.779  0.00  0.00      SA    
ATOM    233  N   ASN S  33       2.382   5.346  29.274  0.00  0.00      SA    
ATOM    234  HN  ASN S  33       3.293   5.705  29.463  0.00  0.00      SA    
ATOM    235  CA  ASN S  33       2.007   3.950  29.077  0.00  0.00      SA    
ATOM    236  HA  ASN S  33       1.565   3.899  28.094  0.00  0.00      SA    
ATOM    237  CB  ASN S  33       3.279   3.093  29.138  0.00  0.00      SA    
ATOM    238  HB1 ASN S  33       3.891   3.396  30.015  0.00  0.00      SA    
ATOM    239  HB2 ASN S  33       3.170   1.999  29.296  0.00  0.00      SA    
ATOM    240  CG  ASN S  33       4.138   3.206  27.909  0.00  0.00      SA    
ATOM    241  OD1 ASN S  33       3.628   3.312  26.775  0.00  0.00      SA    
ATOM    242  ND2 ASN S  33       5.496   3.058  28.088  0.00  0.00      SA    
ATOM    243 HD21 ASN S  33       6.037   3.190  27.257  0.00  0.00      SA    
ATOM    244 HD22 ASN S  33       5.805   3.149  29.035  0.00  0.00      SA    
ATOM    245  C   ASN S  33       0.915   3.379  30.039  0.00  0.00      SA    
ATOM    246  O   ASN S  33       0.115   2.536  29.650  0.00  0.00      SA    
ATOM    247  N   HSE S  34       0.957   3.917  31.232  0.00  0.00      SA    
ATOM    248  HN  HSE S  34       1.540   4.708  31.400  0.00  0.00      SA    
ATOM    249  CA  HSE S  34      -0.067   3.526  32.200  0.00  0.00      SA    
ATOM    250  HA  HSE S  34      -0.192   2.454  32.163  0.00  0.00      SA    
ATOM    251  CB  HSE S  34       0.281   3.858  33.682  0.00  0.00      SA    
ATOM    252  HB1 HSE S  34       0.756   4.862  33.732  0.00  0.00      SA    
ATOM    253  HB2 HSE S  34      -0.622   3.919  34.326  0.00  0.00      SA    
ATOM    254  ND1 HSE S  34       0.619   1.585  34.665  0.00  0.00      SA    
ATOM    255  CG  HSE S  34       1.145   2.773  34.267  0.00  0.00      SA    
ATOM    256  CE1 HSE S  34       1.620   0.889  35.227  0.00  0.00      SA    
ATOM    257  HE1 HSE S  34       1.598  -0.095  35.695  0.00  0.00      SA    
ATOM    258  NE2 HSE S  34       2.761   1.714  35.344  0.00  0.00      SA    
ATOM    259  HE2 HSE S  34       3.445   1.597  36.065  0.00  0.00      SA    
ATOM    260  CD2 HSE S  34       2.460   2.808  34.754  0.00  0.00      SA    
ATOM    261  HD2 HSE S  34       3.087   3.690  34.785  0.00  0.00      SA    
ATOM    262  C   HSE S  34      -1.435   4.031  31.826  0.00  0.00      SA    
ATOM    263  O   HSE S  34      -2.428   3.375  32.205  0.00  0.00      SA    
ATOM    264  N   GLU S  35      -1.624   5.231  31.199  0.00  0.00      SA    
ATOM    265  HN  GLU S  35      -0.842   5.843  31.109  0.00  0.00      SA    
ATOM    266  CA  GLU S  35      -2.945   5.763  30.927  0.00  0.00      SA    
ATOM    267  HA  GLU S  35      -3.748   5.179  31.351  0.00  0.00      SA    
ATOM    268  CB  GLU S  35      -3.040   7.058  31.795  0.00  0.00      SA    
ATOM    269  HB1 GLU S  35      -2.152   7.682  31.556  0.00  0.00      SA    
ATOM    270  HB2 GLU S  35      -3.895   7.753  31.647  0.00  0.00      SA    
ATOM    271  CG  GLU S  35      -2.926   6.744  33.341  0.00  0.00      SA    
ATOM    272  HG1 GLU S  35      -3.634   5.948  33.655  0.00  0.00      SA    
ATOM    273  HG2 GLU S  35      -1.950   6.250  33.538  0.00  0.00      SA    
ATOM    274  CD  GLU S  35      -2.851   7.931  34.240  0.00  0.00      SA    
ATOM    275  OE1 GLU S  35      -2.329   7.838  35.375  0.00  0.00      SA    
ATOM    276  OE2 GLU S  35      -3.509   9.007  34.001  0.00  0.00      SA    
ATOM    277  C   GLU S  35      -3.320   6.059  29.439  0.00  0.00      SA    
ATOM    278  O   GLU S  35      -4.534   6.337  29.150  0.00  0.00      SA    
ATOM    279  N   ALA S  36      -2.384   5.958  28.484  0.00  0.00      SA    
ATOM    280  HN  ALA S  36      -1.443   5.700  28.690  0.00  0.00      SA    
ATOM    281  CA  ALA S  36      -2.629   6.203  27.096  0.00  0.00      SA    
ATOM    282  HA  ALA S  36      -3.047   7.196  27.015  0.00  0.00      SA    
ATOM    283  CB  ALA S  36      -1.277   6.209  26.335  0.00  0.00      SA    
ATOM    284  HB1 ALA S  36      -0.521   6.929  26.713  0.00  0.00      SA    
ATOM    285  HB2 ALA S  36      -0.783   5.220  26.442  0.00  0.00      SA    
ATOM    286  HB3 ALA S  36      -1.387   6.528  25.276  0.00  0.00      SA    
ATOM    287  C   ALA S  36      -3.519   5.197  26.366  0.00  0.00      SA    
ATOM    288  O   ALA S  36      -4.363   5.445  25.452  0.00  0.00      SA    
ATOM    289  N   GLU S  37      -3.368   3.921  26.734  0.00  0.00      SA    
ATOM    290  HN  GLU S  37      -2.661   3.597  27.358  0.00  0.00      SA    
ATOM    291  CA  GLU S  37      -4.190   2.773  26.352  0.00  0.00      SA    
ATOM    292  HA  GLU S  37      -4.062   2.789  25.280  0.00  0.00      SA    
ATOM    293  CB  GLU S  37      -3.604   1.422  26.729  0.00  0.00      SA    
ATOM    294  HB1 GLU S  37      -2.708   1.483  26.075  0.00  0.00      SA    
ATOM    295  HB2 GLU S  37      -3.200   1.394  27.763  0.00  0.00      SA    
ATOM    296  CG  GLU S  37      -4.501   0.108  26.527  0.00  0.00      SA    
ATOM    297  HG1 GLU S  37      -5.376   0.140  27.212  0.00  0.00      SA    
ATOM    298  HG2 GLU S  37      -4.879   0.198  25.486  0.00  0.00      SA    
ATOM    299  CD  GLU S  37      -3.755  -1.052  26.705  0.00  0.00      SA    
ATOM    300  OE1 GLU S  37      -3.439  -1.308  27.913  0.00  0.00      SA    
ATOM    301  OE2 GLU S  37      -3.440  -1.866  25.793  0.00  0.00      SA    
ATOM    302  C   GLU S  37      -5.662   2.843  26.684  0.00  0.00      SA    
ATOM    303  O   GLU S  37      -6.638   2.527  25.899  0.00  0.00      SA    
ATOM    304  N   ASP S  38      -5.979   3.237  27.934  0.00  0.00      SA    
ATOM    305  HN  ASP S  38      -5.178   3.444  28.490  0.00  0.00      SA    
ATOM    306  CA  ASP S  38      -7.279   3.631  28.526  0.00  0.00      SA    
ATOM    307  HA  ASP S  38      -7.915   2.758  28.534  0.00  0.00      SA    
ATOM    308  CB  ASP S  38      -7.182   3.998  30.026  0.00  0.00      SA    
ATOM    309  HB1 ASP S  38      -6.502   4.876  30.059  0.00  0.00      SA    
ATOM    310  HB2 ASP S  38      -8.160   4.309  30.452  0.00  0.00      SA    
ATOM    311  CG  ASP S  38      -6.660   2.852  30.924  0.00  0.00      SA    
ATOM    312  OD1 ASP S  38      -6.557   3.054  32.059  0.00  0.00      SA    
ATOM    313  OD2 ASP S  38      -6.313   1.839  30.365  0.00  0.00      SA    
ATOM    314  C   ASP S  38      -8.011   4.576  27.689  0.00  0.00      SA    
ATOM    315  O   ASP S  38      -9.219   4.394  27.421  0.00  0.00      SA    
ATOM    316  N   LEU S  39      -7.240   5.678  27.401  0.00  0.00      SA    
ATOM    317  HN  LEU S  39      -6.355   5.693  27.859  0.00  0.00      SA    
ATOM    318  CA  LEU S  39      -7.691   6.795  26.510  0.00  0.00      SA    
ATOM    319  HA  LEU S  39      -8.691   7.124  26.750  0.00  0.00      SA    
ATOM    320  CB  LEU S  39      -6.667   7.913  26.619  0.00  0.00      SA    
ATOM    321  HB1 LEU S  39      -5.625   7.529  26.603  0.00  0.00      SA    
ATOM    322  HB2 LEU S  39      -6.851   8.757  25.920  0.00  0.00      SA    
ATOM    323  CG  LEU S  39      -6.878   8.629  27.989  0.00  0.00      SA    
ATOM    324  HG  LEU S  39      -6.446   7.932  28.739  0.00  0.00      SA    
ATOM    325  CD1 LEU S  39      -6.030   9.982  28.039  0.00  0.00      SA    
ATOM    326 HD11 LEU S  39      -4.944   9.747  28.028  0.00  0.00      SA    
ATOM    327 HD12 LEU S  39      -6.336  10.750  27.297  0.00  0.00      SA    
ATOM    328 HD13 LEU S  39      -6.138  10.462  29.035  0.00  0.00      SA    
ATOM    329  CD2 LEU S  39      -8.318   8.908  28.414  0.00  0.00      SA    
ATOM    330 HD21 LEU S  39      -8.933   8.017  28.663  0.00  0.00      SA    
ATOM    331 HD22 LEU S  39      -8.290   9.483  29.364  0.00  0.00      SA    
ATOM    332 HD23 LEU S  39      -8.935   9.538  27.738  0.00  0.00      SA    
ATOM    333  C   LEU S  39      -7.953   6.281  25.055  0.00  0.00      SA    
ATOM    334  O   LEU S  39      -8.997   6.536  24.437  0.00  0.00      SA    
ATOM    335  N   PHE S  40      -7.026   5.501  24.519  0.00  0.00      SA    
ATOM    336  HN  PHE S  40      -6.159   5.303  24.969  0.00  0.00      SA    
ATOM    337  CA  PHE S  40      -7.150   4.976  23.251  0.00  0.00      SA    
ATOM    338  HA  PHE S  40      -7.262   5.752  22.508  0.00  0.00      SA    
ATOM    339  CB  PHE S  40      -5.823   4.225  23.019  0.00  0.00      SA    
ATOM    340  HB1 PHE S  40      -4.988   4.953  22.926  0.00  0.00      SA    
ATOM    341  HB2 PHE S  40      -5.549   3.417  23.731  0.00  0.00      SA    
ATOM    342  CG  PHE S  40      -5.745   3.595  21.609  0.00  0.00      SA    
ATOM    343  CD1 PHE S  40      -5.408   4.414  20.525  0.00  0.00      SA    
ATOM    344  HD1 PHE S  40      -5.036   5.395  20.785  0.00  0.00      SA    
ATOM    345  CE1 PHE S  40      -5.240   3.826  19.261  0.00  0.00      SA    
ATOM    346  HE1 PHE S  40      -5.025   4.448  18.405  0.00  0.00      SA    
ATOM    347  CZ  PHE S  40      -5.474   2.489  19.095  0.00  0.00      SA    
ATOM    348  HZ  PHE S  40      -5.522   1.993  18.136  0.00  0.00      SA    
ATOM    349  CD2 PHE S  40      -6.006   2.217  21.425  0.00  0.00      SA    
ATOM    350  HD2 PHE S  40      -6.249   1.571  22.256  0.00  0.00      SA    
ATOM    351  CE2 PHE S  40      -5.789   1.681  20.142  0.00  0.00      SA    
ATOM    352  HE2 PHE S  40      -5.929   0.610  20.138  0.00  0.00      SA    
ATOM    353  C   PHE S  40      -8.323   4.056  23.034  0.00  0.00      SA    
ATOM    354  O   PHE S  40      -8.909   3.904  21.956  0.00  0.00      SA    
ATOM    355  N   TYR S  41      -8.534   3.157  24.034  0.00  0.00      SA    
ATOM    356  HN  TYR S  41      -8.065   3.263  24.908  0.00  0.00      SA    
ATOM    357  CA  TYR S  41      -9.599   2.131  23.931  0.00  0.00      SA    
ATOM    358  HA  TYR S  41      -9.342   1.484  23.105  0.00  0.00      SA    
ATOM    359  CB  TYR S  41      -9.524   1.280  25.250  0.00  0.00      SA    
ATOM    360  HB1 TYR S  41      -8.533   0.800  25.398  0.00  0.00      SA    
ATOM    361  HB2 TYR S  41      -9.768   1.778  26.213  0.00  0.00      SA    
ATOM    362  CG  TYR S  41     -10.493   0.097  25.202  0.00  0.00      SA    
ATOM    363  CD1 TYR S  41     -10.309  -1.069  24.443  0.00  0.00      SA    
ATOM    364  HD1 TYR S  41      -9.407  -1.108  23.849  0.00  0.00      SA    
ATOM    365  CE1 TYR S  41     -11.301  -2.050  24.349  0.00  0.00      SA    
ATOM    366  HE1 TYR S  41     -11.190  -2.783  23.564  0.00  0.00      SA    
ATOM    367  CZ  TYR S  41     -12.449  -1.939  25.058  0.00  0.00      SA    
ATOM    368  OH  TYR S  41     -13.466  -2.865  24.778  0.00  0.00      SA    
ATOM    369  HH  TYR S  41     -13.055  -3.626  24.361  0.00  0.00      SA    
ATOM    370  CD2 TYR S  41     -11.672   0.206  25.955  0.00  0.00      SA    
ATOM    371  HD2 TYR S  41     -11.983   1.099  26.477  0.00  0.00      SA    
ATOM    372  CE2 TYR S  41     -12.635  -0.814  25.878  0.00  0.00      SA    
ATOM    373  HE2 TYR S  41     -13.559  -0.643  26.410  0.00  0.00      SA    
ATOM    374  C   TYR S  41     -10.968   2.634  23.754  0.00  0.00      SA    
ATOM    375  O   TYR S  41     -11.727   2.210  22.887  0.00  0.00      SA    
ATOM    376  N   GLN S  42     -11.341   3.765  24.464  0.00  0.00      SA    
ATOM    377  HN  GLN S  42     -10.785   4.229  25.149  0.00  0.00      SA    
ATOM    378  CA  GLN S  42     -12.595   4.442  24.214  0.00  0.00      SA    
ATOM    379  HA  GLN S  42     -13.364   3.702  24.384  0.00  0.00      SA    
ATOM    380  CB  GLN S  42     -12.750   5.656  25.136  0.00  0.00      SA    
ATOM    381  HB1 GLN S  42     -11.951   6.393  24.906  0.00  0.00      SA    
ATOM    382  HB2 GLN S  42     -13.752   6.130  25.056  0.00  0.00      SA    
ATOM    383  CG  GLN S  42     -12.568   5.317  26.587  0.00  0.00      SA    
ATOM    384  HG1 GLN S  42     -11.488   5.304  26.850  0.00  0.00      SA    
ATOM    385  HG2 GLN S  42     -13.000   6.182  27.134  0.00  0.00      SA    
ATOM    386  CD  GLN S  42     -13.340   4.043  27.063  0.00  0.00      SA    
ATOM    387  OE1 GLN S  42     -14.302   3.447  26.567  0.00  0.00      SA    
ATOM    388  NE2 GLN S  42     -12.840   3.636  28.236  0.00  0.00      SA    
ATOM    389 HE21 GLN S  42     -13.107   2.791  28.701  0.00  0.00      SA    
ATOM    390 HE22 GLN S  42     -12.146   4.189  28.696  0.00  0.00      SA    
ATOM    391  C   GLN S  42     -12.680   4.959  22.731  0.00  0.00      SA    
ATOM    392  O   GLN S  42     -13.695   4.848  22.061  0.00  0.00      SA    
ATOM    393  N   SER S  43     -11.542   5.547  22.275  0.00  0.00      SA    
ATOM    394  HN  SER S  43     -10.722   5.639  22.834  0.00  0.00      SA    
ATOM    395  CA  SER S  43     -11.390   6.150  20.917  0.00  0.00      SA    
ATOM    396  HA  SER S  43     -12.274   6.754  20.778  0.00  0.00      SA    
ATOM    397  CB  SER S  43     -10.011   6.854  20.872  0.00  0.00      SA    
ATOM    398  HB1 SER S  43     -10.074   7.615  21.679  0.00  0.00      SA    
ATOM    399  HB2 SER S  43      -9.266   6.114  21.232  0.00  0.00      SA    
ATOM    400  OG  SER S  43      -9.621   7.221  19.616  0.00  0.00      SA    
ATOM    401  HG1 SER S  43     -10.280   7.834  19.283  0.00  0.00      SA    
ATOM    402  C   SER S  43     -11.563   5.024  19.903  0.00  0.00      SA    
ATOM    403  O   SER S  43     -12.173   5.254  18.833  0.00  0.00      SA    
ATOM    404  N   SER S  44     -10.939   3.845  20.121  0.00  0.00      SA    
ATOM    405  HN  SER S  44     -10.231   3.828  20.823  0.00  0.00      SA    
ATOM    406  CA  SER S  44     -11.133   2.600  19.341  0.00  0.00      SA    
ATOM    407  HA  SER S  44     -10.836   2.862  18.336  0.00  0.00      SA    
ATOM    408  CB  SER S  44     -10.162   1.541  19.790  0.00  0.00      SA    
ATOM    409  HB1 SER S  44     -10.462   1.194  20.802  0.00  0.00      SA    
ATOM    410  HB2 SER S  44     -10.293   0.728  19.045  0.00  0.00      SA    
ATOM    411  OG  SER S  44      -8.795   2.010  19.716  0.00  0.00      SA    
ATOM    412  HG1 SER S  44      -8.587   2.368  20.583  0.00  0.00      SA    
ATOM    413  C   SER S  44     -12.562   2.096  19.393  0.00  0.00      SA    
ATOM    414  O   SER S  44     -13.112   1.681  18.377  0.00  0.00      SA    
ATOM    415  N   LEU S  45     -13.153   2.085  20.600  0.00  0.00      SA    
ATOM    416  HN  LEU S  45     -12.737   2.367  21.461  0.00  0.00      SA    
ATOM    417  CA  LEU S  45     -14.519   1.634  20.800  0.00  0.00      SA    
ATOM    418  HA  LEU S  45     -14.536   0.657  20.339  0.00  0.00      SA    
ATOM    419  CB  LEU S  45     -14.830   1.458  22.330  0.00  0.00      SA    
ATOM    420  HB1 LEU S  45     -14.219   0.613  22.713  0.00  0.00      SA    
ATOM    421  HB2 LEU S  45     -14.486   2.353  22.890  0.00  0.00      SA    
ATOM    422  CG  LEU S  45     -16.263   1.231  22.711  0.00  0.00      SA    
ATOM    423  HG  LEU S  45     -16.933   2.046  22.362  0.00  0.00      SA    
ATOM    424  CD1 LEU S  45     -16.776  -0.014  22.116  0.00  0.00      SA    
ATOM    425 HD11 LEU S  45     -16.276  -0.969  22.385  0.00  0.00      SA    
ATOM    426 HD12 LEU S  45     -17.812  -0.235  22.452  0.00  0.00      SA    
ATOM    427 HD13 LEU S  45     -16.895   0.053  21.013  0.00  0.00      SA    
ATOM    428  CD2 LEU S  45     -16.413   1.099  24.252  0.00  0.00      SA    
ATOM    429 HD21 LEU S  45     -15.826   0.275  24.710  0.00  0.00      SA    
ATOM    430 HD22 LEU S  45     -16.071   2.024  24.763  0.00  0.00      SA    
ATOM    431 HD23 LEU S  45     -17.474   0.864  24.481  0.00  0.00      SA    
ATOM    432  C   LEU S  45     -15.468   2.513  20.033  0.00  0.00      SA    
ATOM    433  O   LEU S  45     -16.205   1.955  19.196  0.00  0.00      SA    
ATOM    434  N   ALA S  46     -15.458   3.807  20.272  0.00  0.00      SA    
ATOM    435  HN  ALA S  46     -14.790   4.296  20.827  0.00  0.00      SA    
ATOM    436  CA  ALA S  46     -16.304   4.676  19.424  0.00  0.00      SA    
ATOM    437  HA  ALA S  46     -17.236   4.134  19.497  0.00  0.00      SA    
ATOM    438  CB  ALA S  46     -16.207   6.076  19.989  0.00  0.00      SA    
ATOM    439  HB1 ALA S  46     -15.237   6.607  19.884  0.00  0.00      SA    
ATOM    440  HB2 ALA S  46     -17.037   6.621  19.491  0.00  0.00      SA    
ATOM    441  HB3 ALA S  46     -16.453   5.913  21.060  0.00  0.00      SA    
ATOM    442  C   ALA S  46     -15.926   4.681  17.958  0.00  0.00      SA    
ATOM    443  O   ALA S  46     -16.818   4.912  17.144  0.00  0.00      SA    
ATOM    444  N   SER S  47     -14.717   4.390  17.553  0.00  0.00      SA    
ATOM    445  HN  SER S  47     -14.095   4.283  18.325  0.00  0.00      SA    
ATOM    446  CA  SER S  47     -14.439   4.107  16.180  0.00  0.00      SA    
ATOM    447  HA  SER S  47     -14.864   4.875  15.551  0.00  0.00      SA    
ATOM    448  CB  SER S  47     -12.897   4.114  15.883  0.00  0.00      SA    
ATOM    449  HB1 SER S  47     -12.373   3.231  16.310  0.00  0.00      SA    
ATOM    450  HB2 SER S  47     -12.755   3.947  14.793  0.00  0.00      SA    
ATOM    451  OG  SER S  47     -12.305   5.435  16.153  0.00  0.00      SA    
ATOM    452  HG1 SER S  47     -12.405   5.591  17.095  0.00  0.00      SA    
ATOM    453  C   SER S  47     -15.046   2.907  15.574  0.00  0.00      SA    
ATOM    454  O   SER S  47     -15.610   2.897  14.485  0.00  0.00      SA    
ATOM    455  N   TRP S  48     -14.989   1.782  16.339  0.00  0.00      SA    
ATOM    456  HN  TRP S  48     -14.578   1.788  17.247  0.00  0.00      SA    
ATOM    457  CA  TRP S  48     -15.629   0.540  15.984  0.00  0.00      SA    
ATOM    458  HA  TRP S  48     -15.300   0.249  14.997  0.00  0.00      SA    
ATOM    459  CB  TRP S  48     -15.252  -0.562  17.097  0.00  0.00      SA    
ATOM    460  HB1 TRP S  48     -14.151  -0.584  16.955  0.00  0.00      SA    
ATOM    461  HB2 TRP S  48     -15.455  -0.245  18.142  0.00  0.00      SA    
ATOM    462  CG  TRP S  48     -15.871  -1.928  16.953  0.00  0.00      SA    
ATOM    463  CD1 TRP S  48     -16.949  -2.427  17.445  0.00  0.00      SA    
ATOM    464  HD1 TRP S  48     -17.542  -1.953  18.213  0.00  0.00      SA    
ATOM    465  NE1 TRP S  48     -17.215  -3.657  16.912  0.00  0.00      SA    
ATOM    466  HE1 TRP S  48     -17.973  -4.265  17.001  0.00  0.00      SA    
ATOM    467  CE2 TRP S  48     -16.311  -3.951  15.986  0.00  0.00      SA    
ATOM    468  CD2 TRP S  48     -15.397  -2.831  15.865  0.00  0.00      SA    
ATOM    469  CE3 TRP S  48     -14.345  -2.809  14.988  0.00  0.00      SA    
ATOM    470  HE3 TRP S  48     -13.567  -2.064  14.920  0.00  0.00      SA    
ATOM    471  CZ3 TRP S  48     -14.299  -3.903  14.159  0.00  0.00      SA    
ATOM    472  HZ3 TRP S  48     -13.459  -4.033  13.491  0.00  0.00      SA    
ATOM    473  CZ2 TRP S  48     -16.159  -5.076  15.194  0.00  0.00      SA    
ATOM    474  HZ2 TRP S  48     -16.867  -5.889  15.264  0.00  0.00      SA    
ATOM    475  CH2 TRP S  48     -15.232  -4.990  14.227  0.00  0.00      SA    
ATOM    476  HH2 TRP S  48     -15.203  -5.825  13.543  0.00  0.00      SA    
ATOM    477  C   TRP S  48     -17.135   0.712  15.908  0.00  0.00      SA    
ATOM    478  O   TRP S  48     -17.719   0.147  15.068  0.00  0.00      SA    
ATOM    479  N   ASN S  49     -17.779   1.532  16.809  0.00  0.00      SA    
ATOM    480  HN  ASN S  49     -17.297   1.762  17.651  0.00  0.00      SA    
ATOM    481  CA  ASN S  49     -19.224   1.800  16.820  0.00  0.00      SA    
ATOM    482  HA  ASN S  49     -19.747   0.855  16.822  0.00  0.00      SA    
ATOM    483  CB  ASN S  49     -19.655   2.557  18.105  0.00  0.00      SA    
ATOM    484  HB1 ASN S  49     -19.179   3.561  18.146  0.00  0.00      SA    
ATOM    485  HB2 ASN S  49     -20.735   2.673  17.875  0.00  0.00      SA    
ATOM    486  CG  ASN S  49     -19.577   1.893  19.494  0.00  0.00      SA    
ATOM    487  OD1 ASN S  49     -19.592   0.645  19.646  0.00  0.00      SA    
ATOM    488  ND2 ASN S  49     -19.500   2.730  20.535  0.00  0.00      SA    
ATOM    489 HD21 ASN S  49     -19.611   2.367  21.460  0.00  0.00      SA    
ATOM    490 HD22 ASN S  49     -19.621   3.717  20.425  0.00  0.00      SA    
ATOM    491  C   ASN S  49     -19.577   2.659  15.614  0.00  0.00      SA    
ATOM    492  O   ASN S  49     -20.670   2.414  15.123  0.00  0.00      SA    
ATOM    493  N   TYR S  50     -18.661   3.630  15.215  0.00  0.00      SA    
ATOM    494  HN  TYR S  50     -17.843   3.905  15.714  0.00  0.00      SA    
ATOM    495  CA  TYR S  50     -18.823   4.230  13.890  0.00  0.00      SA    
ATOM    496  HA  TYR S  50     -19.863   4.477  13.733  0.00  0.00      SA    
ATOM    497  CB  TYR S  50     -17.942   5.496  13.904  0.00  0.00      SA    
ATOM    498  HB1 TYR S  50     -18.370   6.365  14.448  0.00  0.00      SA    
ATOM    499  HB2 TYR S  50     -17.044   5.293  14.525  0.00  0.00      SA    
ATOM    500  CG  TYR S  50     -17.277   5.923  12.556  0.00  0.00      SA    
ATOM    501  CD1 TYR S  50     -18.201   6.402  11.537  0.00  0.00      SA    
ATOM    502  HD1 TYR S  50     -19.267   6.407  11.710  0.00  0.00      SA    
ATOM    503  CE1 TYR S  50     -17.696   6.595  10.255  0.00  0.00      SA    
ATOM    504  HE1 TYR S  50     -18.434   6.758   9.483  0.00  0.00      SA    
ATOM    505  CZ  TYR S  50     -16.324   6.243   9.955  0.00  0.00      SA    
ATOM    506  OH  TYR S  50     -15.913   6.325   8.572  0.00  0.00      SA    
ATOM    507  HH  TYR S  50     -16.678   6.629   8.077  0.00  0.00      SA    
ATOM    508  CD2 TYR S  50     -15.887   5.771  12.258  0.00  0.00      SA    
ATOM    509  HD2 TYR S  50     -15.118   5.503  12.967  0.00  0.00      SA    
ATOM    510  CE2 TYR S  50     -15.471   5.816  10.911  0.00  0.00      SA    
ATOM    511  HE2 TYR S  50     -14.484   5.472  10.637  0.00  0.00      SA    
ATOM    512  C   TYR S  50     -18.680   3.352  12.642  0.00  0.00      SA    
ATOM    513  O   TYR S  50     -19.441   3.461  11.666  0.00  0.00      SA    
ATOM    514  N   ASN S  51     -17.679   2.478  12.671  0.00  0.00      SA    
ATOM    515  HN  ASN S  51     -16.929   2.661  13.302  0.00  0.00      SA    
ATOM    516  CA  ASN S  51     -17.509   1.435  11.613  0.00  0.00      SA    
ATOM    517  HA  ASN S  51     -17.356   1.985  10.697  0.00  0.00      SA    
ATOM    518  CB  ASN S  51     -16.221   0.533  11.843  0.00  0.00      SA    
ATOM    519  HB1 ASN S  51     -16.324  -0.163  12.703  0.00  0.00      SA    
ATOM    520  HB2 ASN S  51     -16.108  -0.163  10.985  0.00  0.00      SA    
ATOM    521  CG  ASN S  51     -14.947   1.283  11.861  0.00  0.00      SA    
ATOM    522  OD1 ASN S  51     -14.042   1.055  12.688  0.00  0.00      SA    
ATOM    523  ND2 ASN S  51     -14.745   2.234  10.919  0.00  0.00      SA    
ATOM    524 HD21 ASN S  51     -13.905   2.775  10.870  0.00  0.00      SA    
ATOM    525 HD22 ASN S  51     -15.437   2.304  10.201  0.00  0.00      SA    
ATOM    526  C   ASN S  51     -18.691   0.571  11.536  0.00  0.00      SA    
ATOM    527  O   ASN S  51     -19.087   0.228  10.444  0.00  0.00      SA    
ATOM    528  N   THR S  52     -19.374   0.076  12.619  0.00  0.00      SA    
ATOM    529  HN  THR S  52     -18.993   0.294  13.514  0.00  0.00      SA    
ATOM    530  CA  THR S  52     -20.465  -0.864  12.633  0.00  0.00      SA    
ATOM    531  HA  THR S  52     -20.415  -1.321  11.656  0.00  0.00      SA    
ATOM    532  CB  THR S  52     -20.338  -1.904  13.722  0.00  0.00      SA    
ATOM    533  HB  THR S  52     -21.218  -2.579  13.679  0.00  0.00      SA    
ATOM    534  OG1 THR S  52     -20.222  -1.282  14.949  0.00  0.00      SA    
ATOM    535  HG1 THR S  52     -19.428  -0.745  14.893  0.00  0.00      SA    
ATOM    536  CG2 THR S  52     -19.065  -2.695  13.452  0.00  0.00      SA    
ATOM    537 HG21 THR S  52     -18.132  -2.163  13.739  0.00  0.00      SA    
ATOM    538 HG22 THR S  52     -19.073  -3.605  14.088  0.00  0.00      SA    
ATOM    539 HG23 THR S  52     -18.961  -3.111  12.427  0.00  0.00      SA    
ATOM    540  C   THR S  52     -21.807  -0.156  12.630  0.00  0.00      SA    
ATOM    541  O   THR S  52     -22.918  -0.717  12.584  0.00  0.00      SA    
ATOM    542  N   ASN S  53     -21.787   1.179  12.777  0.00  0.00      SA    
ATOM    543  HN  ASN S  53     -21.027   1.819  12.871  0.00  0.00      SA    
ATOM    544  CA  ASN S  53     -22.975   1.961  12.816  0.00  0.00      SA    
ATOM    545  HA  ASN S  53     -23.725   1.653  12.103  0.00  0.00      SA    
ATOM    546  CB  ASN S  53     -23.745   1.924  14.176  0.00  0.00      SA    
ATOM    547  HB1 ASN S  53     -23.917   0.845  14.376  0.00  0.00      SA    
ATOM    548  HB2 ASN S  53     -23.163   2.285  15.051  0.00  0.00      SA    
ATOM    549  CG  ASN S  53     -25.084   2.651  14.131  0.00  0.00      SA    
ATOM    550  OD1 ASN S  53     -25.638   3.080  13.081  0.00  0.00      SA    
ATOM    551  ND2 ASN S  53     -25.657   2.756  15.378  0.00  0.00      SA    
ATOM    552 HD21 ASN S  53     -26.641   2.903  15.282  0.00  0.00      SA    
ATOM    553 HD22 ASN S  53     -25.151   2.462  16.189  0.00  0.00      SA    
ATOM    554  C   ASN S  53     -22.708   3.477  12.465  0.00  0.00      SA    
ATOM    555  O   ASN S  53     -22.293   4.191  13.394  0.00  0.00      SA    
ATOM    556  N   ILE S  54     -22.874   3.877  11.197  0.00  0.00      SA    
ATOM    557  HN  ILE S  54     -23.179   3.191  10.541  0.00  0.00      SA    
ATOM    558  CA  ILE S  54     -22.401   5.138  10.636  0.00  0.00      SA    
ATOM    559  HA  ILE S  54     -21.454   5.395  11.088  0.00  0.00      SA    
ATOM    560  CB  ILE S  54     -22.032   5.036   9.156  0.00  0.00      SA    
ATOM    561  HB  ILE S  54     -22.884   4.894   8.458  0.00  0.00      SA    
ATOM    562  CG2 ILE S  54     -21.600   6.411   8.658  0.00  0.00      SA    
ATOM    563 HG21 ILE S  54     -20.794   6.786   9.324  0.00  0.00      SA    
ATOM    564 HG22 ILE S  54     -21.228   6.442   7.611  0.00  0.00      SA    
ATOM    565 HG23 ILE S  54     -22.475   7.095   8.625  0.00  0.00      SA    
ATOM    566  CG1 ILE S  54     -20.952   3.901   8.824  0.00  0.00      SA    
ATOM    567 HG11 ILE S  54     -20.040   4.211   9.378  0.00  0.00      SA    
ATOM    568 HG12 ILE S  54     -21.200   2.944   9.333  0.00  0.00      SA    
ATOM    569  CD  ILE S  54     -20.833   3.697   7.348  0.00  0.00      SA    
ATOM    570  HD1 ILE S  54     -20.040   3.042   6.928  0.00  0.00      SA    
ATOM    571  HD2 ILE S  54     -21.808   3.183   7.207  0.00  0.00      SA    
ATOM    572  HD3 ILE S  54     -20.752   4.600   6.706  0.00  0.00      SA    
ATOM    573  C   ILE S  54     -23.473   6.123  10.995  0.00  0.00      SA    
ATOM    574  O   ILE S  54     -24.604   6.088  10.521  0.00  0.00      SA    
ATOM    575  N   THR S  55     -23.196   7.059  11.930  0.00  0.00      SA    
ATOM    576  HN  THR S  55     -22.366   7.070  12.482  0.00  0.00      SA    
ATOM    577  CA  THR S  55     -24.220   7.996  12.456  0.00  0.00      SA    
ATOM    578  HA  THR S  55     -24.611   8.404  11.536  0.00  0.00      SA    
ATOM    579  CB  THR S  55     -25.307   7.265  13.218  0.00  0.00      SA    
ATOM    580  HB  THR S  55     -25.584   6.344  12.661  0.00  0.00      SA    
ATOM    581  OG1 THR S  55     -26.571   7.977  13.274  0.00  0.00      SA    
ATOM    582  HG1 THR S  55     -27.184   7.239  13.260  0.00  0.00      SA    
ATOM    583  CG2 THR S  55     -24.821   6.959  14.640  0.00  0.00      SA    
ATOM    584 HG21 THR S  55     -24.690   7.948  15.128  0.00  0.00      SA    
ATOM    585 HG22 THR S  55     -25.623   6.388  15.154  0.00  0.00      SA    
ATOM    586 HG23 THR S  55     -23.847   6.462  14.445  0.00  0.00      SA    
ATOM    587  C   THR S  55     -23.620   9.170  13.242  0.00  0.00      SA    
ATOM    588  O   THR S  55     -22.624   9.049  13.789  0.00  0.00      SA    
ATOM    589  N   GLU S  56     -24.416  10.202  13.334  0.00  0.00      SA    
ATOM    590  HN  GLU S  56     -25.286  10.214  12.847  0.00  0.00      SA    
ATOM    591  CA  GLU S  56     -24.079  11.452  13.929  0.00  0.00      SA    
ATOM    592  HA  GLU S  56     -23.102  11.711  13.550  0.00  0.00      SA    
ATOM    593  CB  GLU S  56     -25.218  12.573  13.745  0.00  0.00      SA    
ATOM    594  HB1 GLU S  56     -26.227  12.263  14.091  0.00  0.00      SA    
ATOM    595  HB2 GLU S  56     -24.868  13.497  14.254  0.00  0.00      SA    
ATOM    596  CG  GLU S  56     -25.284  12.848  12.208  0.00  0.00      SA    
ATOM    597  HG1 GLU S  56     -24.301  12.931  11.696  0.00  0.00      SA    
ATOM    598  HG2 GLU S  56     -25.730  11.903  11.833  0.00  0.00      SA    
ATOM    599  CD  GLU S  56     -26.237  14.014  11.851  0.00  0.00      SA    
ATOM    600  OE1 GLU S  56     -25.781  14.990  11.272  0.00  0.00      SA    
ATOM    601  OE2 GLU S  56     -27.445  14.092  12.284  0.00  0.00      SA    
ATOM    602  C   GLU S  56     -23.715  11.344  15.405  0.00  0.00      SA    
ATOM    603  O   GLU S  56     -22.731  11.990  15.819  0.00  0.00      SA    
ATOM    604  N   GLU S  57     -24.412  10.535  16.251  0.00  0.00      SA    
ATOM    605  HN  GLU S  57     -25.046   9.916  15.794  0.00  0.00      SA    
ATOM    606  CA  GLU S  57     -24.121  10.287  17.710  0.00  0.00      SA    
ATOM    607  HA  GLU S  57     -23.932  11.190  18.272  0.00  0.00      SA    
ATOM    608  CB  GLU S  57     -25.372   9.555  18.312  0.00  0.00      SA    
ATOM    609  HB1 GLU S  57     -25.465   8.693  17.617  0.00  0.00      SA    
ATOM    610  HB2 GLU S  57     -25.173   9.164  19.332  0.00  0.00      SA    
ATOM    611  CG  GLU S  57     -26.675  10.427  18.316  0.00  0.00      SA    
ATOM    612  HG1 GLU S  57     -26.628  11.152  19.157  0.00  0.00      SA    
ATOM    613  HG2 GLU S  57     -26.761  11.077  17.419  0.00  0.00      SA    
ATOM    614  CD  GLU S  57     -27.958   9.582  18.346  0.00  0.00      SA    
ATOM    615  OE1 GLU S  57     -28.042   8.542  19.078  0.00  0.00      SA    
ATOM    616  OE2 GLU S  57     -28.894   9.879  17.557  0.00  0.00      SA    
ATOM    617  C   GLU S  57     -22.764   9.570  17.935  0.00  0.00      SA    
ATOM    618  O   GLU S  57     -21.911   9.927  18.777  0.00  0.00      SA    
ATOM    619  N   ASN S  58     -22.416   8.626  17.091  0.00  0.00      SA    
ATOM    620  HN  ASN S  58     -23.028   8.273  16.388  0.00  0.00      SA    
ATOM    621  CA  ASN S  58     -21.208   7.857  17.255  0.00  0.00      SA    
ATOM    622  HA  ASN S  58     -20.959   7.768  18.302  0.00  0.00      SA    
ATOM    623  CB  ASN S  58     -21.334   6.380  16.624  0.00  0.00      SA    
ATOM    624  HB1 ASN S  58     -21.462   6.552  15.534  0.00  0.00      SA    
ATOM    625  HB2 ASN S  58     -20.389   5.846  16.860  0.00  0.00      SA    
ATOM    626  CG  ASN S  58     -22.438   5.468  17.189  0.00  0.00      SA    
ATOM    627  OD1 ASN S  58     -23.039   5.798  18.265  0.00  0.00      SA    
ATOM    628  ND2 ASN S  58     -22.710   4.397  16.454  0.00  0.00      SA    
ATOM    629 HD21 ASN S  58     -23.217   3.628  16.844  0.00  0.00      SA    
ATOM    630 HD22 ASN S  58     -22.072   4.276  15.693  0.00  0.00      SA    
ATOM    631  C   ASN S  58     -19.979   8.526  16.647  0.00  0.00      SA    
ATOM    632  O   ASN S  58     -18.881   8.352  17.194  0.00  0.00      SA    
ATOM    633  N   VAL S  59     -20.252   9.393  15.707  0.00  0.00      SA    
ATOM    634  HN  VAL S  59     -21.175   9.455  15.336  0.00  0.00      SA    
ATOM    635  CA  VAL S  59     -19.121  10.129  15.191  0.00  0.00      SA    
ATOM    636  HA  VAL S  59     -18.212   9.555  15.293  0.00  0.00      SA    
ATOM    637  CB  VAL S  59     -19.440  10.743  13.813  0.00  0.00      SA    
ATOM    638  HB  VAL S  59     -20.328  11.408  13.749  0.00  0.00      SA    
ATOM    639  CG1 VAL S  59     -18.259  11.723  13.425  0.00  0.00      SA    
ATOM    640 HG11 VAL S  59     -18.184  12.575  14.134  0.00  0.00      SA    
ATOM    641 HG12 VAL S  59     -17.310  11.147  13.395  0.00  0.00      SA    
ATOM    642 HG13 VAL S  59     -18.424  12.123  12.401  0.00  0.00      SA    
ATOM    643  CG2 VAL S  59     -19.622   9.689  12.700  0.00  0.00      SA    
ATOM    644 HG21 VAL S  59     -20.562   9.113  12.830  0.00  0.00      SA    
ATOM    645 HG22 VAL S  59     -19.688  10.256  11.746  0.00  0.00      SA    
ATOM    646 HG23 VAL S  59     -18.683   9.100  12.620  0.00  0.00      SA    
ATOM    647  C   VAL S  59     -18.790  11.319  16.163  0.00  0.00      SA    
ATOM    648  O   VAL S  59     -17.653  11.691  16.433  0.00  0.00      SA    
ATOM    649  N   GLN S  60     -19.748  11.883  16.869  0.00  0.00      SA    
ATOM    650  HN  GLN S  60     -20.682  11.763  16.543  0.00  0.00      SA    
ATOM    651  CA  GLN S  60     -19.566  12.851  17.982  0.00  0.00      SA    
ATOM    652  HA  GLN S  60     -19.001  13.713  17.658  0.00  0.00      SA    
ATOM    653  CB  GLN S  60     -20.960  13.342  18.550  0.00  0.00      SA    
ATOM    654  HB1 GLN S  60     -21.450  13.952  17.761  0.00  0.00      SA    
ATOM    655  HB2 GLN S  60     -21.566  12.465  18.863  0.00  0.00      SA    
ATOM    656  CG  GLN S  60     -20.920  14.241  19.814  0.00  0.00      SA    
ATOM    657  HG1 GLN S  60     -21.880  14.396  20.351  0.00  0.00      SA    
ATOM    658  HG2 GLN S  60     -20.197  13.854  20.563  0.00  0.00      SA    
ATOM    659  CD  GLN S  60     -20.284  15.642  19.407  0.00  0.00      SA    
ATOM    660  OE1 GLN S  60     -19.197  15.801  18.920  0.00  0.00      SA    
ATOM    661  NE2 GLN S  60     -21.172  16.694  19.512  0.00  0.00      SA    
ATOM    662 HE21 GLN S  60     -20.815  17.620  19.389  0.00  0.00      SA    
ATOM    663 HE22 GLN S  60     -22.084  16.779  19.914  0.00  0.00      SA    
ATOM    664  C   GLN S  60     -18.823  12.221  19.178  0.00  0.00      SA    
ATOM    665  O   GLN S  60     -17.945  12.819  19.796  0.00  0.00      SA    
ATOM    666  N   ASN S  61     -19.145  10.978  19.552  0.00  0.00      SA    
ATOM    667  HN  ASN S  61     -20.023  10.659  19.203  0.00  0.00      SA    
ATOM    668  CA  ASN S  61     -18.493  10.160  20.585  0.00  0.00      SA    
ATOM    669  HA  ASN S  61     -18.397  10.741  21.490  0.00  0.00      SA    
ATOM    670  CB  ASN S  61     -19.227   8.824  20.903  0.00  0.00      SA    
ATOM    671  HB1 ASN S  61     -19.479   8.356  19.928  0.00  0.00      SA    
ATOM    672  HB2 ASN S  61     -18.604   8.177  21.557  0.00  0.00      SA    
ATOM    673  CG  ASN S  61     -20.482   9.132  21.665  0.00  0.00      SA    
ATOM    674  OD1 ASN S  61     -21.577   8.623  21.445  0.00  0.00      SA    
ATOM    675  ND2 ASN S  61     -20.362  10.037  22.720  0.00  0.00      SA    
ATOM    676 HD21 ASN S  61     -21.103  10.047  23.391  0.00  0.00      SA    
ATOM    677 HD22 ASN S  61     -19.456  10.285  23.063  0.00  0.00      SA    
ATOM    678  C   ASN S  61     -17.113   9.797  20.257  0.00  0.00      SA    
ATOM    679  O   ASN S  61     -16.261   9.947  21.169  0.00  0.00      SA    
ATOM    680  N   MET S  62     -16.826   9.404  18.985  0.00  0.00      SA    
ATOM    681  HN  MET S  62     -17.560   9.279  18.322  0.00  0.00      SA    
ATOM    682  CA  MET S  62     -15.438   9.188  18.449  0.00  0.00      SA    
ATOM    683  HA  MET S  62     -14.891   8.518  19.096  0.00  0.00      SA    
ATOM    684  CB  MET S  62     -15.467   8.688  17.017  0.00  0.00      SA    
ATOM    685  HB1 MET S  62     -16.114   7.787  16.959  0.00  0.00      SA    
ATOM    686  HB2 MET S  62     -15.927   9.482  16.392  0.00  0.00      SA    
ATOM    687  CG  MET S  62     -14.166   8.157  16.490  0.00  0.00      SA    
ATOM    688  HG1 MET S  62     -13.423   8.982  16.448  0.00  0.00      SA    
ATOM    689  HG2 MET S  62     -13.814   7.356  17.175  0.00  0.00      SA    
ATOM    690  SD  MET S  62     -14.234   7.581  14.821  0.00  0.00      SA    
ATOM    691  CE  MET S  62     -14.048   9.175  14.022  0.00  0.00      SA    
ATOM    692  HE1 MET S  62     -13.108   9.710  14.274  0.00  0.00      SA    
ATOM    693  HE2 MET S  62     -14.248   9.195  12.929  0.00  0.00      SA    
ATOM    694  HE3 MET S  62     -14.881   9.821  14.371  0.00  0.00      SA    
ATOM    695  C   MET S  62     -14.568  10.484  18.488  0.00  0.00      SA    
ATOM    696  O   MET S  62     -13.326  10.430  18.717  0.00  0.00      SA    
ATOM    697  N   ASN S  63     -15.222  11.640  18.215  0.00  0.00      SA    
ATOM    698  HN  ASN S  63     -16.217  11.667  18.144  0.00  0.00      SA    
ATOM    699  CA  ASN S  63     -14.510  12.903  18.269  0.00  0.00      SA    
ATOM    700  HA  ASN S  63     -13.585  12.776  17.726  0.00  0.00      SA    
ATOM    701  CB  ASN S  63     -15.252  14.027  17.399  0.00  0.00      SA    
ATOM    702  HB1 ASN S  63     -16.288  14.251  17.733  0.00  0.00      SA    
ATOM    703  HB2 ASN S  63     -14.581  14.912  17.389  0.00  0.00      SA    
ATOM    704  CG  ASN S  63     -15.370  13.693  15.840  0.00  0.00      SA    
ATOM    705  OD1 ASN S  63     -14.648  12.851  15.290  0.00  0.00      SA    
ATOM    706  ND2 ASN S  63     -16.245  14.550  15.246  0.00  0.00      SA    
ATOM    707 HD21 ASN S  63     -16.419  14.337  14.285  0.00  0.00      SA    
ATOM    708 HD22 ASN S  63     -16.704  15.189  15.864  0.00  0.00      SA    
ATOM    709  C   ASN S  63     -14.208  13.318  19.651  0.00  0.00      SA    
ATOM    710  O   ASN S  63     -13.120  13.926  19.871  0.00  0.00      SA    
ATOM    711  N   ASN S  64     -15.132  13.207  20.586  0.00  0.00      SA    
ATOM    712  HN  ASN S  64     -16.022  12.876  20.284  0.00  0.00      SA    
ATOM    713  CA  ASN S  64     -14.912  13.507  22.009  0.00  0.00      SA    
ATOM    714  HA  ASN S  64     -14.659  14.555  22.069  0.00  0.00      SA    
ATOM    715  CB  ASN S  64     -16.180  13.316  22.758  0.00  0.00      SA    
ATOM    716  HB1 ASN S  64     -16.639  12.374  22.390  0.00  0.00      SA    
ATOM    717  HB2 ASN S  64     -15.962  13.149  23.834  0.00  0.00      SA    
ATOM    718  CG  ASN S  64     -17.144  14.504  22.600  0.00  0.00      SA    
ATOM    719  OD1 ASN S  64     -16.765  15.593  22.305  0.00  0.00      SA    
ATOM    720  ND2 ASN S  64     -18.447  14.304  22.936  0.00  0.00      SA    
ATOM    721 HD21 ASN S  64     -18.981  15.149  22.931  0.00  0.00      SA    
ATOM    722 HD22 ASN S  64     -18.725  13.451  23.377  0.00  0.00      SA    
ATOM    723  C   ASN S  64     -13.771  12.669  22.504  0.00  0.00      SA    
ATOM    724  O   ASN S  64     -12.963  13.167  23.272  0.00  0.00      SA    
ATOM    725  N   ALA S  65     -13.677  11.364  22.146  0.00  0.00      SA    
ATOM    726  HN  ALA S  65     -14.477  10.899  21.775  0.00  0.00      SA    
ATOM    727  CA  ALA S  65     -12.577  10.587  22.446  0.00  0.00      SA    
ATOM    728  HA  ALA S  65     -12.481  10.692  23.517  0.00  0.00      SA    
ATOM    729  CB  ALA S  65     -13.004   9.210  21.959  0.00  0.00      SA    
ATOM    730  HB1 ALA S  65     -13.974   8.879  22.388  0.00  0.00      SA    
ATOM    731  HB2 ALA S  65     -13.034   9.260  20.849  0.00  0.00      SA    
ATOM    732  HB3 ALA S  65     -12.246   8.451  22.250  0.00  0.00      SA    
ATOM    733  C   ALA S  65     -11.251  11.058  21.844  0.00  0.00      SA    
ATOM    734  O   ALA S  65     -10.266  11.290  22.551  0.00  0.00      SA    
ATOM    735  N   GLY S  66     -11.274  11.299  20.481  0.00  0.00      SA    
ATOM    736  HN  GLY S  66     -12.125  11.174  19.976  0.00  0.00      SA    
ATOM    737  CA  GLY S  66     -10.102  11.854  19.671  0.00  0.00      SA    
ATOM    738  HA1 GLY S  66     -10.519  12.007  18.687  0.00  0.00      SA    
ATOM    739  HA2 GLY S  66      -9.295  11.153  19.829  0.00  0.00      SA    
ATOM    740  C   GLY S  66      -9.559  13.197  20.131  0.00  0.00      SA    
ATOM    741  O   GLY S  66      -8.322  13.366  20.246  0.00  0.00      SA    
ATOM    742  N   ASP S  67     -10.455  14.136  20.555  0.00  0.00      SA    
ATOM    743  HN  ASP S  67     -11.436  14.009  20.432  0.00  0.00      SA    
ATOM    744  CA  ASP S  67     -10.149  15.360  21.320  0.00  0.00      SA    
ATOM    745  HA  ASP S  67      -9.406  15.908  20.760  0.00  0.00      SA    
ATOM    746  CB  ASP S  67     -11.415  16.058  21.680  0.00  0.00      SA    
ATOM    747  HB1 ASP S  67     -12.312  15.403  21.719  0.00  0.00      SA    
ATOM    748  HB2 ASP S  67     -11.251  16.672  22.591  0.00  0.00      SA    
ATOM    749  CG  ASP S  67     -11.908  17.156  20.706  0.00  0.00      SA    
ATOM    750  OD1 ASP S  67     -12.982  17.755  20.965  0.00  0.00      SA    
ATOM    751  OD2 ASP S  67     -11.169  17.465  19.749  0.00  0.00      SA    
ATOM    752  C   ASP S  67      -9.381  14.974  22.643  0.00  0.00      SA    
ATOM    753  O   ASP S  67      -8.228  15.407  22.790  0.00  0.00      SA    
ATOM    754  N   LYS S  68      -9.937  14.165  23.650  0.00  0.00      SA    
ATOM    755  HN  LYS S  68     -10.840  13.780  23.473  0.00  0.00      SA    
ATOM    756  CA  LYS S  68      -9.216  13.912  24.902  0.00  0.00      SA    
ATOM    757  HA  LYS S  68      -8.958  14.833  25.403  0.00  0.00      SA    
ATOM    758  CB  LYS S  68     -10.195  13.097  25.778  0.00  0.00      SA    
ATOM    759  HB1 LYS S  68     -11.086  13.706  26.039  0.00  0.00      SA    
ATOM    760  HB2 LYS S  68     -10.479  12.216  25.164  0.00  0.00      SA    
ATOM    761  CG  LYS S  68      -9.618  12.430  27.016  0.00  0.00      SA    
ATOM    762  HG1 LYS S  68     -10.453  11.751  27.291  0.00  0.00      SA    
ATOM    763  HG2 LYS S  68      -8.739  11.780  26.819  0.00  0.00      SA    
ATOM    764  CD  LYS S  68      -9.249  13.453  28.069  0.00  0.00      SA    
ATOM    765  HD1 LYS S  68      -8.853  12.898  28.946  0.00  0.00      SA    
ATOM    766  HD2 LYS S  68      -8.398  14.068  27.705  0.00  0.00      SA    
ATOM    767  CE  LYS S  68     -10.351  14.380  28.555  0.00  0.00      SA    
ATOM    768  HE1 LYS S  68     -10.034  15.090  29.349  0.00  0.00      SA    
ATOM    769  HE2 LYS S  68     -10.745  15.117  27.823  0.00  0.00      SA    
ATOM    770  NZ  LYS S  68     -11.541  13.543  29.126  0.00  0.00      SA    
ATOM    771  HZ1 LYS S  68     -12.044  13.065  28.351  0.00  0.00      SA    
ATOM    772  HZ2 LYS S  68     -11.082  12.864  29.765  0.00  0.00      SA    
ATOM    773  HZ3 LYS S  68     -12.173  14.141  29.696  0.00  0.00      SA    
ATOM    774  C   LYS S  68      -7.864  13.169  24.638  0.00  0.00      SA    
ATOM    775  O   LYS S  68      -6.788  13.513  25.180  0.00  0.00      SA    
ATOM    776  N   TRP S  69      -7.820  12.099  23.801  0.00  0.00      SA    
ATOM    777  HN  TRP S  69      -8.691  11.770  23.445  0.00  0.00      SA    
ATOM    778  CA  TRP S  69      -6.693  11.283  23.479  0.00  0.00      SA    
ATOM    779  HA  TRP S  69      -6.283  10.979  24.431  0.00  0.00      SA    
ATOM    780  CB  TRP S  69      -7.180  10.022  22.650  0.00  0.00      SA    
ATOM    781  HB1 TRP S  69      -7.832   9.400  23.301  0.00  0.00      SA    
ATOM    782  HB2 TRP S  69      -7.863  10.365  21.844  0.00  0.00      SA    
ATOM    783  CG  TRP S  69      -6.180   9.195  22.031  0.00  0.00      SA    
ATOM    784  CD1 TRP S  69      -6.133   8.762  20.694  0.00  0.00      SA    
ATOM    785  HD1 TRP S  69      -6.933   8.756  19.968  0.00  0.00      SA    
ATOM    786  NE1 TRP S  69      -4.971   8.096  20.472  0.00  0.00      SA    
ATOM    787  HE1 TRP S  69      -4.638   7.589  19.707  0.00  0.00      SA    
ATOM    788  CE2 TRP S  69      -4.169   8.078  21.557  0.00  0.00      SA    
ATOM    789  CD2 TRP S  69      -4.913   8.770  22.612  0.00  0.00      SA    
ATOM    790  CE3 TRP S  69      -4.297   8.937  23.835  0.00  0.00      SA    
ATOM    791  HE3 TRP S  69      -4.841   9.344  24.675  0.00  0.00      SA    
ATOM    792  CZ3 TRP S  69      -2.988   8.438  24.112  0.00  0.00      SA    
ATOM    793  HZ3 TRP S  69      -2.471   8.479  25.059  0.00  0.00      SA    
ATOM    794  CZ2 TRP S  69      -2.957   7.640  21.811  0.00  0.00      SA    
ATOM    795  HZ2 TRP S  69      -2.589   6.999  21.023  0.00  0.00      SA    
ATOM    796  CH2 TRP S  69      -2.365   7.871  23.106  0.00  0.00      SA    
ATOM    797  HH2 TRP S  69      -1.413   7.368  23.190  0.00  0.00      SA    
ATOM    798  C   TRP S  69      -5.632  12.134  22.766  0.00  0.00      SA    
ATOM    799  O   TRP S  69      -4.444  12.052  23.172  0.00  0.00      SA    
ATOM    800  N   SER S  70      -5.950  13.041  21.785  0.00  0.00      SA    
ATOM    801  HN  SER S  70      -6.905  12.997  21.502  0.00  0.00      SA    
ATOM    802  CA  SER S  70      -4.962  14.006  21.289  0.00  0.00      SA    
ATOM    803  HA  SER S  70      -4.189  13.327  20.958  0.00  0.00      SA    
ATOM    804  CB  SER S  70      -5.396  14.696  19.916  0.00  0.00      SA    
ATOM    805  HB1 SER S  70      -4.628  15.293  19.379  0.00  0.00      SA    
ATOM    806  HB2 SER S  70      -5.669  13.846  19.255  0.00  0.00      SA    
ATOM    807  OG  SER S  70      -6.557  15.548  19.965  0.00  0.00      SA    
ATOM    808  HG1 SER S  70      -7.310  14.969  20.108  0.00  0.00      SA    
ATOM    809  C   SER S  70      -4.482  15.020  22.327  0.00  0.00      SA    
ATOM    810  O   SER S  70      -3.327  15.423  22.400  0.00  0.00      SA    
ATOM    811  N   ALA S  71      -5.406  15.533  23.227  0.00  0.00      SA    
ATOM    812  HN  ALA S  71      -6.366  15.274  23.155  0.00  0.00      SA    
ATOM    813  CA  ALA S  71      -5.110  16.455  24.289  0.00  0.00      SA    
ATOM    814  HA  ALA S  71      -4.636  17.328  23.867  0.00  0.00      SA    
ATOM    815  CB  ALA S  71      -6.406  16.683  25.130  0.00  0.00      SA    
ATOM    816  HB1 ALA S  71      -7.132  17.107  24.403  0.00  0.00      SA    
ATOM    817  HB2 ALA S  71      -6.784  15.712  25.514  0.00  0.00      SA    
ATOM    818  HB3 ALA S  71      -6.175  17.504  25.842  0.00  0.00      SA    
ATOM    819  C   ALA S  71      -4.068  15.956  25.315  0.00  0.00      SA    
ATOM    820  O   ALA S  71      -3.052  16.577  25.639  0.00  0.00      SA    
ATOM    821  N   PHE S  72      -4.214  14.748  25.761  0.00  0.00      SA    
ATOM    822  HN  PHE S  72      -4.958  14.173  25.427  0.00  0.00      SA    
ATOM    823  CA  PHE S  72      -3.216  13.974  26.516  0.00  0.00      SA    
ATOM    824  HA  PHE S  72      -2.997  14.645  27.334  0.00  0.00      SA    
ATOM    825  CB  PHE S  72      -3.879  12.632  27.044  0.00  0.00      SA    
ATOM    826  HB1 PHE S  72      -4.750  12.790  27.715  0.00  0.00      SA    
ATOM    827  HB2 PHE S  72      -4.256  12.082  26.156  0.00  0.00      SA    
ATOM    828  CG  PHE S  72      -2.892  11.679  27.730  0.00  0.00      SA    
ATOM    829  CD1 PHE S  72      -2.756  11.729  29.172  0.00  0.00      SA    
ATOM    830  HD1 PHE S  72      -3.181  12.555  29.723  0.00  0.00      SA    
ATOM    831  CE1 PHE S  72      -2.032  10.811  29.801  0.00  0.00      SA    
ATOM    832  HE1 PHE S  72      -1.865  11.026  30.846  0.00  0.00      SA    
ATOM    833  CZ  PHE S  72      -1.466   9.709  29.184  0.00  0.00      SA    
ATOM    834  HZ  PHE S  72      -1.031   8.965  29.835  0.00  0.00      SA    
ATOM    835  CD2 PHE S  72      -2.382  10.565  27.124  0.00  0.00      SA    
ATOM    836  HD2 PHE S  72      -2.464  10.460  26.052  0.00  0.00      SA    
ATOM    837  CE2 PHE S  72      -1.724   9.536  27.827  0.00  0.00      SA    
ATOM    838  HE2 PHE S  72      -1.434   8.610  27.353  0.00  0.00      SA    
ATOM    839  C   PHE S  72      -1.965  13.748  25.738  0.00  0.00      SA    
ATOM    840  O   PHE S  72      -0.875  13.870  26.269  0.00  0.00      SA    
ATOM    841  N   LEU S  73      -2.071  13.333  24.492  0.00  0.00      SA    
ATOM    842  HN  LEU S  73      -3.012  13.149  24.218  0.00  0.00      SA    
ATOM    843  CA  LEU S  73      -0.904  13.203  23.576  0.00  0.00      SA    
ATOM    844  HA  LEU S  73      -0.217  12.532  24.068  0.00  0.00      SA    
ATOM    845  CB  LEU S  73      -1.361  12.544  22.381  0.00  0.00      SA    
ATOM    846  HB1 LEU S  73      -1.679  11.485  22.490  0.00  0.00      SA    
ATOM    847  HB2 LEU S  73      -2.293  13.022  22.013  0.00  0.00      SA    
ATOM    848  CG  LEU S  73      -0.372  12.613  21.155  0.00  0.00      SA    
ATOM    849  HG  LEU S  73      -0.175  13.668  20.869  0.00  0.00      SA    
ATOM    850  CD1 LEU S  73       0.935  11.957  21.490  0.00  0.00      SA    
ATOM    851 HD11 LEU S  73       0.659  10.951  21.872  0.00  0.00      SA    
ATOM    852 HD12 LEU S  73       1.802  11.855  20.804  0.00  0.00      SA    
ATOM    853 HD13 LEU S  73       1.386  12.468  22.367  0.00  0.00      SA    
ATOM    854  CD2 LEU S  73      -0.995  11.800  20.003  0.00  0.00      SA    
ATOM    855 HD21 LEU S  73      -0.459  11.939  19.040  0.00  0.00      SA    
ATOM    856 HD22 LEU S  73      -0.738  10.761  20.301  0.00  0.00      SA    
ATOM    857 HD23 LEU S  73      -2.073  12.068  19.998  0.00  0.00      SA    
ATOM    858  C   LEU S  73      -0.154  14.497  23.435  0.00  0.00      SA    
ATOM    859  O   LEU S  73       1.119  14.536  23.667  0.00  0.00      SA    
ATOM    860  N   LYS S  74      -0.881  15.637  23.262  0.00  0.00      SA    
ATOM    861  HN  LYS S  74      -1.868  15.633  23.116  0.00  0.00      SA    
ATOM    862  CA  LYS S  74      -0.176  16.965  23.138  0.00  0.00      SA    
ATOM    863  HA  LYS S  74       0.600  16.780  22.410  0.00  0.00      SA    
ATOM    864  CB  LYS S  74      -1.072  18.057  22.628  0.00  0.00      SA    
ATOM    865  HB1 LYS S  74      -2.002  18.033  23.237  0.00  0.00      SA    
ATOM    866  HB2 LYS S  74      -0.557  19.038  22.709  0.00  0.00      SA    
ATOM    867  CG  LYS S  74      -1.452  18.015  21.151  0.00  0.00      SA    
ATOM    868  HG1 LYS S  74      -0.620  18.155  20.429  0.00  0.00      SA    
ATOM    869  HG2 LYS S  74      -1.816  16.999  20.889  0.00  0.00      SA    
ATOM    870  CD  LYS S  74      -2.661  18.975  20.737  0.00  0.00      SA    
ATOM    871  HD1 LYS S  74      -2.197  19.981  20.659  0.00  0.00      SA    
ATOM    872  HD2 LYS S  74      -3.044  18.673  19.739  0.00  0.00      SA    
ATOM    873  CE  LYS S  74      -3.774  18.976  21.674  0.00  0.00      SA    
ATOM    874  HE1 LYS S  74      -4.158  17.955  21.888  0.00  0.00      SA    
ATOM    875  HE2 LYS S  74      -3.339  19.545  22.523  0.00  0.00      SA    
ATOM    876  NZ  LYS S  74      -4.959  19.743  21.096  0.00  0.00      SA    
ATOM    877  HZ1 LYS S  74      -4.944  19.760  20.057  0.00  0.00      SA    
ATOM    878  HZ2 LYS S  74      -5.841  19.219  21.264  0.00  0.00      SA    
ATOM    879  HZ3 LYS S  74      -5.171  20.670  21.517  0.00  0.00      SA    
ATOM    880  C   LYS S  74       0.454  17.385  24.434  0.00  0.00      SA    
ATOM    881  O   LYS S  74       1.465  17.976  24.395  0.00  0.00      SA    
ATOM    882  N   GLU S  75      -0.149  17.134  25.640  0.00  0.00      SA    
ATOM    883  HN  GLU S  75      -1.055  16.734  25.753  0.00  0.00      SA    
ATOM    884  CA  GLU S  75       0.445  17.527  26.945  0.00  0.00      SA    
ATOM    885  HA  GLU S  75       0.844  18.529  26.896  0.00  0.00      SA    
ATOM    886  CB  GLU S  75      -0.530  17.412  28.105  0.00  0.00      SA    
ATOM    887  HB1 GLU S  75      -0.928  16.375  28.095  0.00  0.00      SA    
ATOM    888  HB2 GLU S  75       0.099  17.502  29.017  0.00  0.00      SA    
ATOM    889  CG  GLU S  75      -1.606  18.424  28.049  0.00  0.00      SA    
ATOM    890  HG1 GLU S  75      -1.303  19.484  28.184  0.00  0.00      SA    
ATOM    891  HG2 GLU S  75      -2.208  18.378  27.117  0.00  0.00      SA    
ATOM    892  CD  GLU S  75      -2.494  18.412  29.262  0.00  0.00      SA    
ATOM    893  OE1 GLU S  75      -3.784  18.392  29.142  0.00  0.00      SA    
ATOM    894  OE2 GLU S  75      -1.931  18.554  30.380  0.00  0.00      SA    
ATOM    895  C   GLU S  75       1.763  16.856  27.218  0.00  0.00      SA    
ATOM    896  O   GLU S  75       2.812  17.379  27.450  0.00  0.00      SA    
ATOM    897  N   GLN S  76       1.737  15.483  27.073  0.00  0.00      SA    
ATOM    898  HN  GLN S  76       0.828  15.090  26.955  0.00  0.00      SA    
ATOM    899  CA  GLN S  76       2.797  14.539  27.134  0.00  0.00      SA    
ATOM    900  HA  GLN S  76       3.185  14.591  28.140  0.00  0.00      SA    
ATOM    901  CB  GLN S  76       2.256  13.139  26.813  0.00  0.00      SA    
ATOM    902  HB1 GLN S  76       1.427  13.431  26.133  0.00  0.00      SA    
ATOM    903  HB2 GLN S  76       2.992  12.430  26.378  0.00  0.00      SA    
ATOM    904  CG  GLN S  76       1.538  12.322  27.958  0.00  0.00      SA    
ATOM    905  HG1 GLN S  76       0.637  11.776  27.605  0.00  0.00      SA    
ATOM    906  HG2 GLN S  76       2.251  11.600  28.411  0.00  0.00      SA    
ATOM    907  CD  GLN S  76       1.039  13.115  29.184  0.00  0.00      SA    
ATOM    908  OE1 GLN S  76       1.626  13.107  30.225  0.00  0.00      SA    
ATOM    909  NE2 GLN S  76      -0.219  13.542  29.152  0.00  0.00      SA    
ATOM    910 HE21 GLN S  76      -0.474  14.143  29.909  0.00  0.00      SA    
ATOM    911 HE22 GLN S  76      -0.631  13.385  28.254  0.00  0.00      SA    
ATOM    912  C   GLN S  76       3.884  14.842  26.091  0.00  0.00      SA    
ATOM    913  O   GLN S  76       5.095  14.850  26.349  0.00  0.00      SA    
ATOM    914  N   SER S  77       3.506  15.234  24.844  0.00  0.00      SA    
ATOM    915  HN  SER S  77       2.543  15.165  24.596  0.00  0.00      SA    
ATOM    916  CA  SER S  77       4.412  15.650  23.800  0.00  0.00      SA    
ATOM    917  HA  SER S  77       5.172  14.887  23.724  0.00  0.00      SA    
ATOM    918  CB  SER S  77       3.734  15.832  22.407  0.00  0.00      SA    
ATOM    919  HB1 SER S  77       3.128  14.930  22.178  0.00  0.00      SA    
ATOM    920  HB2 SER S  77       3.071  16.722  22.441  0.00  0.00      SA    
ATOM    921  OG  SER S  77       4.608  16.018  21.312  0.00  0.00      SA    
ATOM    922  HG1 SER S  77       5.429  15.545  21.462  0.00  0.00      SA    
ATOM    923  C   SER S  77       5.270  16.870  24.160  0.00  0.00      SA    
ATOM    924  O   SER S  77       6.412  17.103  23.797  0.00  0.00      SA    
ATOM    925  N   THR S  78       4.682  17.822  24.955  0.00  0.00      SA    
ATOM    926  HN  THR S  78       3.808  17.561  25.359  0.00  0.00      SA    
ATOM    927  CA  THR S  78       5.505  18.924  25.658  0.00  0.00      SA    
ATOM    928  HA  THR S  78       6.315  19.252  25.024  0.00  0.00      SA    
ATOM    929  CB  THR S  78       4.646  20.009  26.208  0.00  0.00      SA    
ATOM    930  HB  THR S  78       4.092  19.638  27.097  0.00  0.00      SA    
ATOM    931  OG1 THR S  78       3.742  20.367  25.215  0.00  0.00      SA    
ATOM    932  HG1 THR S  78       3.365  19.560  24.857  0.00  0.00      SA    
ATOM    933  CG2 THR S  78       5.485  21.248  26.394  0.00  0.00      SA    
ATOM    934 HG21 THR S  78       6.182  21.200  27.258  0.00  0.00      SA    
ATOM    935 HG22 THR S  78       6.187  21.418  25.549  0.00  0.00      SA    
ATOM    936 HG23 THR S  78       4.931  22.209  26.447  0.00  0.00      SA    
ATOM    937  C   THR S  78       6.405  18.476  26.888  0.00  0.00      SA    
ATOM    938  O   THR S  78       7.515  18.846  27.023  0.00  0.00      SA    
ATOM    939  N   LEU S  79       5.904  17.599  27.746  0.00  0.00      SA    
ATOM    940  HN  LEU S  79       4.934  17.369  27.769  0.00  0.00      SA    
ATOM    941  CA  LEU S  79       6.738  16.876  28.806  0.00  0.00      SA    
ATOM    942  HA  LEU S  79       7.125  17.534  29.571  0.00  0.00      SA    
ATOM    943  CB  LEU S  79       5.878  15.826  29.548  0.00  0.00      SA    
ATOM    944  HB1 LEU S  79       5.361  15.102  28.882  0.00  0.00      SA    
ATOM    945  HB2 LEU S  79       6.522  15.226  30.225  0.00  0.00      SA    
ATOM    946  CG  LEU S  79       4.707  16.514  30.308  0.00  0.00      SA    
ATOM    947  HG  LEU S  79       3.844  16.638  29.620  0.00  0.00      SA    
ATOM    948  CD1 LEU S  79       4.165  15.671  31.461  0.00  0.00      SA    
ATOM    949 HD11 LEU S  79       4.968  15.270  32.116  0.00  0.00      SA    
ATOM    950 HD12 LEU S  79       3.479  16.279  32.087  0.00  0.00      SA    
ATOM    951 HD13 LEU S  79       3.646  14.802  31.003  0.00  0.00      SA    
ATOM    952  CD2 LEU S  79       4.982  17.890  30.931  0.00  0.00      SA    
ATOM    953 HD21 LEU S  79       5.717  17.699  31.742  0.00  0.00      SA    
ATOM    954 HD22 LEU S  79       5.227  18.632  30.140  0.00  0.00      SA    
ATOM    955 HD23 LEU S  79       4.026  18.197  31.405  0.00  0.00      SA    
ATOM    956  C   LEU S  79       7.864  16.139  28.159  0.00  0.00      SA    
ATOM    957  O   LEU S  79       8.988  16.144  28.790  0.00  0.00      SA    
ATOM    958  N   ALA S  80       7.742  15.484  27.009  0.00  0.00      SA    
ATOM    959  HN  ALA S  80       6.827  15.410  26.622  0.00  0.00      SA    
ATOM    960  CA  ALA S  80       8.773  14.765  26.253  0.00  0.00      SA    
ATOM    961  HA  ALA S  80       9.156  14.000  26.912  0.00  0.00      SA    
ATOM    962  CB  ALA S  80       8.221  14.078  24.966  0.00  0.00      SA    
ATOM    963  HB1 ALA S  80       8.976  13.496  24.395  0.00  0.00      SA    
ATOM    964  HB2 ALA S  80       7.371  13.478  25.357  0.00  0.00      SA    
ATOM    965  HB3 ALA S  80       7.794  14.886  24.334  0.00  0.00      SA    
ATOM    966  C   ALA S  80      10.046  15.564  26.026  0.00  0.00      SA    
ATOM    967  O   ALA S  80      11.150  14.958  25.948  0.00  0.00      SA    
ATOM    968  N   GLN S  81       9.917  16.921  25.718  0.00  0.00      SA    
ATOM    969  HN  GLN S  81       9.045  17.391  25.837  0.00  0.00      SA    
ATOM    970  CA  GLN S  81      10.982  17.791  25.278  0.00  0.00      SA    
ATOM    971  HA  GLN S  81      11.532  17.343  24.464  0.00  0.00      SA    
ATOM    972  CB  GLN S  81      10.388  19.078  24.799  0.00  0.00      SA    
ATOM    973  HB1 GLN S  81       9.738  19.518  25.584  0.00  0.00      SA    
ATOM    974  HB2 GLN S  81      11.223  19.740  24.485  0.00  0.00      SA    
ATOM    975  CG  GLN S  81       9.463  18.860  23.589  0.00  0.00      SA    
ATOM    976  HG1 GLN S  81      10.000  18.404  22.730  0.00  0.00      SA    
ATOM    977  HG2 GLN S  81       8.797  18.045  23.944  0.00  0.00      SA    
ATOM    978  CD  GLN S  81       8.623  20.073  23.213  0.00  0.00      SA    
ATOM    979  OE1 GLN S  81       9.019  21.237  23.206  0.00  0.00      SA    
ATOM    980  NE2 GLN S  81       7.513  19.715  22.626  0.00  0.00      SA    
ATOM    981 HE21 GLN S  81       7.031  20.386  22.061  0.00  0.00      SA    
ATOM    982 HE22 GLN S  81       7.046  18.832  22.670  0.00  0.00      SA    
ATOM    983  C   GLN S  81      11.927  18.123  26.457  0.00  0.00      SA    
ATOM    984  O   GLN S  81      12.996  18.590  26.246  0.00  0.00      SA    
ATOM    985  N   MET S  82      11.550  17.835  27.737  0.00  0.00      SA    
ATOM    986  HN  MET S  82      10.610  17.624  27.991  0.00  0.00      SA    
ATOM    987  CA  MET S  82      12.372  18.240  28.848  0.00  0.00      SA    
ATOM    988  HA  MET S  82      12.786  19.202  28.584  0.00  0.00      SA    
ATOM    989  CB  MET S  82      11.549  18.358  30.162  0.00  0.00      SA    
ATOM    990  HB1 MET S  82      11.259  17.316  30.417  0.00  0.00      SA    
ATOM    991  HB2 MET S  82      12.169  18.752  30.995  0.00  0.00      SA    
ATOM    992  CG  MET S  82      10.133  19.150  30.216  0.00  0.00      SA    
ATOM    993  HG1 MET S  82       9.619  18.562  29.425  0.00  0.00      SA    
ATOM    994  HG2 MET S  82       9.632  18.938  31.185  0.00  0.00      SA    
ATOM    995  SD  MET S  82      10.216  20.824  29.711  0.00  0.00      SA    
ATOM    996  CE  MET S  82       8.997  21.757  30.762  0.00  0.00      SA    
ATOM    997  HE1 MET S  82       9.192  21.674  31.852  0.00  0.00      SA    
ATOM    998  HE2 MET S  82       9.033  22.838  30.507  0.00  0.00      SA    
ATOM    999  HE3 MET S  82       7.954  21.394  30.636  0.00  0.00      SA    
ATOM   1000  C   MET S  82      13.556  17.338  29.186  0.00  0.00      SA    
ATOM   1001  O   MET S  82      14.365  17.712  30.046  0.00  0.00      SA    
ATOM   1002  N   TYR S  83      13.694  16.271  28.436  0.00  0.00      SA    
ATOM   1003  HN  TYR S  83      13.074  16.109  27.673  0.00  0.00      SA    
ATOM   1004  CA  TYR S  83      14.796  15.293  28.627  0.00  0.00      SA    
ATOM   1005  HA  TYR S  83      15.394  15.657  29.448  0.00  0.00      SA    
ATOM   1006  CB  TYR S  83      14.297  13.917  28.906  0.00  0.00      SA    
ATOM   1007  HB1 TYR S  83      13.827  13.480  27.998  0.00  0.00      SA    
ATOM   1008  HB2 TYR S  83      15.077  13.194  29.227  0.00  0.00      SA    
ATOM   1009  CG  TYR S  83      13.285  13.990  29.953  0.00  0.00      SA    
ATOM   1010  CD1 TYR S  83      11.983  13.537  29.631  0.00  0.00      SA    
ATOM   1011  HD1 TYR S  83      11.778  13.138  28.648  0.00  0.00      SA    
ATOM   1012  CE1 TYR S  83      10.925  13.881  30.473  0.00  0.00      SA    
ATOM   1013  HE1 TYR S  83       9.905  13.787  30.131  0.00  0.00      SA    
ATOM   1014  CZ  TYR S  83      11.152  14.423  31.790  0.00  0.00      SA    
ATOM   1015  OH  TYR S  83      10.072  14.546  32.790  0.00  0.00      SA    
ATOM   1016  HH  TYR S  83      10.532  14.954  33.527  0.00  0.00      SA    
ATOM   1017  CD2 TYR S  83      13.510  14.534  31.256  0.00  0.00      SA    
ATOM   1018  HD2 TYR S  83      14.482  14.934  31.502  0.00  0.00      SA    
ATOM   1019  CE2 TYR S  83      12.473  14.660  32.150  0.00  0.00      SA    
ATOM   1020  HE2 TYR S  83      12.691  15.039  33.137  0.00  0.00      SA    
ATOM   1021  C   TYR S  83      15.601  15.299  27.275  0.00  0.00      SA    
ATOM   1022  O   TYR S  83      15.075  14.907  26.251  0.00  0.00      SA    
ATOM   1023  N   PRO S  84      16.723  15.828  27.191  0.00  0.00      SA    
ATOM   1024  CD  PRO S  84      17.358  16.633  28.253  0.00  0.00      SA    
ATOM   1025  HD1 PRO S  84      17.756  15.897  28.984  0.00  0.00      SA    
ATOM   1026  HD2 PRO S  84      16.664  17.347  28.747  0.00  0.00      SA    
ATOM   1027  CA  PRO S  84      17.503  15.705  25.973  0.00  0.00      SA    
ATOM   1028  HA  PRO S  84      17.026  16.246  25.169  0.00  0.00      SA    
ATOM   1029  CB  PRO S  84      18.772  16.506  26.251  0.00  0.00      SA    
ATOM   1030  HB1 PRO S  84      19.094  17.175  25.424  0.00  0.00      SA    
ATOM   1031  HB2 PRO S  84      19.667  15.886  26.473  0.00  0.00      SA    
ATOM   1032  CG  PRO S  84      18.465  17.361  27.514  0.00  0.00      SA    
ATOM   1033  HG1 PRO S  84      18.159  18.376  27.180  0.00  0.00      SA    
ATOM   1034  HG2 PRO S  84      19.377  17.464  28.141  0.00  0.00      SA    
ATOM   1035  C   PRO S  84      17.840  14.336  25.642  0.00  0.00      SA    
ATOM   1036  O   PRO S  84      18.255  13.552  26.482  0.00  0.00      SA    
ATOM   1037  N   LEU S  85      17.837  13.922  24.281  0.00  0.00      SA    
ATOM   1038  HN  LEU S  85      17.650  14.642  23.617  0.00  0.00      SA    
ATOM   1039  CA  LEU S  85      17.969  12.603  23.791  0.00  0.00      SA    
ATOM   1040  HA  LEU S  85      17.302  11.958  24.345  0.00  0.00      SA    
ATOM   1041  CB  LEU S  85      17.575  12.424  22.277  0.00  0.00      SA    
ATOM   1042  HB1 LEU S  85      18.082  13.188  21.649  0.00  0.00      SA    
ATOM   1043  HB2 LEU S  85      17.852  11.381  22.010  0.00  0.00      SA    
ATOM   1044  CG  LEU S  85      16.068  12.726  22.076  0.00  0.00      SA    
ATOM   1045  HG  LEU S  85      15.868  13.722  22.525  0.00  0.00      SA    
ATOM   1046  CD1 LEU S  85      15.902  12.977  20.460  0.00  0.00      SA    
ATOM   1047 HD11 LEU S  85      16.395  13.886  20.054  0.00  0.00      SA    
ATOM   1048 HD12 LEU S  85      16.326  12.063  19.991  0.00  0.00      SA    
ATOM   1049 HD13 LEU S  85      14.853  13.009  20.094  0.00  0.00      SA    
ATOM   1050  CD2 LEU S  85      15.053  11.672  22.506  0.00  0.00      SA    
ATOM   1051 HD21 LEU S  85      15.029  11.502  23.604  0.00  0.00      SA    
ATOM   1052 HD22 LEU S  85      14.047  11.978  22.149  0.00  0.00      SA    
ATOM   1053 HD23 LEU S  85      15.287  10.691  22.039  0.00  0.00      SA    
ATOM   1054  C   LEU S  85      19.288  11.979  24.047  0.00  0.00      SA    
ATOM   1055  O   LEU S  85      19.415  10.887  24.500  0.00  0.00      SA    
ATOM   1056  N   GLN S  86      20.354  12.783  23.810  0.00  0.00      SA    
ATOM   1057  HN  GLN S  86      20.167  13.615  23.293  0.00  0.00      SA    
ATOM   1058  CA  GLN S  86      21.714  12.395  24.095  0.00  0.00      SA    
ATOM   1059  HA  GLN S  86      21.797  11.462  23.555  0.00  0.00      SA    
ATOM   1060  CB  GLN S  86      22.844  13.364  23.588  0.00  0.00      SA    
ATOM   1061  HB1 GLN S  86      22.542  14.419  23.760  0.00  0.00      SA    
ATOM   1062  HB2 GLN S  86      23.805  13.248  24.132  0.00  0.00      SA    
ATOM   1063  CG  GLN S  86      23.173  13.228  22.086  0.00  0.00      SA    
ATOM   1064  HG1 GLN S  86      23.807  14.098  21.813  0.00  0.00      SA    
ATOM   1065  HG2 GLN S  86      23.667  12.251  21.893  0.00  0.00      SA    
ATOM   1066  CD  GLN S  86      21.939  13.295  21.220  0.00  0.00      SA    
ATOM   1067  OE1 GLN S  86      21.526  12.221  20.749  0.00  0.00      SA    
ATOM   1068  NE2 GLN S  86      21.450  14.502  20.911  0.00  0.00      SA    
ATOM   1069 HE21 GLN S  86      20.608  14.585  20.379  0.00  0.00      SA    
ATOM   1070 HE22 GLN S  86      21.897  15.314  21.288  0.00  0.00      SA    
ATOM   1071  C   GLN S  86      22.078  12.057  25.563  0.00  0.00      SA    
ATOM   1072  O   GLN S  86      22.865  11.164  25.837  0.00  0.00      SA    
ATOM   1073  N   GLU S  87      21.413  12.599  26.591  0.00  0.00      SA    
ATOM   1074  HN  GLU S  87      20.623  13.197  26.477  0.00  0.00      SA    
ATOM   1075  CA  GLU S  87      21.635  12.231  27.969  0.00  0.00      SA    
ATOM   1076  HA  GLU S  87      22.713  12.171  27.990  0.00  0.00      SA    
ATOM   1077  CB  GLU S  87      21.056  13.312  29.040  0.00  0.00      SA    
ATOM   1078  HB1 GLU S  87      19.969  13.356  28.815  0.00  0.00      SA    
ATOM   1079  HB2 GLU S  87      21.287  12.866  30.032  0.00  0.00      SA    
ATOM   1080  CG  GLU S  87      21.608  14.763  28.965  0.00  0.00      SA    
ATOM   1081  HG1 GLU S  87      21.265  15.148  27.981  0.00  0.00      SA    
ATOM   1082  HG2 GLU S  87      21.087  15.464  29.651  0.00  0.00      SA    
ATOM   1083  CD  GLU S  87      23.027  14.886  29.261  0.00  0.00      SA    
ATOM   1084  OE1 GLU S  87      23.540  13.899  29.853  0.00  0.00      SA    
ATOM   1085  OE2 GLU S  87      23.670  15.917  28.913  0.00  0.00      SA    
ATOM   1086  C   GLU S  87      21.040  10.823  28.330  0.00  0.00      SA    
ATOM   1087  O   GLU S  87      21.365  10.192  29.314  0.00  0.00      SA    
ATOM   1088  N   ILE S  88      20.259  10.199  27.382  0.00  0.00      SA    
ATOM   1089  HN  ILE S  88      20.046  10.811  26.624  0.00  0.00      SA    
ATOM   1090  CA  ILE S  88      19.576   8.887  27.606  0.00  0.00      SA    
ATOM   1091  HA  ILE S  88      19.449   8.688  28.660  0.00  0.00      SA    
ATOM   1092  CB  ILE S  88      18.254   8.994  26.885  0.00  0.00      SA    
ATOM   1093  HB  ILE S  88      18.398   9.059  25.785  0.00  0.00      SA    
ATOM   1094  CG2 ILE S  88      17.422   7.726  27.054  0.00  0.00      SA    
ATOM   1095 HG21 ILE S  88      16.424   7.858  26.584  0.00  0.00      SA    
ATOM   1096 HG22 ILE S  88      17.823   6.787  26.618  0.00  0.00      SA    
ATOM   1097 HG23 ILE S  88      17.229   7.514  28.128  0.00  0.00      SA    
ATOM   1098  CG1 ILE S  88      17.355  10.246  27.235  0.00  0.00      SA    
ATOM   1099 HG11 ILE S  88      17.909  11.177  26.990  0.00  0.00      SA    
ATOM   1100 HG12 ILE S  88      16.415  10.116  26.658  0.00  0.00      SA    
ATOM   1101  CD  ILE S  88      16.914  10.361  28.697  0.00  0.00      SA    
ATOM   1102  HD1 ILE S  88      16.367   9.473  29.081  0.00  0.00      SA    
ATOM   1103  HD2 ILE S  88      17.797  10.473  29.361  0.00  0.00      SA    
ATOM   1104  HD3 ILE S  88      16.334  11.304  28.791  0.00  0.00      SA    
ATOM   1105  C   ILE S  88      20.422   7.886  27.058  0.00  0.00      SA    
ATOM   1106  O   ILE S  88      20.803   8.018  25.880  0.00  0.00      SA    
ATOM   1107  N   GLN S  89      20.744   6.784  27.804  0.00  0.00      SA    
ATOM   1108  HN  GLN S  89      20.495   6.732  28.768  0.00  0.00      SA    
ATOM   1109  CA  GLN S  89      21.588   5.697  27.232  0.00  0.00      SA    
ATOM   1110  HA  GLN S  89      22.124   6.051  26.364  0.00  0.00      SA    
ATOM   1111  CB  GLN S  89      22.817   5.249  28.072  0.00  0.00      SA    
ATOM   1112  HB1 GLN S  89      22.343   4.891  29.011  0.00  0.00      SA    
ATOM   1113  HB2 GLN S  89      23.258   4.356  27.580  0.00  0.00      SA    
ATOM   1114  CG  GLN S  89      23.947   6.279  28.214  0.00  0.00      SA    
ATOM   1115  HG1 GLN S  89      23.657   7.257  28.653  0.00  0.00      SA    
ATOM   1116  HG2 GLN S  89      24.756   5.889  28.869  0.00  0.00      SA    
ATOM   1117  CD  GLN S  89      24.503   6.762  26.815  0.00  0.00      SA    
ATOM   1118  OE1 GLN S  89      24.876   5.912  26.129  0.00  0.00      SA    
ATOM   1119  NE2 GLN S  89      24.520   8.028  26.506  0.00  0.00      SA    
ATOM   1120 HE21 GLN S  89      24.765   8.290  25.573  0.00  0.00      SA    
ATOM   1121 HE22 GLN S  89      24.576   8.660  27.279  0.00  0.00      SA    
ATOM   1122  C   GLN S  89      20.790   4.535  26.878  0.00  0.00      SA    
ATOM   1123  O   GLN S  89      21.217   3.717  25.999  0.00  0.00      SA    
ATOM   1124  N   ASN S  90      19.489   4.518  27.211  0.00  0.00      SA    
ATOM   1125  HN  ASN S  90      19.245   5.289  27.795  0.00  0.00      SA    
ATOM   1126  CA  ASN S  90      18.610   3.352  26.986  0.00  0.00      SA    
ATOM   1127  HA  ASN S  90      19.236   2.473  26.948  0.00  0.00      SA    
ATOM   1128  CB  ASN S  90      17.762   3.382  28.219  0.00  0.00      SA    
ATOM   1129  HB1 ASN S  90      18.386   3.607  29.110  0.00  0.00      SA    
ATOM   1130  HB2 ASN S  90      16.961   4.151  28.211  0.00  0.00      SA    
ATOM   1131  CG  ASN S  90      17.073   2.034  28.460  0.00  0.00      SA    
ATOM   1132  OD1 ASN S  90      17.115   1.045  27.700  0.00  0.00      SA    
ATOM   1133  ND2 ASN S  90      16.276   1.978  29.539  0.00  0.00      SA    
ATOM   1134 HD21 ASN S  90      15.533   1.318  29.649  0.00  0.00      SA    
ATOM   1135 HD22 ASN S  90      16.646   2.506  30.303  0.00  0.00      SA    
ATOM   1136  C   ASN S  90      17.883   3.605  25.735  0.00  0.00      SA    
ATOM   1137  O   ASN S  90      17.026   4.517  25.712  0.00  0.00      SA    
ATOM   1138  N   LEU S  91      18.095   2.876  24.648  0.00  0.00      SA    
ATOM   1139  HN  LEU S  91      18.862   2.240  24.692  0.00  0.00      SA    
ATOM   1140  CA  LEU S  91      17.585   3.085  23.288  0.00  0.00      SA    
ATOM   1141  HA  LEU S  91      17.936   4.029  22.898  0.00  0.00      SA    
ATOM   1142  CB  LEU S  91      18.181   2.054  22.301  0.00  0.00      SA    
ATOM   1143  HB1 LEU S  91      19.274   2.252  22.316  0.00  0.00      SA    
ATOM   1144  HB2 LEU S  91      18.089   1.023  22.705  0.00  0.00      SA    
ATOM   1145  CG  LEU S  91      17.776   2.151  20.830  0.00  0.00      SA    
ATOM   1146  HG  LEU S  91      16.690   1.955  20.694  0.00  0.00      SA    
ATOM   1147  CD1 LEU S  91      18.196   3.400  20.115  0.00  0.00      SA    
ATOM   1148 HD11 LEU S  91      19.271   3.535  20.360  0.00  0.00      SA    
ATOM   1149 HD12 LEU S  91      18.097   3.274  19.015  0.00  0.00      SA    
ATOM   1150 HD13 LEU S  91      17.546   4.215  20.497  0.00  0.00      SA    
ATOM   1151  CD2 LEU S  91      18.280   0.883  20.087  0.00  0.00      SA    
ATOM   1152 HD21 LEU S  91      19.379   1.008  19.977  0.00  0.00      SA    
ATOM   1153 HD22 LEU S  91      18.097  -0.051  20.659  0.00  0.00      SA    
ATOM   1154 HD23 LEU S  91      17.595   0.753  19.223  0.00  0.00      SA    
ATOM   1155  C   LEU S  91      16.073   3.010  23.120  0.00  0.00      SA    
ATOM   1156  O   LEU S  91      15.493   3.851  22.462  0.00  0.00      SA    
ATOM   1157  N   THR S  92      15.428   2.089  23.871  0.00  0.00      SA    
ATOM   1158  HN  THR S  92      15.907   1.377  24.380  0.00  0.00      SA    
ATOM   1159  CA  THR S  92      13.960   2.133  23.989  0.00  0.00      SA    
ATOM   1160  HA  THR S  92      13.587   2.108  22.976  0.00  0.00      SA    
ATOM   1161  CB  THR S  92      13.417   0.992  24.805  0.00  0.00      SA    
ATOM   1162  HB  THR S  92      12.368   1.161  25.129  0.00  0.00      SA    
ATOM   1163  OG1 THR S  92      14.114   0.582  25.933  0.00  0.00      SA    
ATOM   1164  HG1 THR S  92      13.452   0.312  26.573  0.00  0.00      SA    
ATOM   1165  CG2 THR S  92      13.442  -0.281  23.894  0.00  0.00      SA    
ATOM   1166 HG21 THR S  92      12.567  -0.167  23.218  0.00  0.00      SA    
ATOM   1167 HG22 THR S  92      14.370  -0.415  23.299  0.00  0.00      SA    
ATOM   1168 HG23 THR S  92      13.246  -1.151  24.556  0.00  0.00      SA    
ATOM   1169  C   THR S  92      13.446   3.442  24.595  0.00  0.00      SA    
ATOM   1170  O   THR S  92      12.510   4.005  23.991  0.00  0.00      SA    
ATOM   1171  N   VAL S  93      14.082   3.992  25.688  0.00  0.00      SA    
ATOM   1172  HN  VAL S  93      14.924   3.555  25.993  0.00  0.00      SA    
ATOM   1173  CA  VAL S  93      13.761   5.368  26.172  0.00  0.00      SA    
ATOM   1174  HA  VAL S  93      12.683   5.354  26.228  0.00  0.00      SA    
ATOM   1175  CB  VAL S  93      14.311   5.706  27.548  0.00  0.00      SA    
ATOM   1176  HB  VAL S  93      15.417   5.602  27.513  0.00  0.00      SA    
ATOM   1177  CG1 VAL S  93      13.917   7.187  27.836  0.00  0.00      SA    
ATOM   1178 HG11 VAL S  93      14.126   7.200  28.927  0.00  0.00      SA    
ATOM   1179 HG12 VAL S  93      14.569   7.895  27.281  0.00  0.00      SA    
ATOM   1180 HG13 VAL S  93      12.819   7.340  27.756  0.00  0.00      SA    
ATOM   1181  CG2 VAL S  93      13.756   4.630  28.481  0.00  0.00      SA    
ATOM   1182 HG21 VAL S  93      12.683   4.873  28.638  0.00  0.00      SA    
ATOM   1183 HG22 VAL S  93      13.962   3.607  28.099  0.00  0.00      SA    
ATOM   1184 HG23 VAL S  93      14.237   4.828  29.462  0.00  0.00      SA    
ATOM   1185  C   VAL S  93      14.005   6.513  25.126  0.00  0.00      SA    
ATOM   1186  O   VAL S  93      13.202   7.446  24.902  0.00  0.00      SA    
ATOM   1187  N   LYS S  94      15.087   6.486  24.340  0.00  0.00      SA    
ATOM   1188  HN  LYS S  94      15.803   5.816  24.520  0.00  0.00      SA    
ATOM   1189  CA  LYS S  94      15.305   7.413  23.253  0.00  0.00      SA    
ATOM   1190  HA  LYS S  94      15.370   8.389  23.710  0.00  0.00      SA    
ATOM   1191  CB  LYS S  94      16.660   7.091  22.589  0.00  0.00      SA    
ATOM   1192  HB1 LYS S  94      16.575   6.006  22.367  0.00  0.00      SA    
ATOM   1193  HB2 LYS S  94      16.851   7.602  21.621  0.00  0.00      SA    
ATOM   1194  CG  LYS S  94      17.936   7.350  23.382  0.00  0.00      SA    
ATOM   1195  HG1 LYS S  94      17.924   8.403  23.739  0.00  0.00      SA    
ATOM   1196  HG2 LYS S  94      17.988   6.674  24.262  0.00  0.00      SA    
ATOM   1197  CD  LYS S  94      19.204   7.059  22.480  0.00  0.00      SA    
ATOM   1198  HD1 LYS S  94      19.047   6.071  21.997  0.00  0.00      SA    
ATOM   1199  HD2 LYS S  94      19.247   7.682  21.561  0.00  0.00      SA    
ATOM   1200  CE  LYS S  94      20.527   7.315  23.112  0.00  0.00      SA    
ATOM   1201  HE1 LYS S  94      20.609   8.322  23.574  0.00  0.00      SA    
ATOM   1202  HE2 LYS S  94      20.643   6.598  23.953  0.00  0.00      SA    
ATOM   1203  NZ  LYS S  94      21.732   7.214  22.194  0.00  0.00      SA    
ATOM   1204  HZ1 LYS S  94      22.549   7.196  22.837  0.00  0.00      SA    
ATOM   1205  HZ2 LYS S  94      21.658   6.303  21.698  0.00  0.00      SA    
ATOM   1206  HZ3 LYS S  94      21.805   8.001  21.518  0.00  0.00      SA    
ATOM   1207  C   LYS S  94      14.271   7.330  22.175  0.00  0.00      SA    
ATOM   1208  O   LYS S  94      13.692   8.377  21.745  0.00  0.00      SA    
ATOM   1209  N   LEU S  95      13.890   6.162  21.660  0.00  0.00      SA    
ATOM   1210  HN  LEU S  95      14.222   5.309  22.055  0.00  0.00      SA    
ATOM   1211  CA  LEU S  95      12.844   6.016  20.617  0.00  0.00      SA    
ATOM   1212  HA  LEU S  95      13.080   6.704  19.819  0.00  0.00      SA    
ATOM   1213  CB  LEU S  95      12.778   4.519  20.237  0.00  0.00      SA    
ATOM   1214  HB1 LEU S  95      12.469   3.975  21.155  0.00  0.00      SA    
ATOM   1215  HB2 LEU S  95      11.943   4.311  19.535  0.00  0.00      SA    
ATOM   1216  CG  LEU S  95      13.966   3.960  19.576  0.00  0.00      SA    
ATOM   1217  HG  LEU S  95      14.899   4.211  20.124  0.00  0.00      SA    
ATOM   1218  CD1 LEU S  95      14.089   2.400  19.651  0.00  0.00      SA    
ATOM   1219 HD11 LEU S  95      13.299   2.006  18.976  0.00  0.00      SA    
ATOM   1220 HD12 LEU S  95      15.043   2.058  19.195  0.00  0.00      SA    
ATOM   1221 HD13 LEU S  95      13.940   2.010  20.680  0.00  0.00      SA    
ATOM   1222  CD2 LEU S  95      14.160   4.446  18.063  0.00  0.00      SA    
ATOM   1223 HD21 LEU S  95      14.117   5.553  17.979  0.00  0.00      SA    
ATOM   1224 HD22 LEU S  95      15.071   4.084  17.540  0.00  0.00      SA    
ATOM   1225 HD23 LEU S  95      13.293   3.988  17.542  0.00  0.00      SA    
ATOM   1226  C   LEU S  95      11.436   6.345  21.173  0.00  0.00      SA    
ATOM   1227  O   LEU S  95      10.709   7.058  20.486  0.00  0.00      SA    
ATOM   1228  N   GLN S  96      11.126   6.013  22.412  0.00  0.00      SA    
ATOM   1229  HN  GLN S  96      11.688   5.355  22.907  0.00  0.00      SA    
ATOM   1230  CA  GLN S  96       9.899   6.529  22.999  0.00  0.00      SA    
ATOM   1231  HA  GLN S  96       9.067   6.227  22.380  0.00  0.00      SA    
ATOM   1232  CB  GLN S  96       9.613   5.752  24.354  0.00  0.00      SA    
ATOM   1233  HB1 GLN S  96      10.521   5.857  24.987  0.00  0.00      SA    
ATOM   1234  HB2 GLN S  96       8.837   6.331  24.899  0.00  0.00      SA    
ATOM   1235  CG  GLN S  96       9.111   4.327  24.156  0.00  0.00      SA    
ATOM   1236  HG1 GLN S  96       8.080   4.514  23.786  0.00  0.00      SA    
ATOM   1237  HG2 GLN S  96       9.527   3.884  23.226  0.00  0.00      SA    
ATOM   1238  CD  GLN S  96       8.835   3.499  25.325  0.00  0.00      SA    
ATOM   1239  OE1 GLN S  96       7.763   3.219  25.832  0.00  0.00      SA    
ATOM   1240  NE2 GLN S  96       9.948   3.043  25.889  0.00  0.00      SA    
ATOM   1241 HE21 GLN S  96       9.811   2.329  26.575  0.00  0.00      SA    
ATOM   1242 HE22 GLN S  96      10.837   3.180  25.453  0.00  0.00      SA    
ATOM   1243  C   GLN S  96       9.842   8.040  23.098  0.00  0.00      SA    
ATOM   1244  O   GLN S  96       8.815   8.661  22.870  0.00  0.00      SA    
ATOM   1245  N   LEU S  97      10.993   8.657  23.534  0.00  0.00      SA    
ATOM   1246  HN  LEU S  97      11.811   8.154  23.804  0.00  0.00      SA    
ATOM   1247  CA  LEU S  97      11.097  10.066  23.623  0.00  0.00      SA    
ATOM   1248  HA  LEU S  97      10.132  10.274  24.061  0.00  0.00      SA    
ATOM   1249  CB  LEU S  97      12.311  10.530  24.512  0.00  0.00      SA    
ATOM   1250  HB1 LEU S  97      13.241   9.997  24.217  0.00  0.00      SA    
ATOM   1251  HB2 LEU S  97      12.630  11.564  24.261  0.00  0.00      SA    
ATOM   1252  CG  LEU S  97      12.009  10.386  26.044  0.00  0.00      SA    
ATOM   1253  HG  LEU S  97      11.906   9.330  26.374  0.00  0.00      SA    
ATOM   1254  CD1 LEU S  97      13.315  10.983  26.695  0.00  0.00      SA    
ATOM   1255 HD11 LEU S  97      13.153  10.785  27.777  0.00  0.00      SA    
ATOM   1256 HD12 LEU S  97      14.195  10.403  26.345  0.00  0.00      SA    
ATOM   1257 HD13 LEU S  97      13.414  12.075  26.516  0.00  0.00      SA    
ATOM   1258  CD2 LEU S  97      10.706  11.260  26.452  0.00  0.00      SA    
ATOM   1259 HD21 LEU S  97       9.846  10.667  26.076  0.00  0.00      SA    
ATOM   1260 HD22 LEU S  97      10.529  11.467  27.529  0.00  0.00      SA    
ATOM   1261 HD23 LEU S  97      10.679  12.247  25.944  0.00  0.00      SA    
ATOM   1262  C   LEU S  97      10.983  10.783  22.270  0.00  0.00      SA    
ATOM   1263  O   LEU S  97      10.145  11.710  22.121  0.00  0.00      SA    
ATOM   1264  N   GLN S  98      11.715  10.374  21.179  0.00  0.00      SA    
ATOM   1265  HN  GLN S  98      12.372   9.628  21.261  0.00  0.00      SA    
ATOM   1266  CA  GLN S  98      11.751  10.926  19.823  0.00  0.00      SA    
ATOM   1267  HA  GLN S  98      11.981  11.967  19.994  0.00  0.00      SA    
ATOM   1268  CB  GLN S  98      12.823  10.088  18.977  0.00  0.00      SA    
ATOM   1269  HB1 GLN S  98      13.695   9.989  19.658  0.00  0.00      SA    
ATOM   1270  HB2 GLN S  98      12.298   9.116  18.864  0.00  0.00      SA    
ATOM   1271  CG  GLN S  98      13.204  10.630  17.632  0.00  0.00      SA    
ATOM   1272  HG1 GLN S  98      13.929   9.947  17.140  0.00  0.00      SA    
ATOM   1273  HG2 GLN S  98      12.262  10.670  17.043  0.00  0.00      SA    
ATOM   1274  CD  GLN S  98      13.715  12.119  17.614  0.00  0.00      SA    
ATOM   1275  OE1 GLN S  98      13.045  13.075  18.102  0.00  0.00      SA    
ATOM   1276  NE2 GLN S  98      14.843  12.337  16.857  0.00  0.00      SA    
ATOM   1277 HE21 GLN S  98      15.272  13.241  16.855  0.00  0.00      SA    
ATOM   1278 HE22 GLN S  98      15.126  11.591  16.256  0.00  0.00      SA    
ATOM   1279  C   GLN S  98      10.383  10.868  19.115  0.00  0.00      SA    
ATOM   1280  O   GLN S  98       9.841  11.896  18.675  0.00  0.00      SA    
ATOM   1281  N   ALA S  99       9.627   9.783  19.196  0.00  0.00      SA    
ATOM   1282  HN  ALA S  99      10.028   8.927  19.513  0.00  0.00      SA    
ATOM   1283  CA  ALA S  99       8.235   9.618  18.744  0.00  0.00      SA    
ATOM   1284  HA  ALA S  99       8.044   9.714  17.686  0.00  0.00      SA    
ATOM   1285  CB  ALA S  99       7.855   8.101  19.201  0.00  0.00      SA    
ATOM   1286  HB1 ALA S  99       6.870   7.811  18.778  0.00  0.00      SA    
ATOM   1287  HB2 ALA S  99       8.648   7.408  18.846  0.00  0.00      SA    
ATOM   1288  HB3 ALA S  99       7.855   8.206  20.307  0.00  0.00      SA    
ATOM   1289  C   ALA S  99       7.249  10.577  19.371  0.00  0.00      SA    
ATOM   1290  O   ALA S  99       6.289  10.918  18.685  0.00  0.00      SA    
ATOM   1291  N   LEU S 100       7.512  11.082  20.594  0.00  0.00      SA    
ATOM   1292  HN  LEU S 100       8.296  10.695  21.074  0.00  0.00      SA    
ATOM   1293  CA  LEU S 100       6.621  12.127  21.248  0.00  0.00      SA    
ATOM   1294  HA  LEU S 100       5.663  12.176  20.752  0.00  0.00      SA    
ATOM   1295  CB  LEU S 100       6.453  11.671  22.784  0.00  0.00      SA    
ATOM   1296  HB1 LEU S 100       7.496  11.401  23.052  0.00  0.00      SA    
ATOM   1297  HB2 LEU S 100       6.223  12.507  23.478  0.00  0.00      SA    
ATOM   1298  CG  LEU S 100       5.557  10.471  23.104  0.00  0.00      SA    
ATOM   1299  HG  LEU S 100       5.943   9.597  22.537  0.00  0.00      SA    
ATOM   1300  CD1 LEU S 100       5.647  10.028  24.594  0.00  0.00      SA    
ATOM   1301 HD11 LEU S 100       6.660   9.625  24.808  0.00  0.00      SA    
ATOM   1302 HD12 LEU S 100       5.391  10.892  25.244  0.00  0.00      SA    
ATOM   1303 HD13 LEU S 100       4.909   9.242  24.863  0.00  0.00      SA    
ATOM   1304  CD2 LEU S 100       4.171  10.725  22.596  0.00  0.00      SA    
ATOM   1305 HD21 LEU S 100       3.738  11.661  23.009  0.00  0.00      SA    
ATOM   1306 HD22 LEU S 100       4.037  10.752  21.493  0.00  0.00      SA    
ATOM   1307 HD23 LEU S 100       3.461   9.915  22.868  0.00  0.00      SA    
ATOM   1308  C   LEU S 100       7.217  13.540  21.341  0.00  0.00      SA    
ATOM   1309  O   LEU S 100       6.632  14.505  21.854  0.00  0.00      SA    
ATOM   1310  N   GLN S 101       8.394  13.754  20.742  0.00  0.00      SA    
ATOM   1311  HN  GLN S 101       8.910  12.908  20.636  0.00  0.00      SA    
ATOM   1312  CA  GLN S 101       9.165  14.967  20.685  0.00  0.00      SA    
ATOM   1313  HA  GLN S 101       8.842  15.418  21.612  0.00  0.00      SA    
ATOM   1314  CB  GLN S 101      10.783  14.897  20.888  0.00  0.00      SA    
ATOM   1315  HB1 GLN S 101      11.038  13.892  20.490  0.00  0.00      SA    
ATOM   1316  HB2 GLN S 101      11.370  15.597  20.256  0.00  0.00      SA    
ATOM   1317  CG  GLN S 101      11.222  15.057  22.337  0.00  0.00      SA    
ATOM   1318  HG1 GLN S 101      10.878  16.037  22.732  0.00  0.00      SA    
ATOM   1319  HG2 GLN S 101      10.665  14.199  22.771  0.00  0.00      SA    
ATOM   1320  CD  GLN S 101      12.682  14.961  22.607  0.00  0.00      SA    
ATOM   1321  OE1 GLN S 101      13.486  15.188  21.688  0.00  0.00      SA    
ATOM   1322  NE2 GLN S 101      13.070  14.793  23.849  0.00  0.00      SA    
ATOM   1323 HE21 GLN S 101      14.001  14.990  24.155  0.00  0.00      SA    
ATOM   1324 HE22 GLN S 101      12.387  14.745  24.578  0.00  0.00      SA    
ATOM   1325  C   GLN S 101       8.943  15.952  19.619  0.00  0.00      SA    
ATOM   1326  O   GLN S 101       9.418  17.149  19.579  0.00  0.00      SA    
ATOM   1327  N   GLN S 102       8.228  15.559  18.630  0.00  0.00      SA    
ATOM   1328  HN  GLN S 102       7.920  14.615  18.712  0.00  0.00      SA    
ATOM   1329  CA  GLN S 102       7.795  16.276  17.458  0.00  0.00      SA    
ATOM   1330  HA  GLN S 102       8.648  16.694  16.943  0.00  0.00      SA    
ATOM   1331  CB  GLN S 102       7.125  15.281  16.485  0.00  0.00      SA    
ATOM   1332  HB1 GLN S 102       6.213  14.826  16.927  0.00  0.00      SA    
ATOM   1333  HB2 GLN S 102       6.778  15.906  15.635  0.00  0.00      SA    
ATOM   1334  CG  GLN S 102       7.990  14.034  16.062  0.00  0.00      SA    
ATOM   1335  HG1 GLN S 102       7.914  13.282  16.876  0.00  0.00      SA    
ATOM   1336  HG2 GLN S 102       7.420  13.626  15.200  0.00  0.00      SA    
ATOM   1337  CD  GLN S 102       9.511  14.341  15.850  0.00  0.00      SA    
ATOM   1338  OE1 GLN S 102       9.904  15.067  14.956  0.00  0.00      SA    
ATOM   1339  NE2 GLN S 102      10.384  13.699  16.565  0.00  0.00      SA    
ATOM   1340 HE21 GLN S 102      11.363  13.886  16.482  0.00  0.00      SA    
ATOM   1341 HE22 GLN S 102      10.099  13.103  17.316  0.00  0.00      SA    
ATOM   1342  C   GLN S 102       6.857  17.448  17.813  0.00  0.00      SA    
ATOM   1343  O   GLN S 102       5.881  17.295  18.562  0.00  0.00      SA    
ATOM   1344  N   ASN S 103       7.064  18.598  17.198  0.00  0.00      SA    
ATOM   1345  HN  ASN S 103       7.792  18.629  16.517  0.00  0.00      SA    
ATOM   1346  CA  ASN S 103       6.413  19.829  17.396  0.00  0.00      SA    
ATOM   1347  HA  ASN S 103       5.963  19.814  18.378  0.00  0.00      SA    
ATOM   1348  CB  ASN S 103       7.364  20.992  17.231  0.00  0.00      SA    
ATOM   1349  HB1 ASN S 103       7.850  21.175  16.249  0.00  0.00      SA    
ATOM   1350  HB2 ASN S 103       6.938  21.981  17.502  0.00  0.00      SA    
ATOM   1351  CG  ASN S 103       8.538  20.844  18.248  0.00  0.00      SA    
ATOM   1352  OD1 ASN S 103       9.744  20.790  17.875  0.00  0.00      SA    
ATOM   1353  ND2 ASN S 103       8.291  20.852  19.542  0.00  0.00      SA    
ATOM   1354 HD21 ASN S 103       9.055  20.984  20.173  0.00  0.00      SA    
ATOM   1355 HD22 ASN S 103       7.356  21.074  19.818  0.00  0.00      SA    
ATOM   1356  C   ASN S 103       5.290  20.132  16.409  0.00  0.00      SA    
ATOM   1357  O   ASN S 103       4.543  21.079  16.545  0.00  0.00      SA    
ATOM   1358  N   GLY S 104       5.071  19.229  15.394  0.00  0.00      SA    
ATOM   1359  HN  GLY S 104       5.818  18.584  15.256  0.00  0.00      SA    
ATOM   1360  CA  GLY S 104       3.793  19.177  14.677  0.00  0.00      SA    
ATOM   1361  HA1 GLY S 104       2.999  19.074  15.402  0.00  0.00      SA    
ATOM   1362  HA2 GLY S 104       3.872  18.287  14.070  0.00  0.00      SA    
ATOM   1363  C   GLY S 104       3.467  20.335  13.747  0.00  0.00      SA    
ATOM   1364  O   GLY S 104       4.322  21.183  13.491  0.00  0.00      SA    
ATOM   1365  N   SER S 105       2.194  20.449  13.437  0.00  0.00      SA    
ATOM   1366  HN  SER S 105       1.667  19.714  13.857  0.00  0.00      SA    
ATOM   1367  CA  SER S 105       1.432  21.312  12.578  0.00  0.00      SA    
ATOM   1368  HA  SER S 105       2.117  21.784  11.889  0.00  0.00      SA    
ATOM   1369  CB  SER S 105       0.231  20.660  11.941  0.00  0.00      SA    
ATOM   1370  HB1 SER S 105      -0.424  20.189  12.704  0.00  0.00      SA    
ATOM   1371  HB2 SER S 105      -0.326  21.346  11.268  0.00  0.00      SA    
ATOM   1372  OG  SER S 105       0.604  19.595  11.069  0.00  0.00      SA    
ATOM   1373  HG1 SER S 105       1.164  18.953  11.512  0.00  0.00      SA    
ATOM   1374  C   SER S 105       0.917  22.528  13.278  0.00  0.00      SA    
ATOM   1375  O   SER S 105       0.163  23.361  12.699  0.00  0.00      SA    
ATOM   1376  N   SER S 106       1.228  22.671  14.548  0.00  0.00      SA    
ATOM   1377  HN  SER S 106       1.890  22.063  14.980  0.00  0.00      SA    
ATOM   1378  CA  SER S 106       0.858  23.786  15.446  0.00  0.00      SA    
ATOM   1379  HA  SER S 106       0.277  24.541  14.937  0.00  0.00      SA    
ATOM   1380  CB  SER S 106       0.230  23.435  16.831  0.00  0.00      SA    
ATOM   1381  HB1 SER S 106      -0.121  24.329  17.389  0.00  0.00      SA    
ATOM   1382  HB2 SER S 106      -0.759  22.971  16.629  0.00  0.00      SA    
ATOM   1383  OG  SER S 106       1.025  22.614  17.684  0.00  0.00      SA    
ATOM   1384  HG1 SER S 106       0.932  21.775  17.226  0.00  0.00      SA    
ATOM   1385  C   SER S 106       2.108  24.677  15.766  0.00  0.00      SA    
ATOM   1386  O   SER S 106       2.103  25.455  16.697  0.00  0.00      SA    
ATOM   1387  N   VAL S 107       3.264  24.395  15.101  0.00  0.00      SA    
ATOM   1388  HN  VAL S 107       3.455  23.533  14.637  0.00  0.00      SA    
ATOM   1389  CA  VAL S 107       4.423  25.210  15.315  0.00  0.00      SA    
ATOM   1390  HA  VAL S 107       4.399  25.640  16.306  0.00  0.00      SA    
ATOM   1391  CB  VAL S 107       5.688  24.334  15.200  0.00  0.00      SA    
ATOM   1392  HB  VAL S 107       5.444  23.346  15.647  0.00  0.00      SA    
ATOM   1393  CG1 VAL S 107       6.058  23.982  13.765  0.00  0.00      SA    
ATOM   1394 HG11 VAL S 107       6.780  23.160  13.574  0.00  0.00      SA    
ATOM   1395 HG12 VAL S 107       5.127  23.814  13.183  0.00  0.00      SA    
ATOM   1396 HG13 VAL S 107       6.455  24.878  13.242  0.00  0.00      SA    
ATOM   1397  CG2 VAL S 107       6.790  25.015  15.943  0.00  0.00      SA    
ATOM   1398 HG21 VAL S 107       6.553  25.286  16.994  0.00  0.00      SA    
ATOM   1399 HG22 VAL S 107       7.587  24.249  16.062  0.00  0.00      SA    
ATOM   1400 HG23 VAL S 107       7.098  25.994  15.518  0.00  0.00      SA    
ATOM   1401  C   VAL S 107       4.495  26.373  14.323  0.00  0.00      SA    
ATOM   1402  O   VAL S 107       5.325  27.261  14.442  0.00  0.00      SA    
ATOM   1403  N   LEU S 108       3.623  26.277  13.309  0.00  0.00      SA    
ATOM   1404  HN  LEU S 108       2.983  25.526  13.169  0.00  0.00      SA    
ATOM   1405  CA  LEU S 108       3.389  27.424  12.396  0.00  0.00      SA    
ATOM   1406  HA  LEU S 108       4.304  27.722  11.905  0.00  0.00      SA    
ATOM   1407  CB  LEU S 108       2.504  26.881  11.382  0.00  0.00      SA    
ATOM   1408  HB1 LEU S 108       1.606  26.423  11.849  0.00  0.00      SA    
ATOM   1409  HB2 LEU S 108       2.084  27.730  10.802  0.00  0.00      SA    
ATOM   1410  CG  LEU S 108       2.938  25.883  10.281  0.00  0.00      SA    
ATOM   1411  HG  LEU S 108       3.476  24.996  10.678  0.00  0.00      SA    
ATOM   1412  CD1 LEU S 108       1.767  25.297   9.502  0.00  0.00      SA    
ATOM   1413 HD11 LEU S 108       2.057  24.694   8.615  0.00  0.00      SA    
ATOM   1414 HD12 LEU S 108       1.167  24.632  10.160  0.00  0.00      SA    
ATOM   1415 HD13 LEU S 108       1.124  26.115   9.114  0.00  0.00      SA    
ATOM   1416  CD2 LEU S 108       3.899  26.677   9.428  0.00  0.00      SA    
ATOM   1417 HD21 LEU S 108       4.826  26.973   9.965  0.00  0.00      SA    
ATOM   1418 HD22 LEU S 108       4.223  25.941   8.662  0.00  0.00      SA    
ATOM   1419 HD23 LEU S 108       3.524  27.636   9.011  0.00  0.00      SA    
ATOM   1420  C   LEU S 108       2.644  28.622  13.058  0.00  0.00      SA    
ATOM   1421  O   LEU S 108       1.688  28.445  13.778  0.00  0.00      SA    
ATOM   1422  N   SER S 109       3.003  29.817  12.660  0.00  0.00      SA    
ATOM   1423  HN  SER S 109       3.698  29.733  11.950  0.00  0.00      SA    
ATOM   1424  CA  SER S 109       2.234  30.956  13.080  0.00  0.00      SA    
ATOM   1425  HA  SER S 109       1.989  30.744  14.110  0.00  0.00      SA    
ATOM   1426  CB  SER S 109       2.957  32.206  12.889  0.00  0.00      SA    
ATOM   1427  HB1 SER S 109       2.282  32.967  13.335  0.00  0.00      SA    
ATOM   1428  HB2 SER S 109       3.873  32.227  13.519  0.00  0.00      SA    
ATOM   1429  OG  SER S 109       3.492  32.496  11.602  0.00  0.00      SA    
ATOM   1430  HG1 SER S 109       2.707  32.768  11.121  0.00  0.00      SA    
ATOM   1431  C   SER S 109       0.792  30.964  12.472  0.00  0.00      SA    
ATOM   1432  O   SER S 109       0.426  30.147  11.586  0.00  0.00      SA    
ATOM   1433  N   GLU S 110      -0.077  31.827  13.034  0.00  0.00      SA    
ATOM   1434  HN  GLU S 110       0.134  32.492  13.746  0.00  0.00      SA    
ATOM   1435  CA  GLU S 110      -1.490  31.817  12.914  0.00  0.00      SA    
ATOM   1436  HA  GLU S 110      -1.746  30.977  13.542  0.00  0.00      SA    
ATOM   1437  CB  GLU S 110      -2.170  33.051  13.496  0.00  0.00      SA    
ATOM   1438  HB1 GLU S 110      -1.695  33.998  13.162  0.00  0.00      SA    
ATOM   1439  HB2 GLU S 110      -3.264  33.103  13.308  0.00  0.00      SA    
ATOM   1440  CG  GLU S 110      -2.077  33.097  15.078  0.00  0.00      SA    
ATOM   1441  HG1 GLU S 110      -1.099  32.638  15.339  0.00  0.00      SA    
ATOM   1442  HG2 GLU S 110      -2.074  34.141  15.457  0.00  0.00      SA    
ATOM   1443  CD  GLU S 110      -3.168  32.342  15.771  0.00  0.00      SA    
ATOM   1444  OE1 GLU S 110      -2.976  31.190  16.188  0.00  0.00      SA    
ATOM   1445  OE2 GLU S 110      -4.273  32.909  16.000  0.00  0.00      SA    
ATOM   1446  C   GLU S 110      -2.033  31.557  11.476  0.00  0.00      SA    
ATOM   1447  O   GLU S 110      -2.676  30.572  11.151  0.00  0.00      SA    
ATOM   1448  N   ASP S 111      -1.727  32.569  10.623  0.00  0.00      SA    
ATOM   1449  HN  ASP S 111      -1.261  33.376  10.976  0.00  0.00      SA    
ATOM   1450  CA  ASP S 111      -2.343  32.678   9.306  0.00  0.00      SA    
ATOM   1451  HA  ASP S 111      -3.368  32.387   9.483  0.00  0.00      SA    
ATOM   1452  CB  ASP S 111      -2.265  34.095   8.711  0.00  0.00      SA    
ATOM   1453  HB1 ASP S 111      -1.274  34.587   8.613  0.00  0.00      SA    
ATOM   1454  HB2 ASP S 111      -2.698  33.992   7.693  0.00  0.00      SA    
ATOM   1455  CG  ASP S 111      -3.246  34.992   9.385  0.00  0.00      SA    
ATOM   1456  OD1 ASP S 111      -3.180  36.221   9.004  0.00  0.00      SA    
ATOM   1457  OD2 ASP S 111      -4.151  34.572  10.130  0.00  0.00      SA    
ATOM   1458  C   ASP S 111      -1.743  31.540   8.426  0.00  0.00      SA    
ATOM   1459  O   ASP S 111      -2.424  31.096   7.495  0.00  0.00      SA    
ATOM   1460  N   LYS S 112      -0.536  31.047   8.684  0.00  0.00      SA    
ATOM   1461  HN  LYS S 112      -0.037  31.218   9.530  0.00  0.00      SA    
ATOM   1462  CA  LYS S 112      -0.074  29.878   8.053  0.00  0.00      SA    
ATOM   1463  HA  LYS S 112      -0.255  29.909   6.989  0.00  0.00      SA    
ATOM   1464  CB  LYS S 112       1.513  29.773   8.009  0.00  0.00      SA    
ATOM   1465  HB1 LYS S 112       1.827  29.983   9.053  0.00  0.00      SA    
ATOM   1466  HB2 LYS S 112       1.791  28.727   7.757  0.00  0.00      SA    
ATOM   1467  CG  LYS S 112       2.173  30.685   7.029  0.00  0.00      SA    
ATOM   1468  HG1 LYS S 112       1.957  30.530   5.950  0.00  0.00      SA    
ATOM   1469  HG2 LYS S 112       1.749  31.681   7.281  0.00  0.00      SA    
ATOM   1470  CD  LYS S 112       3.712  30.640   7.249  0.00  0.00      SA    
ATOM   1471  HD1 LYS S 112       3.910  30.951   8.297  0.00  0.00      SA    
ATOM   1472  HD2 LYS S 112       3.990  29.567   7.176  0.00  0.00      SA    
ATOM   1473  CE  LYS S 112       4.463  31.377   6.159  0.00  0.00      SA    
ATOM   1474  HE1 LYS S 112       4.299  30.868   5.186  0.00  0.00      SA    
ATOM   1475  HE2 LYS S 112       4.103  32.416   6.001  0.00  0.00      SA    
ATOM   1476  NZ  LYS S 112       5.849  31.347   6.493  0.00  0.00      SA    
ATOM   1477  HZ1 LYS S 112       6.022  31.801   7.413  0.00  0.00      SA    
ATOM   1478  HZ2 LYS S 112       6.171  30.362   6.578  0.00  0.00      SA    
ATOM   1479  HZ3 LYS S 112       6.391  31.853   5.764  0.00  0.00      SA    
ATOM   1480  C   LYS S 112      -0.617  28.544   8.522  0.00  0.00      SA    
ATOM   1481  O   LYS S 112      -0.969  27.657   7.734  0.00  0.00      SA    
ATOM   1482  N   SER S 113      -0.795  28.434   9.855  0.00  0.00      SA    
ATOM   1483  HN  SER S 113      -0.476  29.078  10.547  0.00  0.00      SA    
ATOM   1484  CA  SER S 113      -1.372  27.300  10.518  0.00  0.00      SA    
ATOM   1485  HA  SER S 113      -0.739  26.431  10.420  0.00  0.00      SA    
ATOM   1486  CB  SER S 113      -1.081  27.306  12.074  0.00  0.00      SA    
ATOM   1487  HB1 SER S 113      -0.855  26.260  12.372  0.00  0.00      SA    
ATOM   1488  HB2 SER S 113      -0.109  27.799  12.288  0.00  0.00      SA    
ATOM   1489  OG  SER S 113      -2.089  27.818  12.949  0.00  0.00      SA    
ATOM   1490  HG1 SER S 113      -1.719  28.495  13.520  0.00  0.00      SA    
ATOM   1491  C   SER S 113      -2.799  26.974  10.242  0.00  0.00      SA    
ATOM   1492  O   SER S 113      -3.171  25.794   9.981  0.00  0.00      SA    
ATOM   1493  N   LYS S 114      -3.679  28.082  10.218  0.00  0.00      SA    
ATOM   1494  HN  LYS S 114      -3.430  28.999  10.520  0.00  0.00      SA    
ATOM   1495  CA  LYS S 114      -5.036  27.960   9.830  0.00  0.00      SA    
ATOM   1496  HA  LYS S 114      -5.369  27.040  10.287  0.00  0.00      SA    
ATOM   1497  CB  LYS S 114      -5.905  29.233  10.234  0.00  0.00      SA    
ATOM   1498  HB1 LYS S 114      -6.956  28.874  10.215  0.00  0.00      SA    
ATOM   1499  HB2 LYS S 114      -5.615  29.334  11.302  0.00  0.00      SA    
ATOM   1500  CG  LYS S 114      -5.840  30.313   9.320  0.00  0.00      SA    
ATOM   1501  HG1 LYS S 114      -4.779  30.622   9.200  0.00  0.00      SA    
ATOM   1502  HG2 LYS S 114      -6.334  30.130   8.342  0.00  0.00      SA    
ATOM   1503  CD  LYS S 114      -6.523  31.553   9.922  0.00  0.00      SA    
ATOM   1504  HD1 LYS S 114      -6.472  32.432   9.244  0.00  0.00      SA    
ATOM   1505  HD2 LYS S 114      -7.591  31.251   9.951  0.00  0.00      SA    
ATOM   1506  CE  LYS S 114      -5.884  32.103  11.145  0.00  0.00      SA    
ATOM   1507  HE1 LYS S 114      -6.383  31.735  12.067  0.00  0.00      SA    
ATOM   1508  HE2 LYS S 114      -4.775  32.034  11.129  0.00  0.00      SA    
ATOM   1509  NZ  LYS S 114      -6.237  33.555  11.302  0.00  0.00      SA    
ATOM   1510  HZ1 LYS S 114      -7.264  33.623  11.152  0.00  0.00      SA    
ATOM   1511  HZ2 LYS S 114      -6.001  33.902  12.254  0.00  0.00      SA    
ATOM   1512  HZ3 LYS S 114      -5.641  34.054  10.611  0.00  0.00      SA    
ATOM   1513  C   LYS S 114      -5.125  27.739   8.329  0.00  0.00      SA    
ATOM   1514  O   LYS S 114      -5.967  26.988   7.834  0.00  0.00      SA    
ATOM   1515  N   ARG S 115      -4.207  28.261   7.494  0.00  0.00      SA    
ATOM   1516  HN  ARG S 115      -3.507  28.925   7.748  0.00  0.00      SA    
ATOM   1517  CA  ARG S 115      -4.248  27.902   6.069  0.00  0.00      SA    
ATOM   1518  HA  ARG S 115      -5.235  28.078   5.666  0.00  0.00      SA    
ATOM   1519  CB  ARG S 115      -3.284  28.770   5.331  0.00  0.00      SA    
ATOM   1520  HB1 ARG S 115      -3.240  29.813   5.711  0.00  0.00      SA    
ATOM   1521  HB2 ARG S 115      -2.272  28.316   5.395  0.00  0.00      SA    
ATOM   1522  CG  ARG S 115      -3.531  28.800   3.779  0.00  0.00      SA    
ATOM   1523  HG1 ARG S 115      -2.631  29.210   3.272  0.00  0.00      SA    
ATOM   1524  HG2 ARG S 115      -3.528  27.734   3.463  0.00  0.00      SA    
ATOM   1525  CD  ARG S 115      -4.819  29.571   3.259  0.00  0.00      SA    
ATOM   1526  HD1 ARG S 115      -5.672  29.089   3.783  0.00  0.00      SA    
ATOM   1527  HD2 ARG S 115      -4.704  30.646   3.513  0.00  0.00      SA    
ATOM   1528  NE  ARG S 115      -5.059  29.368   1.832  0.00  0.00      SA    
ATOM   1529  HE  ARG S 115      -4.317  29.041   1.246  0.00  0.00      SA    
ATOM   1530  CZ  ARG S 115      -6.265  29.265   1.249  0.00  0.00      SA    
ATOM   1531  NH1 ARG S 115      -6.336  28.974   0.013  0.00  0.00      SA    
ATOM   1532 HH11 ARG S 115      -7.189  29.126  -0.486  0.00  0.00      SA    
ATOM   1533 HH12 ARG S 115      -5.425  28.742  -0.329  0.00  0.00      SA    
ATOM   1534  NH2 ARG S 115      -7.319  29.808   1.824  0.00  0.00      SA    
ATOM   1535 HH21 ARG S 115      -8.213  29.744   1.381  0.00  0.00      SA    
ATOM   1536 HH22 ARG S 115      -7.238  30.531   2.510  0.00  0.00      SA    
ATOM   1537  C   ARG S 115      -3.830  26.429   5.863  0.00  0.00      SA    
ATOM   1538  O   ARG S 115      -4.347  25.771   4.999  0.00  0.00      SA    
ATOM   1539  N   LEU S 116      -2.934  25.871   6.719  0.00  0.00      SA    
ATOM   1540  HN  LEU S 116      -2.349  26.392   7.336  0.00  0.00      SA    
ATOM   1541  CA  LEU S 116      -2.690  24.413   6.601  0.00  0.00      SA    
ATOM   1542  HA  LEU S 116      -2.490  24.214   5.559  0.00  0.00      SA    
ATOM   1543  CB  LEU S 116      -1.349  24.094   7.387  0.00  0.00      SA    
ATOM   1544  HB1 LEU S 116      -0.460  24.624   6.985  0.00  0.00      SA    
ATOM   1545  HB2 LEU S 116      -1.414  24.431   8.443  0.00  0.00      SA    
ATOM   1546  CG  LEU S 116      -1.071  22.614   7.425  0.00  0.00      SA    
ATOM   1547  HG  LEU S 116      -1.923  21.953   7.692  0.00  0.00      SA    
ATOM   1548  CD1 LEU S 116      -0.772  22.161   5.945  0.00  0.00      SA    
ATOM   1549 HD11 LEU S 116      -0.287  21.162   5.915  0.00  0.00      SA    
ATOM   1550 HD12 LEU S 116      -1.745  22.236   5.414  0.00  0.00      SA    
ATOM   1551 HD13 LEU S 116       0.019  22.746   5.429  0.00  0.00      SA    
ATOM   1552  CD2 LEU S 116       0.099  22.165   8.361  0.00  0.00      SA    
ATOM   1553 HD21 LEU S 116      -0.217  22.105   9.424  0.00  0.00      SA    
ATOM   1554 HD22 LEU S 116       0.356  21.113   8.111  0.00  0.00      SA    
ATOM   1555 HD23 LEU S 116       0.939  22.883   8.249  0.00  0.00      SA    
ATOM   1556  C   LEU S 116      -3.825  23.515   7.037  0.00  0.00      SA    
ATOM   1557  O   LEU S 116      -4.081  22.474   6.435  0.00  0.00      SA    
ATOM   1558  N   ASN S 117      -4.608  23.877   7.978  0.00  0.00      SA    
ATOM   1559  HN  ASN S 117      -4.351  24.669   8.527  0.00  0.00      SA    
ATOM   1560  CA  ASN S 117      -6.018  23.273   8.178  0.00  0.00      SA    
ATOM   1561  HA  ASN S 117      -5.808  22.217   8.087  0.00  0.00      SA    
ATOM   1562  CB  ASN S 117      -6.710  23.555   9.525  0.00  0.00      SA    
ATOM   1563  HB1 ASN S 117      -6.757  24.665   9.546  0.00  0.00      SA    
ATOM   1564  HB2 ASN S 117      -7.788  23.287   9.520  0.00  0.00      SA    
ATOM   1565  CG  ASN S 117      -6.025  22.910  10.692  0.00  0.00      SA    
ATOM   1566  OD1 ASN S 117      -6.554  21.979  11.312  0.00  0.00      SA    
ATOM   1567  ND2 ASN S 117      -4.925  23.511  11.217  0.00  0.00      SA    
ATOM   1568 HD21 ASN S 117      -4.543  23.168  12.076  0.00  0.00      SA    
ATOM   1569 HD22 ASN S 117      -4.429  24.180  10.664  0.00  0.00      SA    
ATOM   1570  C   ASN S 117      -6.910  23.446   6.991  0.00  0.00      SA    
ATOM   1571  O   ASN S 117      -7.459  22.526   6.425  0.00  0.00      SA    
ATOM   1572  N   THR S 118      -7.063  24.725   6.558  0.00  0.00      SA    
ATOM   1573  HN  THR S 118      -6.693  25.472   7.105  0.00  0.00      SA    
ATOM   1574  CA  THR S 118      -7.816  25.148   5.297  0.00  0.00      SA    
ATOM   1575  HA  THR S 118      -8.874  25.170   5.511  0.00  0.00      SA    
ATOM   1576  CB  THR S 118      -7.559  26.662   4.923  0.00  0.00      SA    
ATOM   1577  HB  THR S 118      -6.531  26.852   4.544  0.00  0.00      SA    
ATOM   1578  OG1 THR S 118      -7.962  27.484   5.972  0.00  0.00      SA    
ATOM   1579  HG1 THR S 118      -7.386  27.319   6.722  0.00  0.00      SA    
ATOM   1580  CG2 THR S 118      -8.580  27.053   3.800  0.00  0.00      SA    
ATOM   1581 HG21 THR S 118      -8.450  26.460   2.870  0.00  0.00      SA    
ATOM   1582 HG22 THR S 118      -9.644  27.076   4.120  0.00  0.00      SA    
ATOM   1583 HG23 THR S 118      -8.427  28.119   3.528  0.00  0.00      SA    
ATOM   1584  C   THR S 118      -7.580  24.335   4.072  0.00  0.00      SA    
ATOM   1585  O   THR S 118      -8.505  23.871   3.443  0.00  0.00      SA    
ATOM   1586  N   ILE S 119      -6.257  24.185   3.645  0.00  0.00      SA    
ATOM   1587  HN  ILE S 119      -5.553  24.651   4.175  0.00  0.00      SA    
ATOM   1588  CA  ILE S 119      -5.889  23.417   2.489  0.00  0.00      SA    
ATOM   1589  HA  ILE S 119      -6.374  23.946   1.682  0.00  0.00      SA    
ATOM   1590  CB  ILE S 119      -4.380  23.441   2.002  0.00  0.00      SA    
ATOM   1591  HB  ILE S 119      -3.668  23.092   2.781  0.00  0.00      SA    
ATOM   1592  CG2 ILE S 119      -4.245  22.484   0.836  0.00  0.00      SA    
ATOM   1593 HG21 ILE S 119      -4.111  21.452   1.226  0.00  0.00      SA    
ATOM   1594 HG22 ILE S 119      -5.226  22.582   0.325  0.00  0.00      SA    
ATOM   1595 HG23 ILE S 119      -3.477  22.868   0.130  0.00  0.00      SA    
ATOM   1596  CG1 ILE S 119      -3.958  24.889   1.657  0.00  0.00      SA    
ATOM   1597 HG11 ILE S 119      -4.142  25.508   2.561  0.00  0.00      SA    
ATOM   1598 HG12 ILE S 119      -2.869  24.936   1.440  0.00  0.00      SA    
ATOM   1599  CD  ILE S 119      -4.815  25.447   0.548  0.00  0.00      SA    
ATOM   1600  HD1 ILE S 119      -4.753  24.814  -0.363  0.00  0.00      SA    
ATOM   1601  HD2 ILE S 119      -5.880  25.693   0.749  0.00  0.00      SA    
ATOM   1602  HD3 ILE S 119      -4.457  26.435   0.188  0.00  0.00      SA    
ATOM   1603  C   ILE S 119      -6.476  21.982   2.553  0.00  0.00      SA    
ATOM   1604  O   ILE S 119      -7.220  21.532   1.691  0.00  0.00      SA    
ATOM   1605  N   LEU S 120      -6.167  21.215   3.642  0.00  0.00      SA    
ATOM   1606  HN  LEU S 120      -5.725  21.583   4.456  0.00  0.00      SA    
ATOM   1607  CA  LEU S 120      -6.532  19.856   3.746  0.00  0.00      SA    
ATOM   1608  HA  LEU S 120      -6.081  19.325   2.921  0.00  0.00      SA    
ATOM   1609  CB  LEU S 120      -5.811  19.324   5.047  0.00  0.00      SA    
ATOM   1610  HB1 LEU S 120      -6.112  20.027   5.852  0.00  0.00      SA    
ATOM   1611  HB2 LEU S 120      -6.054  18.267   5.289  0.00  0.00      SA    
ATOM   1612  CG  LEU S 120      -4.224  19.300   5.034  0.00  0.00      SA    
ATOM   1613  HG  LEU S 120      -3.897  20.316   4.724  0.00  0.00      SA    
ATOM   1614  CD1 LEU S 120      -3.782  19.056   6.490  0.00  0.00      SA    
ATOM   1615 HD11 LEU S 120      -2.699  19.295   6.546  0.00  0.00      SA    
ATOM   1616 HD12 LEU S 120      -4.374  19.811   7.051  0.00  0.00      SA    
ATOM   1617 HD13 LEU S 120      -3.945  17.990   6.755  0.00  0.00      SA    
ATOM   1618  CD2 LEU S 120      -3.491  18.373   4.042  0.00  0.00      SA    
ATOM   1619 HD21 LEU S 120      -2.397  18.562   4.091  0.00  0.00      SA    
ATOM   1620 HD22 LEU S 120      -3.570  17.313   4.366  0.00  0.00      SA    
ATOM   1621 HD23 LEU S 120      -3.866  18.495   3.004  0.00  0.00      SA    
ATOM   1622  C   LEU S 120      -8.078  19.545   3.797  0.00  0.00      SA    
ATOM   1623  O   LEU S 120      -8.665  18.690   3.219  0.00  0.00      SA    
ATOM   1624  N   ASN S 121      -8.682  20.465   4.515  0.00  0.00      SA    
ATOM   1625  HN  ASN S 121      -8.211  21.224   4.958  0.00  0.00      SA    
ATOM   1626  CA  ASN S 121     -10.155  20.486   4.550  0.00  0.00      SA    
ATOM   1627  HA  ASN S 121     -10.570  19.571   4.944  0.00  0.00      SA    
ATOM   1628  CB  ASN S 121     -10.602  21.570   5.583  0.00  0.00      SA    
ATOM   1629  HB1 ASN S 121     -10.150  22.550   5.320  0.00  0.00      SA    
ATOM   1630  HB2 ASN S 121     -11.712  21.520   5.571  0.00  0.00      SA    
ATOM   1631  CG  ASN S 121     -10.334  21.097   6.999  0.00  0.00      SA    
ATOM   1632  OD1 ASN S 121      -9.924  19.972   7.193  0.00  0.00      SA    
ATOM   1633  ND2 ASN S 121     -10.655  21.990   7.932  0.00  0.00      SA    
ATOM   1634 HD21 ASN S 121     -10.285  21.869   8.853  0.00  0.00      SA    
ATOM   1635 HD22 ASN S 121     -10.813  22.913   7.580  0.00  0.00      SA    
ATOM   1636  C   ASN S 121     -10.875  20.813   3.221  0.00  0.00      SA    
ATOM   1637  O   ASN S 121     -11.718  20.121   2.789  0.00  0.00      SA    
ATOM   1638  N   THR S 122     -10.375  21.813   2.524  0.00  0.00      SA    
ATOM   1639  HN  THR S 122      -9.674  22.307   3.032  0.00  0.00      SA    
ATOM   1640  CA  THR S 122     -10.772  22.214   1.189  0.00  0.00      SA    
ATOM   1641  HA  THR S 122     -11.837  22.388   1.218  0.00  0.00      SA    
ATOM   1642  CB  THR S 122     -10.095  23.456   0.724  0.00  0.00      SA    
ATOM   1643  HB  THR S 122      -9.029  23.248   0.491  0.00  0.00      SA    
ATOM   1644  OG1 THR S 122     -10.345  24.541   1.620  0.00  0.00      SA    
ATOM   1645  HG1 THR S 122      -9.815  24.369   2.401  0.00  0.00      SA    
ATOM   1646  CG2 THR S 122     -10.644  23.971  -0.723  0.00  0.00      SA    
ATOM   1647 HG21 THR S 122     -10.332  23.312  -1.562  0.00  0.00      SA    
ATOM   1648 HG22 THR S 122     -11.748  23.907  -0.621  0.00  0.00      SA    
ATOM   1649 HG23 THR S 122     -10.265  24.955  -1.072  0.00  0.00      SA    
ATOM   1650  C   THR S 122     -10.533  21.103   0.142  0.00  0.00      SA    
ATOM   1651  O   THR S 122     -11.372  20.630  -0.627  0.00  0.00      SA    
ATOM   1652  N   MET S 123      -9.260  20.613   0.268  0.00  0.00      SA    
ATOM   1653  HN  MET S 123      -8.634  20.848   1.008  0.00  0.00      SA    
ATOM   1654  CA  MET S 123      -8.844  19.506  -0.678  0.00  0.00      SA    
ATOM   1655  HA  MET S 123      -9.181  19.780  -1.667  0.00  0.00      SA    
ATOM   1656  CB  MET S 123      -7.344  19.154  -0.560  0.00  0.00      SA    
ATOM   1657  HB1 MET S 123      -7.131  19.093   0.528  0.00  0.00      SA    
ATOM   1658  HB2 MET S 123      -7.203  18.194  -1.101  0.00  0.00      SA    
ATOM   1659  CG  MET S 123      -6.454  20.223  -1.249  0.00  0.00      SA    
ATOM   1660  HG1 MET S 123      -6.755  20.422  -2.299  0.00  0.00      SA    
ATOM   1661  HG2 MET S 123      -6.585  21.210  -0.756  0.00  0.00      SA    
ATOM   1662  SD  MET S 123      -4.717  19.793  -1.477  0.00  0.00      SA    
ATOM   1663  CE  MET S 123      -4.985  18.865  -2.997  0.00  0.00      SA    
ATOM   1664  HE1 MET S 123      -5.853  18.222  -2.737  0.00  0.00      SA    
ATOM   1665  HE2 MET S 123      -5.211  19.420  -3.933  0.00  0.00      SA    
ATOM   1666  HE3 MET S 123      -4.095  18.213  -3.126  0.00  0.00      SA    
ATOM   1667  C   MET S 123      -9.538  18.127  -0.454  0.00  0.00      SA    
ATOM   1668  O   MET S 123      -9.856  17.364  -1.432  0.00  0.00      SA    
ATOM   1669  N   SER S 124      -9.739  17.751   0.810  0.00  0.00      SA    
ATOM   1670  HN  SER S 124      -9.227  18.158   1.562  0.00  0.00      SA    
ATOM   1671  CA  SER S 124     -10.591  16.663   1.075  0.00  0.00      SA    
ATOM   1672  HA  SER S 124     -10.245  15.841   0.466  0.00  0.00      SA    
ATOM   1673  CB  SER S 124     -10.371  16.364   2.588  0.00  0.00      SA    
ATOM   1674  HB1 SER S 124      -9.362  15.931   2.758  0.00  0.00      SA    
ATOM   1675  HB2 SER S 124     -10.571  17.185   3.309  0.00  0.00      SA    
ATOM   1676  OG  SER S 124     -11.138  15.204   3.008  0.00  0.00      SA    
ATOM   1677  HG1 SER S 124     -11.051  15.042   3.950  0.00  0.00      SA    
ATOM   1678  C   SER S 124     -12.062  16.885   0.759  0.00  0.00      SA    
ATOM   1679  O   SER S 124     -12.779  16.032   0.287  0.00  0.00      SA    
ATOM   1680  N   THR S 125     -12.563  18.115   1.039  0.00  0.00      SA    
ATOM   1681  HN  THR S 125     -12.045  18.919   1.323  0.00  0.00      SA    
ATOM   1682  CA  THR S 125     -14.008  18.440   0.778  0.00  0.00      SA    
ATOM   1683  HA  THR S 125     -14.605  17.666   1.238  0.00  0.00      SA    
ATOM   1684  CB  THR S 125     -14.522  19.703   1.432  0.00  0.00      SA    
ATOM   1685  HB  THR S 125     -13.948  20.607   1.135  0.00  0.00      SA    
ATOM   1686  OG1 THR S 125     -14.211  19.571   2.814  0.00  0.00      SA    
ATOM   1687  HG1 THR S 125     -13.256  19.562   2.910  0.00  0.00      SA    
ATOM   1688  CG2 THR S 125     -15.969  19.882   1.282  0.00  0.00      SA    
ATOM   1689 HG21 THR S 125     -16.457  18.932   1.588  0.00  0.00      SA    
ATOM   1690 HG22 THR S 125     -16.318  20.749   1.883  0.00  0.00      SA    
ATOM   1691 HG23 THR S 125     -16.298  19.978   0.226  0.00  0.00      SA    
ATOM   1692  C   THR S 125     -14.349  18.487  -0.754  0.00  0.00      SA    
ATOM   1693  O   THR S 125     -15.327  17.828  -1.190  0.00  0.00      SA    
ATOM   1694  N   ILE S 126     -13.527  19.121  -1.581  0.00  0.00      SA    
ATOM   1695  HN  ILE S 126     -12.761  19.654  -1.229  0.00  0.00      SA    
ATOM   1696  CA  ILE S 126     -13.666  19.158  -3.054  0.00  0.00      SA    
ATOM   1697  HA  ILE S 126     -14.691  19.476  -3.178  0.00  0.00      SA    
ATOM   1698  CB  ILE S 126     -12.783  20.182  -3.682  0.00  0.00      SA    
ATOM   1699  HB  ILE S 126     -11.705  19.966  -3.523  0.00  0.00      SA    
ATOM   1700  CG2 ILE S 126     -12.875  20.125  -5.276  0.00  0.00      SA    
ATOM   1701 HG21 ILE S 126     -12.509  21.056  -5.758  0.00  0.00      SA    
ATOM   1702 HG22 ILE S 126     -12.184  19.387  -5.735  0.00  0.00      SA    
ATOM   1703 HG23 ILE S 126     -13.951  19.949  -5.493  0.00  0.00      SA    
ATOM   1704  CG1 ILE S 126     -13.183  21.559  -3.222  0.00  0.00      SA    
ATOM   1705 HG11 ILE S 126     -14.165  21.959  -3.553  0.00  0.00      SA    
ATOM   1706 HG12 ILE S 126     -13.212  21.553  -2.111  0.00  0.00      SA    
ATOM   1707  CD  ILE S 126     -12.051  22.508  -3.666  0.00  0.00      SA    
ATOM   1708  HD1 ILE S 126     -12.014  22.873  -4.715  0.00  0.00      SA    
ATOM   1709  HD2 ILE S 126     -12.257  23.452  -3.118  0.00  0.00      SA    
ATOM   1710  HD3 ILE S 126     -11.052  22.195  -3.294  0.00  0.00      SA    
ATOM   1711  C   ILE S 126     -13.513  17.722  -3.672  0.00  0.00      SA    
ATOM   1712  O   ILE S 126     -14.238  17.382  -4.594  0.00  0.00      SA    
ATOM   1713  N   TYR S 127     -12.597  16.867  -3.146  0.00  0.00      SA    
ATOM   1714  HN  TYR S 127     -12.023  17.188  -2.397  0.00  0.00      SA    
ATOM   1715  CA  TYR S 127     -12.445  15.541  -3.695  0.00  0.00      SA    
ATOM   1716  HA  TYR S 127     -12.416  15.501  -4.774  0.00  0.00      SA    
ATOM   1717  CB  TYR S 127     -11.085  14.920  -3.159  0.00  0.00      SA    
ATOM   1718  HB1 TYR S 127     -10.346  15.749  -3.125  0.00  0.00      SA    
ATOM   1719  HB2 TYR S 127     -11.180  14.464  -2.151  0.00  0.00      SA    
ATOM   1720  CG  TYR S 127     -10.559  13.820  -4.143  0.00  0.00      SA    
ATOM   1721  CD1 TYR S 127     -11.204  12.593  -4.488  0.00  0.00      SA    
ATOM   1722  HD1 TYR S 127     -12.183  12.293  -4.142  0.00  0.00      SA    
ATOM   1723  CE1 TYR S 127     -10.539  11.671  -5.324  0.00  0.00      SA    
ATOM   1724  HE1 TYR S 127     -11.123  10.818  -5.635  0.00  0.00      SA    
ATOM   1725  CZ  TYR S 127      -9.267  11.874  -5.792  0.00  0.00      SA    
ATOM   1726  OH  TYR S 127      -8.710  10.997  -6.803  0.00  0.00      SA    
ATOM   1727  HH  TYR S 127      -8.021  11.479  -7.267  0.00  0.00      SA    
ATOM   1728  CD2 TYR S 127      -9.314  14.032  -4.703  0.00  0.00      SA    
ATOM   1729  HD2 TYR S 127      -8.927  15.029  -4.558  0.00  0.00      SA    
ATOM   1730  CE2 TYR S 127      -8.622  13.147  -5.534  0.00  0.00      SA    
ATOM   1731  HE2 TYR S 127      -7.673  13.396  -5.985  0.00  0.00      SA    
ATOM   1732  C   TYR S 127     -13.602  14.688  -3.417  0.00  0.00      SA    
ATOM   1733  O   TYR S 127     -14.092  14.059  -4.290  0.00  0.00      SA    
ATOM   1734  N   SER S 128     -14.143  14.720  -2.138  0.00  0.00      SA    
ATOM   1735  HN  SER S 128     -13.662  15.254  -1.447  0.00  0.00      SA    
ATOM   1736  CA  SER S 128     -15.262  13.883  -1.735  0.00  0.00      SA    
ATOM   1737  HA  SER S 128     -15.039  12.841  -1.911  0.00  0.00      SA    
ATOM   1738  CB  SER S 128     -15.353  13.967  -0.142  0.00  0.00      SA    
ATOM   1739  HB1 SER S 128     -14.377  13.669   0.299  0.00  0.00      SA    
ATOM   1740  HB2 SER S 128     -15.460  15.071  -0.092  0.00  0.00      SA    
ATOM   1741  OG  SER S 128     -16.463  13.374   0.438  0.00  0.00      SA    
ATOM   1742  HG1 SER S 128     -17.065  14.088   0.661  0.00  0.00      SA    
ATOM   1743  C   SER S 128     -16.551  14.171  -2.455  0.00  0.00      SA    
ATOM   1744  O   SER S 128     -17.398  13.300  -2.726  0.00  0.00      SA    
ATOM   1745  N   THR S 129     -16.787  15.468  -2.751  0.00  0.00      SA    
ATOM   1746  HN  THR S 129     -16.184  16.181  -2.401  0.00  0.00      SA    
ATOM   1747  CA  THR S 129     -17.822  16.000  -3.579  0.00  0.00      SA    
ATOM   1748  HA  THR S 129     -18.752  15.486  -3.388  0.00  0.00      SA    
ATOM   1749  CB  THR S 129     -18.204  17.434  -3.253  0.00  0.00      SA    
ATOM   1750  HB  THR S 129     -19.021  17.775  -3.924  0.00  0.00      SA    
ATOM   1751  OG1 THR S 129     -17.043  18.287  -3.359  0.00  0.00      SA    
ATOM   1752  HG1 THR S 129     -16.446  17.950  -2.687  0.00  0.00      SA    
ATOM   1753  CG2 THR S 129     -18.655  17.623  -1.830  0.00  0.00      SA    
ATOM   1754 HG21 THR S 129     -19.498  17.006  -1.452  0.00  0.00      SA    
ATOM   1755 HG22 THR S 129     -17.824  17.619  -1.093  0.00  0.00      SA    
ATOM   1756 HG23 THR S 129     -19.019  18.671  -1.769  0.00  0.00      SA    
ATOM   1757  C   THR S 129     -17.646  15.822  -5.084  0.00  0.00      SA    
ATOM   1758  O   THR S 129     -18.567  15.358  -5.738  0.00  0.00      SA    
ATOM   1759  N   GLY S 130     -16.524  16.179  -5.621  0.00  0.00      SA    
ATOM   1760  HN  GLY S 130     -15.876  16.650  -5.028  0.00  0.00      SA    
ATOM   1761  CA  GLY S 130     -16.171  16.106  -7.020  0.00  0.00      SA    
ATOM   1762  HA1 GLY S 130     -15.096  16.038  -6.949  0.00  0.00      SA    
ATOM   1763  HA2 GLY S 130     -16.420  16.935  -7.665  0.00  0.00      SA    
ATOM   1764  C   GLY S 130     -16.662  14.990  -7.871  0.00  0.00      SA    
ATOM   1765  O   GLY S 130     -16.520  13.799  -7.584  0.00  0.00      SA    
ATOM   1766  N   LYS S 131     -17.302  15.271  -8.985  0.00  0.00      SA    
ATOM   1767  HN  LYS S 131     -17.344  16.235  -9.236  0.00  0.00      SA    
ATOM   1768  CA  LYS S 131     -17.810  14.389  -9.983  0.00  0.00      SA    
ATOM   1769  HA  LYS S 131     -16.933  13.791 -10.179  0.00  0.00      SA    
ATOM   1770  CB  LYS S 131     -18.886  13.501  -9.401  0.00  0.00      SA    
ATOM   1771  HB1 LYS S 131     -19.222  12.789 -10.186  0.00  0.00      SA    
ATOM   1772  HB2 LYS S 131     -18.400  12.846  -8.646  0.00  0.00      SA    
ATOM   1773  CG  LYS S 131     -20.110  14.104  -8.669  0.00  0.00      SA    
ATOM   1774  HG1 LYS S 131     -20.639  13.334  -8.068  0.00  0.00      SA    
ATOM   1775  HG2 LYS S 131     -19.805  14.842  -7.897  0.00  0.00      SA    
ATOM   1776  CD  LYS S 131     -21.207  14.575  -9.613  0.00  0.00      SA    
ATOM   1777  HD1 LYS S 131     -20.882  15.308 -10.382  0.00  0.00      SA    
ATOM   1778  HD2 LYS S 131     -21.473  13.747 -10.303  0.00  0.00      SA    
ATOM   1779  CE  LYS S 131     -22.435  15.156  -8.947  0.00  0.00      SA    
ATOM   1780  HE1 LYS S 131     -23.104  15.548  -9.742  0.00  0.00      SA    
ATOM   1781  HE2 LYS S 131     -22.978  14.388  -8.355  0.00  0.00      SA    
ATOM   1782  NZ  LYS S 131     -22.167  16.346  -8.105  0.00  0.00      SA    
ATOM   1783  HZ1 LYS S 131     -21.390  16.845  -8.582  0.00  0.00      SA    
ATOM   1784  HZ2 LYS S 131     -22.952  17.021  -8.201  0.00  0.00      SA    
ATOM   1785  HZ3 LYS S 131     -21.846  16.133  -7.138  0.00  0.00      SA    
ATOM   1786  C   LYS S 131     -18.074  15.144 -11.276  0.00  0.00      SA    
ATOM   1787  O   LYS S 131     -18.087  16.388 -11.278  0.00  0.00      SA    
ATOM   1788  N   VAL S 132     -18.239  14.414 -12.414  0.00  0.00      SA    
ATOM   1789  HN  VAL S 132     -18.482  13.452 -12.519  0.00  0.00      SA    
ATOM   1790  CA  VAL S 132     -18.289  14.990 -13.758  0.00  0.00      SA    
ATOM   1791  HA  VAL S 132     -18.342  16.058 -13.604  0.00  0.00      SA    
ATOM   1792  CB  VAL S 132     -17.005  14.831 -14.635  0.00  0.00      SA    
ATOM   1793  HB  VAL S 132     -17.201  15.077 -15.701  0.00  0.00      SA    
ATOM   1794  CG1 VAL S 132     -15.873  15.771 -14.093  0.00  0.00      SA    
ATOM   1795 HG11 VAL S 132     -15.608  15.362 -13.094  0.00  0.00      SA    
ATOM   1796 HG12 VAL S 132     -14.923  15.661 -14.658  0.00  0.00      SA    
ATOM   1797 HG13 VAL S 132     -16.051  16.865 -14.020  0.00  0.00      SA    
ATOM   1798  CG2 VAL S 132     -16.471  13.301 -14.620  0.00  0.00      SA    
ATOM   1799 HG21 VAL S 132     -16.239  12.763 -13.676  0.00  0.00      SA    
ATOM   1800 HG22 VAL S 132     -17.292  12.768 -15.144  0.00  0.00      SA    
ATOM   1801 HG23 VAL S 132     -15.611  13.177 -15.312  0.00  0.00      SA    
ATOM   1802  C   VAL S 132     -19.525  14.546 -14.490  0.00  0.00      SA    
ATOM   1803  O   VAL S 132     -20.133  13.485 -14.252  0.00  0.00      SA    
ATOM   1804  N   CYS S 133     -19.995  15.410 -15.465  0.00  0.00      SA    
ATOM   1805  HN  CYS S 133     -19.651  16.345 -15.510  0.00  0.00      SA    
ATOM   1806  CA  CYS S 133     -21.331  15.087 -16.151  0.00  0.00      SA    
ATOM   1807  HA  CYS S 133     -21.585  14.060 -15.933  0.00  0.00      SA    
ATOM   1808  CB  CYS S 133     -22.453  16.160 -15.647  0.00  0.00      SA    
ATOM   1809  HB1 CYS S 133     -22.086  17.152 -15.985  0.00  0.00      SA    
ATOM   1810  HB2 CYS S 133     -23.461  15.920 -16.047  0.00  0.00      SA    
ATOM   1811  SG  CYS S 133     -22.423  16.191 -13.813  0.00  0.00      SA    
ATOM   1812  C   CYS S 133     -21.110  15.008 -17.617  0.00  0.00      SA    
ATOM   1813  O   CYS S 133     -20.084  15.327 -18.185  0.00  0.00      SA    
ATOM   1814  N   ASN S 134     -22.020  14.294 -18.305  0.00  0.00      SA    
ATOM   1815  HN  ASN S 134     -22.771  14.104 -17.678  0.00  0.00      SA    
ATOM   1816  CA  ASN S 134     -22.077  13.931 -19.713  0.00  0.00      SA    
ATOM   1817  HA  ASN S 134     -21.231  13.283 -19.885  0.00  0.00      SA    
ATOM   1818  CB  ASN S 134     -23.389  13.062 -19.919  0.00  0.00      SA    
ATOM   1819  HB1 ASN S 134     -24.226  13.723 -19.607  0.00  0.00      SA    
ATOM   1820  HB2 ASN S 134     -23.503  12.792 -20.991  0.00  0.00      SA    
ATOM   1821  CG  ASN S 134     -23.402  11.831 -19.159  0.00  0.00      SA    
ATOM   1822  OD1 ASN S 134     -24.306  11.534 -18.485  0.00  0.00      SA    
ATOM   1823  ND2 ASN S 134     -22.434  10.851 -19.511  0.00  0.00      SA    
ATOM   1824 HD21 ASN S 134     -22.512   9.953 -19.079  0.00  0.00      SA    
ATOM   1825 HD22 ASN S 134     -21.772  11.072 -20.227  0.00  0.00      SA    
ATOM   1826  C   ASN S 134     -21.963  15.101 -20.590  0.00  0.00      SA    
ATOM   1827  O   ASN S 134     -22.506  16.147 -20.261  0.00  0.00      SA    
ATOM   1828  N   PRO S 135     -21.356  15.138 -21.743  0.00  0.00      SA    
ATOM   1829  CD  PRO S 135     -21.279  13.926 -22.612  0.00  0.00      SA    
ATOM   1830  HD1 PRO S 135     -22.294  13.765 -23.034  0.00  0.00      SA    
ATOM   1831  HD2 PRO S 135     -20.897  13.037 -22.067  0.00  0.00      SA    
ATOM   1832  CA  PRO S 135     -20.758  16.256 -22.396  0.00  0.00      SA    
ATOM   1833  HA  PRO S 135     -19.821  16.417 -21.883  0.00  0.00      SA    
ATOM   1834  CB  PRO S 135     -20.500  15.814 -23.853  0.00  0.00      SA    
ATOM   1835  HB1 PRO S 135     -19.530  16.188 -24.246  0.00  0.00      SA    
ATOM   1836  HB2 PRO S 135     -21.346  16.178 -24.473  0.00  0.00      SA    
ATOM   1837  CG  PRO S 135     -20.354  14.275 -23.803  0.00  0.00      SA    
ATOM   1838  HG1 PRO S 135     -19.305  13.968 -23.603  0.00  0.00      SA    
ATOM   1839  HG2 PRO S 135     -20.681  13.813 -24.759  0.00  0.00      SA    
ATOM   1840  C   PRO S 135     -21.332  17.741 -22.336  0.00  0.00      SA    
ATOM   1841  O   PRO S 135     -20.539  18.652 -22.137  0.00  0.00      SA    
ATOM   1842  N   ASP S 136     -22.692  17.980 -22.585  0.00  0.00      SA    
ATOM   1843  HN  ASP S 136     -23.175  17.193 -22.962  0.00  0.00      SA    
ATOM   1844  CA  ASP S 136     -23.176  19.323 -22.641  0.00  0.00      SA    
ATOM   1845  HA  ASP S 136     -22.529  20.025 -22.136  0.00  0.00      SA    
ATOM   1846  CB  ASP S 136     -23.614  19.716 -24.041  0.00  0.00      SA    
ATOM   1847  HB1 ASP S 136     -23.937  20.771 -23.917  0.00  0.00      SA    
ATOM   1848  HB2 ASP S 136     -22.733  19.707 -24.719  0.00  0.00      SA    
ATOM   1849  CG  ASP S 136     -24.755  18.917 -24.645  0.00  0.00      SA    
ATOM   1850  OD1 ASP S 136     -25.043  17.776 -24.326  0.00  0.00      SA    
ATOM   1851  OD2 ASP S 136     -25.289  19.569 -25.621  0.00  0.00      SA    
ATOM   1852  C   ASP S 136     -24.353  19.257 -21.687  0.00  0.00      SA    
ATOM   1853  O   ASP S 136     -25.176  20.127 -21.747  0.00  0.00      SA    
ATOM   1854  N   ASN S 137     -24.454  18.196 -20.801  0.00  0.00      SA    
ATOM   1855  HN  ASN S 137     -23.807  17.445 -20.903  0.00  0.00      SA    
ATOM   1856  CA  ASN S 137     -25.543  17.989 -19.911  0.00  0.00      SA    
ATOM   1857  HA  ASN S 137     -26.229  18.809 -20.061  0.00  0.00      SA    
ATOM   1858  CB  ASN S 137     -26.328  16.690 -20.416  0.00  0.00      SA    
ATOM   1859  HB1 ASN S 137     -26.536  16.839 -21.497  0.00  0.00      SA    
ATOM   1860  HB2 ASN S 137     -25.567  15.916 -20.180  0.00  0.00      SA    
ATOM   1861  CG  ASN S 137     -27.482  16.216 -19.556  0.00  0.00      SA    
ATOM   1862  OD1 ASN S 137     -27.952  16.889 -18.594  0.00  0.00      SA    
ATOM   1863  ND2 ASN S 137     -27.890  14.941 -19.855  0.00  0.00      SA    
ATOM   1864 HD21 ASN S 137     -28.425  14.511 -19.127  0.00  0.00      SA    
ATOM   1865 HD22 ASN S 137     -27.483  14.354 -20.555  0.00  0.00      SA    
ATOM   1866  C   ASN S 137     -25.085  17.890 -18.511  0.00  0.00      SA    
ATOM   1867  O   ASN S 137     -24.654  16.821 -18.082  0.00  0.00      SA    
ATOM   1868  N   PRO S 138     -25.281  18.860 -17.688  0.00  0.00      SA    
ATOM   1869  CD  PRO S 138     -25.772  20.168 -17.961  0.00  0.00      SA    
ATOM   1870  HD1 PRO S 138     -26.839  20.074 -18.255  0.00  0.00      SA    
ATOM   1871  HD2 PRO S 138     -25.162  20.629 -18.767  0.00  0.00      SA    
ATOM   1872  CA  PRO S 138     -24.992  18.746 -16.224  0.00  0.00      SA    
ATOM   1873  HA  PRO S 138     -24.143  18.079 -16.222  0.00  0.00      SA    
ATOM   1874  CB  PRO S 138     -24.653  20.100 -15.736  0.00  0.00      SA    
ATOM   1875  HB1 PRO S 138     -23.608  20.329 -16.035  0.00  0.00      SA    
ATOM   1876  HB2 PRO S 138     -24.797  20.216 -14.641  0.00  0.00      SA    
ATOM   1877  CG  PRO S 138     -25.707  20.886 -16.654  0.00  0.00      SA    
ATOM   1878  HG1 PRO S 138     -25.261  21.894 -16.788  0.00  0.00      SA    
ATOM   1879  HG2 PRO S 138     -26.769  21.085 -16.395  0.00  0.00      SA    
ATOM   1880  C   PRO S 138     -25.966  17.970 -15.420  0.00  0.00      SA    
ATOM   1881  O   PRO S 138     -25.760  18.054 -14.144  0.00  0.00      SA    
ATOM   1882  N   GLN S 139     -26.924  17.225 -15.907  0.00  0.00      SA    
ATOM   1883  HN  GLN S 139     -27.102  17.214 -16.888  0.00  0.00      SA    
ATOM   1884  CA  GLN S 139     -28.019  16.606 -15.106  0.00  0.00      SA    
ATOM   1885  HA  GLN S 139     -28.116  16.959 -14.090  0.00  0.00      SA    
ATOM   1886  CB  GLN S 139     -29.361  16.806 -15.822  0.00  0.00      SA    
ATOM   1887  HB1 GLN S 139     -29.443  16.109 -16.683  0.00  0.00      SA    
ATOM   1888  HB2 GLN S 139     -30.051  16.549 -14.990  0.00  0.00      SA    
ATOM   1889  CG  GLN S 139     -29.820  18.315 -16.117  0.00  0.00      SA    
ATOM   1890  HG1 GLN S 139     -29.108  18.517 -16.945  0.00  0.00      SA    
ATOM   1891  HG2 GLN S 139     -30.882  18.382 -16.439  0.00  0.00      SA    
ATOM   1892  CD  GLN S 139     -29.656  19.282 -14.854  0.00  0.00      SA    
ATOM   1893  OE1 GLN S 139     -29.770  18.873 -13.692  0.00  0.00      SA    
ATOM   1894  NE2 GLN S 139     -29.229  20.493 -15.162  0.00  0.00      SA    
ATOM   1895 HE21 GLN S 139     -29.379  21.163 -14.434  0.00  0.00      SA    
ATOM   1896 HE22 GLN S 139     -29.002  20.655 -16.122  0.00  0.00      SA    
ATOM   1897  C   GLN S 139     -27.868  15.101 -15.055  0.00  0.00      SA    
ATOM   1898  O   GLN S 139     -28.466  14.414 -14.220  0.00  0.00      SA    
ATOM   1899  N   GLU S 140     -27.046  14.546 -15.981  0.00  0.00      SA    
ATOM   1900  HN  GLU S 140     -26.602  15.063 -16.708  0.00  0.00      SA    
ATOM   1901  CA  GLU S 140     -26.629  13.188 -15.921  0.00  0.00      SA    
ATOM   1902  HA  GLU S 140     -27.198  12.668 -15.164  0.00  0.00      SA    
ATOM   1903  CB  GLU S 140     -27.102  12.446 -17.218  0.00  0.00      SA    
ATOM   1904  HB1 GLU S 140     -26.614  12.901 -18.105  0.00  0.00      SA    
ATOM   1905  HB2 GLU S 140     -26.938  11.350 -17.133  0.00  0.00      SA    
ATOM   1906  CG  GLU S 140     -28.679  12.480 -17.294  0.00  0.00      SA    
ATOM   1907  HG1 GLU S 140     -29.023  13.509 -17.054  0.00  0.00      SA    
ATOM   1908  HG2 GLU S 140     -29.039  12.143 -18.289  0.00  0.00      SA    
ATOM   1909  CD  GLU S 140     -29.328  11.406 -16.455  0.00  0.00      SA    
ATOM   1910  OE1 GLU S 140     -30.576  11.497 -16.360  0.00  0.00      SA    
ATOM   1911  OE2 GLU S 140     -28.787  10.435 -15.915  0.00  0.00      SA    
ATOM   1912  C   GLU S 140     -25.079  13.078 -15.709  0.00  0.00      SA    
ATOM   1913  O   GLU S 140     -24.328  13.796 -16.385  0.00  0.00      SA    
ATOM   1914  N   CYS S 141     -24.629  12.218 -14.811  0.00  0.00      SA    
ATOM   1915  HN  CYS S 141     -25.226  11.488 -14.487  0.00  0.00      SA    
ATOM   1916  CA  CYS S 141     -23.337  12.449 -14.154  0.00  0.00      SA    
ATOM   1917  HA  CYS S 141     -22.690  12.914 -14.883  0.00  0.00      SA    
ATOM   1918  CB  CYS S 141     -23.421  13.369 -12.929  0.00  0.00      SA    
ATOM   1919  HB1 CYS S 141     -24.153  12.890 -12.244  0.00  0.00      SA    
ATOM   1920  HB2 CYS S 141     -22.426  13.392 -12.435  0.00  0.00      SA    
ATOM   1921  SG  CYS S 141     -23.979  15.094 -13.212  0.00  0.00      SA    
ATOM   1922  C   CYS S 141     -22.680  11.148 -13.728  0.00  0.00      SA    
ATOM   1923  O   CYS S 141     -23.347  10.224 -13.438  0.00  0.00      SA    
ATOM   1924  N   LEU S 142     -21.324  11.152 -13.694  0.00  0.00      SA    
ATOM   1925  HN  LEU S 142     -20.802  11.973 -13.913  0.00  0.00      SA    
ATOM   1926  CA  LEU S 142     -20.463   9.960 -13.376  0.00  0.00      SA    
ATOM   1927  HA  LEU S 142     -21.103   9.151 -13.056  0.00  0.00      SA    
ATOM   1928  CB  LEU S 142     -19.570   9.498 -14.469  0.00  0.00      SA    
ATOM   1929  HB1 LEU S 142     -18.995  10.362 -14.865  0.00  0.00      SA    
ATOM   1930  HB2 LEU S 142     -18.875   8.769 -13.999  0.00  0.00      SA    
ATOM   1931  CG  LEU S 142     -20.170   8.699 -15.681  0.00  0.00      SA    
ATOM   1932  HG  LEU S 142     -19.303   8.509 -16.348  0.00  0.00      SA    
ATOM   1933  CD1 LEU S 142     -20.897   7.383 -15.266  0.00  0.00      SA    
ATOM   1934 HD11 LEU S 142     -20.238   6.826 -14.566  0.00  0.00      SA    
ATOM   1935 HD12 LEU S 142     -21.794   7.657 -14.670  0.00  0.00      SA    
ATOM   1936 HD13 LEU S 142     -21.186   6.678 -16.074  0.00  0.00      SA    
ATOM   1937  CD2 LEU S 142     -21.242   9.549 -16.396  0.00  0.00      SA    
ATOM   1938 HD21 LEU S 142     -20.918  10.612 -16.369  0.00  0.00      SA    
ATOM   1939 HD22 LEU S 142     -21.406   9.301 -17.466  0.00  0.00      SA    
ATOM   1940 HD23 LEU S 142     -22.253   9.564 -15.937  0.00  0.00      SA    
ATOM   1941  C   LEU S 142     -19.550  10.244 -12.218  0.00  0.00      SA    
ATOM   1942  O   LEU S 142     -18.781  11.221 -12.270  0.00  0.00      SA    
ATOM   1943  N   LEU S 143     -19.581   9.377 -11.132  0.00  0.00      SA    
ATOM   1944  HN  LEU S 143     -20.150   8.559 -11.136  0.00  0.00      SA    
ATOM   1945  CA  LEU S 143     -18.706   9.405 -10.041  0.00  0.00      SA    
ATOM   1946  HA  LEU S 143     -18.661  10.439  -9.733  0.00  0.00      SA    
ATOM   1947  CB  LEU S 143     -19.358   8.602  -8.926  0.00  0.00      SA    
ATOM   1948  HB1 LEU S 143     -19.699   7.640  -9.366  0.00  0.00      SA    
ATOM   1949  HB2 LEU S 143     -18.683   8.387  -8.069  0.00  0.00      SA    
ATOM   1950  CG  LEU S 143     -20.605   9.161  -8.241  0.00  0.00      SA    
ATOM   1951  HG  LEU S 143     -21.368   9.422  -9.005  0.00  0.00      SA    
ATOM   1952  CD1 LEU S 143     -21.305   8.349  -7.134  0.00  0.00      SA    
ATOM   1953 HD11 LEU S 143     -22.192   8.835  -6.675  0.00  0.00      SA    
ATOM   1954 HD12 LEU S 143     -21.669   7.388  -7.557  0.00  0.00      SA    
ATOM   1955 HD13 LEU S 143     -20.609   8.002  -6.342  0.00  0.00      SA    
ATOM   1956  CD2 LEU S 143     -20.421  10.620  -7.783  0.00  0.00      SA    
ATOM   1957 HD21 LEU S 143     -20.390  11.263  -8.688  0.00  0.00      SA    
ATOM   1958 HD22 LEU S 143     -21.337  10.991  -7.277  0.00  0.00      SA    
ATOM   1959 HD23 LEU S 143     -19.491  10.715  -7.183  0.00  0.00      SA    
ATOM   1960  C   LEU S 143     -17.362   8.750 -10.424  0.00  0.00      SA    
ATOM   1961  O   LEU S 143     -17.261   7.963 -11.395  0.00  0.00      SA    
ATOM   1962  N   LEU S 144     -16.288   9.024  -9.681  0.00  0.00      SA    
ATOM   1963  HN  LEU S 144     -16.351   9.790  -9.047  0.00  0.00      SA    
ATOM   1964  CA  LEU S 144     -15.028   8.391  -9.748  0.00  0.00      SA    
ATOM   1965  HA  LEU S 144     -14.661   8.610 -10.740  0.00  0.00      SA    
ATOM   1966  CB  LEU S 144     -14.128   9.097  -8.867  0.00  0.00      SA    
ATOM   1967  HB1 LEU S 144     -14.262  10.200  -8.893  0.00  0.00      SA    
ATOM   1968  HB2 LEU S 144     -14.455   8.903  -7.823  0.00  0.00      SA    
ATOM   1969  CG  LEU S 144     -12.690   8.671  -8.948  0.00  0.00      SA    
ATOM   1970  HG  LEU S 144     -12.707   7.569  -9.085  0.00  0.00      SA    
ATOM   1971  CD1 LEU S 144     -11.935   9.326 -10.119  0.00  0.00      SA    
ATOM   1972 HD11 LEU S 144     -10.910   8.932 -10.291  0.00  0.00      SA    
ATOM   1973 HD12 LEU S 144     -12.437   9.330 -11.110  0.00  0.00      SA    
ATOM   1974 HD13 LEU S 144     -11.679  10.396  -9.964  0.00  0.00      SA    
ATOM   1975  CD2 LEU S 144     -11.900   8.868  -7.650  0.00  0.00      SA    
ATOM   1976 HD21 LEU S 144     -11.106   8.110  -7.483  0.00  0.00      SA    
ATOM   1977 HD22 LEU S 144     -11.487   9.896  -7.741  0.00  0.00      SA    
ATOM   1978 HD23 LEU S 144     -12.524   8.795  -6.733  0.00  0.00      SA    
ATOM   1979  C   LEU S 144     -15.038   6.887  -9.483  0.00  0.00      SA    
ATOM   1980  O   LEU S 144     -14.431   6.136 -10.235  0.00  0.00      SA    
ATOM   1981  N   GLU S 145     -15.751   6.476  -8.402  0.00  0.00      SA    
ATOM   1982  HN  GLU S 145     -16.206   7.216  -7.912  0.00  0.00      SA    
ATOM   1983  CA  GLU S 145     -16.117   5.103  -8.123  0.00  0.00      SA    
ATOM   1984  HA  GLU S 145     -15.882   4.562  -9.027  0.00  0.00      SA    
ATOM   1985  CB  GLU S 145     -15.261   4.470  -6.897  0.00  0.00      SA    
ATOM   1986  HB1 GLU S 145     -15.569   5.058  -6.006  0.00  0.00      SA    
ATOM   1987  HB2 GLU S 145     -15.527   3.392  -6.871  0.00  0.00      SA    
ATOM   1988  CG  GLU S 145     -13.670   4.473  -7.151  0.00  0.00      SA    
ATOM   1989  HG1 GLU S 145     -13.535   3.926  -8.108  0.00  0.00      SA    
ATOM   1990  HG2 GLU S 145     -13.243   5.462  -7.421  0.00  0.00      SA    
ATOM   1991  CD  GLU S 145     -12.931   3.894  -5.914  0.00  0.00      SA    
ATOM   1992  OE1 GLU S 145     -13.205   4.250  -4.780  0.00  0.00      SA    
ATOM   1993  OE2 GLU S 145     -12.100   2.974  -6.154  0.00  0.00      SA    
ATOM   1994  C   GLU S 145     -17.640   5.207  -7.759  0.00  0.00      SA    
ATOM   1995  O   GLU S 145     -17.866   6.024  -6.910  0.00  0.00      SA    
ATOM   1996  N   PRO S 146     -18.672   4.561  -8.248  0.00  0.00      SA    
ATOM   1997  CD  PRO S 146     -20.096   4.675  -7.712  0.00  0.00      SA    
ATOM   1998  HD1 PRO S 146     -20.585   5.497  -8.277  0.00  0.00      SA    
ATOM   1999  HD2 PRO S 146     -20.187   5.012  -6.657  0.00  0.00      SA    
ATOM   2000  CA  PRO S 146     -18.607   3.630  -9.316  0.00  0.00      SA    
ATOM   2001  HA  PRO S 146     -17.699   3.046  -9.351  0.00  0.00      SA    
ATOM   2002  CB  PRO S 146     -19.700   2.649  -8.954  0.00  0.00      SA    
ATOM   2003  HB1 PRO S 146     -19.248   1.768  -8.452  0.00  0.00      SA    
ATOM   2004  HB2 PRO S 146     -20.292   2.281  -9.820  0.00  0.00      SA    
ATOM   2005  CG  PRO S 146     -20.791   3.329  -8.062  0.00  0.00      SA    
ATOM   2006  HG1 PRO S 146     -20.882   2.786  -7.097  0.00  0.00      SA    
ATOM   2007  HG2 PRO S 146     -21.797   3.575  -8.464  0.00  0.00      SA    
ATOM   2008  C   PRO S 146     -18.902   4.267 -10.745  0.00  0.00      SA    
ATOM   2009  O   PRO S 146     -19.991   4.802 -11.070  0.00  0.00      SA    
ATOM   2010  N   GLY S 147     -17.919   4.177 -11.668  0.00  0.00      SA    
ATOM   2011  HN  GLY S 147     -17.013   3.779 -11.547  0.00  0.00      SA    
ATOM   2012  CA  GLY S 147     -18.136   4.902 -12.911  0.00  0.00      SA    
ATOM   2013  HA1 GLY S 147     -18.492   5.895 -12.680  0.00  0.00      SA    
ATOM   2014  HA2 GLY S 147     -18.788   4.362 -13.582  0.00  0.00      SA    
ATOM   2015  C   GLY S 147     -16.843   4.970 -13.732  0.00  0.00      SA    
ATOM   2016  O   GLY S 147     -16.647   4.168 -14.607  0.00  0.00      SA    
ATOM   2017  N   LEU S 148     -16.031   6.026 -13.464  0.00  0.00      SA    
ATOM   2018  HN  LEU S 148     -16.270   6.644 -12.719  0.00  0.00      SA    
ATOM   2019  CA  LEU S 148     -14.767   6.241 -14.116  0.00  0.00      SA    
ATOM   2020  HA  LEU S 148     -14.997   6.347 -15.165  0.00  0.00      SA    
ATOM   2021  CB  LEU S 148     -14.132   7.636 -13.805  0.00  0.00      SA    
ATOM   2022  HB1 LEU S 148     -13.855   7.516 -12.736  0.00  0.00      SA    
ATOM   2023  HB2 LEU S 148     -13.197   7.710 -14.401  0.00  0.00      SA    
ATOM   2024  CG  LEU S 148     -15.030   8.834 -13.975  0.00  0.00      SA    
ATOM   2025  HG  LEU S 148     -15.788   8.914 -13.166  0.00  0.00      SA    
ATOM   2026  CD1 LEU S 148     -14.217  10.151 -13.886  0.00  0.00      SA    
ATOM   2027 HD11 LEU S 148     -13.682  10.025 -12.920  0.00  0.00      SA    
ATOM   2028 HD12 LEU S 148     -13.442  10.096 -14.680  0.00  0.00      SA    
ATOM   2029 HD13 LEU S 148     -14.956  10.967 -14.035  0.00  0.00      SA    
ATOM   2030  CD2 LEU S 148     -15.887   8.818 -15.324  0.00  0.00      SA    
ATOM   2031 HD21 LEU S 148     -16.376   7.856 -15.587  0.00  0.00      SA    
ATOM   2032 HD22 LEU S 148     -16.667   9.601 -15.214  0.00  0.00      SA    
ATOM   2033 HD23 LEU S 148     -15.328   9.119 -16.236  0.00  0.00      SA    
ATOM   2034  C   LEU S 148     -13.811   5.091 -13.973  0.00  0.00      SA    
ATOM   2035  O   LEU S 148     -13.037   4.783 -14.866  0.00  0.00      SA    
ATOM   2036  N   ASN S 149     -13.768   4.420 -12.795  0.00  0.00      SA    
ATOM   2037  HN  ASN S 149     -14.254   4.694 -11.969  0.00  0.00      SA    
ATOM   2038  CA  ASN S 149     -13.036   3.198 -12.647  0.00  0.00      SA    
ATOM   2039  HA  ASN S 149     -11.996   3.237 -12.937  0.00  0.00      SA    
ATOM   2040  CB  ASN S 149     -13.035   2.753 -11.123  0.00  0.00      SA    
ATOM   2041  HB1 ASN S 149     -12.304   1.932 -10.958  0.00  0.00      SA    
ATOM   2042  HB2 ASN S 149     -12.729   3.607 -10.481  0.00  0.00      SA    
ATOM   2043  CG  ASN S 149     -14.439   2.435 -10.563  0.00  0.00      SA    
ATOM   2044  OD1 ASN S 149     -15.418   3.069 -11.001  0.00  0.00      SA    
ATOM   2045  ND2 ASN S 149     -14.517   1.298  -9.854  0.00  0.00      SA    
ATOM   2046 HD21 ASN S 149     -15.278   0.664  -9.992  0.00  0.00      SA    
ATOM   2047 HD22 ASN S 149     -13.686   0.987  -9.394  0.00  0.00      SA    
ATOM   2048  C   ASN S 149     -13.627   2.046 -13.601  0.00  0.00      SA    
ATOM   2049  O   ASN S 149     -12.823   1.425 -14.304  0.00  0.00      SA    
ATOM   2050  N   GLU S 150     -14.902   1.925 -13.790  0.00  0.00      SA    
ATOM   2051  HN  GLU S 150     -15.499   2.535 -13.274  0.00  0.00      SA    
ATOM   2052  CA  GLU S 150     -15.607   0.923 -14.593  0.00  0.00      SA    
ATOM   2053  HA  GLU S 150     -15.245  -0.028 -14.231  0.00  0.00      SA    
ATOM   2054  CB  GLU S 150     -17.135   1.095 -14.392  0.00  0.00      SA    
ATOM   2055  HB1 GLU S 150     -17.552   2.041 -14.800  0.00  0.00      SA    
ATOM   2056  HB2 GLU S 150     -17.583   0.335 -15.067  0.00  0.00      SA    
ATOM   2057  CG  GLU S 150     -17.625   0.828 -12.930  0.00  0.00      SA    
ATOM   2058  HG1 GLU S 150     -17.180  -0.146 -12.635  0.00  0.00      SA    
ATOM   2059  HG2 GLU S 150     -17.310   1.622 -12.219  0.00  0.00      SA    
ATOM   2060  CD  GLU S 150     -19.079   0.642 -12.705  0.00  0.00      SA    
ATOM   2061  OE1 GLU S 150     -19.493  -0.443 -12.242  0.00  0.00      SA    
ATOM   2062  OE2 GLU S 150     -19.811   1.566 -12.989  0.00  0.00      SA    
ATOM   2063  C   GLU S 150     -15.318   1.116 -16.066  0.00  0.00      SA    
ATOM   2064  O   GLU S 150     -15.130   0.189 -16.865  0.00  0.00      SA    
ATOM   2065  N   ILE S 151     -15.061   2.393 -16.478  0.00  0.00      SA    
ATOM   2066  HN  ILE S 151     -15.214   3.135 -15.831  0.00  0.00      SA    
ATOM   2067  CA  ILE S 151     -14.685   2.757 -17.820  0.00  0.00      SA    
ATOM   2068  HA  ILE S 151     -15.484   2.246 -18.336  0.00  0.00      SA    
ATOM   2069  CB  ILE S 151     -14.729   4.281 -18.048  0.00  0.00      SA    
ATOM   2070  HB  ILE S 151     -14.279   4.793 -17.171  0.00  0.00      SA    
ATOM   2071  CG2 ILE S 151     -14.130   4.817 -19.398  0.00  0.00      SA    
ATOM   2072 HG21 ILE S 151     -14.690   4.306 -20.210  0.00  0.00      SA    
ATOM   2073 HG22 ILE S 151     -14.247   5.911 -19.552  0.00  0.00      SA    
ATOM   2074 HG23 ILE S 151     -13.026   4.693 -19.396  0.00  0.00      SA    
ATOM   2075  CG1 ILE S 151     -16.206   4.623 -18.031  0.00  0.00      SA    
ATOM   2076 HG11 ILE S 151     -16.580   4.263 -19.013  0.00  0.00      SA    
ATOM   2077 HG12 ILE S 151     -16.726   4.028 -17.250  0.00  0.00      SA    
ATOM   2078  CD  ILE S 151     -16.623   6.177 -17.763  0.00  0.00      SA    
ATOM   2079  HD1 ILE S 151     -16.415   6.838 -18.631  0.00  0.00      SA    
ATOM   2080  HD2 ILE S 151     -17.723   6.192 -17.606  0.00  0.00      SA    
ATOM   2081  HD3 ILE S 151     -16.045   6.458 -16.857  0.00  0.00      SA    
ATOM   2082  C   ILE S 151     -13.350   2.146 -18.245  0.00  0.00      SA    
ATOM   2083  O   ILE S 151     -13.199   1.584 -19.270  0.00  0.00      SA    
ATOM   2084  N   MET S 152     -12.377   2.076 -17.207  0.00  0.00      SA    
ATOM   2085  HN  MET S 152     -12.406   2.375 -16.256  0.00  0.00      SA    
ATOM   2086  CA  MET S 152     -11.060   1.579 -17.268  0.00  0.00      SA    
ATOM   2087  HA  MET S 152     -10.684   1.727 -18.269  0.00  0.00      SA    
ATOM   2088  CB  MET S 152     -10.239   2.471 -16.316  0.00  0.00      SA    
ATOM   2089  HB1 MET S 152     -10.566   2.214 -15.286  0.00  0.00      SA    
ATOM   2090  HB2 MET S 152      -9.211   2.053 -16.256  0.00  0.00      SA    
ATOM   2091  CG  MET S 152     -10.164   4.000 -16.543  0.00  0.00      SA    
ATOM   2092  HG1 MET S 152     -11.183   4.302 -16.220  0.00  0.00      SA    
ATOM   2093  HG2 MET S 152      -9.460   4.495 -15.841  0.00  0.00      SA    
ATOM   2094  SD  MET S 152      -9.820   4.530 -18.262  0.00  0.00      SA    
ATOM   2095  CE  MET S 152     -10.356   6.270 -17.841  0.00  0.00      SA    
ATOM   2096  HE1 MET S 152     -10.386   6.907 -18.751  0.00  0.00      SA    
ATOM   2097  HE2 MET S 152     -11.389   6.393 -17.450  0.00  0.00      SA    
ATOM   2098  HE3 MET S 152      -9.666   6.883 -17.223  0.00  0.00      SA    
ATOM   2099  C   MET S 152     -10.983   0.106 -16.939  0.00  0.00      SA    
ATOM   2100  O   MET S 152      -9.942  -0.473 -17.144  0.00  0.00      SA    
ATOM   2101  N   ALA S 153     -12.051  -0.551 -16.418  0.00  0.00      SA    
ATOM   2102  HN  ALA S 153     -12.940  -0.100 -16.432  0.00  0.00      SA    
ATOM   2103  CA  ALA S 153     -11.962  -1.942 -16.050  0.00  0.00      SA    
ATOM   2104  HA  ALA S 153     -10.954  -2.327 -16.109  0.00  0.00      SA    
ATOM   2105  CB  ALA S 153     -12.575  -2.054 -14.620  0.00  0.00      SA    
ATOM   2106  HB1 ALA S 153     -13.338  -1.269 -14.429  0.00  0.00      SA    
ATOM   2107  HB2 ALA S 153     -12.860  -3.093 -14.350  0.00  0.00      SA    
ATOM   2108  HB3 ALA S 153     -11.854  -1.695 -13.855  0.00  0.00      SA    
ATOM   2109  C   ALA S 153     -12.857  -2.791 -16.914  0.00  0.00      SA    
ATOM   2110  O   ALA S 153     -12.359  -3.658 -17.709  0.00  0.00      SA    
ATOM   2111  N   ASN S 154     -14.131  -2.534 -16.831  0.00  0.00      SA    
ATOM   2112  HN  ASN S 154     -14.504  -1.862 -16.196  0.00  0.00      SA    
ATOM   2113  CA  ASN S 154     -15.184  -3.227 -17.625  0.00  0.00      SA    
ATOM   2114  HA  ASN S 154     -14.932  -4.275 -17.693  0.00  0.00      SA    
ATOM   2115  CB  ASN S 154     -16.560  -3.017 -16.895  0.00  0.00      SA    
ATOM   2116  HB1 ASN S 154     -16.968  -1.985 -16.952  0.00  0.00      SA    
ATOM   2117  HB2 ASN S 154     -17.177  -3.779 -17.419  0.00  0.00      SA    
ATOM   2118  CG  ASN S 154     -16.623  -3.320 -15.372  0.00  0.00      SA    
ATOM   2119  OD1 ASN S 154     -17.006  -2.512 -14.581  0.00  0.00      SA    
ATOM   2120  ND2 ASN S 154     -16.327  -4.592 -14.922  0.00  0.00      SA    
ATOM   2121 HD21 ASN S 154     -16.344  -4.815 -13.947  0.00  0.00      SA    
ATOM   2122 HD22 ASN S 154     -16.065  -5.268 -15.611  0.00  0.00      SA    
ATOM   2123  C   ASN S 154     -15.438  -2.786 -19.104  0.00  0.00      SA    
ATOM   2124  O   ASN S 154     -15.756  -3.656 -20.002  0.00  0.00      SA    
ATOM   2125  N   SER S 155     -15.079  -1.492 -19.501  0.00  0.00      SA    
ATOM   2126  HN  SER S 155     -14.723  -0.872 -18.806  0.00  0.00      SA    
ATOM   2127  CA  SER S 155     -15.349  -0.967 -20.830  0.00  0.00      SA    
ATOM   2128  HA  SER S 155     -16.102  -1.643 -21.207  0.00  0.00      SA    
ATOM   2129  CB  SER S 155     -15.961   0.495 -20.903  0.00  0.00      SA    
ATOM   2130  HB1 SER S 155     -16.452   0.677 -19.923  0.00  0.00      SA    
ATOM   2131  HB2 SER S 155     -15.103   1.193 -21.003  0.00  0.00      SA    
ATOM   2132  OG  SER S 155     -16.793   0.539 -22.043  0.00  0.00      SA    
ATOM   2133  HG1 SER S 155     -17.478   1.169 -21.806  0.00  0.00      SA    
ATOM   2134  C   SER S 155     -14.042  -1.061 -21.628  0.00  0.00      SA    
ATOM   2135  O   SER S 155     -13.005  -0.787 -21.057  0.00  0.00      SA    
ATOM   2136  N   LEU S 156     -14.189  -1.359 -22.916  0.00  0.00      SA    
ATOM   2137  HN  LEU S 156     -15.042  -1.776 -23.220  0.00  0.00      SA    
ATOM   2138  CA  LEU S 156     -12.986  -1.458 -23.681  0.00  0.00      SA    
ATOM   2139  HA  LEU S 156     -12.121  -1.218 -23.081  0.00  0.00      SA    
ATOM   2140  CB  LEU S 156     -12.840  -2.755 -24.459  0.00  0.00      SA    
ATOM   2141  HB1 LEU S 156     -13.612  -2.854 -25.252  0.00  0.00      SA    
ATOM   2142  HB2 LEU S 156     -11.960  -2.847 -25.130  0.00  0.00      SA    
ATOM   2143  CG  LEU S 156     -12.789  -4.065 -23.633  0.00  0.00      SA    
ATOM   2144  HG  LEU S 156     -13.565  -4.124 -22.841  0.00  0.00      SA    
ATOM   2145  CD1 LEU S 156     -12.968  -5.251 -24.613  0.00  0.00      SA    
ATOM   2146 HD11 LEU S 156     -13.246  -6.197 -24.102  0.00  0.00      SA    
ATOM   2147 HD12 LEU S 156     -13.736  -5.139 -25.408  0.00  0.00      SA    
ATOM   2148 HD13 LEU S 156     -11.966  -5.341 -25.085  0.00  0.00      SA    
ATOM   2149  CD2 LEU S 156     -11.405  -4.321 -22.956  0.00  0.00      SA    
ATOM   2150 HD21 LEU S 156     -11.075  -3.349 -22.533  0.00  0.00      SA    
ATOM   2151 HD22 LEU S 156     -11.436  -4.994 -22.073  0.00  0.00      SA    
ATOM   2152 HD23 LEU S 156     -10.669  -4.787 -23.646  0.00  0.00      SA    
ATOM   2153  C   LEU S 156     -13.003  -0.257 -24.629  0.00  0.00      SA    
ATOM   2154  O   LEU S 156     -12.000   0.067 -25.240  0.00  0.00      SA    
ATOM   2155  N   ASP S 157     -14.091   0.607 -24.505  0.00  0.00      SA    
ATOM   2156  HN  ASP S 157     -14.902   0.296 -24.017  0.00  0.00      SA    
ATOM   2157  CA  ASP S 157     -14.301   1.800 -25.310  0.00  0.00      SA    
ATOM   2158  HA  ASP S 157     -14.199   1.515 -26.347  0.00  0.00      SA    
ATOM   2159  CB  ASP S 157     -15.737   2.261 -25.138  0.00  0.00      SA    
ATOM   2160  HB1 ASP S 157     -16.479   1.434 -25.149  0.00  0.00      SA    
ATOM   2161  HB2 ASP S 157     -16.009   2.751 -24.178  0.00  0.00      SA    
ATOM   2162  CG  ASP S 157     -16.173   3.257 -26.190  0.00  0.00      SA    
ATOM   2163  OD1 ASP S 157     -15.334   3.860 -26.933  0.00  0.00      SA    
ATOM   2164  OD2 ASP S 157     -17.364   3.569 -26.160  0.00  0.00      SA    
ATOM   2165  C   ASP S 157     -13.249   2.893 -25.170  0.00  0.00      SA    
ATOM   2166  O   ASP S 157     -13.055   3.524 -24.148  0.00  0.00      SA    
ATOM   2167  N   TYR S 158     -12.448   3.193 -26.191  0.00  0.00      SA    
ATOM   2168  HN  TYR S 158     -12.380   2.612 -26.998  0.00  0.00      SA    
ATOM   2169  CA  TYR S 158     -11.515   4.327 -26.330  0.00  0.00      SA    
ATOM   2170  HA  TYR S 158     -10.779   4.334 -25.540  0.00  0.00      SA    
ATOM   2171  CB  TYR S 158     -10.899   4.185 -27.826  0.00  0.00      SA    
ATOM   2172  HB1 TYR S 158     -10.076   3.445 -27.732  0.00  0.00      SA    
ATOM   2173  HB2 TYR S 158     -11.794   3.949 -28.440  0.00  0.00      SA    
ATOM   2174  CG  TYR S 158     -10.375   5.475 -28.338  0.00  0.00      SA    
ATOM   2175  CD1 TYR S 158      -9.028   5.761 -28.112  0.00  0.00      SA    
ATOM   2176  HD1 TYR S 158      -8.288   5.152 -27.614  0.00  0.00      SA    
ATOM   2177  CE1 TYR S 158      -8.454   6.987 -28.577  0.00  0.00      SA    
ATOM   2178  HE1 TYR S 158      -7.409   7.236 -28.461  0.00  0.00      SA    
ATOM   2179  CZ  TYR S 158      -9.237   7.875 -29.381  0.00  0.00      SA    
ATOM   2180  OH  TYR S 158      -8.742   9.060 -30.008  0.00  0.00      SA    
ATOM   2181  HH  TYR S 158      -9.469   9.436 -30.509  0.00  0.00      SA    
ATOM   2182  CD2 TYR S 158     -11.109   6.344 -29.134  0.00  0.00      SA    
ATOM   2183  HD2 TYR S 158     -12.143   6.100 -29.327  0.00  0.00      SA    
ATOM   2184  CE2 TYR S 158     -10.566   7.518 -29.739  0.00  0.00      SA    
ATOM   2185  HE2 TYR S 158     -11.217   7.995 -30.457  0.00  0.00      SA    
ATOM   2186  C   TYR S 158     -12.129   5.743 -26.045  0.00  0.00      SA    
ATOM   2187  O   TYR S 158     -11.613   6.529 -25.197  0.00  0.00      SA    
ATOM   2188  N   ASN S 159     -13.292   6.113 -26.680  0.00  0.00      SA    
ATOM   2189  HN  ASN S 159     -13.828   5.446 -27.191  0.00  0.00      SA    
ATOM   2190  CA  ASN S 159     -14.025   7.385 -26.528  0.00  0.00      SA    
ATOM   2191  HA  ASN S 159     -13.389   8.225 -26.766  0.00  0.00      SA    
ATOM   2192  CB  ASN S 159     -15.235   7.471 -27.580  0.00  0.00      SA    
ATOM   2193  HB1 ASN S 159     -15.940   6.613 -27.626  0.00  0.00      SA    
ATOM   2194  HB2 ASN S 159     -15.813   8.412 -27.461  0.00  0.00      SA    
ATOM   2195  CG  ASN S 159     -14.646   7.376 -28.964  0.00  0.00      SA    
ATOM   2196  OD1 ASN S 159     -14.682   6.266 -29.529  0.00  0.00      SA    
ATOM   2197  ND2 ASN S 159     -14.142   8.448 -29.565  0.00  0.00      SA    
ATOM   2198 HD21 ASN S 159     -13.698   8.459 -30.461  0.00  0.00      SA    
ATOM   2199 HD22 ASN S 159     -14.153   9.327 -29.087  0.00  0.00      SA    
ATOM   2200  C   ASN S 159     -14.409   7.655 -25.060  0.00  0.00      SA    
ATOM   2201  O   ASN S 159     -14.003   8.692 -24.528  0.00  0.00      SA    
ATOM   2202  N   GLU S 160     -15.031   6.672 -24.436  0.00  0.00      SA    
ATOM   2203  HN  GLU S 160     -15.357   5.898 -24.972  0.00  0.00      SA    
ATOM   2204  CA  GLU S 160     -15.406   6.864 -23.045  0.00  0.00      SA    
ATOM   2205  HA  GLU S 160     -15.868   7.833 -22.924  0.00  0.00      SA    
ATOM   2206  CB  GLU S 160     -16.532   5.976 -22.448  0.00  0.00      SA    
ATOM   2207  HB1 GLU S 160     -16.193   4.928 -22.593  0.00  0.00      SA    
ATOM   2208  HB2 GLU S 160     -16.619   6.116 -21.349  0.00  0.00      SA    
ATOM   2209  CG  GLU S 160     -17.928   6.449 -22.758  0.00  0.00      SA    
ATOM   2210  HG1 GLU S 160     -18.084   7.495 -22.420  0.00  0.00      SA    
ATOM   2211  HG2 GLU S 160     -18.034   6.549 -23.860  0.00  0.00      SA    
ATOM   2212  CD  GLU S 160     -18.938   5.466 -22.251  0.00  0.00      SA    
ATOM   2213  OE1 GLU S 160     -19.549   5.860 -21.207  0.00  0.00      SA    
ATOM   2214  OE2 GLU S 160     -18.966   4.296 -22.708  0.00  0.00      SA    
ATOM   2215  C   GLU S 160     -14.184   7.006 -22.151  0.00  0.00      SA    
ATOM   2216  O   GLU S 160     -14.143   7.817 -21.213  0.00  0.00      SA    
ATOM   2217  N   ARG S 161     -13.154   6.106 -22.405  0.00  0.00      SA    
ATOM   2218  HN  ARG S 161     -13.189   5.492 -23.191  0.00  0.00      SA    
ATOM   2219  CA  ARG S 161     -11.895   6.178 -21.667  0.00  0.00      SA    
ATOM   2220  HA  ARG S 161     -12.118   5.944 -20.637  0.00  0.00      SA    
ATOM   2221  CB  ARG S 161     -10.979   5.025 -22.200  0.00  0.00      SA    
ATOM   2222  HB1 ARG S 161     -11.101   5.063 -23.303  0.00  0.00      SA    
ATOM   2223  HB2 ARG S 161      -9.881   5.195 -22.161  0.00  0.00      SA    
ATOM   2224  CG  ARG S 161     -11.302   3.617 -21.704  0.00  0.00      SA    
ATOM   2225  HG1 ARG S 161     -10.935   3.722 -20.660  0.00  0.00      SA    
ATOM   2226  HG2 ARG S 161     -12.376   3.340 -21.656  0.00  0.00      SA    
ATOM   2227  CD  ARG S 161     -10.676   2.367 -22.364  0.00  0.00      SA    
ATOM   2228  HD1 ARG S 161     -11.376   2.105 -23.186  0.00  0.00      SA    
ATOM   2229  HD2 ARG S 161      -9.655   2.658 -22.692  0.00  0.00      SA    
ATOM   2230  NE  ARG S 161     -10.661   1.287 -21.292  0.00  0.00      SA    
ATOM   2231  HE  ARG S 161     -11.503   1.048 -20.809  0.00  0.00      SA    
ATOM   2232  CZ  ARG S 161      -9.771   0.322 -21.246  0.00  0.00      SA    
ATOM   2233  NH1 ARG S 161      -8.530   0.504 -21.528  0.00  0.00      SA    
ATOM   2234 HH11 ARG S 161      -7.944  -0.269 -21.280  0.00  0.00      SA    
ATOM   2235 HH12 ARG S 161      -8.144   1.426 -21.511  0.00  0.00      SA    
ATOM   2236  NH2 ARG S 161     -10.141  -0.786 -20.771  0.00  0.00      SA    
ATOM   2237 HH21 ARG S 161      -9.498  -1.424 -20.348  0.00  0.00      SA    
ATOM   2238 HH22 ARG S 161     -11.080  -0.912 -20.451  0.00  0.00      SA    
ATOM   2239  C   ARG S 161     -11.142   7.464 -21.816  0.00  0.00      SA    
ATOM   2240  O   ARG S 161     -10.692   8.009 -20.789  0.00  0.00      SA    
ATOM   2241  N   LEU S 162     -10.977   8.080 -22.968  0.00  0.00      SA    
ATOM   2242  HN  LEU S 162     -11.285   7.564 -23.763  0.00  0.00      SA    
ATOM   2243  CA  LEU S 162     -10.363   9.323 -23.309  0.00  0.00      SA    
ATOM   2244  HA  LEU S 162      -9.355   9.313 -22.920  0.00  0.00      SA    
ATOM   2245  CB  LEU S 162     -10.485   9.543 -24.839  0.00  0.00      SA    
ATOM   2246  HB1 LEU S 162      -9.978   8.660 -25.284  0.00  0.00      SA    
ATOM   2247  HB2 LEU S 162     -11.529   9.446 -25.209  0.00  0.00      SA    
ATOM   2248  CG  LEU S 162      -9.844  10.825 -25.428  0.00  0.00      SA    
ATOM   2249  HG  LEU S 162     -10.351  11.661 -24.900  0.00  0.00      SA    
ATOM   2250  CD1 LEU S 162      -8.367  10.908 -25.152  0.00  0.00      SA    
ATOM   2251 HD11 LEU S 162      -8.151  10.856 -24.064  0.00  0.00      SA    
ATOM   2252 HD12 LEU S 162      -7.803  10.094 -25.655  0.00  0.00      SA    
ATOM   2253 HD13 LEU S 162      -7.951  11.900 -25.432  0.00  0.00      SA    
ATOM   2254  CD2 LEU S 162     -10.240  10.920 -26.930  0.00  0.00      SA    
ATOM   2255 HD21 LEU S 162     -11.290  10.594 -27.093  0.00  0.00      SA    
ATOM   2256 HD22 LEU S 162      -9.997  11.942 -27.290  0.00  0.00      SA    
ATOM   2257 HD23 LEU S 162      -9.482  10.330 -27.489  0.00  0.00      SA    
ATOM   2258  C   LEU S 162     -11.109  10.465 -22.612  0.00  0.00      SA    
ATOM   2259  O   LEU S 162     -10.616  11.450 -22.094  0.00  0.00      SA    
ATOM   2260  N   TRP S 163     -12.502  10.385 -22.701  0.00  0.00      SA    
ATOM   2261  HN  TRP S 163     -12.834   9.569 -23.167  0.00  0.00      SA    
ATOM   2262  CA  TRP S 163     -13.412  11.410 -22.277  0.00  0.00      SA    
ATOM   2263  HA  TRP S 163     -13.190  12.309 -22.833  0.00  0.00      SA    
ATOM   2264  CB  TRP S 163     -14.875  11.054 -22.638  0.00  0.00      SA    
ATOM   2265  HB1 TRP S 163     -14.945  11.037 -23.746  0.00  0.00      SA    
ATOM   2266  HB2 TRP S 163     -15.027   9.960 -22.518  0.00  0.00      SA    
ATOM   2267  CG  TRP S 163     -15.883  11.899 -22.039  0.00  0.00      SA    
ATOM   2268  CD1 TRP S 163     -16.135  13.245 -22.334  0.00  0.00      SA    
ATOM   2269  HD1 TRP S 163     -15.628  13.859 -23.063  0.00  0.00      SA    
ATOM   2270  NE1 TRP S 163     -17.073  13.783 -21.472  0.00  0.00      SA    
ATOM   2271  HE1 TRP S 163     -17.151  14.720 -21.209  0.00  0.00      SA    
ATOM   2272  CE2 TRP S 163     -17.596  12.724 -20.664  0.00  0.00      SA    
ATOM   2273  CD2 TRP S 163     -16.845  11.546 -20.979  0.00  0.00      SA    
ATOM   2274  CE3 TRP S 163     -17.062  10.268 -20.305  0.00  0.00      SA    
ATOM   2275  HE3 TRP S 163     -16.551   9.380 -20.646  0.00  0.00      SA    
ATOM   2276  CZ3 TRP S 163     -18.008  10.235 -19.301  0.00  0.00      SA    
ATOM   2277  HZ3 TRP S 163     -18.365   9.337 -18.818  0.00  0.00      SA    
ATOM   2278  CZ2 TRP S 163     -18.530  12.673 -19.684  0.00  0.00      SA    
ATOM   2279  HZ2 TRP S 163     -18.969  13.584 -19.306  0.00  0.00      SA    
ATOM   2280  CH2 TRP S 163     -18.702  11.419 -18.956  0.00  0.00      SA    
ATOM   2281  HH2 TRP S 163     -19.396  11.499 -18.132  0.00  0.00      SA    
ATOM   2282  C   TRP S 163     -13.207  11.728 -20.770  0.00  0.00      SA    
ATOM   2283  O   TRP S 163     -12.849  12.830 -20.311  0.00  0.00      SA    
ATOM   2284  N   ALA S 164     -13.401  10.689 -19.967  0.00  0.00      SA    
ATOM   2285  HN  ALA S 164     -13.631   9.798 -20.351  0.00  0.00      SA    
ATOM   2286  CA  ALA S 164     -13.232  10.641 -18.541  0.00  0.00      SA    
ATOM   2287  HA  ALA S 164     -13.945  11.346 -18.141  0.00  0.00      SA    
ATOM   2288  CB  ALA S 164     -13.667   9.201 -18.335  0.00  0.00      SA    
ATOM   2289  HB1 ALA S 164     -13.123   8.542 -19.045  0.00  0.00      SA    
ATOM   2290  HB2 ALA S 164     -13.465   8.872 -17.294  0.00  0.00      SA    
ATOM   2291  HB3 ALA S 164     -14.733   8.956 -18.531  0.00  0.00      SA    
ATOM   2292  C   ALA S 164     -11.901  11.012 -18.097  0.00  0.00      SA    
ATOM   2293  O   ALA S 164     -11.849  11.864 -17.197  0.00  0.00      SA    
ATOM   2294  N   TRP S 165     -10.884  10.504 -18.735  0.00  0.00      SA    
ATOM   2295  HN  TRP S 165     -11.142   9.871 -19.462  0.00  0.00      SA    
ATOM   2296  CA  TRP S 165      -9.475  10.787 -18.549  0.00  0.00      SA    
ATOM   2297  HA  TRP S 165      -9.432  10.686 -17.474  0.00  0.00      SA    
ATOM   2298  CB  TRP S 165      -8.690   9.840 -19.366  0.00  0.00      SA    
ATOM   2299  HB1 TRP S 165      -9.147   8.846 -19.172  0.00  0.00      SA    
ATOM   2300  HB2 TRP S 165      -8.776  10.078 -20.447  0.00  0.00      SA    
ATOM   2301  CG  TRP S 165      -7.195   9.675 -19.109  0.00  0.00      SA    
ATOM   2302  CD1 TRP S 165      -6.661   8.757 -18.362  0.00  0.00      SA    
ATOM   2303  HD1 TRP S 165      -7.214   7.945 -17.912  0.00  0.00      SA    
ATOM   2304  NE1 TRP S 165      -5.308   9.080 -18.040  0.00  0.00      SA    
ATOM   2305  HE1 TRP S 165      -4.686   8.567 -17.491  0.00  0.00      SA    
ATOM   2306  CE2 TRP S 165      -4.972  10.202 -18.692  0.00  0.00      SA    
ATOM   2307  CD2 TRP S 165      -6.147  10.717 -19.295  0.00  0.00      SA    
ATOM   2308  CE3 TRP S 165      -6.111  11.887 -20.012  0.00  0.00      SA    
ATOM   2309  HE3 TRP S 165      -6.979  12.184 -20.582  0.00  0.00      SA    
ATOM   2310  CZ3 TRP S 165      -4.861  12.498 -20.143  0.00  0.00      SA    
ATOM   2311  HZ3 TRP S 165      -4.800  13.353 -20.800  0.00  0.00      SA    
ATOM   2312  CZ2 TRP S 165      -3.739  10.897 -18.775  0.00  0.00      SA    
ATOM   2313  HZ2 TRP S 165      -2.886  10.529 -18.225  0.00  0.00      SA    
ATOM   2314  CH2 TRP S 165      -3.635  11.989 -19.560  0.00  0.00      SA    
ATOM   2315  HH2 TRP S 165      -2.711  12.487 -19.815  0.00  0.00      SA    
ATOM   2316  C   TRP S 165      -9.147  12.267 -18.858  0.00  0.00      SA    
ATOM   2317  O   TRP S 165      -8.331  12.906 -18.166  0.00  0.00      SA    
ATOM   2318  N   GLU S 166      -9.733  12.903 -19.882  0.00  0.00      SA    
ATOM   2319  HN  GLU S 166     -10.315  12.560 -20.615  0.00  0.00      SA    
ATOM   2320  CA  GLU S 166      -9.526  14.318 -20.046  0.00  0.00      SA    
ATOM   2321  HA  GLU S 166      -8.487  14.600 -19.957  0.00  0.00      SA    
ATOM   2322  CB  GLU S 166     -10.102  14.791 -21.447  0.00  0.00      SA    
ATOM   2323  HB1 GLU S 166     -11.113  14.370 -21.631  0.00  0.00      SA    
ATOM   2324  HB2 GLU S 166     -10.192  15.898 -21.395  0.00  0.00      SA    
ATOM   2325  CG  GLU S 166      -9.131  14.450 -22.556  0.00  0.00      SA    
ATOM   2326  HG1 GLU S 166      -8.084  14.671 -22.259  0.00  0.00      SA    
ATOM   2327  HG2 GLU S 166      -9.169  13.367 -22.804  0.00  0.00      SA    
ATOM   2328  CD  GLU S 166      -9.528  15.229 -23.795  0.00  0.00      SA    
ATOM   2329  OE1 GLU S 166     -10.538  14.864 -24.427  0.00  0.00      SA    
ATOM   2330  OE2 GLU S 166      -8.960  16.293 -24.017  0.00  0.00      SA    
ATOM   2331  C   GLU S 166     -10.260  15.068 -18.991  0.00  0.00      SA    
ATOM   2332  O   GLU S 166      -9.865  16.154 -18.490  0.00  0.00      SA    
ATOM   2333  N   SER S 167     -11.489  14.621 -18.715  0.00  0.00      SA    
ATOM   2334  HN  SER S 167     -11.777  13.876 -19.312  0.00  0.00      SA    
ATOM   2335  CA  SER S 167     -12.404  15.180 -17.769  0.00  0.00      SA    
ATOM   2336  HA  SER S 167     -12.553  16.172 -18.168  0.00  0.00      SA    
ATOM   2337  CB  SER S 167     -13.902  14.482 -17.744  0.00  0.00      SA    
ATOM   2338  HB1 SER S 167     -13.857  13.389 -17.549  0.00  0.00      SA    
ATOM   2339  HB2 SER S 167     -14.610  14.845 -16.968  0.00  0.00      SA    
ATOM   2340  OG  SER S 167     -14.476  14.567 -19.064  0.00  0.00      SA    
ATOM   2341  HG1 SER S 167     -14.046  13.883 -19.582  0.00  0.00      SA    
ATOM   2342  C   SER S 167     -11.918  15.359 -16.354  0.00  0.00      SA    
ATOM   2343  O   SER S 167     -12.181  16.460 -15.857  0.00  0.00      SA    
ATOM   2344  N   TRP S 168     -11.235  14.388 -15.754  0.00  0.00      SA    
ATOM   2345  HN  TRP S 168     -10.960  13.562 -16.240  0.00  0.00      SA    
ATOM   2346  CA  TRP S 168     -10.912  14.420 -14.355  0.00  0.00      SA    
ATOM   2347  HA  TRP S 168     -11.791  14.895 -13.946  0.00  0.00      SA    
ATOM   2348  CB  TRP S 168     -10.554  13.049 -13.717  0.00  0.00      SA    
ATOM   2349  HB1 TRP S 168     -11.319  12.396 -14.189  0.00  0.00      SA    
ATOM   2350  HB2 TRP S 168      -9.624  12.714 -14.224  0.00  0.00      SA    
ATOM   2351  CG  TRP S 168     -10.409  13.066 -12.220  0.00  0.00      SA    
ATOM   2352  CD1 TRP S 168      -9.291  13.151 -11.418  0.00  0.00      SA    
ATOM   2353  HD1 TRP S 168      -8.323  13.001 -11.873  0.00  0.00      SA    
ATOM   2354  NE1 TRP S 168      -9.660  13.132 -10.065  0.00  0.00      SA    
ATOM   2355  HE1 TRP S 168      -9.192  12.945  -9.230  0.00  0.00      SA    
ATOM   2356  CE2 TRP S 168     -10.991  12.982  -9.988  0.00  0.00      SA    
ATOM   2357  CD2 TRP S 168     -11.473  12.998 -11.318  0.00  0.00      SA    
ATOM   2358  CE3 TRP S 168     -12.932  12.882 -11.528  0.00  0.00      SA    
ATOM   2359  HE3 TRP S 168     -13.322  12.831 -12.534  0.00  0.00      SA    
ATOM   2360  CZ3 TRP S 168     -13.757  12.794 -10.334  0.00  0.00      SA    
ATOM   2361  HZ3 TRP S 168     -14.821  12.621 -10.401  0.00  0.00      SA    
ATOM   2362  CZ2 TRP S 168     -11.776  12.768  -8.874  0.00  0.00      SA    
ATOM   2363  HZ2 TRP S 168     -11.291  12.688  -7.912  0.00  0.00      SA    
ATOM   2364  CH2 TRP S 168     -13.159  12.677  -9.035  0.00  0.00      SA    
ATOM   2365  HH2 TRP S 168     -13.784  12.584  -8.159  0.00  0.00      SA    
ATOM   2366  C   TRP S 168      -9.804  15.527 -14.175  0.00  0.00      SA    
ATOM   2367  O   TRP S 168      -9.613  16.188 -13.157  0.00  0.00      SA    
ATOM   2368  N   ARG S 169      -9.103  15.799 -15.287  0.00  0.00      SA    
ATOM   2369  HN  ARG S 169      -9.183  15.131 -16.023  0.00  0.00      SA    
ATOM   2370  CA  ARG S 169      -7.939  16.694 -15.328  0.00  0.00      SA    
ATOM   2371  HA  ARG S 169      -7.508  16.698 -14.338  0.00  0.00      SA    
ATOM   2372  CB  ARG S 169      -6.791  16.313 -16.327  0.00  0.00      SA    
ATOM   2373  HB1 ARG S 169      -7.341  15.858 -17.179  0.00  0.00      SA    
ATOM   2374  HB2 ARG S 169      -6.172  17.107 -16.796  0.00  0.00      SA    
ATOM   2375  CG  ARG S 169      -5.847  15.254 -15.634  0.00  0.00      SA    
ATOM   2376  HG1 ARG S 169      -5.150  15.830 -14.988  0.00  0.00      SA    
ATOM   2377  HG2 ARG S 169      -6.442  14.627 -14.937  0.00  0.00      SA    
ATOM   2378  CD  ARG S 169      -4.922  14.598 -16.627  0.00  0.00      SA    
ATOM   2379  HD1 ARG S 169      -5.316  14.414 -17.650  0.00  0.00      SA    
ATOM   2380  HD2 ARG S 169      -4.121  15.356 -16.759  0.00  0.00      SA    
ATOM   2381  NE  ARG S 169      -4.396  13.420 -15.926  0.00  0.00      SA    
ATOM   2382  HE  ARG S 169      -3.471  13.400 -15.545  0.00  0.00      SA    
ATOM   2383  CZ  ARG S 169      -5.053  12.238 -15.786  0.00  0.00      SA    
ATOM   2384  NH1 ARG S 169      -4.523  11.259 -15.151  0.00  0.00      SA    
ATOM   2385 HH11 ARG S 169      -5.102  10.453 -15.031  0.00  0.00      SA    
ATOM   2386 HH12 ARG S 169      -3.607  11.324 -14.754  0.00  0.00      SA    
ATOM   2387  NH2 ARG S 169      -6.178  12.091 -16.401  0.00  0.00      SA    
ATOM   2388 HH21 ARG S 169      -6.448  11.131 -16.475  0.00  0.00      SA    
ATOM   2389 HH22 ARG S 169      -6.584  12.689 -17.092  0.00  0.00      SA    
ATOM   2390  C   ARG S 169      -8.272  18.154 -15.604  0.00  0.00      SA    
ATOM   2391  O   ARG S 169      -7.831  19.082 -14.955  0.00  0.00      SA    
ATOM   2392  N   SER S 170      -9.350  18.280 -16.483  0.00  0.00      SA    
ATOM   2393  HN  SER S 170      -9.735  17.445 -16.869  0.00  0.00      SA    
ATOM   2394  CA  SER S 170     -10.156  19.449 -16.843  0.00  0.00      SA    
ATOM   2395  HA  SER S 170      -9.555  20.169 -17.378  0.00  0.00      SA    
ATOM   2396  CB  SER S 170     -11.204  19.030 -17.896  0.00  0.00      SA    
ATOM   2397  HB1 SER S 170     -10.636  18.680 -18.785  0.00  0.00      SA    
ATOM   2398  HB2 SER S 170     -11.829  18.154 -17.621  0.00  0.00      SA    
ATOM   2399  OG  SER S 170     -12.174  19.975 -18.315  0.00  0.00      SA    
ATOM   2400  HG1 SER S 170     -12.728  20.024 -17.533  0.00  0.00      SA    
ATOM   2401  C   SER S 170     -10.840  20.095 -15.648  0.00  0.00      SA    
ATOM   2402  O   SER S 170     -10.785  21.248 -15.227  0.00  0.00      SA    
ATOM   2403  N   GLU S 171     -11.548  19.144 -14.933  0.00  0.00      SA    
ATOM   2404  HN  GLU S 171     -11.629  18.175 -15.154  0.00  0.00      SA    
ATOM   2405  CA  GLU S 171     -12.407  19.593 -13.821  0.00  0.00      SA    
ATOM   2406  HA  GLU S 171     -12.794  20.594 -13.941  0.00  0.00      SA    
ATOM   2407  CB  GLU S 171     -13.764  18.786 -13.871  0.00  0.00      SA    
ATOM   2408  HB1 GLU S 171     -13.459  17.721 -13.789  0.00  0.00      SA    
ATOM   2409  HB2 GLU S 171     -14.412  19.291 -13.122  0.00  0.00      SA    
ATOM   2410  CG  GLU S 171     -14.467  19.006 -15.210  0.00  0.00      SA    
ATOM   2411  HG1 GLU S 171     -13.774  18.570 -15.961  0.00  0.00      SA    
ATOM   2412  HG2 GLU S 171     -15.471  18.536 -15.284  0.00  0.00      SA    
ATOM   2413  CD  GLU S 171     -14.645  20.406 -15.616  0.00  0.00      SA    
ATOM   2414  OE1 GLU S 171     -14.233  20.768 -16.823  0.00  0.00      SA    
ATOM   2415  OE2 GLU S 171     -15.077  21.303 -14.801  0.00  0.00      SA    
ATOM   2416  C   GLU S 171     -11.760  19.495 -12.402  0.00  0.00      SA    
ATOM   2417  O   GLU S 171     -11.374  20.534 -11.950  0.00  0.00      SA    
ATOM   2418  N   VAL S 172     -11.602  18.332 -11.754  0.00  0.00      SA    
ATOM   2419  HN  VAL S 172     -12.013  17.470 -12.041  0.00  0.00      SA    
ATOM   2420  CA  VAL S 172     -11.006  18.118 -10.433  0.00  0.00      SA    
ATOM   2421  HA  VAL S 172     -11.418  18.774  -9.681  0.00  0.00      SA    
ATOM   2422  CB  VAL S 172     -11.279  16.678  -9.889  0.00  0.00      SA    
ATOM   2423  HB  VAL S 172     -10.876  16.037 -10.702  0.00  0.00      SA    
ATOM   2424  CG1 VAL S 172     -10.664  16.386  -8.488  0.00  0.00      SA    
ATOM   2425 HG11 VAL S 172     -10.921  17.024  -7.615  0.00  0.00      SA    
ATOM   2426 HG12 VAL S 172     -11.050  15.381  -8.215  0.00  0.00      SA    
ATOM   2427 HG13 VAL S 172      -9.558  16.465  -8.543  0.00  0.00      SA    
ATOM   2428  CG2 VAL S 172     -12.801  16.434  -9.760  0.00  0.00      SA    
ATOM   2429 HG21 VAL S 172     -13.361  16.572 -10.710  0.00  0.00      SA    
ATOM   2430 HG22 VAL S 172     -12.930  15.410  -9.350  0.00  0.00      SA    
ATOM   2431 HG23 VAL S 172     -13.212  17.192  -9.059  0.00  0.00      SA    
ATOM   2432  C   VAL S 172      -9.588  18.492 -10.380  0.00  0.00      SA    
ATOM   2433  O   VAL S 172      -9.060  19.055  -9.422  0.00  0.00      SA    
ATOM   2434  N   GLY S 173      -8.770  18.214 -11.396  0.00  0.00      SA    
ATOM   2435  HN  GLY S 173      -9.219  17.667 -12.098  0.00  0.00      SA    
ATOM   2436  CA  GLY S 173      -7.382  18.715 -11.490  0.00  0.00      SA    
ATOM   2437  HA1 GLY S 173      -6.843  18.190 -12.264  0.00  0.00      SA    
ATOM   2438  HA2 GLY S 173      -6.970  18.424 -10.536  0.00  0.00      SA    
ATOM   2439  C   GLY S 173      -7.092  20.157 -11.542  0.00  0.00      SA    
ATOM   2440  O   GLY S 173      -6.226  20.658 -10.952  0.00  0.00      SA    
ATOM   2441  N   LYS S 174      -7.838  20.881 -12.334  0.00  0.00      SA    
ATOM   2442  HN  LYS S 174      -8.671  20.480 -12.707  0.00  0.00      SA    
ATOM   2443  CA  LYS S 174      -7.730  22.399 -12.308  0.00  0.00      SA    
ATOM   2444  HA  LYS S 174      -6.701  22.685 -12.467  0.00  0.00      SA    
ATOM   2445  CB  LYS S 174      -8.666  22.981 -13.476  0.00  0.00      SA    
ATOM   2446  HB1 LYS S 174      -8.035  22.944 -14.390  0.00  0.00      SA    
ATOM   2447  HB2 LYS S 174      -9.586  22.367 -13.573  0.00  0.00      SA    
ATOM   2448  CG  LYS S 174      -9.007  24.415 -13.276  0.00  0.00      SA    
ATOM   2449  HG1 LYS S 174      -9.666  24.614 -12.404  0.00  0.00      SA    
ATOM   2450  HG2 LYS S 174      -8.063  24.897 -12.944  0.00  0.00      SA    
ATOM   2451  CD  LYS S 174      -9.546  25.172 -14.520  0.00  0.00      SA    
ATOM   2452  HD1 LYS S 174      -8.632  25.526 -15.043  0.00  0.00      SA    
ATOM   2453  HD2 LYS S 174     -10.188  24.526 -15.155  0.00  0.00      SA    
ATOM   2454  CE  LYS S 174     -10.289  26.538 -14.310  0.00  0.00      SA    
ATOM   2455  HE1 LYS S 174      -9.665  27.235 -13.712  0.00  0.00      SA    
ATOM   2456  HE2 LYS S 174     -10.584  27.050 -15.250  0.00  0.00      SA    
ATOM   2457  NZ  LYS S 174     -11.451  26.274 -13.469  0.00  0.00      SA    
ATOM   2458  HZ1 LYS S 174     -12.123  27.054 -13.608  0.00  0.00      SA    
ATOM   2459  HZ2 LYS S 174     -11.927  25.422 -13.829  0.00  0.00      SA    
ATOM   2460  HZ3 LYS S 174     -11.283  26.152 -12.450  0.00  0.00      SA    
ATOM   2461  C   LYS S 174      -8.140  22.934 -10.869  0.00  0.00      SA    
ATOM   2462  O   LYS S 174      -7.357  23.597 -10.161  0.00  0.00      SA    
ATOM   2463  N   GLN S 175      -9.326  22.494 -10.365  0.00  0.00      SA    
ATOM   2464  HN  GLN S 175     -10.043  22.088 -10.926  0.00  0.00      SA    
ATOM   2465  CA  GLN S 175      -9.873  22.873  -9.099  0.00  0.00      SA    
ATOM   2466  HA  GLN S 175     -10.068  23.933  -9.026  0.00  0.00      SA    
ATOM   2467  CB  GLN S 175     -11.258  22.151  -8.950  0.00  0.00      SA    
ATOM   2468  HB1 GLN S 175     -11.143  21.057  -9.105  0.00  0.00      SA    
ATOM   2469  HB2 GLN S 175     -11.526  22.302  -7.882  0.00  0.00      SA    
ATOM   2470  CG  GLN S 175     -12.349  22.786  -9.822  0.00  0.00      SA    
ATOM   2471  HG1 GLN S 175     -12.333  22.357 -10.846  0.00  0.00      SA    
ATOM   2472  HG2 GLN S 175     -13.374  22.693  -9.404  0.00  0.00      SA    
ATOM   2473  CD  GLN S 175     -12.183  24.298 -10.214  0.00  0.00      SA    
ATOM   2474  OE1 GLN S 175     -12.175  24.457 -11.475  0.00  0.00      SA    
ATOM   2475  NE2 GLN S 175     -12.293  25.350  -9.372  0.00  0.00      SA    
ATOM   2476 HE21 GLN S 175     -11.965  26.228  -9.720  0.00  0.00      SA    
ATOM   2477 HE22 GLN S 175     -12.454  25.169  -8.402  0.00  0.00      SA    
ATOM   2478  C   GLN S 175      -8.952  22.510  -7.932  0.00  0.00      SA    
ATOM   2479  O   GLN S 175      -8.830  23.261  -6.975  0.00  0.00      SA    
ATOM   2480  N   LEU S 176      -8.130  21.425  -7.914  0.00  0.00      SA    
ATOM   2481  HN  LEU S 176      -8.352  20.666  -8.522  0.00  0.00      SA    
ATOM   2482  CA  LEU S 176      -7.106  21.111  -6.916  0.00  0.00      SA    
ATOM   2483  HA  LEU S 176      -7.377  21.588  -5.985  0.00  0.00      SA    
ATOM   2484  CB  LEU S 176      -7.032  19.561  -6.615  0.00  0.00      SA    
ATOM   2485  HB1 LEU S 176      -6.664  19.063  -7.537  0.00  0.00      SA    
ATOM   2486  HB2 LEU S 176      -6.237  19.403  -5.854  0.00  0.00      SA    
ATOM   2487  CG  LEU S 176      -8.364  18.899  -6.252  0.00  0.00      SA    
ATOM   2488  HG  LEU S 176      -9.168  19.174  -6.968  0.00  0.00      SA    
ATOM   2489  CD1 LEU S 176      -8.173  17.358  -6.139  0.00  0.00      SA    
ATOM   2490 HD11 LEU S 176      -7.627  17.048  -7.055  0.00  0.00      SA    
ATOM   2491 HD12 LEU S 176      -7.439  17.201  -5.320  0.00  0.00      SA    
ATOM   2492 HD13 LEU S 176      -9.117  16.782  -6.030  0.00  0.00      SA    
ATOM   2493  CD2 LEU S 176      -8.754  19.249  -4.831  0.00  0.00      SA    
ATOM   2494 HD21 LEU S 176      -8.754  20.325  -4.556  0.00  0.00      SA    
ATOM   2495 HD22 LEU S 176      -9.768  18.820  -4.680  0.00  0.00      SA    
ATOM   2496 HD23 LEU S 176      -8.209  18.686  -4.043  0.00  0.00      SA    
ATOM   2497  C   LEU S 176      -5.669  21.665  -7.163  0.00  0.00      SA    
ATOM   2498  O   LEU S 176      -4.744  21.370  -6.401  0.00  0.00      SA    
ATOM   2499  N   ARG S 177      -5.377  22.289  -8.332  0.00  0.00      SA    
ATOM   2500  HN  ARG S 177      -6.074  22.497  -9.014  0.00  0.00      SA    
ATOM   2501  CA  ARG S 177      -4.020  22.727  -8.611  0.00  0.00      SA    
ATOM   2502  HA  ARG S 177      -3.436  21.827  -8.490  0.00  0.00      SA    
ATOM   2503  CB  ARG S 177      -3.763  23.017 -10.098  0.00  0.00      SA    
ATOM   2504  HB1 ARG S 177      -3.988  22.040 -10.576  0.00  0.00      SA    
ATOM   2505  HB2 ARG S 177      -4.568  23.754 -10.301  0.00  0.00      SA    
ATOM   2506  CG  ARG S 177      -2.355  23.526 -10.506  0.00  0.00      SA    
ATOM   2507  HG1 ARG S 177      -2.416  23.625 -11.611  0.00  0.00      SA    
ATOM   2508  HG2 ARG S 177      -2.259  24.509  -9.998  0.00  0.00      SA    
ATOM   2509  CD  ARG S 177      -1.148  22.604 -10.128  0.00  0.00      SA    
ATOM   2510  HD1 ARG S 177      -1.305  22.266  -9.082  0.00  0.00      SA    
ATOM   2511  HD2 ARG S 177      -1.194  21.773 -10.865  0.00  0.00      SA    
ATOM   2512  NE  ARG S 177       0.137  23.378 -10.268  0.00  0.00      SA    
ATOM   2513  HE  ARG S 177       0.256  24.139  -9.631  0.00  0.00      SA    
ATOM   2514  CZ  ARG S 177       1.171  23.198 -11.022  0.00  0.00      SA    
ATOM   2515  NH1 ARG S 177       2.172  24.021 -10.986  0.00  0.00      SA    
ATOM   2516 HH11 ARG S 177       2.867  23.982 -11.704  0.00  0.00      SA    
ATOM   2517 HH12 ARG S 177       2.075  24.862 -10.454  0.00  0.00      SA    
ATOM   2518  NH2 ARG S 177       1.192  22.289 -12.080  0.00  0.00      SA    
ATOM   2519 HH21 ARG S 177       1.926  22.251 -12.758  0.00  0.00      SA    
ATOM   2520 HH22 ARG S 177       0.314  22.093 -12.516  0.00  0.00      SA    
ATOM   2521  C   ARG S 177      -3.411  23.783  -7.745  0.00  0.00      SA    
ATOM   2522  O   ARG S 177      -2.229  23.581  -7.319  0.00  0.00      SA    
ATOM   2523  N   PRO S 178      -4.060  24.907  -7.348  0.00  0.00      SA    
ATOM   2524  CD  PRO S 178      -5.338  25.416  -7.899  0.00  0.00      SA    
ATOM   2525  HD1 PRO S 178      -6.228  24.989  -7.389  0.00  0.00      SA    
ATOM   2526  HD2 PRO S 178      -5.248  25.238  -8.992  0.00  0.00      SA    
ATOM   2527  CA  PRO S 178      -3.371  25.890  -6.459  0.00  0.00      SA    
ATOM   2528  HA  PRO S 178      -2.384  26.082  -6.852  0.00  0.00      SA    
ATOM   2529  CB  PRO S 178      -4.369  27.105  -6.411  0.00  0.00      SA    
ATOM   2530  HB1 PRO S 178      -3.899  28.110  -6.341  0.00  0.00      SA    
ATOM   2531  HB2 PRO S 178      -5.148  27.023  -5.624  0.00  0.00      SA    
ATOM   2532  CG  PRO S 178      -5.175  26.909  -7.668  0.00  0.00      SA    
ATOM   2533  HG1 PRO S 178      -4.723  27.311  -8.600  0.00  0.00      SA    
ATOM   2534  HG2 PRO S 178      -6.123  27.476  -7.554  0.00  0.00      SA    
ATOM   2535  C   PRO S 178      -3.237  25.393  -5.041  0.00  0.00      SA    
ATOM   2536  O   PRO S 178      -2.375  25.713  -4.269  0.00  0.00      SA    
ATOM   2537  N   LEU S 179      -4.176  24.476  -4.616  0.00  0.00      SA    
ATOM   2538  HN  LEU S 179      -4.887  24.141  -5.230  0.00  0.00      SA    
ATOM   2539  CA  LEU S 179      -4.205  23.903  -3.347  0.00  0.00      SA    
ATOM   2540  HA  LEU S 179      -4.217  24.652  -2.570  0.00  0.00      SA    
ATOM   2541  CB  LEU S 179      -5.480  23.048  -3.310  0.00  0.00      SA    
ATOM   2542  HB1 LEU S 179      -5.381  22.168  -3.980  0.00  0.00      SA    
ATOM   2543  HB2 LEU S 179      -5.518  22.575  -2.306  0.00  0.00      SA    
ATOM   2544  CG  LEU S 179      -6.764  23.916  -3.509  0.00  0.00      SA    
ATOM   2545  HG  LEU S 179      -6.747  24.385  -4.516  0.00  0.00      SA    
ATOM   2546  CD1 LEU S 179      -7.984  22.908  -3.499  0.00  0.00      SA    
ATOM   2547 HD11 LEU S 179      -8.904  23.401  -3.882  0.00  0.00      SA    
ATOM   2548 HD12 LEU S 179      -7.572  22.005  -3.997  0.00  0.00      SA    
ATOM   2549 HD13 LEU S 179      -8.090  22.675  -2.418  0.00  0.00      SA    
ATOM   2550  CD2 LEU S 179      -6.993  25.062  -2.462  0.00  0.00      SA    
ATOM   2551 HD21 LEU S 179      -6.211  25.843  -2.354  0.00  0.00      SA    
ATOM   2552 HD22 LEU S 179      -7.955  25.560  -2.706  0.00  0.00      SA    
ATOM   2553 HD23 LEU S 179      -7.189  24.654  -1.447  0.00  0.00      SA    
ATOM   2554  C   LEU S 179      -2.936  23.118  -2.990  0.00  0.00      SA    
ATOM   2555  O   LEU S 179      -2.299  23.232  -1.978  0.00  0.00      SA    
ATOM   2556  N   TYR S 180      -2.542  22.256  -3.976  0.00  0.00      SA    
ATOM   2557  HN  TYR S 180      -3.060  22.131  -4.818  0.00  0.00      SA    
ATOM   2558  CA  TYR S 180      -1.337  21.468  -3.961  0.00  0.00      SA    
ATOM   2559  HA  TYR S 180      -1.453  20.916  -3.040  0.00  0.00      SA    
ATOM   2560  CB  TYR S 180      -1.398  20.474  -5.159  0.00  0.00      SA    
ATOM   2561  HB1 TYR S 180      -2.196  19.758  -4.867  0.00  0.00      SA    
ATOM   2562  HB2 TYR S 180      -1.570  21.015  -6.114  0.00  0.00      SA    
ATOM   2563  CG  TYR S 180      -0.157  19.649  -5.302  0.00  0.00      SA    
ATOM   2564  CD1 TYR S 180       0.182  18.867  -4.130  0.00  0.00      SA    
ATOM   2565  HD1 TYR S 180      -0.452  19.043  -3.273  0.00  0.00      SA    
ATOM   2566  CE1 TYR S 180       1.306  18.036  -4.277  0.00  0.00      SA    
ATOM   2567  HE1 TYR S 180       1.564  17.394  -3.447  0.00  0.00      SA    
ATOM   2568  CZ  TYR S 180       2.085  18.047  -5.462  0.00  0.00      SA    
ATOM   2569  OH  TYR S 180       3.326  17.374  -5.423  0.00  0.00      SA    
ATOM   2570  HH  TYR S 180       3.650  17.321  -6.325  0.00  0.00      SA    
ATOM   2571  CD2 TYR S 180       0.437  19.471  -6.476  0.00  0.00      SA    
ATOM   2572  HD2 TYR S 180       0.092  20.134  -7.256  0.00  0.00      SA    
ATOM   2573  CE2 TYR S 180       1.672  18.783  -6.613  0.00  0.00      SA    
ATOM   2574  HE2 TYR S 180       2.260  18.676  -7.513  0.00  0.00      SA    
ATOM   2575  C   TYR S 180      -0.053  22.202  -3.899  0.00  0.00      SA    
ATOM   2576  O   TYR S 180       0.860  21.840  -3.103  0.00  0.00      SA    
ATOM   2577  N   GLU S 181       0.019  23.401  -4.536  0.00  0.00      SA    
ATOM   2578  HN  GLU S 181      -0.773  23.587  -5.113  0.00  0.00      SA    
ATOM   2579  CA  GLU S 181       1.141  24.357  -4.379  0.00  0.00      SA    
ATOM   2580  HA  GLU S 181       2.078  23.839  -4.519  0.00  0.00      SA    
ATOM   2581  CB  GLU S 181       1.064  25.564  -5.423  0.00  0.00      SA    
ATOM   2582  HB1 GLU S 181       0.076  25.961  -5.742  0.00  0.00      SA    
ATOM   2583  HB2 GLU S 181       1.628  26.452  -5.067  0.00  0.00      SA    
ATOM   2584  CG  GLU S 181       1.702  25.106  -6.820  0.00  0.00      SA    
ATOM   2585  HG1 GLU S 181       2.766  24.839  -6.649  0.00  0.00      SA    
ATOM   2586  HG2 GLU S 181       1.153  24.218  -7.201  0.00  0.00      SA    
ATOM   2587  CD  GLU S 181       1.665  26.197  -7.906  0.00  0.00      SA    
ATOM   2588  OE1 GLU S 181       1.225  25.794  -8.995  0.00  0.00      SA    
ATOM   2589  OE2 GLU S 181       1.923  27.400  -7.656  0.00  0.00      SA    
ATOM   2590  C   GLU S 181       1.230  25.015  -2.952  0.00  0.00      SA    
ATOM   2591  O   GLU S 181       2.325  25.170  -2.407  0.00  0.00      SA    
ATOM   2592  N   GLU S 182       0.114  25.506  -2.318  0.00  0.00      SA    
ATOM   2593  HN  GLU S 182      -0.813  25.471  -2.685  0.00  0.00      SA    
ATOM   2594  CA  GLU S 182       0.079  25.953  -0.881  0.00  0.00      SA    
ATOM   2595  HA  GLU S 182       0.715  26.802  -0.681  0.00  0.00      SA    
ATOM   2596  CB  GLU S 182      -1.470  26.415  -0.572  0.00  0.00      SA    
ATOM   2597  HB1 GLU S 182      -2.197  25.591  -0.735  0.00  0.00      SA    
ATOM   2598  HB2 GLU S 182      -1.510  26.557   0.530  0.00  0.00      SA    
ATOM   2599  CG  GLU S 182      -1.792  27.677  -1.311  0.00  0.00      SA    
ATOM   2600  HG1 GLU S 182      -0.879  28.294  -1.456  0.00  0.00      SA    
ATOM   2601  HG2 GLU S 182      -2.131  27.448  -2.345  0.00  0.00      SA    
ATOM   2602  CD  GLU S 182      -2.812  28.454  -0.622  0.00  0.00      SA    
ATOM   2603  OE1 GLU S 182      -2.528  29.108   0.459  0.00  0.00      SA    
ATOM   2604  OE2 GLU S 182      -3.973  28.488  -1.138  0.00  0.00      SA    
ATOM   2605  C   GLU S 182       0.382  24.826   0.122  0.00  0.00      SA    
ATOM   2606  O   GLU S 182       1.114  25.042   1.039  0.00  0.00      SA    
ATOM   2607  N   TYR S 183      -0.175  23.612  -0.145  0.00  0.00      SA    
ATOM   2608  HN  TYR S 183      -0.917  23.680  -0.807  0.00  0.00      SA    
ATOM   2609  CA  TYR S 183       0.235  22.371   0.603  0.00  0.00      SA    
ATOM   2610  HA  TYR S 183      -0.126  22.590   1.597  0.00  0.00      SA    
ATOM   2611  CB  TYR S 183      -0.567  21.232   0.113  0.00  0.00      SA    
ATOM   2612  HB1 TYR S 183      -1.567  21.321   0.590  0.00  0.00      SA    
ATOM   2613  HB2 TYR S 183      -0.591  21.205  -0.997  0.00  0.00      SA    
ATOM   2614  CG  TYR S 183      -0.088  19.767   0.483  0.00  0.00      SA    
ATOM   2615  CD1 TYR S 183       0.772  18.974  -0.370  0.00  0.00      SA    
ATOM   2616  HD1 TYR S 183       1.198  19.434  -1.250  0.00  0.00      SA    
ATOM   2617  CE1 TYR S 183       1.037  17.614  -0.048  0.00  0.00      SA    
ATOM   2618  HE1 TYR S 183       1.705  17.177  -0.775  0.00  0.00      SA    
ATOM   2619  CZ  TYR S 183       0.403  16.934   0.981  0.00  0.00      SA    
ATOM   2620  OH  TYR S 183       0.699  15.624   1.288  0.00  0.00      SA    
ATOM   2621  HH  TYR S 183       0.486  15.642   2.223  0.00  0.00      SA    
ATOM   2622  CD2 TYR S 183      -0.714  19.061   1.579  0.00  0.00      SA    
ATOM   2623  HD2 TYR S 183      -1.443  19.578   2.186  0.00  0.00      SA    
ATOM   2624  CE2 TYR S 183      -0.437  17.688   1.786  0.00  0.00      SA    
ATOM   2625  HE2 TYR S 183      -1.045  17.167   2.511  0.00  0.00      SA    
ATOM   2626  C   TYR S 183       1.735  22.028   0.577  0.00  0.00      SA    
ATOM   2627  O   TYR S 183       2.292  21.716   1.599  0.00  0.00      SA    
ATOM   2628  N   VAL S 184       2.380  22.139  -0.542  0.00  0.00      SA    
ATOM   2629  HN  VAL S 184       1.955  22.201  -1.441  0.00  0.00      SA    
ATOM   2630  CA  VAL S 184       3.757  21.909  -0.620  0.00  0.00      SA    
ATOM   2631  HA  VAL S 184       3.970  20.884  -0.356  0.00  0.00      SA    
ATOM   2632  CB  VAL S 184       4.301  21.992  -2.032  0.00  0.00      SA    
ATOM   2633  HB  VAL S 184       3.869  22.892  -2.520  0.00  0.00      SA    
ATOM   2634  CG1 VAL S 184       5.905  22.250  -2.082  0.00  0.00      SA    
ATOM   2635 HG11 VAL S 184       6.190  23.288  -1.808  0.00  0.00      SA    
ATOM   2636 HG12 VAL S 184       6.268  21.587  -1.267  0.00  0.00      SA    
ATOM   2637 HG13 VAL S 184       6.281  22.087  -3.115  0.00  0.00      SA    
ATOM   2638  CG2 VAL S 184       4.019  20.704  -2.867  0.00  0.00      SA    
ATOM   2639 HG21 VAL S 184       4.236  20.908  -3.937  0.00  0.00      SA    
ATOM   2640 HG22 VAL S 184       4.492  19.793  -2.443  0.00  0.00      SA    
ATOM   2641 HG23 VAL S 184       2.930  20.484  -2.876  0.00  0.00      SA    
ATOM   2642  C   VAL S 184       4.623  22.799   0.294  0.00  0.00      SA    
ATOM   2643  O   VAL S 184       5.368  22.309   1.166  0.00  0.00      SA    
ATOM   2644  N   VAL S 185       4.390  24.133   0.200  0.00  0.00      SA    
ATOM   2645  HN  VAL S 185       3.822  24.567  -0.494  0.00  0.00      SA    
ATOM   2646  CA  VAL S 185       5.013  25.223   0.992  0.00  0.00      SA    
ATOM   2647  HA  VAL S 185       6.081  25.188   0.840  0.00  0.00      SA    
ATOM   2648  CB  VAL S 185       4.572  26.679   0.499  0.00  0.00      SA    
ATOM   2649  HB  VAL S 185       3.461  26.676   0.490  0.00  0.00      SA    
ATOM   2650  CG1 VAL S 185       5.114  27.713   1.385  0.00  0.00      SA    
ATOM   2651 HG11 VAL S 185       4.750  27.610   2.430  0.00  0.00      SA    
ATOM   2652 HG12 VAL S 185       6.207  27.518   1.365  0.00  0.00      SA    
ATOM   2653 HG13 VAL S 185       5.039  28.715   0.912  0.00  0.00      SA    
ATOM   2654  CG2 VAL S 185       4.983  26.813  -0.944  0.00  0.00      SA    
ATOM   2655 HG21 VAL S 185       4.810  25.935  -1.603  0.00  0.00      SA    
ATOM   2656 HG22 VAL S 185       4.523  27.644  -1.520  0.00  0.00      SA    
ATOM   2657 HG23 VAL S 185       6.022  27.170  -1.108  0.00  0.00      SA    
ATOM   2658  C   VAL S 185       4.802  25.058   2.454  0.00  0.00      SA    
ATOM   2659  O   VAL S 185       5.646  24.976   3.299  0.00  0.00      SA    
ATOM   2660  N   LEU S 186       3.488  24.938   2.915  0.00  0.00      SA    
ATOM   2661  HN  LEU S 186       2.649  24.966   2.378  0.00  0.00      SA    
ATOM   2662  CA  LEU S 186       3.106  24.654   4.286  0.00  0.00      SA    
ATOM   2663  HA  LEU S 186       3.480  25.449   4.915  0.00  0.00      SA    
ATOM   2664  CB  LEU S 186       1.624  24.751   4.226  0.00  0.00      SA    
ATOM   2665  HB1 LEU S 186       1.206  24.212   3.348  0.00  0.00      SA    
ATOM   2666  HB2 LEU S 186       1.179  24.377   5.172  0.00  0.00      SA    
ATOM   2667  CG  LEU S 186       1.002  26.155   4.154  0.00  0.00      SA    
ATOM   2668  HG  LEU S 186       1.347  26.647   3.220  0.00  0.00      SA    
ATOM   2669  CD1 LEU S 186      -0.547  26.113   4.039  0.00  0.00      SA    
ATOM   2670 HD11 LEU S 186      -0.800  25.822   2.997  0.00  0.00      SA    
ATOM   2671 HD12 LEU S 186      -0.941  25.418   4.812  0.00  0.00      SA    
ATOM   2672 HD13 LEU S 186      -0.877  27.159   4.215  0.00  0.00      SA    
ATOM   2673  CD2 LEU S 186       1.430  26.958   5.365  0.00  0.00      SA    
ATOM   2674 HD21 LEU S 186       1.085  28.004   5.219  0.00  0.00      SA    
ATOM   2675 HD22 LEU S 186       0.984  26.510   6.278  0.00  0.00      SA    
ATOM   2676 HD23 LEU S 186       2.528  27.078   5.486  0.00  0.00      SA    
ATOM   2677  C   LEU S 186       3.493  23.391   4.907  0.00  0.00      SA    
ATOM   2678  O   LEU S 186       3.869  23.335   6.082  0.00  0.00      SA    
ATOM   2679  N   LYS S 187       3.429  22.244   4.142  0.00  0.00      SA    
ATOM   2680  HN  LYS S 187       3.024  22.089   3.244  0.00  0.00      SA    
ATOM   2681  CA  LYS S 187       3.923  20.964   4.653  0.00  0.00      SA    
ATOM   2682  HA  LYS S 187       3.411  20.868   5.599  0.00  0.00      SA    
ATOM   2683  CB  LYS S 187       3.511  19.713   3.785  0.00  0.00      SA    
ATOM   2684  HB1 LYS S 187       3.678  19.758   2.687  0.00  0.00      SA    
ATOM   2685  HB2 LYS S 187       4.125  18.863   4.151  0.00  0.00      SA    
ATOM   2686  CG  LYS S 187       2.049  19.301   4.012  0.00  0.00      SA    
ATOM   2687  HG1 LYS S 187       1.301  20.054   3.683  0.00  0.00      SA    
ATOM   2688  HG2 LYS S 187       1.912  18.410   3.362  0.00  0.00      SA    
ATOM   2689  CD  LYS S 187       1.672  19.088   5.465  0.00  0.00      SA    
ATOM   2690  HD1 LYS S 187       2.490  18.439   5.843  0.00  0.00      SA    
ATOM   2691  HD2 LYS S 187       1.541  19.969   6.129  0.00  0.00      SA    
ATOM   2692  CE  LYS S 187       0.296  18.439   5.521  0.00  0.00      SA    
ATOM   2693  HE1 LYS S 187      -0.494  19.190   5.306  0.00  0.00      SA    
ATOM   2694  HE2 LYS S 187       0.215  17.535   4.880  0.00  0.00      SA    
ATOM   2695  NZ  LYS S 187       0.028  17.826   6.869  0.00  0.00      SA    
ATOM   2696  HZ1 LYS S 187      -0.566  18.470   7.430  0.00  0.00      SA    
ATOM   2697  HZ2 LYS S 187      -0.497  16.951   6.671  0.00  0.00      SA    
ATOM   2698  HZ3 LYS S 187       0.866  17.518   7.404  0.00  0.00      SA    
ATOM   2699  C   LYS S 187       5.411  20.956   4.833  0.00  0.00      SA    
ATOM   2700  O   LYS S 187       5.975  20.425   5.798  0.00  0.00      SA    
ATOM   2701  N   ASN S 188       6.229  21.574   3.864  0.00  0.00      SA    
ATOM   2702  HN  ASN S 188       5.799  21.820   2.999  0.00  0.00      SA    
ATOM   2703  CA  ASN S 188       7.648  21.651   3.941  0.00  0.00      SA    
ATOM   2704  HA  ASN S 188       8.068  20.700   4.235  0.00  0.00      SA    
ATOM   2705  CB  ASN S 188       8.340  22.321   2.663  0.00  0.00      SA    
ATOM   2706  HB1 ASN S 188       7.670  23.120   2.280  0.00  0.00      SA    
ATOM   2707  HB2 ASN S 188       9.372  22.639   2.928  0.00  0.00      SA    
ATOM   2708  CG  ASN S 188       8.462  21.293   1.511  0.00  0.00      SA    
ATOM   2709  OD1 ASN S 188       8.264  20.094   1.739  0.00  0.00      SA    
ATOM   2710  ND2 ASN S 188       8.872  21.879   0.355  0.00  0.00      SA    
ATOM   2711 HD21 ASN S 188       9.285  21.181  -0.230  0.00  0.00      SA    
ATOM   2712 HD22 ASN S 188       9.237  22.808   0.413  0.00  0.00      SA    
ATOM   2713  C   ASN S 188       8.044  22.663   5.122  0.00  0.00      SA    
ATOM   2714  O   ASN S 188       8.988  22.388   5.832  0.00  0.00      SA    
ATOM   2715  N   GLU S 189       7.289  23.706   5.264  0.00  0.00      SA    
ATOM   2716  HN  GLU S 189       6.560  24.008   4.655  0.00  0.00      SA    
ATOM   2717  CA  GLU S 189       7.556  24.649   6.409  0.00  0.00      SA    
ATOM   2718  HA  GLU S 189       8.634  24.723   6.393  0.00  0.00      SA    
ATOM   2719  CB  GLU S 189       6.958  26.031   6.175  0.00  0.00      SA    
ATOM   2720  HB1 GLU S 189       7.271  26.448   5.194  0.00  0.00      SA    
ATOM   2721  HB2 GLU S 189       5.848  25.988   6.195  0.00  0.00      SA    
ATOM   2722  CG  GLU S 189       7.291  27.052   7.286  0.00  0.00      SA    
ATOM   2723  HG1 GLU S 189       6.665  26.790   8.166  0.00  0.00      SA    
ATOM   2724  HG2 GLU S 189       8.340  26.929   7.631  0.00  0.00      SA    
ATOM   2725  CD  GLU S 189       6.913  28.421   6.834  0.00  0.00      SA    
ATOM   2726  OE1 GLU S 189       6.168  28.618   5.827  0.00  0.00      SA    
ATOM   2727  OE2 GLU S 189       7.300  29.335   7.613  0.00  0.00      SA    
ATOM   2728  C   GLU S 189       7.239  24.143   7.834  0.00  0.00      SA    
ATOM   2729  O   GLU S 189       7.898  24.452   8.847  0.00  0.00      SA    
ATOM   2730  N   MET S 190       6.217  23.240   7.842  0.00  0.00      SA    
ATOM   2731  HN  MET S 190       5.827  23.191   6.926  0.00  0.00      SA    
ATOM   2732  CA  MET S 190       6.058  22.481   8.989  0.00  0.00      SA    
ATOM   2733  HA  MET S 190       5.983  23.187   9.803  0.00  0.00      SA    
ATOM   2734  CB  MET S 190       4.641  21.812   8.903  0.00  0.00      SA    
ATOM   2735  HB1 MET S 190       3.931  22.628   8.648  0.00  0.00      SA    
ATOM   2736  HB2 MET S 190       4.635  21.247   7.947  0.00  0.00      SA    
ATOM   2737  CG  MET S 190       4.272  21.020  10.089  0.00  0.00      SA    
ATOM   2738  HG1 MET S 190       4.487  21.644  10.982  0.00  0.00      SA    
ATOM   2739  HG2 MET S 190       3.173  20.856  10.102  0.00  0.00      SA    
ATOM   2740  SD  MET S 190       5.039  19.382  10.328  0.00  0.00      SA    
ATOM   2741  CE  MET S 190       4.786  18.613   8.694  0.00  0.00      SA    
ATOM   2742  HE1 MET S 190       4.332  17.600   8.646  0.00  0.00      SA    
ATOM   2743  HE2 MET S 190       4.181  19.231   7.997  0.00  0.00      SA    
ATOM   2744  HE3 MET S 190       5.816  18.422   8.324  0.00  0.00      SA    
ATOM   2745  C   MET S 190       7.171  21.463   9.306  0.00  0.00      SA    
ATOM   2746  O   MET S 190       7.636  21.358  10.419  0.00  0.00      SA    
ATOM   2747  N   ALA S 191       7.629  20.724   8.181  0.00  0.00      SA    
ATOM   2748  HN  ALA S 191       7.038  20.755   7.379  0.00  0.00      SA    
ATOM   2749  CA  ALA S 191       8.641  19.788   8.365  0.00  0.00      SA    
ATOM   2750  HA  ALA S 191       8.353  19.096   9.142  0.00  0.00      SA    
ATOM   2751  CB  ALA S 191       8.920  19.044   7.009  0.00  0.00      SA    
ATOM   2752  HB1 ALA S 191       8.008  18.481   6.715  0.00  0.00      SA    
ATOM   2753  HB2 ALA S 191       9.286  19.723   6.210  0.00  0.00      SA    
ATOM   2754  HB3 ALA S 191       9.747  18.315   7.152  0.00  0.00      SA    
ATOM   2755  C   ALA S 191       9.976  20.486   8.830  0.00  0.00      SA    
ATOM   2756  O   ALA S 191      10.573  20.000   9.796  0.00  0.00      SA    
ATOM   2757  N   ARG S 192      10.342  21.601   8.266  0.00  0.00      SA    
ATOM   2758  HN  ARG S 192       9.957  21.995   7.436  0.00  0.00      SA    
ATOM   2759  CA  ARG S 192      11.577  22.320   8.595  0.00  0.00      SA    
ATOM   2760  HA  ARG S 192      12.367  21.587   8.525  0.00  0.00      SA    
ATOM   2761  CB  ARG S 192      12.037  23.330   7.576  0.00  0.00      SA    
ATOM   2762  HB1 ARG S 192      11.260  24.094   7.358  0.00  0.00      SA    
ATOM   2763  HB2 ARG S 192      12.865  23.779   8.164  0.00  0.00      SA    
ATOM   2764  CG  ARG S 192      12.711  22.720   6.362  0.00  0.00      SA    
ATOM   2765  HG1 ARG S 192      13.427  22.011   6.830  0.00  0.00      SA    
ATOM   2766  HG2 ARG S 192      11.950  22.230   5.718  0.00  0.00      SA    
ATOM   2767  CD  ARG S 192      13.694  23.591   5.549  0.00  0.00      SA    
ATOM   2768  HD1 ARG S 192      14.367  24.129   6.250  0.00  0.00      SA    
ATOM   2769  HD2 ARG S 192      14.264  23.017   4.787  0.00  0.00      SA    
ATOM   2770  NE  ARG S 192      12.854  24.611   4.773  0.00  0.00      SA    
ATOM   2771  HE  ARG S 192      12.560  25.500   5.127  0.00  0.00      SA    
ATOM   2772  CZ  ARG S 192      12.560  24.419   3.493  0.00  0.00      SA    
ATOM   2773  NH1 ARG S 192      11.922  25.398   2.888  0.00  0.00      SA    
ATOM   2774 HH11 ARG S 192      11.524  25.254   1.982  0.00  0.00      SA    
ATOM   2775 HH12 ARG S 192      11.811  26.250   3.401  0.00  0.00      SA    
ATOM   2776  NH2 ARG S 192      12.817  23.238   2.931  0.00  0.00      SA    
ATOM   2777 HH21 ARG S 192      12.589  23.139   1.963  0.00  0.00      SA    
ATOM   2778 HH22 ARG S 192      13.225  22.478   3.437  0.00  0.00      SA    
ATOM   2779  C   ARG S 192      11.651  22.799  10.048  0.00  0.00      SA    
ATOM   2780  O   ARG S 192      12.703  22.644  10.740  0.00  0.00      SA    
ATOM   2781  N   ALA S 193      10.486  23.283  10.481  0.00  0.00      SA    
ATOM   2782  HN  ALA S 193       9.727  23.474   9.863  0.00  0.00      SA    
ATOM   2783  CA  ALA S 193      10.401  23.826  11.917  0.00  0.00      SA    
ATOM   2784  HA  ALA S 193      11.209  24.520  12.097  0.00  0.00      SA    
ATOM   2785  CB  ALA S 193       9.107  24.665  12.078  0.00  0.00      SA    
ATOM   2786  HB1 ALA S 193       9.086  25.024  13.129  0.00  0.00      SA    
ATOM   2787  HB2 ALA S 193       9.092  25.522  11.370  0.00  0.00      SA    
ATOM   2788  HB3 ALA S 193       8.224  24.064  11.769  0.00  0.00      SA    
ATOM   2789  C   ALA S 193      10.454  22.700  12.907  0.00  0.00      SA    
ATOM   2790  O   ALA S 193      10.784  22.840  14.057  0.00  0.00      SA    
ATOM   2791  N   ASN S 194      10.187  21.504  12.396  0.00  0.00      SA    
ATOM   2792  HN  ASN S 194       9.801  21.509  11.477  0.00  0.00      SA    
ATOM   2793  CA  ASN S 194      10.345  20.215  13.145  0.00  0.00      SA    
ATOM   2794  HA  ASN S 194      10.428  20.475  14.190  0.00  0.00      SA    
ATOM   2795  CB  ASN S 194       9.154  19.255  12.807  0.00  0.00      SA    
ATOM   2796  HB1 ASN S 194       8.927  19.283  11.720  0.00  0.00      SA    
ATOM   2797  HB2 ASN S 194       9.310  18.216  13.169  0.00  0.00      SA    
ATOM   2798  CG  ASN S 194       7.940  19.490  13.683  0.00  0.00      SA    
ATOM   2799  OD1 ASN S 194       7.699  18.618  14.533  0.00  0.00      SA    
ATOM   2800  ND2 ASN S 194       7.038  20.416  13.338  0.00  0.00      SA    
ATOM   2801 HD21 ASN S 194       6.286  20.536  13.986  0.00  0.00      SA    
ATOM   2802 HD22 ASN S 194       6.976  20.687  12.378  0.00  0.00      SA    
ATOM   2803  C   ASN S 194      11.709  19.499  12.955  0.00  0.00      SA    
ATOM   2804  O   ASN S 194      12.033  18.449  13.474  0.00  0.00      SA    
ATOM   2805  N   HSE S 195      12.502  20.168  12.090  0.00  0.00      SA    
ATOM   2806  HN  HSE S 195      12.165  20.996  11.650  0.00  0.00      SA    
ATOM   2807  CA  HSE S 195      13.842  19.756  11.809  0.00  0.00      SA    
ATOM   2808  HA  HSE S 195      14.280  20.584  11.272  0.00  0.00      SA    
ATOM   2809  CB  HSE S 195      14.769  19.636  13.182  0.00  0.00      SA    
ATOM   2810  HB1 HSE S 195      14.329  20.408  13.849  0.00  0.00      SA    
ATOM   2811  HB2 HSE S 195      14.618  18.652  13.675  0.00  0.00      SA    
ATOM   2812  ND1 HSE S 195      16.714  20.862  12.143  0.00  0.00      SA    
ATOM   2813  CG  HSE S 195      16.221  19.792  12.872  0.00  0.00      SA    
ATOM   2814  CE1 HSE S 195      17.988  20.602  12.030  0.00  0.00      SA    
ATOM   2815  HE1 HSE S 195      18.676  21.167  11.401  0.00  0.00      SA    
ATOM   2816  NE2 HSE S 195      18.430  19.541  12.780  0.00  0.00      SA    
ATOM   2817  HE2 HSE S 195      19.285  19.023  12.802  0.00  0.00      SA    
ATOM   2818  CD2 HSE S 195      17.248  19.006  13.279  0.00  0.00      SA    
ATOM   2819  HD2 HSE S 195      17.146  18.179  13.971  0.00  0.00      SA    
ATOM   2820  C   HSE S 195      14.149  18.580  10.953  0.00  0.00      SA    
ATOM   2821  O   HSE S 195      14.869  17.599  11.309  0.00  0.00      SA    
ATOM   2822  N   TYR S 196      13.629  18.625   9.731  0.00  0.00      SA    
ATOM   2823  HN  TYR S 196      12.957  19.336   9.539  0.00  0.00      SA    
ATOM   2824  CA  TYR S 196      13.895  17.677   8.670  0.00  0.00      SA    
ATOM   2825  HA  TYR S 196      14.866  17.216   8.778  0.00  0.00      SA    
ATOM   2826  CB  TYR S 196      12.685  16.629   8.302  0.00  0.00      SA    
ATOM   2827  HB1 TYR S 196      11.806  17.138   7.851  0.00  0.00      SA    
ATOM   2828  HB2 TYR S 196      13.110  15.894   7.586  0.00  0.00      SA    
ATOM   2829  CG  TYR S 196      12.300  15.840   9.467  0.00  0.00      SA    
ATOM   2830  CD1 TYR S 196      12.609  14.464   9.621  0.00  0.00      SA    
ATOM   2831  HD1 TYR S 196      13.274  13.944   8.947  0.00  0.00      SA    
ATOM   2832  CE1 TYR S 196      12.333  13.829  10.878  0.00  0.00      SA    
ATOM   2833  HE1 TYR S 196      12.503  12.783  11.086  0.00  0.00      SA    
ATOM   2834  CZ  TYR S 196      11.602  14.403  11.817  0.00  0.00      SA    
ATOM   2835  OH  TYR S 196      11.294  13.748  13.036  0.00  0.00      SA    
ATOM   2836  HH  TYR S 196      10.706  14.289  13.568  0.00  0.00      SA    
ATOM   2837  CD2 TYR S 196      11.598  16.420  10.497  0.00  0.00      SA    
ATOM   2838  HD2 TYR S 196      11.288  17.452  10.422  0.00  0.00      SA    
ATOM   2839  CE2 TYR S 196      11.216  15.762  11.594  0.00  0.00      SA    
ATOM   2840  HE2 TYR S 196      10.698  16.196  12.437  0.00  0.00      SA    
ATOM   2841  C   TYR S 196      13.881  18.621   7.459  0.00  0.00      SA    
ATOM   2842  O   TYR S 196      13.131  19.608   7.632  0.00  0.00      SA    
ATOM   2843  N   GLU S 197      14.655  18.332   6.452  0.00  0.00      SA    
ATOM   2844  HN  GLU S 197      15.207  17.504   6.519  0.00  0.00      SA    
ATOM   2845  CA  GLU S 197      14.863  19.279   5.350  0.00  0.00      SA    
ATOM   2846  HA  GLU S 197      15.249  20.160   5.841  0.00  0.00      SA    
ATOM   2847  CB  GLU S 197      15.991  18.731   4.295  0.00  0.00      SA    
ATOM   2848  HB1 GLU S 197      15.561  17.830   3.808  0.00  0.00      SA    
ATOM   2849  HB2 GLU S 197      16.069  19.414   3.422  0.00  0.00      SA    
ATOM   2850  CG  GLU S 197      17.359  18.534   4.970  0.00  0.00      SA    
ATOM   2851  HG1 GLU S 197      17.721  19.486   5.414  0.00  0.00      SA    
ATOM   2852  HG2 GLU S 197      17.215  17.868   5.848  0.00  0.00      SA    
ATOM   2853  CD  GLU S 197      18.375  18.057   3.976  0.00  0.00      SA    
ATOM   2854  OE1 GLU S 197      19.192  18.951   3.673  0.00  0.00      SA    
ATOM   2855  OE2 GLU S 197      18.422  16.878   3.594  0.00  0.00      SA    
ATOM   2856  C   GLU S 197      13.628  19.667   4.555  0.00  0.00      SA    
ATOM   2857  O   GLU S 197      13.443  20.787   4.100  0.00  0.00      SA    
ATOM   2858  N   ASP S 198      12.700  18.682   4.321  0.00  0.00      SA    
ATOM   2859  HN  ASP S 198      12.809  17.803   4.779  0.00  0.00      SA    
ATOM   2860  CA  ASP S 198      11.565  18.874   3.534  0.00  0.00      SA    
ATOM   2861  HA  ASP S 198      11.298  19.845   3.925  0.00  0.00      SA    
ATOM   2862  CB  ASP S 198      11.902  18.916   2.060  0.00  0.00      SA    
ATOM   2863  HB1 ASP S 198      11.071  19.150   1.362  0.00  0.00      SA    
ATOM   2864  HB2 ASP S 198      12.726  19.601   1.767  0.00  0.00      SA    
ATOM   2865  CG  ASP S 198      12.332  17.440   1.492  0.00  0.00      SA    
ATOM   2866  OD1 ASP S 198      13.451  17.383   0.910  0.00  0.00      SA    
ATOM   2867  OD2 ASP S 198      11.689  16.399   1.713  0.00  0.00      SA    
ATOM   2868  C   ASP S 198      10.475  17.900   3.997  0.00  0.00      SA    
ATOM   2869  O   ASP S 198      10.783  17.154   4.924  0.00  0.00      SA    
ATOM   2870  N   TYR S 199       9.210  17.841   3.378  0.00  0.00      SA    
ATOM   2871  HN  TYR S 199       8.885  18.572   2.782  0.00  0.00      SA    
ATOM   2872  CA  TYR S 199       8.164  16.865   3.724  0.00  0.00      SA    
ATOM   2873  HA  TYR S 199       8.051  16.944   4.795  0.00  0.00      SA    
ATOM   2874  CB  TYR S 199       6.915  17.430   3.102  0.00  0.00      SA    
ATOM   2875  HB1 TYR S 199       6.792  18.503   3.363  0.00  0.00      SA    
ATOM   2876  HB2 TYR S 199       6.763  17.320   2.007  0.00  0.00      SA    
ATOM   2877  CG  TYR S 199       5.671  16.872   3.823  0.00  0.00      SA    
ATOM   2878  CD1 TYR S 199       5.433  17.002   5.143  0.00  0.00      SA    
ATOM   2879  HD1 TYR S 199       6.147  17.506   5.778  0.00  0.00      SA    
ATOM   2880  CE1 TYR S 199       4.283  16.498   5.740  0.00  0.00      SA    
ATOM   2881  HE1 TYR S 199       4.248  16.481   6.819  0.00  0.00      SA    
ATOM   2882  CZ  TYR S 199       3.332  15.831   4.985  0.00  0.00      SA    
ATOM   2883  OH  TYR S 199       2.165  15.415   5.678  0.00  0.00      SA    
ATOM   2884  HH  TYR S 199       1.526  15.290   4.973  0.00  0.00      SA    
ATOM   2885  CD2 TYR S 199       4.696  16.182   2.978  0.00  0.00      SA    
ATOM   2886  HD2 TYR S 199       4.735  15.988   1.916  0.00  0.00      SA    
ATOM   2887  CE2 TYR S 199       3.546  15.650   3.626  0.00  0.00      SA    
ATOM   2888  HE2 TYR S 199       2.725  15.127   3.159  0.00  0.00      SA    
ATOM   2889  C   TYR S 199       8.468  15.405   3.368  0.00  0.00      SA    
ATOM   2890  O   TYR S 199       8.072  14.508   4.096  0.00  0.00      SA    
ATOM   2891  N   GLY S 200       9.266  15.117   2.395  0.00  0.00      SA    
ATOM   2892  HN  GLY S 200       9.782  15.819   1.910  0.00  0.00      SA    
ATOM   2893  CA  GLY S 200       9.497  13.774   2.005  0.00  0.00      SA    
ATOM   2894  HA1 GLY S 200       9.958  13.878   1.034  0.00  0.00      SA    
ATOM   2895  HA2 GLY S 200       8.561  13.236   2.038  0.00  0.00      SA    
ATOM   2896  C   GLY S 200      10.532  13.151   2.940  0.00  0.00      SA    
ATOM   2897  O   GLY S 200      10.648  11.908   3.046  0.00  0.00      SA    
ATOM   2898  N   ASP S 201      11.368  13.972   3.500  0.00  0.00      SA    
ATOM   2899  HN  ASP S 201      11.401  14.813   2.965  0.00  0.00      SA    
ATOM   2900  CA  ASP S 201      12.459  13.623   4.497  0.00  0.00      SA    
ATOM   2901  HA  ASP S 201      13.092  12.780   4.261  0.00  0.00      SA    
ATOM   2902  CB  ASP S 201      13.347  14.937   4.738  0.00  0.00      SA    
ATOM   2903  HB1 ASP S 201      13.555  15.313   3.713  0.00  0.00      SA    
ATOM   2904  HB2 ASP S 201      12.744  15.728   5.233  0.00  0.00      SA    
ATOM   2905  CG  ASP S 201      14.573  14.707   5.483  0.00  0.00      SA    
ATOM   2906  OD1 ASP S 201      15.080  13.502   5.387  0.00  0.00      SA    
ATOM   2907  OD2 ASP S 201      15.154  15.608   6.127  0.00  0.00      SA    
ATOM   2908  C   ASP S 201      11.782  13.198   5.789  0.00  0.00      SA    
ATOM   2909  O   ASP S 201      12.106  12.134   6.333  0.00  0.00      SA    
ATOM   2910  N   TYR S 202      10.890  14.114   6.180  0.00  0.00      SA    
ATOM   2911  HN  TYR S 202      10.819  14.914   5.590  0.00  0.00      SA    
ATOM   2912  CA  TYR S 202       9.970  13.772   7.218  0.00  0.00      SA    
ATOM   2913  HA  TYR S 202      10.510  13.547   8.126  0.00  0.00      SA    
ATOM   2914  CB  TYR S 202       9.004  15.022   7.315  0.00  0.00      SA    
ATOM   2915  HB1 TYR S 202       9.660  15.865   7.619  0.00  0.00      SA    
ATOM   2916  HB2 TYR S 202       8.682  15.290   6.286  0.00  0.00      SA    
ATOM   2917  CG  TYR S 202       7.853  15.024   8.213  0.00  0.00      SA    
ATOM   2918  CD1 TYR S 202       6.557  14.616   7.743  0.00  0.00      SA    
ATOM   2919  HD1 TYR S 202       6.457  14.540   6.671  0.00  0.00      SA    
ATOM   2920  CE1 TYR S 202       5.458  14.600   8.606  0.00  0.00      SA    
ATOM   2921  HE1 TYR S 202       4.491  14.255   8.271  0.00  0.00      SA    
ATOM   2922  CZ  TYR S 202       5.612  15.139   9.845  0.00  0.00      SA    
ATOM   2923  OH  TYR S 202       4.398  15.284  10.557  0.00  0.00      SA    
ATOM   2924  HH  TYR S 202       3.686  14.887  10.049  0.00  0.00      SA    
ATOM   2925  CD2 TYR S 202       7.899  15.504   9.515  0.00  0.00      SA    
ATOM   2926  HD2 TYR S 202       8.905  15.627   9.888  0.00  0.00      SA    
ATOM   2927  CE2 TYR S 202       6.808  15.592  10.335  0.00  0.00      SA    
ATOM   2928  HE2 TYR S 202       6.852  16.025  11.323  0.00  0.00      SA    
ATOM   2929  C   TYR S 202       9.139  12.459   7.023  0.00  0.00      SA    
ATOM   2930  O   TYR S 202       9.069  11.666   7.959  0.00  0.00      SA    
ATOM   2931  N   TRP S 203       8.559  12.215   5.886  0.00  0.00      SA    
ATOM   2932  HN  TRP S 203       8.471  12.950   5.218  0.00  0.00      SA    
ATOM   2933  CA  TRP S 203       7.958  10.941   5.577  0.00  0.00      SA    
ATOM   2934  HA  TRP S 203       7.346  10.738   6.443  0.00  0.00      SA    
ATOM   2935  CB  TRP S 203       7.013  11.009   4.434  0.00  0.00      SA    
ATOM   2936  HB1 TRP S 203       7.474  11.539   3.574  0.00  0.00      SA    
ATOM   2937  HB2 TRP S 203       6.983  10.014   3.942  0.00  0.00      SA    
ATOM   2938  CG  TRP S 203       5.645  11.500   4.637  0.00  0.00      SA    
ATOM   2939  CD1 TRP S 203       4.806  11.294   5.791  0.00  0.00      SA    
ATOM   2940  HD1 TRP S 203       5.138  11.005   6.778  0.00  0.00      SA    
ATOM   2941  NE1 TRP S 203       3.525  11.584   5.468  0.00  0.00      SA    
ATOM   2942  HE1 TRP S 203       2.608  11.603   5.802  0.00  0.00      SA    
ATOM   2943  CE2 TRP S 203       3.509  11.956   4.127  0.00  0.00      SA    
ATOM   2944  CD2 TRP S 203       4.788  11.837   3.587  0.00  0.00      SA    
ATOM   2945  CE3 TRP S 203       4.905  12.043   2.141  0.00  0.00      SA    
ATOM   2946  HE3 TRP S 203       5.918  11.999   1.769  0.00  0.00      SA    
ATOM   2947  CZ3 TRP S 203       3.756  12.337   1.344  0.00  0.00      SA    
ATOM   2948  HZ3 TRP S 203       3.946  12.560   0.305  0.00  0.00      SA    
ATOM   2949  CZ2 TRP S 203       2.362  12.307   3.267  0.00  0.00      SA    
ATOM   2950  HZ2 TRP S 203       1.428  12.404   3.801  0.00  0.00      SA    
ATOM   2951  CH2 TRP S 203       2.512  12.456   1.926  0.00  0.00      SA    
ATOM   2952  HH2 TRP S 203       1.765  12.932   1.307  0.00  0.00      SA    
ATOM   2953  C   TRP S 203       8.869   9.802   5.609  0.00  0.00      SA    
ATOM   2954  O   TRP S 203       8.554   8.706   6.041  0.00  0.00      SA    
ATOM   2955  N   ARG S 204      10.140   9.999   5.184  0.00  0.00      SA    
ATOM   2956  HN  ARG S 204      10.388  10.794   4.635  0.00  0.00      SA    
ATOM   2957  CA  ARG S 204      11.127   8.930   5.086  0.00  0.00      SA    
ATOM   2958  HA  ARG S 204      10.585   8.143   4.581  0.00  0.00      SA    
ATOM   2959  CB  ARG S 204      12.430   9.262   4.171  0.00  0.00      SA    
ATOM   2960  HB1 ARG S 204      12.820  10.287   4.349  0.00  0.00      SA    
ATOM   2961  HB2 ARG S 204      13.174   8.520   4.531  0.00  0.00      SA    
ATOM   2962  CG  ARG S 204      12.128   9.078   2.712  0.00  0.00      SA    
ATOM   2963  HG1 ARG S 204      11.754   8.033   2.666  0.00  0.00      SA    
ATOM   2964  HG2 ARG S 204      11.289   9.725   2.377  0.00  0.00      SA    
ATOM   2965  CD  ARG S 204      13.332   9.222   1.776  0.00  0.00      SA    
ATOM   2966  HD1 ARG S 204      14.097   8.463   2.047  0.00  0.00      SA    
ATOM   2967  HD2 ARG S 204      13.043   9.075   0.713  0.00  0.00      SA    
ATOM   2968  NE  ARG S 204      14.055  10.500   1.973  0.00  0.00      SA    
ATOM   2969  HE  ARG S 204      14.999  10.443   2.299  0.00  0.00      SA    
ATOM   2970  CZ  ARG S 204      13.696  11.635   1.381  0.00  0.00      SA    
ATOM   2971  NH1 ARG S 204      12.614  11.815   0.689  0.00  0.00      SA    
ATOM   2972 HH11 ARG S 204      12.472  12.748   0.356  0.00  0.00      SA    
ATOM   2973 HH12 ARG S 204      11.802  11.282   0.924  0.00  0.00      SA    
ATOM   2974  NH2 ARG S 204      14.478  12.657   1.387  0.00  0.00      SA    
ATOM   2975 HH21 ARG S 204      14.280  13.518   0.919  0.00  0.00      SA    
ATOM   2976 HH22 ARG S 204      15.208  12.631   2.070  0.00  0.00      SA    
ATOM   2977  C   ARG S 204      11.561   8.375   6.400  0.00  0.00      SA    
ATOM   2978  O   ARG S 204      12.013   7.265   6.591  0.00  0.00      SA    
ATOM   2979  N   GLY S 205      11.416   9.189   7.456  0.00  0.00      SA    
ATOM   2980  HN  GLY S 205      11.246  10.128   7.166  0.00  0.00      SA    
ATOM   2981  CA  GLY S 205      11.673   8.939   8.884  0.00  0.00      SA    
ATOM   2982  HA1 GLY S 205      11.072   9.666   9.410  0.00  0.00      SA    
ATOM   2983  HA2 GLY S 205      12.686   9.266   9.062  0.00  0.00      SA    
ATOM   2984  C   GLY S 205      11.383   7.638   9.558  0.00  0.00      SA    
ATOM   2985  O   GLY S 205      12.082   7.232  10.497  0.00  0.00      SA    
ATOM   2986  N   ASP S 206      10.271   6.966   9.120  0.00  0.00      SA    
ATOM   2987  HN  ASP S 206       9.673   7.323   8.407  0.00  0.00      SA    
ATOM   2988  CA  ASP S 206       9.883   5.606   9.611  0.00  0.00      SA    
ATOM   2989  HA  ASP S 206       9.710   5.672  10.675  0.00  0.00      SA    
ATOM   2990  CB  ASP S 206       8.644   5.244   8.829  0.00  0.00      SA    
ATOM   2991  HB1 ASP S 206       8.704   5.383   7.728  0.00  0.00      SA    
ATOM   2992  HB2 ASP S 206       8.178   4.235   8.820  0.00  0.00      SA    
ATOM   2993  CG  ASP S 206       7.555   6.190   9.224  0.00  0.00      SA    
ATOM   2994  OD1 ASP S 206       7.048   6.957   8.344  0.00  0.00      SA    
ATOM   2995  OD2 ASP S 206       7.096   6.147  10.396  0.00  0.00      SA    
ATOM   2996  C   ASP S 206      11.032   4.582   9.478  0.00  0.00      SA    
ATOM   2997  O   ASP S 206      11.347   3.761  10.333  0.00  0.00      SA    
ATOM   2998  N   TYR S 207      11.663   4.663   8.317  0.00  0.00      SA    
ATOM   2999  HN  TYR S 207      11.521   5.455   7.728  0.00  0.00      SA    
ATOM   3000  CA  TYR S 207      12.749   3.834   7.808  0.00  0.00      SA    
ATOM   3001  HA  TYR S 207      12.558   2.818   8.123  0.00  0.00      SA    
ATOM   3002  CB  TYR S 207      12.903   3.989   6.319  0.00  0.00      SA    
ATOM   3003  HB1 TYR S 207      13.305   4.975   6.001  0.00  0.00      SA    
ATOM   3004  HB2 TYR S 207      13.623   3.256   5.897  0.00  0.00      SA    
ATOM   3005  CG  TYR S 207      11.590   3.544   5.623  0.00  0.00      SA    
ATOM   3006  CD1 TYR S 207      10.785   4.569   5.073  0.00  0.00      SA    
ATOM   3007  HD1 TYR S 207      11.126   5.589   5.167  0.00  0.00      SA    
ATOM   3008  CE1 TYR S 207       9.537   4.251   4.484  0.00  0.00      SA    
ATOM   3009  HE1 TYR S 207       8.922   5.073   4.148  0.00  0.00      SA    
ATOM   3010  CZ  TYR S 207       9.087   2.960   4.495  0.00  0.00      SA    
ATOM   3011  OH  TYR S 207       7.788   2.729   3.949  0.00  0.00      SA    
ATOM   3012  HH  TYR S 207       7.303   3.554   3.871  0.00  0.00      SA    
ATOM   3013  CD2 TYR S 207      11.224   2.228   5.503  0.00  0.00      SA    
ATOM   3014  HD2 TYR S 207      11.945   1.478   5.794  0.00  0.00      SA    
ATOM   3015  CE2 TYR S 207       9.893   1.910   4.979  0.00  0.00      SA    
ATOM   3016  HE2 TYR S 207       9.475   0.915   5.022  0.00  0.00      SA    
ATOM   3017  C   TYR S 207      14.072   4.155   8.595  0.00  0.00      SA    
ATOM   3018  O   TYR S 207      14.910   3.307   8.726  0.00  0.00      SA    
ATOM   3019  N   GLU S 208      14.211   5.373   9.060  0.00  0.00      SA    
ATOM   3020  HN  GLU S 208      13.551   6.119   9.007  0.00  0.00      SA    
ATOM   3021  CA  GLU S 208      15.404   5.889   9.814  0.00  0.00      SA    
ATOM   3022  HA  GLU S 208      16.246   5.544   9.234  0.00  0.00      SA    
ATOM   3023  CB  GLU S 208      15.527   7.361   9.784  0.00  0.00      SA    
ATOM   3024  HB1 GLU S 208      15.817   7.689   8.763  0.00  0.00      SA    
ATOM   3025  HB2 GLU S 208      14.507   7.741  10.003  0.00  0.00      SA    
ATOM   3026  CG  GLU S 208      16.638   7.885  10.747  0.00  0.00      SA    
ATOM   3027  HG1 GLU S 208      16.315   8.013  11.802  0.00  0.00      SA    
ATOM   3028  HG2 GLU S 208      17.472   7.169  10.909  0.00  0.00      SA    
ATOM   3029  CD  GLU S 208      17.308   9.097  10.211  0.00  0.00      SA    
ATOM   3030  OE1 GLU S 208      16.973  10.198  10.725  0.00  0.00      SA    
ATOM   3031  OE2 GLU S 208      18.089   9.051   9.245  0.00  0.00      SA    
ATOM   3032  C   GLU S 208      15.538   5.254  11.172  0.00  0.00      SA    
ATOM   3033  O   GLU S 208      14.730   5.321  12.074  0.00  0.00      SA    
ATOM   3034  N   VAL S 209      16.636   4.598  11.401  0.00  0.00      SA    
ATOM   3035  HN  VAL S 209      17.314   4.472  10.681  0.00  0.00      SA    
ATOM   3036  CA  VAL S 209      16.840   4.042  12.675  0.00  0.00      SA    
ATOM   3037  HA  VAL S 209      16.592   4.879  13.311  0.00  0.00      SA    
ATOM   3038  CB  VAL S 209      16.137   2.762  12.995  0.00  0.00      SA    
ATOM   3039  HB  VAL S 209      15.057   2.974  12.842  0.00  0.00      SA    
ATOM   3040  CG1 VAL S 209      16.525   1.580  12.033  0.00  0.00      SA    
ATOM   3041 HG11 VAL S 209      16.319   1.732  10.951  0.00  0.00      SA    
ATOM   3042 HG12 VAL S 209      17.595   1.284  12.054  0.00  0.00      SA    
ATOM   3043 HG13 VAL S 209      16.007   0.656  12.369  0.00  0.00      SA    
ATOM   3044  CG2 VAL S 209      16.285   2.375  14.465  0.00  0.00      SA    
ATOM   3045 HG21 VAL S 209      17.318   2.144  14.800  0.00  0.00      SA    
ATOM   3046 HG22 VAL S 209      15.997   3.093  15.263  0.00  0.00      SA    
ATOM   3047 HG23 VAL S 209      15.744   1.432  14.696  0.00  0.00      SA    
ATOM   3048  C   VAL S 209      18.336   3.941  12.869  0.00  0.00      SA    
ATOM   3049  O   VAL S 209      19.059   3.371  12.042  0.00  0.00      SA    
ATOM   3050  N   ASN S 210      18.803   4.476  14.009  0.00  0.00      SA    
ATOM   3051  HN  ASN S 210      18.290   5.164  14.517  0.00  0.00      SA    
ATOM   3052  CA  ASN S 210      20.135   4.425  14.479  0.00  0.00      SA    
ATOM   3053  HA  ASN S 210      20.511   3.551  13.968  0.00  0.00      SA    
ATOM   3054  CB  ASN S 210      20.964   5.746  14.278  0.00  0.00      SA    
ATOM   3055  HB1 ASN S 210      20.834   6.484  15.098  0.00  0.00      SA    
ATOM   3056  HB2 ASN S 210      22.031   5.459  14.392  0.00  0.00      SA    
ATOM   3057  CG  ASN S 210      20.755   6.398  12.936  0.00  0.00      SA    
ATOM   3058  OD1 ASN S 210      21.469   6.278  11.949  0.00  0.00      SA    
ATOM   3059  ND2 ASN S 210      19.675   7.096  12.836  0.00  0.00      SA    
ATOM   3060 HD21 ASN S 210      19.420   7.291  11.889  0.00  0.00      SA    
ATOM   3061 HD22 ASN S 210      19.412   7.670  13.612  0.00  0.00      SA    
ATOM   3062  C   ASN S 210      20.165   4.155  16.009  0.00  0.00      SA    
ATOM   3063  O   ASN S 210      19.260   4.517  16.735  0.00  0.00      SA    
ATOM   3064  N   GLY S 211      21.177   3.536  16.550  0.00  0.00      SA    
ATOM   3065  HN  GLY S 211      21.945   3.212  16.005  0.00  0.00      SA    
ATOM   3066  CA  GLY S 211      21.338   3.374  18.002  0.00  0.00      SA    
ATOM   3067  HA1 GLY S 211      20.364   3.380  18.467  0.00  0.00      SA    
ATOM   3068  HA2 GLY S 211      22.047   4.111  18.348  0.00  0.00      SA    
ATOM   3069  C   GLY S 211      21.925   2.044  18.416  0.00  0.00      SA    
ATOM   3070  O   GLY S 211      22.371   1.803  19.514  0.00  0.00      SA    
ATOM   3071  N   VAL S 212      21.888   1.140  17.382  0.00  0.00      SA    
ATOM   3072  HN  VAL S 212      21.337   1.271  16.561  0.00  0.00      SA    
ATOM   3073  CA  VAL S 212      22.685  -0.076  17.348  0.00  0.00      SA    
ATOM   3074  HA  VAL S 212      23.216  -0.278  18.266  0.00  0.00      SA    
ATOM   3075  CB  VAL S 212      21.676  -1.196  17.259  0.00  0.00      SA    
ATOM   3076  HB  VAL S 212      20.956  -1.028  16.430  0.00  0.00      SA    
ATOM   3077  CG1 VAL S 212      22.424  -2.481  16.945  0.00  0.00      SA    
ATOM   3078 HG11 VAL S 212      22.712  -2.698  15.894  0.00  0.00      SA    
ATOM   3079 HG12 VAL S 212      23.382  -2.541  17.505  0.00  0.00      SA    
ATOM   3080 HG13 VAL S 212      21.822  -3.367  17.238  0.00  0.00      SA    
ATOM   3081  CG2 VAL S 212      20.949  -1.356  18.568  0.00  0.00      SA    
ATOM   3082 HG21 VAL S 212      21.532  -1.425  19.511  0.00  0.00      SA    
ATOM   3083 HG22 VAL S 212      20.116  -0.623  18.618  0.00  0.00      SA    
ATOM   3084 HG23 VAL S 212      20.463  -2.352  18.489  0.00  0.00      SA    
ATOM   3085  C   VAL S 212      23.594  -0.003  16.138  0.00  0.00      SA    
ATOM   3086  O   VAL S 212      23.189  -0.098  15.051  0.00  0.00      SA    
ATOM   3087  N   ASP S 213      24.887   0.208  16.421  0.00  0.00      SA    
ATOM   3088  HN  ASP S 213      25.165   0.081  17.370  0.00  0.00      SA    
ATOM   3089  CA  ASP S 213      25.871   0.343  15.392  0.00  0.00      SA    
ATOM   3090  HA  ASP S 213      25.474   1.062  14.691  0.00  0.00      SA    
ATOM   3091  CB  ASP S 213      27.198   0.915  16.010  0.00  0.00      SA    
ATOM   3092  HB1 ASP S 213      27.556   0.342  16.891  0.00  0.00      SA    
ATOM   3093  HB2 ASP S 213      28.014   0.956  15.257  0.00  0.00      SA    
ATOM   3094  CG  ASP S 213      27.159   2.405  16.417  0.00  0.00      SA    
ATOM   3095  OD1 ASP S 213      28.017   2.820  17.182  0.00  0.00      SA    
ATOM   3096  OD2 ASP S 213      26.304   3.197  15.875  0.00  0.00      SA    
ATOM   3097  C   ASP S 213      26.216  -0.810  14.475  0.00  0.00      SA    
ATOM   3098  O   ASP S 213      26.520  -1.927  14.857  0.00  0.00      SA    
ATOM   3099  N   GLY S 214      26.184  -0.534  13.146  0.00  0.00      SA    
ATOM   3100  HN  GLY S 214      25.995   0.403  12.863  0.00  0.00      SA    
ATOM   3101  CA  GLY S 214      26.373  -1.517  12.077  0.00  0.00      SA    
ATOM   3102  HA1 GLY S 214      26.946  -2.403  12.307  0.00  0.00      SA    
ATOM   3103  HA2 GLY S 214      26.799  -1.006  11.226  0.00  0.00      SA    
ATOM   3104  C   GLY S 214      24.977  -1.924  11.540  0.00  0.00      SA    
ATOM   3105  O   GLY S 214      24.880  -2.774  10.678  0.00  0.00      SA    
ATOM   3106  N   TYR S 215      23.937  -1.424  12.239  0.00  0.00      SA    
ATOM   3107  HN  TYR S 215      24.086  -0.734  12.943  0.00  0.00      SA    
ATOM   3108  CA  TYR S 215      22.561  -1.775  11.934  0.00  0.00      SA    
ATOM   3109  HA  TYR S 215      22.575  -2.499  11.132  0.00  0.00      SA    
ATOM   3110  CB  TYR S 215      21.915  -2.540  13.079  0.00  0.00      SA    
ATOM   3111  HB1 TYR S 215      22.100  -2.027  14.048  0.00  0.00      SA    
ATOM   3112  HB2 TYR S 215      20.809  -2.503  12.986  0.00  0.00      SA    
ATOM   3113  CG  TYR S 215      22.419  -3.845  13.156  0.00  0.00      SA    
ATOM   3114  CD1 TYR S 215      21.748  -4.905  12.539  0.00  0.00      SA    
ATOM   3115  HD1 TYR S 215      20.781  -4.657  12.127  0.00  0.00      SA    
ATOM   3116  CE1 TYR S 215      22.061  -6.203  12.844  0.00  0.00      SA    
ATOM   3117  HE1 TYR S 215      21.538  -7.046  12.418  0.00  0.00      SA    
ATOM   3118  CZ  TYR S 215      23.168  -6.515  13.614  0.00  0.00      SA    
ATOM   3119  OH  TYR S 215      23.560  -7.909  13.923  0.00  0.00      SA    
ATOM   3120  HH  TYR S 215      23.050  -8.610  13.510  0.00  0.00      SA    
ATOM   3121  CD2 TYR S 215      23.703  -4.198  13.781  0.00  0.00      SA    
ATOM   3122  HD2 TYR S 215      24.369  -3.475  14.228  0.00  0.00      SA    
ATOM   3123  CE2 TYR S 215      24.099  -5.528  13.914  0.00  0.00      SA    
ATOM   3124  HE2 TYR S 215      25.054  -5.748  14.369  0.00  0.00      SA    
ATOM   3125  C   TYR S 215      21.742  -0.577  11.494  0.00  0.00      SA    
ATOM   3126  O   TYR S 215      20.533  -0.619  11.331  0.00  0.00      SA    
ATOM   3127  N   ASP S 216      22.461   0.522  11.362  0.00  0.00      SA    
ATOM   3128  HN  ASP S 216      23.442   0.377  11.469  0.00  0.00      SA    
ATOM   3129  CA  ASP S 216      22.120   1.947  11.002  0.00  0.00      SA    
ATOM   3130  HA  ASP S 216      21.538   2.314  11.834  0.00  0.00      SA    
ATOM   3131  CB  ASP S 216      23.314   2.924  10.891  0.00  0.00      SA    
ATOM   3132  HB1 ASP S 216      23.868   2.916   9.928  0.00  0.00      SA    
ATOM   3133  HB2 ASP S 216      22.930   3.961  11.003  0.00  0.00      SA    
ATOM   3134  CG  ASP S 216      24.433   2.795  11.902  0.00  0.00      SA    
ATOM   3135  OD1 ASP S 216      24.804   3.874  12.519  0.00  0.00      SA    
ATOM   3136  OD2 ASP S 216      25.021   1.688  12.001  0.00  0.00      SA    
ATOM   3137  C   ASP S 216      21.370   2.034   9.658  0.00  0.00      SA    
ATOM   3138  O   ASP S 216      21.792   1.427   8.641  0.00  0.00      SA    
ATOM   3139  N   TYR S 217      20.262   2.638   9.642  0.00  0.00      SA    
ATOM   3140  HN  TYR S 217      19.721   2.953  10.417  0.00  0.00      SA    
ATOM   3141  CA  TYR S 217      19.492   2.812   8.314  0.00  0.00      SA    
ATOM   3142  HA  TYR S 217      20.178   2.689   7.489  0.00  0.00      SA    
ATOM   3143  CB  TYR S 217      18.213   1.938   8.318  0.00  0.00      SA    
ATOM   3144  HB1 TYR S 217      18.435   0.955   8.784  0.00  0.00      SA    
ATOM   3145  HB2 TYR S 217      17.380   2.326   8.943  0.00  0.00      SA    
ATOM   3146  CG  TYR S 217      17.794   1.671   6.879  0.00  0.00      SA    
ATOM   3147  CD1 TYR S 217      18.424   0.692   6.118  0.00  0.00      SA    
ATOM   3148  HD1 TYR S 217      19.200   0.071   6.540  0.00  0.00      SA    
ATOM   3149  CE1 TYR S 217      18.219   0.631   4.723  0.00  0.00      SA    
ATOM   3150  HE1 TYR S 217      18.754  -0.044   4.072  0.00  0.00      SA    
ATOM   3151  CZ  TYR S 217      17.254   1.431   4.148  0.00  0.00      SA    
ATOM   3152  OH  TYR S 217      16.991   1.364   2.761  0.00  0.00      SA    
ATOM   3153  HH  TYR S 217      17.640   0.807   2.326  0.00  0.00      SA    
ATOM   3154  CD2 TYR S 217      16.853   2.483   6.215  0.00  0.00      SA    
ATOM   3155  HD2 TYR S 217      16.329   3.176   6.857  0.00  0.00      SA    
ATOM   3156  CE2 TYR S 217      16.454   2.189   4.937  0.00  0.00      SA    
ATOM   3157  HE2 TYR S 217      15.623   2.720   4.495  0.00  0.00      SA    
ATOM   3158  C   TYR S 217      19.026   4.280   8.360  0.00  0.00      SA    
ATOM   3159  O   TYR S 217      19.053   4.933   9.391  0.00  0.00      SA    
ATOM   3160  N   SER S 218      18.562   4.908   7.239  0.00  0.00      SA    
ATOM   3161  HN  SER S 218      18.460   4.511   6.331  0.00  0.00      SA    
ATOM   3162  CA  SER S 218      18.514   6.336   7.255  0.00  0.00      SA    
ATOM   3163  HA  SER S 218      18.046   6.728   8.147  0.00  0.00      SA    
ATOM   3164  CB  SER S 218      19.889   7.093   7.337  0.00  0.00      SA    
ATOM   3165  HB1 SER S 218      19.751   8.175   7.549  0.00  0.00      SA    
ATOM   3166  HB2 SER S 218      20.557   6.648   8.105  0.00  0.00      SA    
ATOM   3167  OG  SER S 218      20.536   6.940   6.090  0.00  0.00      SA    
ATOM   3168  HG1 SER S 218      21.151   6.217   6.232  0.00  0.00      SA    
ATOM   3169  C   SER S 218      17.606   6.941   6.254  0.00  0.00      SA    
ATOM   3170  O   SER S 218      17.159   6.227   5.285  0.00  0.00      SA    
ATOM   3171  N   ARG S 219      17.214   8.158   6.370  0.00  0.00      SA    
ATOM   3172  HN  ARG S 219      17.494   8.637   7.198  0.00  0.00      SA    
ATOM   3173  CA  ARG S 219      16.570   8.789   5.232  0.00  0.00      SA    
ATOM   3174  HA  ARG S 219      15.618   8.279   5.251  0.00  0.00      SA    
ATOM   3175  CB  ARG S 219      16.015  10.201   5.539  0.00  0.00      SA    
ATOM   3176  HB1 ARG S 219      16.886  10.871   5.703  0.00  0.00      SA    
ATOM   3177  HB2 ARG S 219      15.302  10.606   4.789  0.00  0.00      SA    
ATOM   3178  CG  ARG S 219      14.957  10.197   6.715  0.00  0.00      SA    
ATOM   3179  HG1 ARG S 219      14.018  10.745   6.483  0.00  0.00      SA    
ATOM   3180  HG2 ARG S 219      14.581   9.175   6.936  0.00  0.00      SA    
ATOM   3181  CD  ARG S 219      15.424  10.811   8.003  0.00  0.00      SA    
ATOM   3182  HD1 ARG S 219      14.794  10.658   8.905  0.00  0.00      SA    
ATOM   3183  HD2 ARG S 219      16.439  10.372   8.114  0.00  0.00      SA    
ATOM   3184  NE  ARG S 219      15.597  12.291   7.739  0.00  0.00      SA    
ATOM   3185  HE  ARG S 219      15.244  12.683   6.890  0.00  0.00      SA    
ATOM   3186  CZ  ARG S 219      16.333  13.078   8.503  0.00  0.00      SA    
ATOM   3187  NH1 ARG S 219      17.026  12.619   9.565  0.00  0.00      SA    
ATOM   3188 HH11 ARG S 219      17.754  13.148  10.002  0.00  0.00      SA    
ATOM   3189 HH12 ARG S 219      17.006  11.650   9.812  0.00  0.00      SA    
ATOM   3190  NH2 ARG S 219      16.342  14.341   8.266  0.00  0.00      SA    
ATOM   3191 HH21 ARG S 219      16.684  14.903   9.019  0.00  0.00      SA    
ATOM   3192 HH22 ARG S 219      15.769  14.693   7.526  0.00  0.00      SA    
ATOM   3193  C   ARG S 219      17.151   8.638   3.753  0.00  0.00      SA    
ATOM   3194  O   ARG S 219      16.515   8.158   2.843  0.00  0.00      SA    
ATOM   3195  N   GLY S 220      18.453   8.982   3.633  0.00  0.00      SA    
ATOM   3196  HN  GLY S 220      18.904   9.246   4.482  0.00  0.00      SA    
ATOM   3197  CA  GLY S 220      19.305   8.887   2.414  0.00  0.00      SA    
ATOM   3198  HA1 GLY S 220      20.246   9.333   2.701  0.00  0.00      SA    
ATOM   3199  HA2 GLY S 220      18.844   9.523   1.673  0.00  0.00      SA    
ATOM   3200  C   GLY S 220      19.479   7.487   1.846  0.00  0.00      SA    
ATOM   3201  O   GLY S 220      19.699   7.379   0.647  0.00  0.00      SA    
ATOM   3202  N   GLN S 221      19.458   6.500   2.724  0.00  0.00      SA    
ATOM   3203  HN  GLN S 221      19.178   6.727   3.654  0.00  0.00      SA    
ATOM   3204  CA  GLN S 221      19.721   5.135   2.376  0.00  0.00      SA    
ATOM   3205  HA  GLN S 221      20.619   5.208   1.781  0.00  0.00      SA    
ATOM   3206  CB  GLN S 221      19.892   4.184   3.596  0.00  0.00      SA    
ATOM   3207  HB1 GLN S 221      19.158   4.483   4.375  0.00  0.00      SA    
ATOM   3208  HB2 GLN S 221      19.693   3.128   3.315  0.00  0.00      SA    
ATOM   3209  CG  GLN S 221      21.335   4.363   4.093  0.00  0.00      SA    
ATOM   3210  HG1 GLN S 221      22.045   3.865   3.398  0.00  0.00      SA    
ATOM   3211  HG2 GLN S 221      21.530   5.434   4.313  0.00  0.00      SA    
ATOM   3212  CD  GLN S 221      21.525   3.827   5.466  0.00  0.00      SA    
ATOM   3213  OE1 GLN S 221      21.753   4.512   6.428  0.00  0.00      SA    
ATOM   3214  NE2 GLN S 221      21.499   2.441   5.635  0.00  0.00      SA    
ATOM   3215 HE21 GLN S 221      21.733   2.025   6.513  0.00  0.00      SA    
ATOM   3216 HE22 GLN S 221      21.158   1.873   4.886  0.00  0.00      SA    
ATOM   3217  C   GLN S 221      18.609   4.577   1.488  0.00  0.00      SA    
ATOM   3218  O   GLN S 221      18.842   3.801   0.554  0.00  0.00      SA    
ATOM   3219  N   LEU S 222      17.408   4.969   1.862  0.00  0.00      SA    
ATOM   3220  HN  LEU S 222      17.373   5.620   2.616  0.00  0.00      SA    
ATOM   3221  CA  LEU S 222      16.139   4.481   1.266  0.00  0.00      SA    
ATOM   3222  HA  LEU S 222      16.174   3.404   1.345  0.00  0.00      SA    
ATOM   3223  CB  LEU S 222      14.857   5.034   1.955  0.00  0.00      SA    
ATOM   3224  HB1 LEU S 222      14.904   4.805   3.041  0.00  0.00      SA    
ATOM   3225  HB2 LEU S 222      14.832   6.129   1.769  0.00  0.00      SA    
ATOM   3226  CG  LEU S 222      13.502   4.487   1.321  0.00  0.00      SA    
ATOM   3227  HG  LEU S 222      13.491   4.827   0.263  0.00  0.00      SA    
ATOM   3228  CD1 LEU S 222      13.528   2.945   1.226  0.00  0.00      SA    
ATOM   3229 HD11 LEU S 222      13.053   2.476   2.114  0.00  0.00      SA    
ATOM   3230 HD12 LEU S 222      12.875   2.657   0.376  0.00  0.00      SA    
ATOM   3231 HD13 LEU S 222      14.491   2.398   1.139  0.00  0.00      SA    
ATOM   3232  CD2 LEU S 222      12.197   5.007   1.963  0.00  0.00      SA    
ATOM   3233 HD21 LEU S 222      11.250   4.701   1.469  0.00  0.00      SA    
ATOM   3234 HD22 LEU S 222      12.149   4.554   2.976  0.00  0.00      SA    
ATOM   3235 HD23 LEU S 222      12.224   6.116   2.027  0.00  0.00      SA    
ATOM   3236  C   LEU S 222      16.088   4.727  -0.261  0.00  0.00      SA    
ATOM   3237  O   LEU S 222      15.798   3.874  -1.068  0.00  0.00      SA    
ATOM   3238  N   ILE S 223      16.491   6.016  -0.594  0.00  0.00      SA    
ATOM   3239  HN  ILE S 223      16.717   6.724   0.071  0.00  0.00      SA    
ATOM   3240  CA  ILE S 223      16.472   6.558  -1.896  0.00  0.00      SA    
ATOM   3241  HA  ILE S 223      15.434   6.438  -2.170  0.00  0.00      SA    
ATOM   3242  CB  ILE S 223      16.937   8.017  -1.875  0.00  0.00      SA    
ATOM   3243  HB  ILE S 223      17.995   8.169  -1.572  0.00  0.00      SA    
ATOM   3244  CG2 ILE S 223      16.593   8.445  -3.358  0.00  0.00      SA    
ATOM   3245 HG21 ILE S 223      15.557   8.127  -3.603  0.00  0.00      SA    
ATOM   3246 HG22 ILE S 223      16.463   9.541  -3.479  0.00  0.00      SA    
ATOM   3247 HG23 ILE S 223      17.422   8.061  -3.991  0.00  0.00      SA    
ATOM   3248  CG1 ILE S 223      16.068   8.822  -0.901  0.00  0.00      SA    
ATOM   3249 HG11 ILE S 223      15.101   8.978  -1.426  0.00  0.00      SA    
ATOM   3250 HG12 ILE S 223      16.065   8.318   0.089  0.00  0.00      SA    
ATOM   3251  CD  ILE S 223      16.686  10.220  -0.782  0.00  0.00      SA    
ATOM   3252  HD1 ILE S 223      17.795  10.291  -0.753  0.00  0.00      SA    
ATOM   3253  HD2 ILE S 223      16.237  10.886  -1.549  0.00  0.00      SA    
ATOM   3254  HD3 ILE S 223      16.356  10.588   0.213  0.00  0.00      SA    
ATOM   3255  C   ILE S 223      17.361   5.806  -2.851  0.00  0.00      SA    
ATOM   3256  O   ILE S 223      17.042   5.362  -3.969  0.00  0.00      SA    
ATOM   3257  N   GLU S 224      18.535   5.430  -2.433  0.00  0.00      SA    
ATOM   3258  HN  GLU S 224      18.670   5.484  -1.447  0.00  0.00      SA    
ATOM   3259  CA  GLU S 224      19.468   4.645  -3.224  0.00  0.00      SA    
ATOM   3260  HA  GLU S 224      19.550   4.987  -4.245  0.00  0.00      SA    
ATOM   3261  CB  GLU S 224      20.819   4.693  -2.587  0.00  0.00      SA    
ATOM   3262  HB1 GLU S 224      20.883   4.305  -1.548  0.00  0.00      SA    
ATOM   3263  HB2 GLU S 224      21.476   4.157  -3.305  0.00  0.00      SA    
ATOM   3264  CG  GLU S 224      21.633   6.031  -2.559  0.00  0.00      SA    
ATOM   3265  HG1 GLU S 224      21.380   6.588  -3.486  0.00  0.00      SA    
ATOM   3266  HG2 GLU S 224      21.310   6.654  -1.698  0.00  0.00      SA    
ATOM   3267  CD  GLU S 224      23.121   5.992  -2.487  0.00  0.00      SA    
ATOM   3268  OE1 GLU S 224      23.752   6.917  -3.094  0.00  0.00      SA    
ATOM   3269  OE2 GLU S 224      23.725   5.090  -1.887  0.00  0.00      SA    
ATOM   3270  C   GLU S 224      19.158   3.133  -3.328  0.00  0.00      SA    
ATOM   3271  O   GLU S 224      19.225   2.485  -4.363  0.00  0.00      SA    
ATOM   3272  N   ASP S 225      18.570   2.581  -2.258  0.00  0.00      SA    
ATOM   3273  HN  ASP S 225      18.393   3.116  -1.435  0.00  0.00      SA    
ATOM   3274  CA  ASP S 225      18.010   1.270  -2.213  0.00  0.00      SA    
ATOM   3275  HA  ASP S 225      18.710   0.589  -2.677  0.00  0.00      SA    
ATOM   3276  CB  ASP S 225      17.647   0.803  -0.818  0.00  0.00      SA    
ATOM   3277  HB1 ASP S 225      16.939   1.380  -0.185  0.00  0.00      SA    
ATOM   3278  HB2 ASP S 225      17.213  -0.213  -0.938  0.00  0.00      SA    
ATOM   3279  CG  ASP S 225      18.865   0.662   0.057  0.00  0.00      SA    
ATOM   3280  OD1 ASP S 225      20.040   0.945  -0.317  0.00  0.00      SA    
ATOM   3281  OD2 ASP S 225      18.658   0.023   1.149  0.00  0.00      SA    
ATOM   3282  C   ASP S 225      16.862   1.071  -3.155  0.00  0.00      SA    
ATOM   3283  O   ASP S 225      16.820   0.166  -3.980  0.00  0.00      SA    
ATOM   3284  N   VAL S 226      15.915   2.040  -3.160  0.00  0.00      SA    
ATOM   3285  HN  VAL S 226      16.009   2.845  -2.578  0.00  0.00      SA    
ATOM   3286  CA  VAL S 226      14.934   2.082  -4.226  0.00  0.00      SA    
ATOM   3287  HA  VAL S 226      14.365   1.166  -4.174  0.00  0.00      SA    
ATOM   3288  CB  VAL S 226      14.011   3.254  -3.949  0.00  0.00      SA    
ATOM   3289  HB  VAL S 226      14.562   4.184  -3.695  0.00  0.00      SA    
ATOM   3290  CG1 VAL S 226      13.209   3.533  -5.180  0.00  0.00      SA    
ATOM   3291 HG11 VAL S 226      12.764   2.591  -5.565  0.00  0.00      SA    
ATOM   3292 HG12 VAL S 226      12.372   4.236  -4.979  0.00  0.00      SA    
ATOM   3293 HG13 VAL S 226      13.775   4.084  -5.961  0.00  0.00      SA    
ATOM   3294  CG2 VAL S 226      12.997   2.833  -2.770  0.00  0.00      SA    
ATOM   3295 HG21 VAL S 226      12.466   1.948  -3.183  0.00  0.00      SA    
ATOM   3296 HG22 VAL S 226      13.539   2.687  -1.812  0.00  0.00      SA    
ATOM   3297 HG23 VAL S 226      12.267   3.650  -2.586  0.00  0.00      SA    
ATOM   3298  C   VAL S 226      15.565   2.157  -5.641  0.00  0.00      SA    
ATOM   3299  O   VAL S 226      15.050   1.492  -6.518  0.00  0.00      SA    
ATOM   3300  N   GLU S 227      16.615   3.033  -5.899  0.00  0.00      SA    
ATOM   3301  HN  GLU S 227      17.022   3.553  -5.152  0.00  0.00      SA    
ATOM   3302  CA  GLU S 227      17.382   3.171  -7.193  0.00  0.00      SA    
ATOM   3303  HA  GLU S 227      16.703   3.454  -7.983  0.00  0.00      SA    
ATOM   3304  CB  GLU S 227      18.349   4.334  -7.181  0.00  0.00      SA    
ATOM   3305  HB1 GLU S 227      18.955   4.321  -6.251  0.00  0.00      SA    
ATOM   3306  HB2 GLU S 227      18.938   4.411  -8.120  0.00  0.00      SA    
ATOM   3307  CG  GLU S 227      17.561   5.757  -7.207  0.00  0.00      SA    
ATOM   3308  HG1 GLU S 227      16.639   5.714  -7.825  0.00  0.00      SA    
ATOM   3309  HG2 GLU S 227      16.880   5.841  -6.333  0.00  0.00      SA    
ATOM   3310  CD  GLU S 227      18.444   6.953  -7.279  0.00  0.00      SA    
ATOM   3311  OE1 GLU S 227      17.986   8.139  -7.120  0.00  0.00      SA    
ATOM   3312  OE2 GLU S 227      19.627   6.842  -7.725  0.00  0.00      SA    
ATOM   3313  C   GLU S 227      18.058   1.968  -7.702  0.00  0.00      SA    
ATOM   3314  O   GLU S 227      17.875   1.551  -8.821  0.00  0.00      SA    
ATOM   3315  N   HSE S 228      18.857   1.295  -6.801  0.00  0.00      SA    
ATOM   3316  HN  HSE S 228      18.934   1.701  -5.894  0.00  0.00      SA    
ATOM   3317  CA  HSE S 228      19.549   0.066  -7.123  0.00  0.00      SA    
ATOM   3318  HA  HSE S 228      20.212   0.134  -7.973  0.00  0.00      SA    
ATOM   3319  CB  HSE S 228      20.434  -0.389  -5.877  0.00  0.00      SA    
ATOM   3320  HB1 HSE S 228      21.182   0.433  -5.848  0.00  0.00      SA    
ATOM   3321  HB2 HSE S 228      19.988  -0.316  -4.862  0.00  0.00      SA    
ATOM   3322  ND1 HSE S 228      21.631  -2.307  -7.074  0.00  0.00      SA    
ATOM   3323  CG  HSE S 228      20.834  -1.852  -6.017  0.00  0.00      SA    
ATOM   3324  CE1 HSE S 228      21.858  -3.610  -6.890  0.00  0.00      SA    
ATOM   3325  HE1 HSE S 228      22.436  -4.358  -7.433  0.00  0.00      SA    
ATOM   3326  NE2 HSE S 228      21.236  -3.980  -5.749  0.00  0.00      SA    
ATOM   3327  HE2 HSE S 228      21.183  -4.860  -5.277  0.00  0.00      SA    
ATOM   3328  CD2 HSE S 228      20.558  -2.870  -5.188  0.00  0.00      SA    
ATOM   3329  HD2 HSE S 228      20.029  -2.972  -4.249  0.00  0.00      SA    
ATOM   3330  C   HSE S 228      18.497  -0.987  -7.420  0.00  0.00      SA    
ATOM   3331  O   HSE S 228      18.475  -1.684  -8.439  0.00  0.00      SA    
ATOM   3332  N   THR S 229      17.397  -1.030  -6.555  0.00  0.00      SA    
ATOM   3333  HN  THR S 229      17.377  -0.523  -5.697  0.00  0.00      SA    
ATOM   3334  CA  THR S 229      16.272  -1.891  -6.725  0.00  0.00      SA    
ATOM   3335  HA  THR S 229      16.609  -2.913  -6.807  0.00  0.00      SA    
ATOM   3336  CB  THR S 229      15.197  -1.866  -5.672  0.00  0.00      SA    
ATOM   3337  HB  THR S 229      14.840  -0.828  -5.500  0.00  0.00      SA    
ATOM   3338  OG1 THR S 229      15.669  -2.263  -4.409  0.00  0.00      SA    
ATOM   3339  HG1 THR S 229      16.147  -1.462  -4.180  0.00  0.00      SA    
ATOM   3340  CG2 THR S 229      14.067  -2.834  -5.967  0.00  0.00      SA    
ATOM   3341 HG21 THR S 229      14.264  -3.869  -5.615  0.00  0.00      SA    
ATOM   3342 HG22 THR S 229      13.093  -2.437  -5.609  0.00  0.00      SA    
ATOM   3343 HG23 THR S 229      13.881  -3.001  -7.050  0.00  0.00      SA    
ATOM   3344  C   THR S 229      15.641  -1.645  -8.110  0.00  0.00      SA    
ATOM   3345  O   THR S 229      15.545  -2.593  -8.912  0.00  0.00      SA    
ATOM   3346  N   PHE S 230      15.333  -0.431  -8.594  0.00  0.00      SA    
ATOM   3347  HN  PHE S 230      15.519   0.357  -8.012  0.00  0.00      SA    
ATOM   3348  CA  PHE S 230      14.835  -0.202  -9.935  0.00  0.00      SA    
ATOM   3349  HA  PHE S 230      13.938  -0.804  -9.925  0.00  0.00      SA    
ATOM   3350  CB  PHE S 230      14.215   1.244 -10.073  0.00  0.00      SA    
ATOM   3351  HB1 PHE S 230      13.245   1.251  -9.531  0.00  0.00      SA    
ATOM   3352  HB2 PHE S 230      14.837   2.110  -9.763  0.00  0.00      SA    
ATOM   3353  CG  PHE S 230      13.783   1.502 -11.504  0.00  0.00      SA    
ATOM   3354  CD1 PHE S 230      12.717   0.806 -12.120  0.00  0.00      SA    
ATOM   3355  HD1 PHE S 230      12.186   0.141 -11.454  0.00  0.00      SA    
ATOM   3356  CE1 PHE S 230      12.340   1.113 -13.363  0.00  0.00      SA    
ATOM   3357  HE1 PHE S 230      11.499   0.615 -13.821  0.00  0.00      SA    
ATOM   3358  CZ  PHE S 230      13.062   2.003 -14.116  0.00  0.00      SA    
ATOM   3359  HZ  PHE S 230      12.737   2.147 -15.136  0.00  0.00      SA    
ATOM   3360  CD2 PHE S 230      14.515   2.452 -12.309  0.00  0.00      SA    
ATOM   3361  HD2 PHE S 230      15.340   3.008 -11.891  0.00  0.00      SA    
ATOM   3362  CE2 PHE S 230      14.116   2.697 -13.607  0.00  0.00      SA    
ATOM   3363  HE2 PHE S 230      14.692   3.465 -14.102  0.00  0.00      SA    
ATOM   3364  C   PHE S 230      15.873  -0.554 -11.065  0.00  0.00      SA    
ATOM   3365  O   PHE S 230      15.488  -0.922 -12.152  0.00  0.00      SA    
ATOM   3366  N   GLU S 231      17.216  -0.392 -10.767  0.00  0.00      SA    
ATOM   3367  HN  GLU S 231      17.399  -0.117  -9.826  0.00  0.00      SA    
ATOM   3368  CA  GLU S 231      18.299  -0.590 -11.745  0.00  0.00      SA    
ATOM   3369  HA  GLU S 231      18.094  -0.101 -12.686  0.00  0.00      SA    
ATOM   3370  CB  GLU S 231      19.677  -0.023 -11.278  0.00  0.00      SA    
ATOM   3371  HB1 GLU S 231      19.298   0.991 -11.027  0.00  0.00      SA    
ATOM   3372  HB2 GLU S 231      19.991  -0.504 -10.327  0.00  0.00      SA    
ATOM   3373  CG  GLU S 231      20.828   0.001 -12.324  0.00  0.00      SA    
ATOM   3374  HG1 GLU S 231      21.090  -1.033 -12.632  0.00  0.00      SA    
ATOM   3375  HG2 GLU S 231      20.487   0.629 -13.175  0.00  0.00      SA    
ATOM   3376  CD  GLU S 231      22.084   0.569 -11.589  0.00  0.00      SA    
ATOM   3377  OE1 GLU S 231      22.058   1.178 -10.510  0.00  0.00      SA    
ATOM   3378  OE2 GLU S 231      23.180   0.476 -12.202  0.00  0.00      SA    
ATOM   3379  C   GLU S 231      18.485  -2.043 -11.992  0.00  0.00      SA    
ATOM   3380  O   GLU S 231      18.740  -2.429 -13.147  0.00  0.00      SA    
ATOM   3381  N   GLU S 232      18.273  -2.932 -11.061  0.00  0.00      SA    
ATOM   3382  HN  GLU S 232      18.001  -2.609 -10.158  0.00  0.00      SA    
ATOM   3383  CA  GLU S 232      18.163  -4.337 -11.206  0.00  0.00      SA    
ATOM   3384  HA  GLU S 232      19.012  -4.624 -11.808  0.00  0.00      SA    
ATOM   3385  CB  GLU S 232      18.282  -4.913  -9.792  0.00  0.00      SA    
ATOM   3386  HB1 GLU S 232      17.550  -4.398  -9.134  0.00  0.00      SA    
ATOM   3387  HB2 GLU S 232      18.104  -6.010  -9.797  0.00  0.00      SA    
ATOM   3388  CG  GLU S 232      19.752  -4.742  -9.191  0.00  0.00      SA    
ATOM   3389  HG1 GLU S 232      20.095  -3.690  -9.097  0.00  0.00      SA    
ATOM   3390  HG2 GLU S 232      19.755  -5.193  -8.175  0.00  0.00      SA    
ATOM   3391  CD  GLU S 232      20.841  -5.437  -9.897  0.00  0.00      SA    
ATOM   3392  OE1 GLU S 232      20.386  -6.333 -10.777  0.00  0.00      SA    
ATOM   3393  OE2 GLU S 232      22.068  -5.201  -9.721  0.00  0.00      SA    
ATOM   3394  C   GLU S 232      16.970  -4.900 -11.869  0.00  0.00      SA    
ATOM   3395  O   GLU S 232      16.935  -5.951 -12.532  0.00  0.00      SA    
ATOM   3396  N   ILE S 233      15.839  -4.247 -11.746  0.00  0.00      SA    
ATOM   3397  HN  ILE S 233      15.768  -3.465 -11.132  0.00  0.00      SA    
ATOM   3398  CA  ILE S 233      14.569  -4.538 -12.405  0.00  0.00      SA    
ATOM   3399  HA  ILE S 233      14.428  -5.609 -12.393  0.00  0.00      SA    
ATOM   3400  CB  ILE S 233      13.383  -3.905 -11.633  0.00  0.00      SA    
ATOM   3401  HB  ILE S 233      13.736  -2.900 -11.314  0.00  0.00      SA    
ATOM   3402  CG2 ILE S 233      12.023  -3.555 -12.416  0.00  0.00      SA    
ATOM   3403 HG21 ILE S 233      11.672  -4.456 -12.965  0.00  0.00      SA    
ATOM   3404 HG22 ILE S 233      11.250  -3.058 -11.792  0.00  0.00      SA    
ATOM   3405 HG23 ILE S 233      12.391  -2.772 -13.113  0.00  0.00      SA    
ATOM   3406  CG1 ILE S 233      13.029  -4.680 -10.310  0.00  0.00      SA    
ATOM   3407 HG11 ILE S 233      14.030  -4.780  -9.840  0.00  0.00      SA    
ATOM   3408 HG12 ILE S 233      12.428  -3.988  -9.682  0.00  0.00      SA    
ATOM   3409  CD  ILE S 233      12.364  -6.035 -10.517  0.00  0.00      SA    
ATOM   3410  HD1 ILE S 233      11.487  -6.046 -11.199  0.00  0.00      SA    
ATOM   3411  HD2 ILE S 233      13.127  -6.770 -10.852  0.00  0.00      SA    
ATOM   3412  HD3 ILE S 233      11.939  -6.441  -9.573  0.00  0.00      SA    
ATOM   3413  C   ILE S 233      14.548  -4.257 -13.873  0.00  0.00      SA    
ATOM   3414  O   ILE S 233      14.019  -5.042 -14.695  0.00  0.00      SA    
ATOM   3415  N   LYS S 234      15.232  -3.213 -14.435  0.00  0.00      SA    
ATOM   3416  HN  LYS S 234      15.754  -2.782 -13.702  0.00  0.00      SA    
ATOM   3417  CA  LYS S 234      15.009  -2.687 -15.747  0.00  0.00      SA    
ATOM   3418  HA  LYS S 234      13.997  -2.315 -15.806  0.00  0.00      SA    
ATOM   3419  CB  LYS S 234      15.943  -1.419 -16.035  0.00  0.00      SA    
ATOM   3420  HB1 LYS S 234      15.835  -0.783 -15.131  0.00  0.00      SA    
ATOM   3421  HB2 LYS S 234      17.011  -1.719 -15.974  0.00  0.00      SA    
ATOM   3422  CG  LYS S 234      15.644  -0.787 -17.378  0.00  0.00      SA    
ATOM   3423  HG1 LYS S 234      15.923  -1.450 -18.224  0.00  0.00      SA    
ATOM   3424  HG2 LYS S 234      14.549  -0.612 -17.453  0.00  0.00      SA    
ATOM   3425  CD  LYS S 234      16.503   0.474 -17.484  0.00  0.00      SA    
ATOM   3426  HD1 LYS S 234      16.224   1.027 -16.562  0.00  0.00      SA    
ATOM   3427  HD2 LYS S 234      17.574   0.188 -17.417  0.00  0.00      SA    
ATOM   3428  CE  LYS S 234      16.088   1.474 -18.555  0.00  0.00      SA    
ATOM   3429  HE1 LYS S 234      14.987   1.564 -18.677  0.00  0.00      SA    
ATOM   3430  HE2 LYS S 234      16.489   2.484 -18.324  0.00  0.00      SA    
ATOM   3431  NZ  LYS S 234      16.763   1.086 -19.817  0.00  0.00      SA    
ATOM   3432  HZ1 LYS S 234      16.166   0.334 -20.216  0.00  0.00      SA    
ATOM   3433  HZ2 LYS S 234      16.744   1.909 -20.453  0.00  0.00      SA    
ATOM   3434  HZ3 LYS S 234      17.753   0.770 -19.776  0.00  0.00      SA    
ATOM   3435  C   LYS S 234      14.969  -3.607 -16.926  0.00  0.00      SA    
ATOM   3436  O   LYS S 234      13.982  -3.483 -17.669  0.00  0.00      SA    
ATOM   3437  N   PRO S 235      15.896  -4.593 -17.259  0.00  0.00      SA    
ATOM   3438  CD  PRO S 235      17.165  -4.807 -16.661  0.00  0.00      SA    
ATOM   3439  HD1 PRO S 235      17.068  -5.400 -15.726  0.00  0.00      SA    
ATOM   3440  HD2 PRO S 235      17.779  -3.887 -16.554  0.00  0.00      SA    
ATOM   3441  CA  PRO S 235      15.550  -5.430 -18.421  0.00  0.00      SA    
ATOM   3442  HA  PRO S 235      15.475  -4.768 -19.271  0.00  0.00      SA    
ATOM   3443  CB  PRO S 235      16.832  -6.251 -18.570  0.00  0.00      SA    
ATOM   3444  HB1 PRO S 235      17.093  -6.220 -19.650  0.00  0.00      SA    
ATOM   3445  HB2 PRO S 235      16.718  -7.263 -18.127  0.00  0.00      SA    
ATOM   3446  CG  PRO S 235      17.940  -5.591 -17.798  0.00  0.00      SA    
ATOM   3447  HG1 PRO S 235      18.438  -4.753 -18.332  0.00  0.00      SA    
ATOM   3448  HG2 PRO S 235      18.620  -6.357 -17.369  0.00  0.00      SA    
ATOM   3449  C   PRO S 235      14.404  -6.380 -18.334  0.00  0.00      SA    
ATOM   3450  O   PRO S 235      13.836  -6.748 -19.325  0.00  0.00      SA    
ATOM   3451  N   LEU S 236      14.019  -6.793 -17.049  0.00  0.00      SA    
ATOM   3452  HN  LEU S 236      14.587  -6.504 -16.283  0.00  0.00      SA    
ATOM   3453  CA  LEU S 236      12.815  -7.549 -16.810  0.00  0.00      SA    
ATOM   3454  HA  LEU S 236      12.746  -8.415 -17.453  0.00  0.00      SA    
ATOM   3455  CB  LEU S 236      12.817  -8.118 -15.388  0.00  0.00      SA    
ATOM   3456  HB1 LEU S 236      13.595  -8.909 -15.326  0.00  0.00      SA    
ATOM   3457  HB2 LEU S 236      13.094  -7.282 -14.711  0.00  0.00      SA    
ATOM   3458  CG  LEU S 236      11.395  -8.632 -14.818  0.00  0.00      SA    
ATOM   3459  HG  LEU S 236      10.644  -7.900 -15.182  0.00  0.00      SA    
ATOM   3460  CD1 LEU S 236      11.037  -9.916 -15.541  0.00  0.00      SA    
ATOM   3461 HD11 LEU S 236      11.256  -9.952 -16.630  0.00  0.00      SA    
ATOM   3462 HD12 LEU S 236      11.656 -10.797 -15.265  0.00  0.00      SA    
ATOM   3463 HD13 LEU S 236       9.973 -10.186 -15.371  0.00  0.00      SA    
ATOM   3464  CD2 LEU S 236      11.450  -8.616 -13.300  0.00  0.00      SA    
ATOM   3465 HD21 LEU S 236      10.513  -9.080 -12.923  0.00  0.00      SA    
ATOM   3466 HD22 LEU S 236      12.305  -9.275 -13.037  0.00  0.00      SA    
ATOM   3467 HD23 LEU S 236      11.581  -7.567 -12.961  0.00  0.00      SA    
ATOM   3468  C   LEU S 236      11.522  -6.733 -17.118  0.00  0.00      SA    
ATOM   3469  O   LEU S 236      10.586  -7.154 -17.874  0.00  0.00      SA    
ATOM   3470  N   TYR S 237      11.474  -5.476 -16.683  0.00  0.00      SA    
ATOM   3471  HN  TYR S 237      12.255  -5.122 -16.174  0.00  0.00      SA    
ATOM   3472  CA  TYR S 237      10.402  -4.474 -16.855  0.00  0.00      SA    
ATOM   3473  HA  TYR S 237       9.481  -4.966 -16.578  0.00  0.00      SA    
ATOM   3474  CB  TYR S 237      10.601  -3.200 -16.075  0.00  0.00      SA    
ATOM   3475  HB1 TYR S 237      10.659  -3.381 -14.980  0.00  0.00      SA    
ATOM   3476  HB2 TYR S 237      11.547  -2.682 -16.340  0.00  0.00      SA    
ATOM   3477  CG  TYR S 237       9.447  -2.219 -16.172  0.00  0.00      SA    
ATOM   3478  CD1 TYR S 237       8.285  -2.621 -15.515  0.00  0.00      SA    
ATOM   3479  HD1 TYR S 237       8.163  -3.640 -15.179  0.00  0.00      SA    
ATOM   3480  CE1 TYR S 237       7.183  -1.697 -15.550  0.00  0.00      SA    
ATOM   3481  HE1 TYR S 237       6.252  -1.839 -15.023  0.00  0.00      SA    
ATOM   3482  CZ  TYR S 237       7.240  -0.418 -16.163  0.00  0.00      SA    
ATOM   3483  OH  TYR S 237       6.251   0.487 -15.944  0.00  0.00      SA    
ATOM   3484  HH  TYR S 237       6.327   1.154 -16.630  0.00  0.00      SA    
ATOM   3485  CD2 TYR S 237       9.487  -1.049 -16.890  0.00  0.00      SA    
ATOM   3486  HD2 TYR S 237      10.345  -0.745 -17.471  0.00  0.00      SA    
ATOM   3487  CE2 TYR S 237       8.436  -0.062 -16.778  0.00  0.00      SA    
ATOM   3488  HE2 TYR S 237       8.618   0.902 -17.229  0.00  0.00      SA    
ATOM   3489  C   TYR S 237      10.224  -4.226 -18.334  0.00  0.00      SA    
ATOM   3490  O   TYR S 237       9.088  -4.297 -18.815  0.00  0.00      SA    
ATOM   3491  N   GLU S 238      11.358  -3.962 -19.032  0.00  0.00      SA    
ATOM   3492  HN  GLU S 238      12.253  -3.964 -18.593  0.00  0.00      SA    
ATOM   3493  CA  GLU S 238      11.381  -3.869 -20.514  0.00  0.00      SA    
ATOM   3494  HA  GLU S 238      10.733  -3.011 -20.612  0.00  0.00      SA    
ATOM   3495  CB  GLU S 238      12.814  -3.472 -21.011  0.00  0.00      SA    
ATOM   3496  HB1 GLU S 238      13.544  -4.190 -20.579  0.00  0.00      SA    
ATOM   3497  HB2 GLU S 238      12.982  -3.540 -22.107  0.00  0.00      SA    
ATOM   3498  CG  GLU S 238      13.297  -2.012 -20.718  0.00  0.00      SA    
ATOM   3499  HG1 GLU S 238      12.556  -1.256 -21.057  0.00  0.00      SA    
ATOM   3500  HG2 GLU S 238      13.290  -1.921 -19.610  0.00  0.00      SA    
ATOM   3501  CD  GLU S 238      14.662  -1.643 -21.216  0.00  0.00      SA    
ATOM   3502  OE1 GLU S 238      15.343  -2.410 -21.906  0.00  0.00      SA    
ATOM   3503  OE2 GLU S 238      14.982  -0.438 -21.042  0.00  0.00      SA    
ATOM   3504  C   GLU S 238      10.859  -5.013 -21.365  0.00  0.00      SA    
ATOM   3505  O   GLU S 238      10.164  -4.816 -22.311  0.00  0.00      SA    
ATOM   3506  N   HSE S 239      11.165  -6.200 -20.811  0.00  0.00      SA    
ATOM   3507  HN  HSE S 239      11.802  -6.418 -20.075  0.00  0.00      SA    
ATOM   3508  CA  HSE S 239      10.568  -7.373 -21.432  0.00  0.00      SA    
ATOM   3509  HA  HSE S 239      10.613  -7.211 -22.498  0.00  0.00      SA    
ATOM   3510  CB  HSE S 239      11.288  -8.679 -21.058  0.00  0.00      SA    
ATOM   3511  HB1 HSE S 239      11.430  -8.557 -19.963  0.00  0.00      SA    
ATOM   3512  HB2 HSE S 239      10.598  -9.541 -21.185  0.00  0.00      SA    
ATOM   3513  ND1 HSE S 239      12.331  -9.201 -23.286  0.00  0.00      SA    
ATOM   3514  CG  HSE S 239      12.563  -8.939 -21.926  0.00  0.00      SA    
ATOM   3515  CE1 HSE S 239      13.546  -9.549 -23.744  0.00  0.00      SA    
ATOM   3516  HE1 HSE S 239      13.867  -9.692 -24.776  0.00  0.00      SA    
ATOM   3517  NE2 HSE S 239      14.531  -9.470 -22.777  0.00  0.00      SA    
ATOM   3518  HE2 HSE S 239      15.531  -9.508 -22.793  0.00  0.00      SA    
ATOM   3519  CD2 HSE S 239      13.926  -9.071 -21.641  0.00  0.00      SA    
ATOM   3520  HD2 HSE S 239      14.406  -8.902 -20.686  0.00  0.00      SA    
ATOM   3521  C   HSE S 239       9.059  -7.512 -21.114  0.00  0.00      SA    
ATOM   3522  O   HSE S 239       8.269  -7.952 -21.965  0.00  0.00      SA    
ATOM   3523  N   LEU S 240       8.569  -7.211 -19.903  0.00  0.00      SA    
ATOM   3524  HN  LEU S 240       9.260  -6.876 -19.267  0.00  0.00      SA    
ATOM   3525  CA  LEU S 240       7.146  -7.043 -19.720  0.00  0.00      SA    
ATOM   3526  HA  LEU S 240       6.563  -7.931 -19.917  0.00  0.00      SA    
ATOM   3527  CB  LEU S 240       6.893  -6.766 -18.161  0.00  0.00      SA    
ATOM   3528  HB1 LEU S 240       7.583  -7.453 -17.626  0.00  0.00      SA    
ATOM   3529  HB2 LEU S 240       7.202  -5.740 -17.867  0.00  0.00      SA    
ATOM   3530  CG  LEU S 240       5.410  -7.087 -17.615  0.00  0.00      SA    
ATOM   3531  HG  LEU S 240       4.651  -6.394 -18.037  0.00  0.00      SA    
ATOM   3532  CD1 LEU S 240       4.887  -8.462 -17.973  0.00  0.00      SA    
ATOM   3533 HD11 LEU S 240       4.645  -8.408 -19.056  0.00  0.00      SA    
ATOM   3534 HD12 LEU S 240       5.693  -9.220 -17.870  0.00  0.00      SA    
ATOM   3535 HD13 LEU S 240       3.964  -8.749 -17.425  0.00  0.00      SA    
ATOM   3536  CD2 LEU S 240       5.421  -6.709 -16.166  0.00  0.00      SA    
ATOM   3537 HD21 LEU S 240       5.368  -7.537 -15.427  0.00  0.00      SA    
ATOM   3538 HD22 LEU S 240       6.153  -5.904 -15.944  0.00  0.00      SA    
ATOM   3539 HD23 LEU S 240       4.463  -6.191 -15.942  0.00  0.00      SA    
ATOM   3540  C   LEU S 240       6.458  -5.997 -20.511  0.00  0.00      SA    
ATOM   3541  O   LEU S 240       5.555  -6.271 -21.331  0.00  0.00      SA    
ATOM   3542  N   HSE S 241       7.063  -4.787 -20.582  0.00  0.00      SA    
ATOM   3543  HN  HSE S 241       7.771  -4.520 -19.932  0.00  0.00      SA    
ATOM   3544  CA  HSE S 241       6.506  -3.622 -21.377  0.00  0.00      SA    
ATOM   3545  HA  HSE S 241       5.484  -3.502 -21.050  0.00  0.00      SA    
ATOM   3546  CB  HSE S 241       7.482  -2.366 -21.272  0.00  0.00      SA    
ATOM   3547  HB1 HSE S 241       7.665  -2.175 -20.193  0.00  0.00      SA    
ATOM   3548  HB2 HSE S 241       8.505  -2.449 -21.696  0.00  0.00      SA    
ATOM   3549  ND1 HSE S 241       7.043  -0.793 -23.213  0.00  0.00      SA    
ATOM   3550  CG  HSE S 241       6.886  -1.093 -21.823  0.00  0.00      SA    
ATOM   3551  CE1 HSE S 241       6.522   0.421 -23.357  0.00  0.00      SA    
ATOM   3552  HE1 HSE S 241       6.490   1.119 -24.193  0.00  0.00      SA    
ATOM   3553  NE2 HSE S 241       6.257   0.901 -22.096  0.00  0.00      SA    
ATOM   3554  HE2 HSE S 241       5.964   1.824 -21.848  0.00  0.00      SA    
ATOM   3555  CD2 HSE S 241       6.473  -0.075 -21.140  0.00  0.00      SA    
ATOM   3556  HD2 HSE S 241       6.263   0.071 -20.087  0.00  0.00      SA    
ATOM   3557  C   HSE S 241       6.286  -3.989 -22.789  0.00  0.00      SA    
ATOM   3558  O   HSE S 241       5.238  -3.789 -23.377  0.00  0.00      SA    
ATOM   3559  N   ALA S 242       7.315  -4.725 -23.332  0.00  0.00      SA    
ATOM   3560  HN  ALA S 242       8.081  -4.965 -22.741  0.00  0.00      SA    
ATOM   3561  CA  ALA S 242       7.380  -5.177 -24.725  0.00  0.00      SA    
ATOM   3562  HA  ALA S 242       7.156  -4.333 -25.361  0.00  0.00      SA    
ATOM   3563  CB  ALA S 242       8.746  -5.691 -25.060  0.00  0.00      SA    
ATOM   3564  HB1 ALA S 242       9.163  -6.443 -24.356  0.00  0.00      SA    
ATOM   3565  HB2 ALA S 242       8.729  -6.057 -26.109  0.00  0.00      SA    
ATOM   3566  HB3 ALA S 242       9.473  -4.859 -25.172  0.00  0.00      SA    
ATOM   3567  C   ALA S 242       6.251  -6.209 -25.082  0.00  0.00      SA    
ATOM   3568  O   ALA S 242       5.706  -6.057 -26.209  0.00  0.00      SA    
ATOM   3569  N   TYR S 243       6.000  -7.239 -24.269  0.00  0.00      SA    
ATOM   3570  HN  TYR S 243       6.386  -7.268 -23.350  0.00  0.00      SA    
ATOM   3571  CA  TYR S 243       4.962  -8.181 -24.561  0.00  0.00      SA    
ATOM   3572  HA  TYR S 243       5.205  -8.517 -25.558  0.00  0.00      SA    
ATOM   3573  CB  TYR S 243       5.136  -9.573 -23.692  0.00  0.00      SA    
ATOM   3574  HB1 TYR S 243       5.913 -10.149 -24.238  0.00  0.00      SA    
ATOM   3575  HB2 TYR S 243       5.460  -9.356 -22.652  0.00  0.00      SA    
ATOM   3576  CG  TYR S 243       3.839 -10.385 -23.709  0.00  0.00      SA    
ATOM   3577  CD1 TYR S 243       3.606 -11.279 -24.713  0.00  0.00      SA    
ATOM   3578  HD1 TYR S 243       4.348 -11.267 -25.497  0.00  0.00      SA    
ATOM   3579  CE1 TYR S 243       2.618 -12.254 -24.647  0.00  0.00      SA    
ATOM   3580  HE1 TYR S 243       2.407 -12.896 -25.490  0.00  0.00      SA    
ATOM   3581  CZ  TYR S 243       1.700 -12.281 -23.497  0.00  0.00      SA    
ATOM   3582  OH  TYR S 243       0.568 -13.152 -23.630  0.00  0.00      SA    
ATOM   3583  HH  TYR S 243      -0.120 -12.870 -23.023  0.00  0.00      SA    
ATOM   3584  CD2 TYR S 243       2.950 -10.388 -22.623  0.00  0.00      SA    
ATOM   3585  HD2 TYR S 243       3.144  -9.784 -21.750  0.00  0.00      SA    
ATOM   3586  CE2 TYR S 243       1.765 -11.286 -22.594  0.00  0.00      SA    
ATOM   3587  HE2 TYR S 243       1.125 -11.087 -21.747  0.00  0.00      SA    
ATOM   3588  C   TYR S 243       3.536  -7.634 -24.510  0.00  0.00      SA    
ATOM   3589  O   TYR S 243       2.718  -8.042 -25.312  0.00  0.00      SA    
ATOM   3590  N   VAL S 244       3.261  -6.689 -23.511  0.00  0.00      SA    
ATOM   3591  HN  VAL S 244       4.002  -6.357 -22.931  0.00  0.00      SA    
ATOM   3592  CA  VAL S 244       1.967  -6.107 -23.411  0.00  0.00      SA    
ATOM   3593  HA  VAL S 244       1.182  -6.841 -23.516  0.00  0.00      SA    
ATOM   3594  CB  VAL S 244       1.606  -5.474 -22.089  0.00  0.00      SA    
ATOM   3595  HB  VAL S 244       0.561  -5.100 -22.142  0.00  0.00      SA    
ATOM   3596  CG1 VAL S 244       1.769  -6.601 -21.115  0.00  0.00      SA    
ATOM   3597 HG11 VAL S 244       2.776  -6.545 -20.650  0.00  0.00      SA    
ATOM   3598 HG12 VAL S 244       1.063  -6.559 -20.258  0.00  0.00      SA    
ATOM   3599 HG13 VAL S 244       1.848  -7.604 -21.585  0.00  0.00      SA    
ATOM   3600  CG2 VAL S 244       2.504  -4.279 -21.816  0.00  0.00      SA    
ATOM   3601 HG21 VAL S 244       2.512  -3.589 -22.686  0.00  0.00      SA    
ATOM   3602 HG22 VAL S 244       2.251  -3.737 -20.879  0.00  0.00      SA    
ATOM   3603 HG23 VAL S 244       3.533  -4.688 -21.727  0.00  0.00      SA    
ATOM   3604  C   VAL S 244       1.774  -5.205 -24.571  0.00  0.00      SA    
ATOM   3605  O   VAL S 244       0.605  -5.166 -25.100  0.00  0.00      SA    
ATOM   3606  N   ARG S 245       2.773  -4.449 -24.960  0.00  0.00      SA    
ATOM   3607  HN  ARG S 245       3.617  -4.528 -24.434  0.00  0.00      SA    
ATOM   3608  CA  ARG S 245       2.612  -3.486 -26.050  0.00  0.00      SA    
ATOM   3609  HA  ARG S 245       1.845  -2.756 -25.837  0.00  0.00      SA    
ATOM   3610  CB  ARG S 245       3.987  -2.914 -26.186  0.00  0.00      SA    
ATOM   3611  HB1 ARG S 245       4.255  -2.421 -25.227  0.00  0.00      SA    
ATOM   3612  HB2 ARG S 245       4.695  -3.770 -26.217  0.00  0.00      SA    
ATOM   3613  CG  ARG S 245       4.205  -1.841 -27.232  0.00  0.00      SA    
ATOM   3614  HG1 ARG S 245       3.550  -2.121 -28.084  0.00  0.00      SA    
ATOM   3615  HG2 ARG S 245       3.721  -0.918 -26.849  0.00  0.00      SA    
ATOM   3616  CD  ARG S 245       5.621  -1.493 -27.625  0.00  0.00      SA    
ATOM   3617  HD1 ARG S 245       6.061  -2.311 -28.235  0.00  0.00      SA    
ATOM   3618  HD2 ARG S 245       5.428  -0.542 -28.167  0.00  0.00      SA    
ATOM   3619  NE  ARG S 245       6.538  -1.227 -26.470  0.00  0.00      SA    
ATOM   3620  HE  ARG S 245       6.203  -1.211 -25.528  0.00  0.00      SA    
ATOM   3621  CZ  ARG S 245       7.843  -1.596 -26.530  0.00  0.00      SA    
ATOM   3622  NH1 ARG S 245       8.474  -1.777 -25.450  0.00  0.00      SA    
ATOM   3623 HH11 ARG S 245       9.454  -1.640 -25.592  0.00  0.00      SA    
ATOM   3624 HH12 ARG S 245       8.055  -1.521 -24.579  0.00  0.00      SA    
ATOM   3625  NH2 ARG S 245       8.441  -1.900 -27.632  0.00  0.00      SA    
ATOM   3626 HH21 ARG S 245       9.159  -2.571 -27.451  0.00  0.00      SA    
ATOM   3627 HH22 ARG S 245       7.862  -2.045 -28.435  0.00  0.00      SA    
ATOM   3628  C   ARG S 245       2.138  -4.158 -27.427  0.00  0.00      SA    
ATOM   3629  O   ARG S 245       1.301  -3.679 -28.129  0.00  0.00      SA    
ATOM   3630  N   ALA S 246       2.742  -5.397 -27.772  0.00  0.00      SA    
ATOM   3631  HN  ALA S 246       3.379  -5.774 -27.104  0.00  0.00      SA    
ATOM   3632  CA  ALA S 246       2.441  -6.107 -28.983  0.00  0.00      SA    
ATOM   3633  HA  ALA S 246       2.457  -5.369 -29.771  0.00  0.00      SA    
ATOM   3634  CB  ALA S 246       3.494  -7.194 -29.118  0.00  0.00      SA    
ATOM   3635  HB1 ALA S 246       3.564  -7.686 -30.111  0.00  0.00      SA    
ATOM   3636  HB2 ALA S 246       4.389  -6.587 -28.864  0.00  0.00      SA    
ATOM   3637  HB3 ALA S 246       3.307  -8.019 -28.397  0.00  0.00      SA    
ATOM   3638  C   ALA S 246       1.025  -6.578 -29.003  0.00  0.00      SA    
ATOM   3639  O   ALA S 246       0.356  -6.428 -30.018  0.00  0.00      SA    
ATOM   3640  N   LYS S 247       0.511  -7.180 -27.877  0.00  0.00      SA    
ATOM   3641  HN  LYS S 247       1.131  -7.265 -27.100  0.00  0.00      SA    
ATOM   3642  CA  LYS S 247      -0.946  -7.533 -27.683  0.00  0.00      SA    
ATOM   3643  HA  LYS S 247      -1.122  -8.182 -28.528  0.00  0.00      SA    
ATOM   3644  CB  LYS S 247      -0.991  -8.216 -26.280  0.00  0.00      SA    
ATOM   3645  HB1 LYS S 247      -0.467  -7.472 -25.644  0.00  0.00      SA    
ATOM   3646  HB2 LYS S 247      -1.999  -8.409 -25.854  0.00  0.00      SA    
ATOM   3647  CG  LYS S 247      -0.220  -9.625 -26.273  0.00  0.00      SA    
ATOM   3648  HG1 LYS S 247       0.769  -9.337 -26.687  0.00  0.00      SA    
ATOM   3649  HG2 LYS S 247      -0.109 -10.089 -25.269  0.00  0.00      SA    
ATOM   3650  CD  LYS S 247      -0.877 -10.669 -27.225  0.00  0.00      SA    
ATOM   3651  HD1 LYS S 247      -1.978 -10.567 -27.329  0.00  0.00      SA    
ATOM   3652  HD2 LYS S 247      -0.521 -10.443 -28.253  0.00  0.00      SA    
ATOM   3653  CE  LYS S 247      -0.649 -12.096 -26.736  0.00  0.00      SA    
ATOM   3654  HE1 LYS S 247       0.443 -12.296 -26.719  0.00  0.00      SA    
ATOM   3655  HE2 LYS S 247      -1.057 -12.187 -25.706  0.00  0.00      SA    
ATOM   3656  NZ  LYS S 247      -1.280 -13.204 -27.537  0.00  0.00      SA    
ATOM   3657  HZ1 LYS S 247      -1.093 -14.198 -27.293  0.00  0.00      SA    
ATOM   3658  HZ2 LYS S 247      -2.289 -13.060 -27.328  0.00  0.00      SA    
ATOM   3659  HZ3 LYS S 247      -0.968 -13.005 -28.508  0.00  0.00      SA    
ATOM   3660  C   LYS S 247      -1.873  -6.368 -27.766  0.00  0.00      SA    
ATOM   3661  O   LYS S 247      -2.978  -6.436 -28.287  0.00  0.00      SA    
ATOM   3662  N   LEU S 248      -1.490  -5.219 -27.111  0.00  0.00      SA    
ATOM   3663  HN  LEU S 248      -0.674  -5.157 -26.540  0.00  0.00      SA    
ATOM   3664  CA  LEU S 248      -2.358  -4.077 -26.981  0.00  0.00      SA    
ATOM   3665  HA  LEU S 248      -3.363  -4.403 -26.755  0.00  0.00      SA    
ATOM   3666  CB  LEU S 248      -1.742  -3.072 -25.952  0.00  0.00      SA    
ATOM   3667  HB1 LEU S 248      -1.320  -3.655 -25.106  0.00  0.00      SA    
ATOM   3668  HB2 LEU S 248      -0.828  -2.710 -26.470  0.00  0.00      SA    
ATOM   3669  CG  LEU S 248      -2.572  -1.899 -25.523  0.00  0.00      SA    
ATOM   3670  HG  LEU S 248      -2.819  -1.291 -26.420  0.00  0.00      SA    
ATOM   3671  CD1 LEU S 248      -3.918  -2.266 -24.880  0.00  0.00      SA    
ATOM   3672 HD11 LEU S 248      -4.492  -1.384 -24.524  0.00  0.00      SA    
ATOM   3673 HD12 LEU S 248      -4.500  -2.769 -25.682  0.00  0.00      SA    
ATOM   3674 HD13 LEU S 248      -3.657  -2.965 -24.057  0.00  0.00      SA    
ATOM   3675  CD2 LEU S 248      -1.790  -1.161 -24.473  0.00  0.00      SA    
ATOM   3676 HD21 LEU S 248      -0.869  -0.806 -24.983  0.00  0.00      SA    
ATOM   3677 HD22 LEU S 248      -2.342  -0.288 -24.062  0.00  0.00      SA    
ATOM   3678 HD23 LEU S 248      -1.473  -1.766 -23.598  0.00  0.00      SA    
ATOM   3679  C   LEU S 248      -2.536  -3.281 -28.302  0.00  0.00      SA    
ATOM   3680  O   LEU S 248      -3.515  -2.577 -28.420  0.00  0.00      SA    
ATOM   3681  N   MET S 249      -1.537  -3.342 -29.235  0.00  0.00      SA    
ATOM   3682  HN  MET S 249      -0.698  -3.880 -29.220  0.00  0.00      SA    
ATOM   3683  CA  MET S 249      -1.706  -2.743 -30.534  0.00  0.00      SA    
ATOM   3684  HA  MET S 249      -2.414  -1.940 -30.388  0.00  0.00      SA    
ATOM   3685  CB  MET S 249      -0.353  -2.455 -31.312  0.00  0.00      SA    
ATOM   3686  HB1 MET S 249      -0.403  -1.669 -32.095  0.00  0.00      SA    
ATOM   3687  HB2 MET S 249       0.229  -2.027 -30.468  0.00  0.00      SA    
ATOM   3688  CG  MET S 249       0.480  -3.709 -31.844  0.00  0.00      SA    
ATOM   3689  HG1 MET S 249       0.035  -4.583 -31.323  0.00  0.00      SA    
ATOM   3690  HG2 MET S 249       0.264  -3.929 -32.911  0.00  0.00      SA    
ATOM   3691  SD  MET S 249       2.202  -3.499 -31.728  0.00  0.00      SA    
ATOM   3692  CE  MET S 249       2.667  -4.833 -32.749  0.00  0.00      SA    
ATOM   3693  HE1 MET S 249       2.061  -5.725 -32.484  0.00  0.00      SA    
ATOM   3694  HE2 MET S 249       2.501  -4.681 -33.837  0.00  0.00      SA    
ATOM   3695  HE3 MET S 249       3.741  -5.104 -32.659  0.00  0.00      SA    
ATOM   3696  C   MET S 249      -2.634  -3.723 -31.404  0.00  0.00      SA    
ATOM   3697  O   MET S 249      -3.346  -3.275 -32.327  0.00  0.00      SA    
ATOM   3698  N   ASN S 250      -2.759  -5.016 -30.973  0.00  0.00      SA    
ATOM   3699  HN  ASN S 250      -2.367  -5.307 -30.104  0.00  0.00      SA    
ATOM   3700  CA  ASN S 250      -3.704  -5.964 -31.551  0.00  0.00      SA    
ATOM   3701  HA  ASN S 250      -3.640  -5.653 -32.583  0.00  0.00      SA    
ATOM   3702  CB  ASN S 250      -3.395  -7.434 -31.437  0.00  0.00      SA    
ATOM   3703  HB1 ASN S 250      -3.411  -7.669 -30.351  0.00  0.00      SA    
ATOM   3704  HB2 ASN S 250      -4.202  -8.137 -31.737  0.00  0.00      SA    
ATOM   3705  CG  ASN S 250      -2.088  -7.807 -31.795  0.00  0.00      SA    
ATOM   3706  OD1 ASN S 250      -1.276  -7.132 -32.435  0.00  0.00      SA    
ATOM   3707  ND2 ASN S 250      -1.768  -9.027 -31.418  0.00  0.00      SA    
ATOM   3708 HD21 ASN S 250      -0.840  -9.328 -31.639  0.00  0.00      SA    
ATOM   3709 HD22 ASN S 250      -2.425  -9.628 -30.964  0.00  0.00      SA    
ATOM   3710  C   ASN S 250      -5.112  -5.620 -31.169  0.00  0.00      SA    
ATOM   3711  O   ASN S 250      -6.082  -5.846 -31.929  0.00  0.00      SA    
ATOM   3712  N   ALA S 251      -5.298  -4.997 -29.966  0.00  0.00      SA    
ATOM   3713  HN  ALA S 251      -4.503  -4.803 -29.396  0.00  0.00      SA    
ATOM   3714  CA  ALA S 251      -6.607  -4.664 -29.374  0.00  0.00      SA    
ATOM   3715  HA  ALA S 251      -7.416  -5.202 -29.846  0.00  0.00      SA    
ATOM   3716  CB  ALA S 251      -6.479  -4.858 -27.831  0.00  0.00      SA    
ATOM   3717  HB1 ALA S 251      -5.942  -4.086 -27.241  0.00  0.00      SA    
ATOM   3718  HB2 ALA S 251      -7.524  -4.943 -27.464  0.00  0.00      SA    
ATOM   3719  HB3 ALA S 251      -6.059  -5.858 -27.591  0.00  0.00      SA    
ATOM   3720  C   ALA S 251      -7.174  -3.310 -29.680  0.00  0.00      SA    
ATOM   3721  O   ALA S 251      -8.377  -3.155 -29.566  0.00  0.00      SA    
ATOM   3722  N   TYR S 252      -6.390  -2.329 -30.231  0.00  0.00      SA    
ATOM   3723  HN  TYR S 252      -5.437  -2.439 -29.961  0.00  0.00      SA    
ATOM   3724  CA  TYR S 252      -6.864  -1.049 -30.607  0.00  0.00      SA    
ATOM   3725  HA  TYR S 252      -7.940  -1.082 -30.522  0.00  0.00      SA    
ATOM   3726  CB  TYR S 252      -6.363   0.001 -29.556  0.00  0.00      SA    
ATOM   3727  HB1 TYR S 252      -5.293   0.085 -29.267  0.00  0.00      SA    
ATOM   3728  HB2 TYR S 252      -6.722   0.990 -29.911  0.00  0.00      SA    
ATOM   3729  CG  TYR S 252      -7.119  -0.291 -28.284  0.00  0.00      SA    
ATOM   3730  CD1 TYR S 252      -8.474   0.187 -28.147  0.00  0.00      SA    
ATOM   3731  HD1 TYR S 252      -8.965   0.750 -28.927  0.00  0.00      SA    
ATOM   3732  CE1 TYR S 252      -9.192  -0.031 -27.029  0.00  0.00      SA    
ATOM   3733  HE1 TYR S 252     -10.194   0.371 -27.030  0.00  0.00      SA    
ATOM   3734  CZ  TYR S 252      -8.680  -0.747 -25.946  0.00  0.00      SA    
ATOM   3735  OH  TYR S 252      -9.454  -0.813 -24.747  0.00  0.00      SA    
ATOM   3736  HH  TYR S 252     -10.311  -0.424 -24.935  0.00  0.00      SA    
ATOM   3737  CD2 TYR S 252      -6.516  -0.928 -27.183  0.00  0.00      SA    
ATOM   3738  HD2 TYR S 252      -5.604  -1.503 -27.241  0.00  0.00      SA    
ATOM   3739  CE2 TYR S 252      -7.329  -1.168 -26.075  0.00  0.00      SA    
ATOM   3740  HE2 TYR S 252      -6.969  -1.800 -25.277  0.00  0.00      SA    
ATOM   3741  C   TYR S 252      -6.358  -0.749 -32.024  0.00  0.00      SA    
ATOM   3742  O   TYR S 252      -5.343  -1.319 -32.284  0.00  0.00      SA    
ATOM   3743  N   PRO S 253      -6.949  -0.033 -32.899  0.00  0.00      SA    
ATOM   3744  CD  PRO S 253      -8.361   0.413 -32.758  0.00  0.00      SA    
ATOM   3745  HD1 PRO S 253      -8.511   1.255 -32.049  0.00  0.00      SA    
ATOM   3746  HD2 PRO S 253      -9.096  -0.394 -32.552  0.00  0.00      SA    
ATOM   3747  CA  PRO S 253      -6.434   0.149 -34.217  0.00  0.00      SA    
ATOM   3748  HA  PRO S 253      -5.774  -0.638 -34.550  0.00  0.00      SA    
ATOM   3749  CB  PRO S 253      -7.711   0.240 -35.100  0.00  0.00      SA    
ATOM   3750  HB1 PRO S 253      -8.098  -0.788 -35.267  0.00  0.00      SA    
ATOM   3751  HB2 PRO S 253      -7.587   0.620 -36.137  0.00  0.00      SA    
ATOM   3752  CG  PRO S 253      -8.644   0.999 -34.226  0.00  0.00      SA    
ATOM   3753  HG1 PRO S 253      -9.725   0.849 -34.432  0.00  0.00      SA    
ATOM   3754  HG2 PRO S 253      -8.353   2.057 -34.056  0.00  0.00      SA    
ATOM   3755  C   PRO S 253      -5.612   1.364 -34.198  0.00  0.00      SA    
ATOM   3756  O   PRO S 253      -6.062   2.495 -34.400  0.00  0.00      SA    
ATOM   3757  N   SER S 254      -4.319   1.215 -34.149  0.00  0.00      SA    
ATOM   3758  HN  SER S 254      -3.893   0.316 -34.093  0.00  0.00      SA    
ATOM   3759  CA  SER S 254      -3.233   2.093 -34.491  0.00  0.00      SA    
ATOM   3760  HA  SER S 254      -2.384   1.429 -34.420  0.00  0.00      SA    
ATOM   3761  CB  SER S 254      -3.263   2.732 -35.919  0.00  0.00      SA    
ATOM   3762  HB1 SER S 254      -4.263   3.189 -36.075  0.00  0.00      SA    
ATOM   3763  HB2 SER S 254      -2.525   3.546 -36.088  0.00  0.00      SA    
ATOM   3764  OG  SER S 254      -2.994   1.815 -36.957  0.00  0.00      SA    
ATOM   3765  HG1 SER S 254      -3.742   1.213 -36.929  0.00  0.00      SA    
ATOM   3766  C   SER S 254      -2.941   3.156 -33.409  0.00  0.00      SA    
ATOM   3767  O   SER S 254      -2.098   4.044 -33.692  0.00  0.00      SA    
ATOM   3768  N   TYR S 255      -3.515   3.162 -32.201  0.00  0.00      SA    
ATOM   3769  HN  TYR S 255      -4.130   2.468 -31.837  0.00  0.00      SA    
ATOM   3770  CA  TYR S 255      -3.235   4.171 -31.211  0.00  0.00      SA    
ATOM   3771  HA  TYR S 255      -2.810   5.067 -31.637  0.00  0.00      SA    
ATOM   3772  CB  TYR S 255      -4.505   4.235 -30.224  0.00  0.00      SA    
ATOM   3773  HB1 TYR S 255      -4.347   3.247 -29.740  0.00  0.00      SA    
ATOM   3774  HB2 TYR S 255      -4.468   5.057 -29.478  0.00  0.00      SA    
ATOM   3775  CG  TYR S 255      -5.864   4.322 -30.867  0.00  0.00      SA    
ATOM   3776  CD1 TYR S 255      -6.975   3.763 -30.184  0.00  0.00      SA    
ATOM   3777  HD1 TYR S 255      -6.686   3.390 -29.212  0.00  0.00      SA    
ATOM   3778  CE1 TYR S 255      -8.325   3.910 -30.629  0.00  0.00      SA    
ATOM   3779  HE1 TYR S 255      -9.143   3.446 -30.097  0.00  0.00      SA    
ATOM   3780  CZ  TYR S 255      -8.518   4.747 -31.778  0.00  0.00      SA    
ATOM   3781  OH  TYR S 255      -9.825   4.947 -32.109  0.00  0.00      SA    
ATOM   3782  HH  TYR S 255      -9.916   5.897 -32.211  0.00  0.00      SA    
ATOM   3783  CD2 TYR S 255      -6.135   5.182 -31.944  0.00  0.00      SA    
ATOM   3784  HD2 TYR S 255      -5.318   5.560 -32.541  0.00  0.00      SA    
ATOM   3785  CE2 TYR S 255      -7.415   5.372 -32.375  0.00  0.00      SA    
ATOM   3786  HE2 TYR S 255      -7.741   5.961 -33.219  0.00  0.00      SA    
ATOM   3787  C   TYR S 255      -1.942   3.766 -30.441  0.00  0.00      SA    
ATOM   3788  O   TYR S 255      -1.535   4.611 -29.598  0.00  0.00      SA    
ATOM   3789  N   ILE S 256      -1.323   2.547 -30.450  0.00  0.00      SA    
ATOM   3790  HN  ILE S 256      -1.718   1.690 -30.770  0.00  0.00      SA    
ATOM   3791  CA  ILE S 256      -0.086   2.341 -29.638  0.00  0.00      SA    
ATOM   3792  HA  ILE S 256       0.328   3.222 -29.169  0.00  0.00      SA    
ATOM   3793  CB  ILE S 256      -0.245   1.089 -28.709  0.00  0.00      SA    
ATOM   3794  HB  ILE S 256      -0.504   0.228 -29.362  0.00  0.00      SA    
ATOM   3795  CG2 ILE S 256       1.089   0.778 -27.889  0.00  0.00      SA    
ATOM   3796 HG21 ILE S 256       1.601   1.732 -27.641  0.00  0.00      SA    
ATOM   3797 HG22 ILE S 256       0.830   0.234 -26.955  0.00  0.00      SA    
ATOM   3798 HG23 ILE S 256       1.763   0.258 -28.603  0.00  0.00      SA    
ATOM   3799  CG1 ILE S 256      -1.326   1.369 -27.646  0.00  0.00      SA    
ATOM   3800 HG11 ILE S 256      -1.034   0.922 -26.672  0.00  0.00      SA    
ATOM   3801 HG12 ILE S 256      -1.502   2.465 -27.600  0.00  0.00      SA    
ATOM   3802  CD  ILE S 256      -2.642   0.748 -28.045  0.00  0.00      SA    
ATOM   3803  HD1 ILE S 256      -3.101   1.311 -28.885  0.00  0.00      SA    
ATOM   3804  HD2 ILE S 256      -2.547  -0.320 -28.334  0.00  0.00      SA    
ATOM   3805  HD3 ILE S 256      -3.337   0.734 -27.178  0.00  0.00      SA    
ATOM   3806  C   ILE S 256       1.036   2.031 -30.587  0.00  0.00      SA    
ATOM   3807  O   ILE S 256       0.945   1.213 -31.489  0.00  0.00      SA    
ATOM   3808  N   SER S 257       2.094   2.828 -30.607  0.00  0.00      SA    
ATOM   3809  HN  SER S 257       2.078   3.622 -30.003  0.00  0.00      SA    
ATOM   3810  CA  SER S 257       3.307   2.582 -31.426  0.00  0.00      SA    
ATOM   3811  HA  SER S 257       3.038   2.487 -32.467  0.00  0.00      SA    
ATOM   3812  CB  SER S 257       4.345   3.721 -31.267  0.00  0.00      SA    
ATOM   3813  HB1 SER S 257       4.039   4.651 -31.793  0.00  0.00      SA    
ATOM   3814  HB2 SER S 257       4.386   3.983 -30.188  0.00  0.00      SA    
ATOM   3815  OG  SER S 257       5.704   3.411 -31.755  0.00  0.00      SA    
ATOM   3816  HG1 SER S 257       5.812   3.906 -32.571  0.00  0.00      SA    
ATOM   3817  C   SER S 257       4.046   1.238 -30.929  0.00  0.00      SA    
ATOM   3818  O   SER S 257       4.292   1.076 -29.776  0.00  0.00      SA    
ATOM   3819  N   PRO S 258       4.575   0.398 -31.790  0.00  0.00      SA    
ATOM   3820  CD  PRO S 258       4.514   0.487 -33.271  0.00  0.00      SA    
ATOM   3821  HD1 PRO S 258       4.864   1.524 -33.459  0.00  0.00      SA    
ATOM   3822  HD2 PRO S 258       3.470   0.298 -33.599  0.00  0.00      SA    
ATOM   3823  CA  PRO S 258       5.172  -0.927 -31.459  0.00  0.00      SA    
ATOM   3824  HA  PRO S 258       4.632  -1.470 -30.698  0.00  0.00      SA    
ATOM   3825  CB  PRO S 258       5.290  -1.727 -32.720  0.00  0.00      SA    
ATOM   3826  HB1 PRO S 258       4.327  -2.175 -33.046  0.00  0.00      SA    
ATOM   3827  HB2 PRO S 258       6.044  -2.543 -32.690  0.00  0.00      SA    
ATOM   3828  CG  PRO S 258       5.483  -0.581 -33.744  0.00  0.00      SA    
ATOM   3829  HG1 PRO S 258       5.297  -0.964 -34.770  0.00  0.00      SA    
ATOM   3830  HG2 PRO S 258       6.556  -0.296 -33.703  0.00  0.00      SA    
ATOM   3831  C   PRO S 258       6.573  -0.734 -30.774  0.00  0.00      SA    
ATOM   3832  O   PRO S 258       7.135  -1.632 -30.231  0.00  0.00      SA    
ATOM   3833  N   ILE S 259       7.200   0.424 -30.851  0.00  0.00      SA    
ATOM   3834  HN  ILE S 259       6.880   1.302 -31.200  0.00  0.00      SA    
ATOM   3835  CA  ILE S 259       8.497   0.652 -30.169  0.00  0.00      SA    
ATOM   3836  HA  ILE S 259       8.922  -0.252 -29.758  0.00  0.00      SA    
ATOM   3837  CB  ILE S 259       9.436   1.311 -31.161  0.00  0.00      SA    
ATOM   3838  HB  ILE S 259      10.451   1.496 -30.750  0.00  0.00      SA    
ATOM   3839  CG2 ILE S 259       9.661   0.194 -32.264  0.00  0.00      SA    
ATOM   3840 HG21 ILE S 259      10.466   0.487 -32.971  0.00  0.00      SA    
ATOM   3841 HG22 ILE S 259       9.864  -0.803 -31.818  0.00  0.00      SA    
ATOM   3842 HG23 ILE S 259       8.762   0.131 -32.914  0.00  0.00      SA    
ATOM   3843  CG1 ILE S 259       8.900   2.616 -31.879  0.00  0.00      SA    
ATOM   3844 HG11 ILE S 259       7.809   2.450 -32.010  0.00  0.00      SA    
ATOM   3845 HG12 ILE S 259       9.026   3.418 -31.120  0.00  0.00      SA    
ATOM   3846  CD  ILE S 259       9.811   3.065 -33.024  0.00  0.00      SA    
ATOM   3847  HD1 ILE S 259       9.789   4.168 -33.157  0.00  0.00      SA    
ATOM   3848  HD2 ILE S 259      10.875   2.821 -32.817  0.00  0.00      SA    
ATOM   3849  HD3 ILE S 259       9.536   2.548 -33.968  0.00  0.00      SA    
ATOM   3850  C   ILE S 259       8.292   1.647 -29.034  0.00  0.00      SA    
ATOM   3851  O   ILE S 259       9.229   1.853 -28.212  0.00  0.00      SA    
ATOM   3852  N   GLY S 260       7.052   2.249 -28.822  0.00  0.00      SA    
ATOM   3853  HN  GLY S 260       6.341   1.850 -29.397  0.00  0.00      SA    
ATOM   3854  CA  GLY S 260       6.717   3.294 -27.951  0.00  0.00      SA    
ATOM   3855  HA1 GLY S 260       5.993   3.869 -28.510  0.00  0.00      SA    
ATOM   3856  HA2 GLY S 260       7.639   3.758 -27.632  0.00  0.00      SA    
ATOM   3857  C   GLY S 260       6.184   2.837 -26.585  0.00  0.00      SA    
ATOM   3858  O   GLY S 260       5.946   1.680 -26.310  0.00  0.00      SA    
ATOM   3859  N   CYS S 261       6.069   3.936 -25.773  0.00  0.00      SA    
ATOM   3860  HN  CYS S 261       6.267   4.839 -26.146  0.00  0.00      SA    
ATOM   3861  CA  CYS S 261       5.335   3.976 -24.460  0.00  0.00      SA    
ATOM   3862  HA  CYS S 261       5.768   3.318 -23.721  0.00  0.00      SA    
ATOM   3863  CB  CYS S 261       5.375   5.519 -23.929  0.00  0.00      SA    
ATOM   3864  HB1 CYS S 261       5.173   6.056 -24.881  0.00  0.00      SA    
ATOM   3865  HB2 CYS S 261       4.695   5.760 -23.084  0.00  0.00      SA    
ATOM   3866  SG  CYS S 261       7.101   5.890 -23.403  0.00  0.00      SA    
ATOM   3867  HG1 CYS S 261       7.523   6.336 -24.578  0.00  0.00      SA    
ATOM   3868  C   CYS S 261       3.870   3.558 -24.627  0.00  0.00      SA    
ATOM   3869  O   CYS S 261       3.335   3.489 -25.690  0.00  0.00      SA    
ATOM   3870  N   LEU S 262       3.149   3.314 -23.577  0.00  0.00      SA    
ATOM   3871  HN  LEU S 262       3.568   3.364 -22.674  0.00  0.00      SA    
ATOM   3872  CA  LEU S 262       1.766   2.829 -23.535  0.00  0.00      SA    
ATOM   3873  HA  LEU S 262       1.528   2.317 -24.455  0.00  0.00      SA    
ATOM   3874  CB  LEU S 262       1.416   1.755 -22.405  0.00  0.00      SA    
ATOM   3875  HB1 LEU S 262       1.452   2.252 -21.412  0.00  0.00      SA    
ATOM   3876  HB2 LEU S 262       0.459   1.248 -22.653  0.00  0.00      SA    
ATOM   3877  CG  LEU S 262       2.494   0.575 -22.460  0.00  0.00      SA    
ATOM   3878  HG  LEU S 262       3.474   1.033 -22.206  0.00  0.00      SA    
ATOM   3879  CD1 LEU S 262       2.145  -0.461 -21.454  0.00  0.00      SA    
ATOM   3880 HD11 LEU S 262       1.148  -0.950 -21.478  0.00  0.00      SA    
ATOM   3881 HD12 LEU S 262       2.817  -1.322 -21.660  0.00  0.00      SA    
ATOM   3882 HD13 LEU S 262       2.423  -0.238 -20.402  0.00  0.00      SA    
ATOM   3883  CD2 LEU S 262       2.718  -0.033 -23.900  0.00  0.00      SA    
ATOM   3884 HD21 LEU S 262       1.989  -0.819 -24.194  0.00  0.00      SA    
ATOM   3885 HD22 LEU S 262       2.960   0.737 -24.663  0.00  0.00      SA    
ATOM   3886 HD23 LEU S 262       3.665  -0.614 -23.933  0.00  0.00      SA    
ATOM   3887  C   LEU S 262       0.942   4.081 -23.331  0.00  0.00      SA    
ATOM   3888  O   LEU S 262       1.238   4.805 -22.385  0.00  0.00      SA    
ATOM   3889  N   PRO S 263      -0.029   4.484 -24.154  0.00  0.00      SA    
ATOM   3890  CD  PRO S 263      -0.508   3.794 -25.352  0.00  0.00      SA    
ATOM   3891  HD1 PRO S 263      -1.178   2.961 -25.048  0.00  0.00      SA    
ATOM   3892  HD2 PRO S 263       0.337   3.345 -25.915  0.00  0.00      SA    
ATOM   3893  CA  PRO S 263      -1.000   5.571 -23.775  0.00  0.00      SA    
ATOM   3894  HA  PRO S 263      -0.456   6.442 -23.440  0.00  0.00      SA    
ATOM   3895  CB  PRO S 263      -1.915   5.718 -24.954  0.00  0.00      SA    
ATOM   3896  HB1 PRO S 263      -2.224   6.735 -25.278  0.00  0.00      SA    
ATOM   3897  HB2 PRO S 263      -2.862   5.156 -24.808  0.00  0.00      SA    
ATOM   3898  CG  PRO S 263      -1.202   4.905 -26.073  0.00  0.00      SA    
ATOM   3899  HG1 PRO S 263      -0.415   5.532 -26.544  0.00  0.00      SA    
ATOM   3900  HG2 PRO S 263      -1.907   4.568 -26.863  0.00  0.00      SA    
ATOM   3901  C   PRO S 263      -1.818   5.241 -22.542  0.00  0.00      SA    
ATOM   3902  O   PRO S 263      -2.535   4.258 -22.540  0.00  0.00      SA    
ATOM   3903  N   ALA S 264      -1.836   6.113 -21.517  0.00  0.00      SA    
ATOM   3904  HN  ALA S 264      -1.253   6.922 -21.528  0.00  0.00      SA    
ATOM   3905  CA  ALA S 264      -2.468   5.787 -20.140  0.00  0.00      SA    
ATOM   3906  HA  ALA S 264      -1.898   4.913 -19.860  0.00  0.00      SA    
ATOM   3907  CB  ALA S 264      -2.267   6.917 -19.184  0.00  0.00      SA    
ATOM   3908  HB1 ALA S 264      -2.520   6.678 -18.129  0.00  0.00      SA    
ATOM   3909  HB2 ALA S 264      -1.164   7.047 -19.214  0.00  0.00      SA    
ATOM   3910  HB3 ALA S 264      -2.806   7.852 -19.447  0.00  0.00      SA    
ATOM   3911  C   ALA S 264      -3.941   5.360 -19.977  0.00  0.00      SA    
ATOM   3912  O   ALA S 264      -4.327   4.441 -19.165  0.00  0.00      SA    
ATOM   3913  N   HSE S 265      -4.786   5.898 -20.807  0.00  0.00      SA    
ATOM   3914  HN  HSE S 265      -4.581   6.545 -21.537  0.00  0.00      SA    
ATOM   3915  CA  HSE S 265      -6.160   5.519 -20.805  0.00  0.00      SA    
ATOM   3916  HA  HSE S 265      -6.554   5.448 -19.802  0.00  0.00      SA    
ATOM   3917  CB  HSE S 265      -6.975   6.742 -21.495  0.00  0.00      SA    
ATOM   3918  HB1 HSE S 265      -8.062   6.600 -21.315  0.00  0.00      SA    
ATOM   3919  HB2 HSE S 265      -6.818   7.717 -20.985  0.00  0.00      SA    
ATOM   3920  ND1 HSE S 265      -5.504   6.927 -23.494  0.00  0.00      SA    
ATOM   3921  CG  HSE S 265      -6.803   6.882 -23.034  0.00  0.00      SA    
ATOM   3922  CE1 HSE S 265      -5.683   7.141 -24.796  0.00  0.00      SA    
ATOM   3923  HE1 HSE S 265      -4.902   7.107 -25.556  0.00  0.00      SA    
ATOM   3924  NE2 HSE S 265      -7.045   7.165 -25.119  0.00  0.00      SA    
ATOM   3925  HE2 HSE S 265      -7.359   7.087 -26.065  0.00  0.00      SA    
ATOM   3926  CD2 HSE S 265      -7.713   6.974 -24.029  0.00  0.00      SA    
ATOM   3927  HD2 HSE S 265      -8.783   6.930 -23.869  0.00  0.00      SA    
ATOM   3928  C   HSE S 265      -6.568   4.217 -21.479  0.00  0.00      SA    
ATOM   3929  O   HSE S 265      -7.581   3.603 -21.230  0.00  0.00      SA    
ATOM   3930  N   LEU S 266      -5.633   3.698 -22.316  0.00  0.00      SA    
ATOM   3931  HN  LEU S 266      -4.769   4.190 -22.396  0.00  0.00      SA    
ATOM   3932  CA  LEU S 266      -5.771   2.404 -22.916  0.00  0.00      SA    
ATOM   3933  HA  LEU S 266      -6.833   2.218 -22.864  0.00  0.00      SA    
ATOM   3934  CB  LEU S 266      -5.278   2.416 -24.392  0.00  0.00      SA    
ATOM   3935  HB1 LEU S 266      -4.218   2.748 -24.355  0.00  0.00      SA    
ATOM   3936  HB2 LEU S 266      -5.374   1.426 -24.886  0.00  0.00      SA    
ATOM   3937  CG  LEU S 266      -6.053   3.537 -25.183  0.00  0.00      SA    
ATOM   3938  HG  LEU S 266      -5.890   4.472 -24.606  0.00  0.00      SA    
ATOM   3939  CD1 LEU S 266      -5.444   3.494 -26.586  0.00  0.00      SA    
ATOM   3940 HD11 LEU S 266      -4.341   3.624 -26.629  0.00  0.00      SA    
ATOM   3941 HD12 LEU S 266      -5.721   2.510 -27.019  0.00  0.00      SA    
ATOM   3942 HD13 LEU S 266      -5.839   4.365 -27.151  0.00  0.00      SA    
ATOM   3943  CD2 LEU S 266      -7.549   3.237 -25.282  0.00  0.00      SA    
ATOM   3944 HD21 LEU S 266      -7.869   3.660 -26.258  0.00  0.00      SA    
ATOM   3945 HD22 LEU S 266      -7.783   2.153 -25.338  0.00  0.00      SA    
ATOM   3946 HD23 LEU S 266      -8.004   3.664 -24.363  0.00  0.00      SA    
ATOM   3947  C   LEU S 266      -5.153   1.373 -22.028  0.00  0.00      SA    
ATOM   3948  O   LEU S 266      -5.695   0.224 -21.998  0.00  0.00      SA    
ATOM   3949  N   LEU S 267      -4.159   1.753 -21.183  0.00  0.00      SA    
ATOM   3950  HN  LEU S 267      -3.811   2.684 -21.262  0.00  0.00      SA    
ATOM   3951  CA  LEU S 267      -3.546   0.977 -20.097  0.00  0.00      SA    
ATOM   3952  HA  LEU S 267      -3.040   0.116 -20.508  0.00  0.00      SA    
ATOM   3953  CB  LEU S 267      -2.346   1.826 -19.468  0.00  0.00      SA    
ATOM   3954  HB1 LEU S 267      -1.565   2.058 -20.223  0.00  0.00      SA    
ATOM   3955  HB2 LEU S 267      -2.573   2.888 -19.235  0.00  0.00      SA    
ATOM   3956  CG  LEU S 267      -1.624   1.257 -18.278  0.00  0.00      SA    
ATOM   3957  HG  LEU S 267      -2.275   1.138 -17.386  0.00  0.00      SA    
ATOM   3958  CD1 LEU S 267      -1.008  -0.190 -18.646  0.00  0.00      SA    
ATOM   3959 HD11 LEU S 267      -0.574  -0.276 -19.665  0.00  0.00      SA    
ATOM   3960 HD12 LEU S 267      -0.259  -0.418 -17.858  0.00  0.00      SA    
ATOM   3961 HD13 LEU S 267      -1.889  -0.864 -18.594  0.00  0.00      SA    
ATOM   3962  CD2 LEU S 267      -0.383   2.216 -17.939  0.00  0.00      SA    
ATOM   3963 HD21 LEU S 267       0.258   2.452 -18.814  0.00  0.00      SA    
ATOM   3964 HD22 LEU S 267      -0.865   3.119 -17.505  0.00  0.00      SA    
ATOM   3965 HD23 LEU S 267       0.238   1.736 -17.152  0.00  0.00      SA    
ATOM   3966  C   LEU S 267      -4.577   0.538 -19.103  0.00  0.00      SA    
ATOM   3967  O   LEU S 267      -4.621  -0.625 -18.765  0.00  0.00      SA    
ATOM   3968  N   GLY S 268      -5.557   1.407 -18.676  0.00  0.00      SA    
ATOM   3969  HN  GLY S 268      -5.422   2.371 -18.891  0.00  0.00      SA    
ATOM   3970  CA  GLY S 268      -6.696   0.971 -17.928  0.00  0.00      SA    
ATOM   3971  HA1 GLY S 268      -6.744  -0.107 -17.896  0.00  0.00      SA    
ATOM   3972  HA2 GLY S 268      -7.612   1.252 -18.427  0.00  0.00      SA    
ATOM   3973  C   GLY S 268      -6.636   1.417 -16.493  0.00  0.00      SA    
ATOM   3974  O   GLY S 268      -7.003   0.716 -15.509  0.00  0.00      SA    
ATOM   3975  N   ASP S 269      -6.071   2.614 -16.411  0.00  0.00      SA    
ATOM   3976  HN  ASP S 269      -5.556   3.091 -17.120  0.00  0.00      SA    
ATOM   3977  CA  ASP S 269      -6.094   3.300 -15.075  0.00  0.00      SA    
ATOM   3978  HA  ASP S 269      -6.960   3.018 -14.495  0.00  0.00      SA    
ATOM   3979  CB  ASP S 269      -4.903   3.001 -14.100  0.00  0.00      SA    
ATOM   3980  HB1 ASP S 269      -4.957   1.933 -13.799  0.00  0.00      SA    
ATOM   3981  HB2 ASP S 269      -3.881   3.092 -14.525  0.00  0.00      SA    
ATOM   3982  CG  ASP S 269      -4.992   3.668 -12.777  0.00  0.00      SA    
ATOM   3983  OD1 ASP S 269      -5.777   3.269 -11.834  0.00  0.00      SA    
ATOM   3984  OD2 ASP S 269      -4.333   4.702 -12.676  0.00  0.00      SA    
ATOM   3985  C   ASP S 269      -6.213   4.784 -15.340  0.00  0.00      SA    
ATOM   3986  O   ASP S 269      -5.804   5.311 -16.367  0.00  0.00      SA    
ATOM   3987  N   MET S 270      -6.829   5.489 -14.421  0.00  0.00      SA    
ATOM   3988  HN  MET S 270      -7.191   5.055 -13.599  0.00  0.00      SA    
ATOM   3989  CA  MET S 270      -7.062   6.940 -14.421  0.00  0.00      SA    
ATOM   3990  HA  MET S 270      -7.431   7.146 -15.415  0.00  0.00      SA    
ATOM   3991  CB  MET S 270      -8.076   7.441 -13.318  0.00  0.00      SA    
ATOM   3992  HB1 MET S 270      -9.037   6.894 -13.424  0.00  0.00      SA    
ATOM   3993  HB2 MET S 270      -7.627   6.940 -12.434  0.00  0.00      SA    
ATOM   3994  CG  MET S 270      -8.337   9.044 -13.133  0.00  0.00      SA    
ATOM   3995  HG1 MET S 270      -9.080   9.123 -12.311  0.00  0.00      SA    
ATOM   3996  HG2 MET S 270      -7.360   9.447 -12.791  0.00  0.00      SA    
ATOM   3997  SD  MET S 270      -8.809  10.037 -14.540  0.00  0.00      SA    
ATOM   3998  CE  MET S 270     -10.485   9.535 -14.976  0.00  0.00      SA    
ATOM   3999  HE1 MET S 270     -10.464   8.590 -15.560  0.00  0.00      SA    
ATOM   4000  HE2 MET S 270     -11.036   9.421 -14.018  0.00  0.00      SA    
ATOM   4001  HE3 MET S 270     -10.945  10.289 -15.650  0.00  0.00      SA    
ATOM   4002  C   MET S 270      -5.764   7.811 -14.349  0.00  0.00      SA    
ATOM   4003  O   MET S 270      -5.687   8.823 -15.031  0.00  0.00      SA    
ATOM   4004  N   TRP S 271      -4.719   7.270 -13.651  0.00  0.00      SA    
ATOM   4005  HN  TRP S 271      -4.867   6.481 -13.060  0.00  0.00      SA    
ATOM   4006  CA  TRP S 271      -3.477   7.967 -13.391  0.00  0.00      SA    
ATOM   4007  HA  TRP S 271      -3.425   8.878 -13.969  0.00  0.00      SA    
ATOM   4008  CB  TRP S 271      -3.325   8.291 -11.882  0.00  0.00      SA    
ATOM   4009  HB1 TRP S 271      -3.324   7.320 -11.342  0.00  0.00      SA    
ATOM   4010  HB2 TRP S 271      -2.339   8.750 -11.653  0.00  0.00      SA    
ATOM   4011  CG  TRP S 271      -4.362   9.127 -11.306  0.00  0.00      SA    
ATOM   4012  CD1 TRP S 271      -4.496  10.474 -11.408  0.00  0.00      SA    
ATOM   4013  HD1 TRP S 271      -3.693  11.061 -11.827  0.00  0.00      SA    
ATOM   4014  NE1 TRP S 271      -5.631  10.882 -10.921  0.00  0.00      SA    
ATOM   4015  HE1 TRP S 271      -5.992  11.780 -11.046  0.00  0.00      SA    
ATOM   4016  CE2 TRP S 271      -6.388   9.875 -10.436  0.00  0.00      SA    
ATOM   4017  CD2 TRP S 271      -5.609   8.703 -10.642  0.00  0.00      SA    
ATOM   4018  CE3 TRP S 271      -6.059   7.510 -10.201  0.00  0.00      SA    
ATOM   4019  HE3 TRP S 271      -5.626   6.605 -10.599  0.00  0.00      SA    
ATOM   4020  CZ3 TRP S 271      -7.327   7.460  -9.655  0.00  0.00      SA    
ATOM   4021  HZ3 TRP S 271      -7.668   6.470  -9.392  0.00  0.00      SA    
ATOM   4022  CZ2 TRP S 271      -7.488   9.917  -9.731  0.00  0.00      SA    
ATOM   4023  HZ2 TRP S 271      -7.963  10.798  -9.326  0.00  0.00      SA    
ATOM   4024  CH2 TRP S 271      -8.030   8.639  -9.385  0.00  0.00      SA    
ATOM   4025  HH2 TRP S 271      -8.975   8.493  -8.884  0.00  0.00      SA    
ATOM   4026  C   TRP S 271      -2.274   7.239 -14.075  0.00  0.00      SA    
ATOM   4027  O   TRP S 271      -1.172   7.819 -14.170  0.00  0.00      SA    
ATOM   4028  N   GLY S 272      -2.535   5.983 -14.460  0.00  0.00      SA    
ATOM   4029  HN  GLY S 272      -3.440   5.610 -14.268  0.00  0.00      SA    
ATOM   4030  CA  GLY S 272      -1.594   5.100 -15.121  0.00  0.00      SA    
ATOM   4031  HA1 GLY S 272      -0.981   5.671 -15.803  0.00  0.00      SA    
ATOM   4032  HA2 GLY S 272      -2.135   4.395 -15.735  0.00  0.00      SA    
ATOM   4033  C   GLY S 272      -0.791   4.194 -14.247  0.00  0.00      SA    
ATOM   4034  O   GLY S 272       0.158   3.524 -14.670  0.00  0.00      SA    
ATOM   4035  N   ARG S 273      -1.142   4.105 -12.930  0.00  0.00      SA    
ATOM   4036  HN  ARG S 273      -1.982   4.528 -12.596  0.00  0.00      SA    
ATOM   4037  CA  ARG S 273      -0.464   3.228 -12.045  0.00  0.00      SA    
ATOM   4038  HA  ARG S 273       0.572   3.522 -12.125  0.00  0.00      SA    
ATOM   4039  CB  ARG S 273      -0.944   3.653 -10.613  0.00  0.00      SA    
ATOM   4040  HB1 ARG S 273      -0.562   4.676 -10.405  0.00  0.00      SA    
ATOM   4041  HB2 ARG S 273      -2.045   3.777 -10.686  0.00  0.00      SA    
ATOM   4042  CG  ARG S 273      -0.628   2.699  -9.432  0.00  0.00      SA    
ATOM   4043  HG1 ARG S 273      -1.032   1.689  -9.659  0.00  0.00      SA    
ATOM   4044  HG2 ARG S 273       0.481   2.761  -9.475  0.00  0.00      SA    
ATOM   4045  CD  ARG S 273      -1.241   3.249  -8.137  0.00  0.00      SA    
ATOM   4046  HD1 ARG S 273      -0.868   4.240  -7.802  0.00  0.00      SA    
ATOM   4047  HD2 ARG S 273      -2.337   3.410  -8.224  0.00  0.00      SA    
ATOM   4048  NE  ARG S 273      -0.821   2.297  -7.105  0.00  0.00      SA    
ATOM   4049  HE  ARG S 273       0.014   1.752  -7.180  0.00  0.00      SA    
ATOM   4050  CZ  ARG S 273      -1.318   2.245  -5.918  0.00  0.00      SA    
ATOM   4051  NH1 ARG S 273      -0.976   1.349  -5.030  0.00  0.00      SA    
ATOM   4052 HH11 ARG S 273      -1.663   1.135  -4.335  0.00  0.00      SA    
ATOM   4053 HH12 ARG S 273      -0.460   0.542  -5.316  0.00  0.00      SA    
ATOM   4054  NH2 ARG S 273      -2.318   3.015  -5.643  0.00  0.00      SA    
ATOM   4055 HH21 ARG S 273      -2.893   2.727  -4.877  0.00  0.00      SA    
ATOM   4056 HH22 ARG S 273      -2.582   3.734  -6.284  0.00  0.00      SA    
ATOM   4057  C   ARG S 273      -0.560   1.744 -12.269  0.00  0.00      SA    
ATOM   4058  O   ARG S 273       0.362   0.973 -12.269  0.00  0.00      SA    
ATOM   4059  N   PHE S 274      -1.801   1.218 -12.307  0.00  0.00      SA    
ATOM   4060  HN  PHE S 274      -2.518   1.818 -11.962  0.00  0.00      SA    
ATOM   4061  CA  PHE S 274      -2.026  -0.146 -12.370  0.00  0.00      SA    
ATOM   4062  HA  PHE S 274      -1.215  -0.655 -11.870  0.00  0.00      SA    
ATOM   4063  CB  PHE S 274      -3.363  -0.646 -11.733  0.00  0.00      SA    
ATOM   4064  HB1 PHE S 274      -4.164  -0.005 -12.160  0.00  0.00      SA    
ATOM   4065  HB2 PHE S 274      -3.612  -1.714 -11.910  0.00  0.00      SA    
ATOM   4066  CG  PHE S 274      -3.458  -0.295 -10.207  0.00  0.00      SA    
ATOM   4067  CD1 PHE S 274      -4.049   0.817  -9.680  0.00  0.00      SA    
ATOM   4068  HD1 PHE S 274      -4.575   1.605 -10.198  0.00  0.00      SA    
ATOM   4069  CE1 PHE S 274      -3.923   1.083  -8.244  0.00  0.00      SA    
ATOM   4070  HE1 PHE S 274      -4.387   1.937  -7.773  0.00  0.00      SA    
ATOM   4071  CZ  PHE S 274      -3.361   0.154  -7.440  0.00  0.00      SA    
ATOM   4072  HZ  PHE S 274      -3.283   0.273  -6.370  0.00  0.00      SA    
ATOM   4073  CD2 PHE S 274      -2.868  -1.231  -9.359  0.00  0.00      SA    
ATOM   4074  HD2 PHE S 274      -2.306  -2.013  -9.849  0.00  0.00      SA    
ATOM   4075  CE2 PHE S 274      -2.659  -0.953  -7.982  0.00  0.00      SA    
ATOM   4076  HE2 PHE S 274      -2.132  -1.681  -7.383  0.00  0.00      SA    
ATOM   4077  C   PHE S 274      -2.068  -0.655 -13.850  0.00  0.00      SA    
ATOM   4078  O   PHE S 274      -2.429   0.116 -14.751  0.00  0.00      SA    
ATOM   4079  N   TRP S 275      -1.720  -1.960 -14.031  0.00  0.00      SA    
ATOM   4080  HN  TRP S 275      -1.205  -2.498 -13.369  0.00  0.00      SA    
ATOM   4081  CA  TRP S 275      -1.724  -2.604 -15.307  0.00  0.00      SA    
ATOM   4082  HA  TRP S 275      -2.103  -1.947 -16.076  0.00  0.00      SA    
ATOM   4083  CB  TRP S 275      -0.344  -3.153 -15.677  0.00  0.00      SA    
ATOM   4084  HB1 TRP S 275       0.016  -3.856 -14.896  0.00  0.00      SA    
ATOM   4085  HB2 TRP S 275      -0.450  -3.701 -16.637  0.00  0.00      SA    
ATOM   4086  CG  TRP S 275       0.737  -2.284 -15.975  0.00  0.00      SA    
ATOM   4087  CD1 TRP S 275       1.174  -1.129 -15.295  0.00  0.00      SA    
ATOM   4088  HD1 TRP S 275       0.663  -0.710 -14.440  0.00  0.00      SA    
ATOM   4089  NE1 TRP S 275       2.266  -0.743 -15.916  0.00  0.00      SA    
ATOM   4090  HE1 TRP S 275       2.972  -0.456 -15.306  0.00  0.00      SA    
ATOM   4091  CE2 TRP S 275       2.680  -1.503 -16.889  0.00  0.00      SA    
ATOM   4092  CD2 TRP S 275       1.765  -2.580 -16.977  0.00  0.00      SA    
ATOM   4093  CE3 TRP S 275       2.029  -3.617 -17.806  0.00  0.00      SA    
ATOM   4094  HE3 TRP S 275       1.389  -4.486 -17.778  0.00  0.00      SA    
ATOM   4095  CZ3 TRP S 275       3.246  -3.646 -18.497  0.00  0.00      SA    
ATOM   4096  HZ3 TRP S 275       3.465  -4.530 -19.078  0.00  0.00      SA    
ATOM   4097  CZ2 TRP S 275       3.880  -1.488 -17.673  0.00  0.00      SA    
ATOM   4098  HZ2 TRP S 275       4.570  -0.658 -17.622  0.00  0.00      SA    
ATOM   4099  CH2 TRP S 275       4.091  -2.547 -18.522  0.00  0.00      SA    
ATOM   4100  HH2 TRP S 275       5.052  -2.600 -19.013  0.00  0.00      SA    
ATOM   4101  C   TRP S 275      -2.608  -3.871 -15.197  0.00  0.00      SA    
ATOM   4102  O   TRP S 275      -2.451  -4.727 -16.031  0.00  0.00      SA    
ATOM   4103  N   THR S 276      -3.500  -4.019 -14.163  0.00  0.00      SA    
ATOM   4104  HN  THR S 276      -3.726  -3.195 -13.649  0.00  0.00      SA    
ATOM   4105  CA  THR S 276      -4.285  -5.266 -13.962  0.00  0.00      SA    
ATOM   4106  HA  THR S 276      -3.603  -6.045 -14.272  0.00  0.00      SA    
ATOM   4107  CB  THR S 276      -4.817  -5.359 -12.556  0.00  0.00      SA    
ATOM   4108  HB  THR S 276      -5.546  -6.193 -12.472  0.00  0.00      SA    
ATOM   4109  OG1 THR S 276      -5.242  -4.058 -12.240  0.00  0.00      SA    
ATOM   4110  HG1 THR S 276      -6.147  -4.216 -11.960  0.00  0.00      SA    
ATOM   4111  CG2 THR S 276      -3.610  -5.598 -11.702  0.00  0.00      SA    
ATOM   4112 HG21 THR S 276      -3.895  -5.784 -10.645  0.00  0.00      SA    
ATOM   4113 HG22 THR S 276      -3.192  -6.533 -12.133  0.00  0.00      SA    
ATOM   4114 HG23 THR S 276      -2.831  -4.817 -11.834  0.00  0.00      SA    
ATOM   4115  C   THR S 276      -5.345  -5.374 -14.969  0.00  0.00      SA    
ATOM   4116  O   THR S 276      -5.795  -6.496 -15.277  0.00  0.00      SA    
ATOM   4117  N   ASN S 277      -5.747  -4.278 -15.668  0.00  0.00      SA    
ATOM   4118  HN  ASN S 277      -5.302  -3.397 -15.522  0.00  0.00      SA    
ATOM   4119  CA  ASN S 277      -6.875  -4.266 -16.565  0.00  0.00      SA    
ATOM   4120  HA  ASN S 277      -7.526  -5.088 -16.307  0.00  0.00      SA    
ATOM   4121  CB  ASN S 277      -7.767  -2.977 -16.424  0.00  0.00      SA    
ATOM   4122  HB1 ASN S 277      -7.297  -1.982 -16.576  0.00  0.00      SA    
ATOM   4123  HB2 ASN S 277      -8.607  -3.008 -17.150  0.00  0.00      SA    
ATOM   4124  CG  ASN S 277      -8.416  -3.041 -15.066  0.00  0.00      SA    
ATOM   4125  OD1 ASN S 277      -8.729  -4.110 -14.543  0.00  0.00      SA    
ATOM   4126  ND2 ASN S 277      -8.720  -1.855 -14.488  0.00  0.00      SA    
ATOM   4127 HD21 ASN S 277      -9.272  -1.931 -13.657  0.00  0.00      SA    
ATOM   4128 HD22 ASN S 277      -8.487  -0.977 -14.906  0.00  0.00      SA    
ATOM   4129  C   ASN S 277      -6.431  -4.462 -18.025  0.00  0.00      SA    
ATOM   4130  O   ASN S 277      -7.045  -4.090 -19.060  0.00  0.00      SA    
ATOM   4131  N   LEU S 278      -5.125  -4.970 -18.153  0.00  0.00      SA    
ATOM   4132  HN  LEU S 278      -4.675  -5.072 -17.269  0.00  0.00      SA    
ATOM   4133  CA  LEU S 278      -4.598  -5.635 -19.366  0.00  0.00      SA    
ATOM   4134  HA  LEU S 278      -5.345  -5.465 -20.128  0.00  0.00      SA    
ATOM   4135  CB  LEU S 278      -3.184  -5.151 -19.523  0.00  0.00      SA    
ATOM   4136  HB1 LEU S 278      -2.511  -5.363 -18.665  0.00  0.00      SA    
ATOM   4137  HB2 LEU S 278      -2.650  -5.711 -20.320  0.00  0.00      SA    
ATOM   4138  CG  LEU S 278      -3.029  -3.651 -19.883  0.00  0.00      SA    
ATOM   4139  HG  LEU S 278      -3.351  -2.934 -19.097  0.00  0.00      SA    
ATOM   4140  CD1 LEU S 278      -1.544  -3.362 -20.087  0.00  0.00      SA    
ATOM   4141 HD11 LEU S 278      -0.879  -3.500 -19.208  0.00  0.00      SA    
ATOM   4142 HD12 LEU S 278      -1.092  -4.014 -20.864  0.00  0.00      SA    
ATOM   4143 HD13 LEU S 278      -1.441  -2.337 -20.502  0.00  0.00      SA    
ATOM   4144  CD2 LEU S 278      -3.687  -3.218 -21.206  0.00  0.00      SA    
ATOM   4145 HD21 LEU S 278      -3.255  -3.797 -22.050  0.00  0.00      SA    
ATOM   4146 HD22 LEU S 278      -4.780  -3.415 -21.182  0.00  0.00      SA    
ATOM   4147 HD23 LEU S 278      -3.491  -2.185 -21.566  0.00  0.00      SA    
ATOM   4148  C   LEU S 278      -4.580  -7.169 -19.131  0.00  0.00      SA    
ATOM   4149  O   LEU S 278      -4.148  -7.835 -20.020  0.00  0.00      SA    
ATOM   4150  N   TYR S 279      -4.978  -7.854 -18.014  0.00  0.00      SA    
ATOM   4151  HN  TYR S 279      -5.226  -7.362 -17.183  0.00  0.00      SA    
ATOM   4152  CA  TYR S 279      -4.858  -9.257 -17.822  0.00  0.00      SA    
ATOM   4153  HA  TYR S 279      -3.898  -9.520 -18.241  0.00  0.00      SA    
ATOM   4154  CB  TYR S 279      -4.968  -9.625 -16.310  0.00  0.00      SA    
ATOM   4155  HB1 TYR S 279      -4.275  -8.972 -15.739  0.00  0.00      SA    
ATOM   4156  HB2 TYR S 279      -5.985  -9.372 -15.942  0.00  0.00      SA    
ATOM   4157  CG  TYR S 279      -4.559 -11.121 -16.244  0.00  0.00      SA    
ATOM   4158  CD1 TYR S 279      -3.325 -11.583 -16.705  0.00  0.00      SA    
ATOM   4159  HD1 TYR S 279      -2.596 -10.893 -17.104  0.00  0.00      SA    
ATOM   4160  CE1 TYR S 279      -3.001 -12.890 -16.675  0.00  0.00      SA    
ATOM   4161  HE1 TYR S 279      -2.009 -13.233 -16.931  0.00  0.00      SA    
ATOM   4162  CZ  TYR S 279      -3.874 -13.846 -16.183  0.00  0.00      SA    
ATOM   4163  OH  TYR S 279      -3.555 -15.205 -16.176  0.00  0.00      SA    
ATOM   4164  HH  TYR S 279      -2.634 -15.307 -16.426  0.00  0.00      SA    
ATOM   4165  CD2 TYR S 279      -5.377 -12.035 -15.615  0.00  0.00      SA    
ATOM   4166  HD2 TYR S 279      -6.275 -11.737 -15.095  0.00  0.00      SA    
ATOM   4167  CE2 TYR S 279      -5.149 -13.381 -15.659  0.00  0.00      SA    
ATOM   4168  HE2 TYR S 279      -5.813 -14.148 -15.290  0.00  0.00      SA    
ATOM   4169  C   TYR S 279      -5.785 -10.113 -18.720  0.00  0.00      SA    
ATOM   4170  O   TYR S 279      -5.331 -11.145 -19.286  0.00  0.00      SA    
ATOM   4171  N   SER S 280      -7.104  -9.739 -18.914  0.00  0.00      SA    
ATOM   4172  HN  SER S 280      -7.511  -9.026 -18.347  0.00  0.00      SA    
ATOM   4173  CA  SER S 280      -7.996 -10.269 -19.856  0.00  0.00      SA    
ATOM   4174  HA  SER S 280      -7.928 -11.327 -19.650  0.00  0.00      SA    
ATOM   4175  CB  SER S 280      -9.350  -9.632 -19.744  0.00  0.00      SA    
ATOM   4176  HB1 SER S 280     -10.085 -10.147 -20.399  0.00  0.00      SA    
ATOM   4177  HB2 SER S 280      -9.765  -9.815 -18.730  0.00  0.00      SA    
ATOM   4178  OG  SER S 280      -9.303  -8.175 -19.947  0.00  0.00      SA    
ATOM   4179  HG1 SER S 280     -10.240  -7.990 -20.043  0.00  0.00      SA    
ATOM   4180  C   SER S 280      -7.462 -10.113 -21.333  0.00  0.00      SA    
ATOM   4181  O   SER S 280      -7.829 -10.933 -22.199  0.00  0.00      SA    
ATOM   4182  N   LEU S 281      -6.608  -9.078 -21.673  0.00  0.00      SA    
ATOM   4183  HN  LEU S 281      -6.401  -8.412 -20.961  0.00  0.00      SA    
ATOM   4184  CA  LEU S 281      -5.969  -8.902 -22.924  0.00  0.00      SA    
ATOM   4185  HA  LEU S 281      -6.740  -9.202 -23.618  0.00  0.00      SA    
ATOM   4186  CB  LEU S 281      -5.661  -7.381 -23.217  0.00  0.00      SA    
ATOM   4187  HB1 LEU S 281      -4.742  -7.086 -22.666  0.00  0.00      SA    
ATOM   4188  HB2 LEU S 281      -5.727  -7.340 -24.325  0.00  0.00      SA    
ATOM   4189  CG  LEU S 281      -6.811  -6.341 -22.833  0.00  0.00      SA    
ATOM   4190  HG  LEU S 281      -6.663  -6.224 -21.738  0.00  0.00      SA    
ATOM   4191  CD1 LEU S 281      -6.549  -4.996 -23.540  0.00  0.00      SA    
ATOM   4192 HD11 LEU S 281      -6.894  -5.070 -24.594  0.00  0.00      SA    
ATOM   4193 HD12 LEU S 281      -7.221  -4.244 -23.074  0.00  0.00      SA    
ATOM   4194 HD13 LEU S 281      -5.486  -4.685 -23.451  0.00  0.00      SA    
ATOM   4195  CD2 LEU S 281      -8.288  -6.796 -23.142  0.00  0.00      SA    
ATOM   4196 HD21 LEU S 281      -8.559  -7.704 -22.564  0.00  0.00      SA    
ATOM   4197 HD22 LEU S 281      -8.944  -6.006 -22.717  0.00  0.00      SA    
ATOM   4198 HD23 LEU S 281      -8.400  -7.157 -24.187  0.00  0.00      SA    
ATOM   4199  C   LEU S 281      -4.828  -9.845 -23.120  0.00  0.00      SA    
ATOM   4200  O   LEU S 281      -4.734 -10.659 -24.002  0.00  0.00      SA    
ATOM   4201  N   THR S 282      -3.958  -9.746 -22.194  0.00  0.00      SA    
ATOM   4202  HN  THR S 282      -4.184  -9.192 -21.396  0.00  0.00      SA    
ATOM   4203  CA  THR S 282      -2.575 -10.157 -22.372  0.00  0.00      SA    
ATOM   4204  HA  THR S 282      -2.328 -10.096 -23.422  0.00  0.00      SA    
ATOM   4205  CB  THR S 282      -1.561  -9.192 -21.770  0.00  0.00      SA    
ATOM   4206  HB  THR S 282      -0.515  -9.518 -21.952  0.00  0.00      SA    
ATOM   4207  OG1 THR S 282      -1.589  -9.155 -20.330  0.00  0.00      SA    
ATOM   4208  HG1 THR S 282      -2.358  -8.778 -19.897  0.00  0.00      SA    
ATOM   4209  CG2 THR S 282      -1.652  -7.832 -22.449  0.00  0.00      SA    
ATOM   4210 HG21 THR S 282      -2.544  -7.306 -22.046  0.00  0.00      SA    
ATOM   4211 HG22 THR S 282      -0.672  -7.322 -22.328  0.00  0.00      SA    
ATOM   4212 HG23 THR S 282      -1.706  -7.976 -23.549  0.00  0.00      SA    
ATOM   4213  C   THR S 282      -2.395 -11.578 -21.755  0.00  0.00      SA    
ATOM   4214  O   THR S 282      -1.233 -12.047 -21.934  0.00  0.00      SA    
ATOM   4215  N   VAL S 283      -3.422 -12.305 -21.272  0.00  0.00      SA    
ATOM   4216  HN  VAL S 283      -4.291 -11.833 -21.148  0.00  0.00      SA    
ATOM   4217  CA  VAL S 283      -3.287 -13.719 -20.922  0.00  0.00      SA    
ATOM   4218  HA  VAL S 283      -2.752 -13.590 -19.993  0.00  0.00      SA    
ATOM   4219  CB  VAL S 283      -4.613 -14.278 -20.495  0.00  0.00      SA    
ATOM   4220  HB  VAL S 283      -5.075 -13.582 -19.762  0.00  0.00      SA    
ATOM   4221  CG1 VAL S 283      -5.584 -14.345 -21.639  0.00  0.00      SA    
ATOM   4222 HG11 VAL S 283      -5.629 -13.386 -22.199  0.00  0.00      SA    
ATOM   4223 HG12 VAL S 283      -5.277 -15.101 -22.392  0.00  0.00      SA    
ATOM   4224 HG13 VAL S 283      -6.631 -14.527 -21.315  0.00  0.00      SA    
ATOM   4225  CG2 VAL S 283      -4.499 -15.669 -19.776  0.00  0.00      SA    
ATOM   4226 HG21 VAL S 283      -5.370 -15.814 -19.102  0.00  0.00      SA    
ATOM   4227 HG22 VAL S 283      -4.505 -16.474 -20.542  0.00  0.00      SA    
ATOM   4228 HG23 VAL S 283      -3.564 -15.743 -19.181  0.00  0.00      SA    
ATOM   4229  C   VAL S 283      -2.599 -14.535 -21.953  0.00  0.00      SA    
ATOM   4230  O   VAL S 283      -2.928 -14.370 -23.154  0.00  0.00      SA    
ATOM   4231  N   PRO S 284      -1.580 -15.361 -21.689  0.00  0.00      SA    
ATOM   4232  CD  PRO S 284      -0.788 -15.114 -20.430  0.00  0.00      SA    
ATOM   4233  HD1 PRO S 284      -1.076 -15.747 -19.563  0.00  0.00      SA    
ATOM   4234  HD2 PRO S 284      -0.638 -14.072 -20.076  0.00  0.00      SA    
ATOM   4235  CA  PRO S 284      -0.968 -16.091 -22.741  0.00  0.00      SA    
ATOM   4236  HA  PRO S 284      -0.703 -15.392 -23.521  0.00  0.00      SA    
ATOM   4237  CB  PRO S 284       0.308 -16.696 -22.036  0.00  0.00      SA    
ATOM   4238  HB1 PRO S 284       1.158 -16.987 -22.691  0.00  0.00      SA    
ATOM   4239  HB2 PRO S 284       0.015 -17.564 -21.409  0.00  0.00      SA    
ATOM   4240  CG  PRO S 284       0.582 -15.701 -20.873  0.00  0.00      SA    
ATOM   4241  HG1 PRO S 284       1.231 -14.905 -21.296  0.00  0.00      SA    
ATOM   4242  HG2 PRO S 284       1.051 -16.075 -19.938  0.00  0.00      SA    
ATOM   4243  C   PRO S 284      -1.891 -17.136 -23.395  0.00  0.00      SA    
ATOM   4244  O   PRO S 284      -1.921 -17.159 -24.646  0.00  0.00      SA    
ATOM   4245  N   PHE S 285      -2.527 -17.945 -22.566  0.00  0.00      SA    
ATOM   4246  HN  PHE S 285      -2.546 -17.743 -21.590  0.00  0.00      SA    
ATOM   4247  CA  PHE S 285      -3.158 -19.190 -22.984  0.00  0.00      SA    
ATOM   4248  HA  PHE S 285      -3.113 -19.324 -24.055  0.00  0.00      SA    
ATOM   4249  CB  PHE S 285      -2.471 -20.500 -22.437  0.00  0.00      SA    
ATOM   4250  HB1 PHE S 285      -2.505 -20.580 -21.329  0.00  0.00      SA    
ATOM   4251  HB2 PHE S 285      -2.963 -21.407 -22.849  0.00  0.00      SA    
ATOM   4252  CG  PHE S 285      -1.024 -20.580 -22.893  0.00  0.00      SA    
ATOM   4253  CD1 PHE S 285      -0.039 -20.102 -22.053  0.00  0.00      SA    
ATOM   4254  HD1 PHE S 285      -0.334 -19.942 -21.027  0.00  0.00      SA    
ATOM   4255  CE1 PHE S 285       1.321 -20.145 -22.439  0.00  0.00      SA    
ATOM   4256  HE1 PHE S 285       2.140 -19.788 -21.833  0.00  0.00      SA    
ATOM   4257  CZ  PHE S 285       1.709 -20.754 -23.665  0.00  0.00      SA    
ATOM   4258  HZ  PHE S 285       2.745 -20.843 -23.957  0.00  0.00      SA    
ATOM   4259  CD2 PHE S 285      -0.652 -21.096 -24.132  0.00  0.00      SA    
ATOM   4260  HD2 PHE S 285      -1.449 -21.506 -24.735  0.00  0.00      SA    
ATOM   4261  CE2 PHE S 285       0.675 -21.185 -24.553  0.00  0.00      SA    
ATOM   4262  HE2 PHE S 285       0.948 -21.678 -25.475  0.00  0.00      SA    
ATOM   4263  C   PHE S 285      -4.594 -19.196 -22.674  0.00  0.00      SA    
ATOM   4264  O   PHE S 285      -5.089 -19.475 -21.549  0.00  0.00      SA    
ATOM   4265  N   GLY S 286      -5.348 -18.803 -23.630  0.00  0.00      SA    
ATOM   4266  HN  GLY S 286      -4.990 -18.641 -24.546  0.00  0.00      SA    
ATOM   4267  CA  GLY S 286      -6.744 -18.628 -23.516  0.00  0.00      SA    
ATOM   4268  HA1 GLY S 286      -7.019 -18.274 -24.499  0.00  0.00      SA    
ATOM   4269  HA2 GLY S 286      -6.752 -17.984 -22.650  0.00  0.00      SA    
ATOM   4270  C   GLY S 286      -7.602 -19.934 -23.283  0.00  0.00      SA    
ATOM   4271  O   GLY S 286      -8.718 -19.910 -22.775  0.00  0.00      SA    
ATOM   4272  N   GLN S 287      -7.023 -21.076 -23.698  0.00  0.00      SA    
ATOM   4273  HN  GLN S 287      -6.123 -21.200 -24.109  0.00  0.00      SA    
ATOM   4274  CA  GLN S 287      -7.602 -22.431 -23.466  0.00  0.00      SA    
ATOM   4275  HA  GLN S 287      -8.628 -22.382 -23.800  0.00  0.00      SA    
ATOM   4276  CB  GLN S 287      -6.867 -23.481 -24.412  0.00  0.00      SA    
ATOM   4277  HB1 GLN S 287      -5.799 -23.585 -24.123  0.00  0.00      SA    
ATOM   4278  HB2 GLN S 287      -7.240 -24.519 -24.278  0.00  0.00      SA    
ATOM   4279  CG  GLN S 287      -7.031 -23.231 -25.958  0.00  0.00      SA    
ATOM   4280  HG1 GLN S 287      -6.512 -22.272 -26.171  0.00  0.00      SA    
ATOM   4281  HG2 GLN S 287      -6.662 -24.003 -26.667  0.00  0.00      SA    
ATOM   4282  CD  GLN S 287      -8.513 -23.068 -26.331  0.00  0.00      SA    
ATOM   4283  OE1 GLN S 287      -9.238 -24.068 -26.335  0.00  0.00      SA    
ATOM   4284  NE2 GLN S 287      -9.000 -21.824 -26.653  0.00  0.00      SA    
ATOM   4285 HE21 GLN S 287      -9.958 -21.839 -26.939  0.00  0.00      SA    
ATOM   4286 HE22 GLN S 287      -8.403 -21.035 -26.793  0.00  0.00      SA    
ATOM   4287  C   GLN S 287      -7.455 -22.934 -21.998  0.00  0.00      SA    
ATOM   4288  O   GLN S 287      -8.100 -23.880 -21.665  0.00  0.00      SA    
ATOM   4289  N   LYS S 288      -6.529 -22.322 -21.193  0.00  0.00      SA    
ATOM   4290  HN  LYS S 288      -5.944 -21.698 -21.706  0.00  0.00      SA    
ATOM   4291  CA  LYS S 288      -6.177 -22.840 -19.939  0.00  0.00      SA    
ATOM   4292  HA  LYS S 288      -6.504 -23.861 -19.803  0.00  0.00      SA    
ATOM   4293  CB  LYS S 288      -4.631 -22.824 -19.852  0.00  0.00      SA    
ATOM   4294  HB1 LYS S 288      -4.321 -21.783 -20.086  0.00  0.00      SA    
ATOM   4295  HB2 LYS S 288      -4.389 -22.918 -18.772  0.00  0.00      SA    
ATOM   4296  CG  LYS S 288      -3.951 -23.845 -20.778  0.00  0.00      SA    
ATOM   4297  HG1 LYS S 288      -4.313 -23.716 -21.820  0.00  0.00      SA    
ATOM   4298  HG2 LYS S 288      -2.871 -23.604 -20.683  0.00  0.00      SA    
ATOM   4299  CD  LYS S 288      -4.075 -25.305 -20.277  0.00  0.00      SA    
ATOM   4300  HD1 LYS S 288      -3.791 -25.316 -19.203  0.00  0.00      SA    
ATOM   4301  HD2 LYS S 288      -5.161 -25.540 -20.259  0.00  0.00      SA    
ATOM   4302  CE  LYS S 288      -3.606 -26.518 -21.095  0.00  0.00      SA    
ATOM   4303  HE1 LYS S 288      -3.880 -27.487 -20.627  0.00  0.00      SA    
ATOM   4304  HE2 LYS S 288      -3.946 -26.544 -22.153  0.00  0.00      SA    
ATOM   4305  NZ  LYS S 288      -2.111 -26.420 -21.329  0.00  0.00      SA    
ATOM   4306  HZ1 LYS S 288      -1.605 -26.213 -20.444  0.00  0.00      SA    
ATOM   4307  HZ2 LYS S 288      -1.775 -27.261 -21.841  0.00  0.00      SA    
ATOM   4308  HZ3 LYS S 288      -2.004 -25.626 -21.993  0.00  0.00      SA    
ATOM   4309  C   LYS S 288      -6.857 -21.966 -18.831  0.00  0.00      SA    
ATOM   4310  O   LYS S 288      -7.345 -20.879 -19.067  0.00  0.00      SA    
ATOM   4311  N   PRO S 289      -6.935 -22.396 -17.572  0.00  0.00      SA    
ATOM   4312  CD  PRO S 289      -6.863 -23.812 -17.220  0.00  0.00      SA    
ATOM   4313  HD1 PRO S 289      -5.829 -24.191 -17.371  0.00  0.00      SA    
ATOM   4314  HD2 PRO S 289      -7.665 -24.315 -17.802  0.00  0.00      SA    
ATOM   4315  CA  PRO S 289      -7.210 -21.602 -16.355  0.00  0.00      SA    
ATOM   4316  HA  PRO S 289      -8.272 -21.410 -16.397  0.00  0.00      SA    
ATOM   4317  CB  PRO S 289      -6.991 -22.495 -15.216  0.00  0.00      SA    
ATOM   4318  HB1 PRO S 289      -7.726 -22.311 -14.403  0.00  0.00      SA    
ATOM   4319  HB2 PRO S 289      -5.955 -22.312 -14.859  0.00  0.00      SA    
ATOM   4320  CG  PRO S 289      -7.120 -23.970 -15.772  0.00  0.00      SA    
ATOM   4321  HG1 PRO S 289      -8.101 -24.444 -15.556  0.00  0.00      SA    
ATOM   4322  HG2 PRO S 289      -6.428 -24.718 -15.331  0.00  0.00      SA    
ATOM   4323  C   PRO S 289      -6.347 -20.245 -16.299  0.00  0.00      SA    
ATOM   4324  O   PRO S 289      -5.089 -20.319 -16.528  0.00  0.00      SA    
ATOM   4325  N   ASN S 290      -7.017 -19.115 -15.935  0.00  0.00      SA    
ATOM   4326  HN  ASN S 290      -7.981 -19.100 -15.679  0.00  0.00      SA    
ATOM   4327  CA  ASN S 290      -6.308 -17.881 -15.673  0.00  0.00      SA    
ATOM   4328  HA  ASN S 290      -5.288 -17.952 -16.021  0.00  0.00      SA    
ATOM   4329  CB  ASN S 290      -6.888 -16.711 -16.489  0.00  0.00      SA    
ATOM   4330  HB1 ASN S 290      -6.258 -15.853 -16.172  0.00  0.00      SA    
ATOM   4331  HB2 ASN S 290      -6.674 -16.833 -17.573  0.00  0.00      SA    
ATOM   4332  CG  ASN S 290      -8.398 -16.524 -16.320  0.00  0.00      SA    
ATOM   4333  OD1 ASN S 290      -9.194 -17.469 -16.116  0.00  0.00      SA    
ATOM   4334  ND2 ASN S 290      -8.817 -15.234 -16.320  0.00  0.00      SA    
ATOM   4335 HD21 ASN S 290      -9.791 -15.020 -16.392  0.00  0.00      SA    
ATOM   4336 HD22 ASN S 290      -8.212 -14.443 -16.413  0.00  0.00      SA    
ATOM   4337  C   ASN S 290      -6.392 -17.428 -14.226  0.00  0.00      SA    
ATOM   4338  O   ASN S 290      -6.287 -16.349 -13.754  0.00  0.00      SA    
ATOM   4339  N   ILE S 291      -6.670 -18.476 -13.363  0.00  0.00      SA    
ATOM   4340  HN  ILE S 291      -6.964 -19.318 -13.808  0.00  0.00      SA    
ATOM   4341  CA  ILE S 291      -6.673 -18.279 -11.942  0.00  0.00      SA    
ATOM   4342  HA  ILE S 291      -7.098 -19.190 -11.549  0.00  0.00      SA    
ATOM   4343  CB  ILE S 291      -5.311 -17.860 -11.169  0.00  0.00      SA    
ATOM   4344  HB  ILE S 291      -5.280 -16.751 -11.112  0.00  0.00      SA    
ATOM   4345  CG2 ILE S 291      -5.365 -18.453  -9.704  0.00  0.00      SA    
ATOM   4346 HG21 ILE S 291      -5.729 -17.701  -8.972  0.00  0.00      SA    
ATOM   4347 HG22 ILE S 291      -5.999 -19.365  -9.697  0.00  0.00      SA    
ATOM   4348 HG23 ILE S 291      -4.308 -18.620  -9.405  0.00  0.00      SA    
ATOM   4349  CG1 ILE S 291      -4.020 -18.293 -11.882  0.00  0.00      SA    
ATOM   4350 HG11 ILE S 291      -3.848 -17.682 -12.795  0.00  0.00      SA    
ATOM   4351 HG12 ILE S 291      -3.249 -17.993 -11.140  0.00  0.00      SA    
ATOM   4352  CD  ILE S 291      -3.893 -19.752 -12.136  0.00  0.00      SA    
ATOM   4353  HD1 ILE S 291      -4.781 -20.203 -12.630  0.00  0.00      SA    
ATOM   4354  HD2 ILE S 291      -3.002 -19.838 -12.794  0.00  0.00      SA    
ATOM   4355  HD3 ILE S 291      -3.828 -20.282 -11.161  0.00  0.00      SA    
ATOM   4356  C   ILE S 291      -7.800 -17.418 -11.349  0.00  0.00      SA    
ATOM   4357  O   ILE S 291      -7.845 -17.177 -10.182  0.00  0.00      SA    
ATOM   4358  N   ASP S 292      -8.807 -16.994 -12.157  0.00  0.00      SA    
ATOM   4359  HN  ASP S 292      -8.686 -16.999 -13.147  0.00  0.00      SA    
ATOM   4360  CA  ASP S 292     -10.008 -16.347 -11.575  0.00  0.00      SA    
ATOM   4361  HA  ASP S 292      -9.767 -15.473 -10.987  0.00  0.00      SA    
ATOM   4362  CB  ASP S 292     -10.677 -15.660 -12.813  0.00  0.00      SA    
ATOM   4363  HB1 ASP S 292      -9.903 -15.098 -13.378  0.00  0.00      SA    
ATOM   4364  HB2 ASP S 292     -10.972 -16.464 -13.521  0.00  0.00      SA    
ATOM   4365  CG  ASP S 292     -11.845 -14.846 -12.480  0.00  0.00      SA    
ATOM   4366  OD1 ASP S 292     -12.056 -14.550 -11.288  0.00  0.00      SA    
ATOM   4367  OD2 ASP S 292     -12.637 -14.518 -13.424  0.00  0.00      SA    
ATOM   4368  C   ASP S 292     -11.005 -17.248 -10.816  0.00  0.00      SA    
ATOM   4369  O   ASP S 292     -11.237 -18.415 -11.150  0.00  0.00      SA    
ATOM   4370  N   VAL S 293     -11.468 -16.699  -9.653  0.00  0.00      SA    
ATOM   4371  HN  VAL S 293     -11.011 -15.861  -9.367  0.00  0.00      SA    
ATOM   4372  CA  VAL S 293     -12.281 -17.336  -8.660  0.00  0.00      SA    
ATOM   4373  HA  VAL S 293     -12.453 -18.349  -8.993  0.00  0.00      SA    
ATOM   4374  CB  VAL S 293     -11.637 -17.553  -7.260  0.00  0.00      SA    
ATOM   4375  HB  VAL S 293     -12.268 -18.123  -6.544  0.00  0.00      SA    
ATOM   4376  CG1 VAL S 293     -10.385 -18.449  -7.514  0.00  0.00      SA    
ATOM   4377 HG11 VAL S 293      -9.693 -18.246  -6.669  0.00  0.00      SA    
ATOM   4378 HG12 VAL S 293     -10.642 -19.530  -7.499  0.00  0.00      SA    
ATOM   4379 HG13 VAL S 293      -9.670 -18.088  -8.284  0.00  0.00      SA    
ATOM   4380  CG2 VAL S 293     -11.325 -16.193  -6.605  0.00  0.00      SA    
ATOM   4381 HG21 VAL S 293     -12.163 -15.463  -6.582  0.00  0.00      SA    
ATOM   4382 HG22 VAL S 293     -11.108 -16.323  -5.524  0.00  0.00      SA    
ATOM   4383 HG23 VAL S 293     -10.398 -15.781  -7.060  0.00  0.00      SA    
ATOM   4384  C   VAL S 293     -13.660 -16.600  -8.478  0.00  0.00      SA    
ATOM   4385  O   VAL S 293     -14.443 -16.980  -7.589  0.00  0.00      SA    
ATOM   4386  N   THR S 294     -13.848 -15.576  -9.300  0.00  0.00      SA    
ATOM   4387  HN  THR S 294     -13.148 -15.314  -9.960  0.00  0.00      SA    
ATOM   4388  CA  THR S 294     -15.070 -14.668  -9.356  0.00  0.00      SA    
ATOM   4389  HA  THR S 294     -14.938 -14.198  -8.392  0.00  0.00      SA    
ATOM   4390  CB  THR S 294     -15.048 -13.525 -10.456  0.00  0.00      SA    
ATOM   4391  HB  THR S 294     -15.162 -14.142 -11.373  0.00  0.00      SA    
ATOM   4392  OG1 THR S 294     -13.841 -12.851 -10.449  0.00  0.00      SA    
ATOM   4393  HG1 THR S 294     -13.246 -13.400 -10.965  0.00  0.00      SA    
ATOM   4394  CG2 THR S 294     -16.339 -12.678 -10.344  0.00  0.00      SA    
ATOM   4395 HG21 THR S 294     -17.205 -13.323 -10.603  0.00  0.00      SA    
ATOM   4396 HG22 THR S 294     -16.492 -12.283  -9.317  0.00  0.00      SA    
ATOM   4397 HG23 THR S 294     -16.373 -11.865 -11.102  0.00  0.00      SA    
ATOM   4398  C   THR S 294     -16.351 -15.284  -9.261  0.00  0.00      SA    
ATOM   4399  O   THR S 294     -17.095 -15.159  -8.279  0.00  0.00      SA    
ATOM   4400  N   ASP S 295     -16.821 -16.054 -10.280  0.00  0.00      SA    
ATOM   4401  HN  ASP S 295     -16.228 -16.233 -11.061  0.00  0.00      SA    
ATOM   4402  CA  ASP S 295     -18.085 -16.834 -10.363  0.00  0.00      SA    
ATOM   4403  HA  ASP S 295     -18.873 -16.145 -10.096  0.00  0.00      SA    
ATOM   4404  CB  ASP S 295     -18.243 -17.489 -11.820  0.00  0.00      SA    
ATOM   4405  HB1 ASP S 295     -17.437 -18.190 -12.125  0.00  0.00      SA    
ATOM   4406  HB2 ASP S 295     -19.235 -17.967 -11.966  0.00  0.00      SA    
ATOM   4407  CG  ASP S 295     -18.199 -16.503 -13.058  0.00  0.00      SA    
ATOM   4408  OD1 ASP S 295     -17.396 -15.522 -13.035  0.00  0.00      SA    
ATOM   4409  OD2 ASP S 295     -18.952 -16.817 -14.064  0.00  0.00      SA    
ATOM   4410  C   ASP S 295     -18.146 -17.849  -9.201  0.00  0.00      SA    
ATOM   4411  O   ASP S 295     -19.145 -18.129  -8.661  0.00  0.00      SA    
ATOM   4412  N   ALA S 296     -16.946 -18.451  -8.893  0.00  0.00      SA    
ATOM   4413  HN  ALA S 296     -16.236 -18.118  -9.509  0.00  0.00      SA    
ATOM   4414  CA  ALA S 296     -16.784 -19.454  -7.849  0.00  0.00      SA    
ATOM   4415  HA  ALA S 296     -17.502 -20.222  -8.095  0.00  0.00      SA    
ATOM   4416  CB  ALA S 296     -15.514 -20.210  -7.919  0.00  0.00      SA    
ATOM   4417  HB1 ALA S 296     -14.691 -19.480  -8.073  0.00  0.00      SA    
ATOM   4418  HB2 ALA S 296     -15.278 -20.919  -7.098  0.00  0.00      SA    
ATOM   4419  HB3 ALA S 296     -15.603 -20.803  -8.854  0.00  0.00      SA    
ATOM   4420  C   ALA S 296     -17.083 -19.058  -6.422  0.00  0.00      SA    
ATOM   4421  O   ALA S 296     -17.731 -19.783  -5.660  0.00  0.00      SA    
ATOM   4422  N   MET S 297     -16.585 -17.847  -6.003  0.00  0.00      SA    
ATOM   4423  HN  MET S 297     -16.102 -17.390  -6.745  0.00  0.00      SA    
ATOM   4424  CA  MET S 297     -17.132 -17.153  -4.799  0.00  0.00      SA    
ATOM   4425  HA  MET S 297     -16.644 -17.789  -4.076  0.00  0.00      SA    
ATOM   4426  CB  MET S 297     -16.576 -15.727  -4.687  0.00  0.00      SA    
ATOM   4427  HB1 MET S 297     -16.742 -15.124  -5.605  0.00  0.00      SA    
ATOM   4428  HB2 MET S 297     -17.121 -15.261  -3.838  0.00  0.00      SA    
ATOM   4429  CG  MET S 297     -15.011 -15.574  -4.335  0.00  0.00      SA    
ATOM   4430  HG1 MET S 297     -14.359 -16.331  -4.821  0.00  0.00      SA    
ATOM   4431  HG2 MET S 297     -14.672 -14.557  -4.628  0.00  0.00      SA    
ATOM   4432  SD  MET S 297     -14.820 -15.924  -2.588  0.00  0.00      SA    
ATOM   4433  CE  MET S 297     -13.227 -15.172  -2.435  0.00  0.00      SA    
ATOM   4434  HE1 MET S 297     -12.827 -15.138  -1.399  0.00  0.00      SA    
ATOM   4435  HE2 MET S 297     -12.488 -15.809  -2.968  0.00  0.00      SA    
ATOM   4436  HE3 MET S 297     -13.201 -14.135  -2.834  0.00  0.00      SA    
ATOM   4437  C   MET S 297     -18.638 -17.153  -4.546  0.00  0.00      SA    
ATOM   4438  O   MET S 297     -19.174 -17.609  -3.554  0.00  0.00      SA    
ATOM   4439  N   VAL S 298     -19.355 -16.668  -5.556  0.00  0.00      SA    
ATOM   4440  HN  VAL S 298     -18.831 -16.333  -6.336  0.00  0.00      SA    
ATOM   4441  CA  VAL S 298     -20.749 -16.651  -5.649  0.00  0.00      SA    
ATOM   4442  HA  VAL S 298     -21.144 -16.073  -4.827  0.00  0.00      SA    
ATOM   4443  CB  VAL S 298     -21.049 -15.711  -6.836  0.00  0.00      SA    
ATOM   4444  HB  VAL S 298     -20.802 -16.198  -7.804  0.00  0.00      SA    
ATOM   4445  CG1 VAL S 298     -22.587 -15.465  -6.620  0.00  0.00      SA    
ATOM   4446 HG11 VAL S 298     -22.934 -14.595  -7.217  0.00  0.00      SA    
ATOM   4447 HG12 VAL S 298     -23.214 -16.361  -6.815  0.00  0.00      SA    
ATOM   4448 HG13 VAL S 298     -22.742 -15.222  -5.547  0.00  0.00      SA    
ATOM   4449  CG2 VAL S 298     -20.369 -14.362  -6.704  0.00  0.00      SA    
ATOM   4450 HG21 VAL S 298     -20.403 -13.936  -5.679  0.00  0.00      SA    
ATOM   4451 HG22 VAL S 298     -19.266 -14.475  -6.768  0.00  0.00      SA    
ATOM   4452 HG23 VAL S 298     -20.655 -13.590  -7.451  0.00  0.00      SA    
ATOM   4453  C   VAL S 298     -21.427 -17.984  -5.736  0.00  0.00      SA    
ATOM   4454  O   VAL S 298     -22.306 -18.254  -4.980  0.00  0.00      SA    
ATOM   4455  N   ASP S 299     -21.042 -18.887  -6.691  0.00  0.00      SA    
ATOM   4456  HN  ASP S 299     -20.307 -18.719  -7.343  0.00  0.00      SA    
ATOM   4457  CA  ASP S 299     -21.686 -20.245  -6.814  0.00  0.00      SA    
ATOM   4458  HA  ASP S 299     -22.762 -20.163  -6.855  0.00  0.00      SA    
ATOM   4459  CB  ASP S 299     -21.075 -20.929  -8.051  0.00  0.00      SA    
ATOM   4460  HB1 ASP S 299     -19.970 -20.875  -7.940  0.00  0.00      SA    
ATOM   4461  HB2 ASP S 299     -21.381 -21.996  -8.095  0.00  0.00      SA    
ATOM   4462  CG  ASP S 299     -21.602 -20.183  -9.284  0.00  0.00      SA    
ATOM   4463  OD1 ASP S 299     -22.533 -19.446  -9.185  0.00  0.00      SA    
ATOM   4464  OD2 ASP S 299     -21.165 -20.564 -10.386  0.00  0.00      SA    
ATOM   4465  C   ASP S 299     -21.569 -21.249  -5.666  0.00  0.00      SA    
ATOM   4466  O   ASP S 299     -22.527 -22.014  -5.420  0.00  0.00      SA    
ATOM   4467  N   GLN S 300     -20.355 -21.328  -4.985  0.00  0.00      SA    
ATOM   4468  HN  GLN S 300     -19.604 -20.936  -5.511  0.00  0.00      SA    
ATOM   4469  CA  GLN S 300     -20.324 -22.122  -3.780  0.00  0.00      SA    
ATOM   4470  HA  GLN S 300     -21.050 -22.922  -3.767  0.00  0.00      SA    
ATOM   4471  CB  GLN S 300     -18.925 -22.787  -3.509  0.00  0.00      SA    
ATOM   4472  HB1 GLN S 300     -18.078 -22.117  -3.248  0.00  0.00      SA    
ATOM   4473  HB2 GLN S 300     -19.026 -23.435  -2.612  0.00  0.00      SA    
ATOM   4474  CG  GLN S 300     -18.508 -23.770  -4.660  0.00  0.00      SA    
ATOM   4475  HG1 GLN S 300     -18.294 -23.166  -5.567  0.00  0.00      SA    
ATOM   4476  HG2 GLN S 300     -17.549 -24.267  -4.398  0.00  0.00      SA    
ATOM   4477  CD  GLN S 300     -19.607 -24.833  -5.002  0.00  0.00      SA    
ATOM   4478  OE1 GLN S 300     -20.438 -24.722  -5.915  0.00  0.00      SA    
ATOM   4479  NE2 GLN S 300     -19.696 -25.834  -4.105  0.00  0.00      SA    
ATOM   4480 HE21 GLN S 300     -20.341 -26.596  -4.174  0.00  0.00      SA    
ATOM   4481 HE22 GLN S 300     -19.143 -25.777  -3.273  0.00  0.00      SA    
ATOM   4482  C   GLN S 300     -20.538 -21.399  -2.462  0.00  0.00      SA    
ATOM   4483  O   GLN S 300     -20.442 -21.931  -1.310  0.00  0.00      SA    
ATOM   4484  N   ALA S 301     -21.148 -20.196  -2.577  0.00  0.00      SA    
ATOM   4485  HN  ALA S 301     -21.222 -19.787  -3.484  0.00  0.00      SA    
ATOM   4486  CA  ALA S 301     -21.799 -19.522  -1.442  0.00  0.00      SA    
ATOM   4487  HA  ALA S 301     -22.236 -18.671  -1.943  0.00  0.00      SA    
ATOM   4488  CB  ALA S 301     -23.030 -20.262  -0.949  0.00  0.00      SA    
ATOM   4489  HB1 ALA S 301     -22.866 -21.157  -0.312  0.00  0.00      SA    
ATOM   4490  HB2 ALA S 301     -23.806 -19.635  -0.459  0.00  0.00      SA    
ATOM   4491  HB3 ALA S 301     -23.526 -20.604  -1.882  0.00  0.00      SA    
ATOM   4492  C   ALA S 301     -20.910 -18.981  -0.363  0.00  0.00      SA    
ATOM   4493  O   ALA S 301     -21.313 -19.008   0.792  0.00  0.00      SA    
ATOM   4494  N   TRP S 302     -19.746 -18.432  -0.778  0.00  0.00      SA    
ATOM   4495  HN  TRP S 302     -19.568 -18.277  -1.747  0.00  0.00      SA    
ATOM   4496  CA  TRP S 302     -18.724 -17.800   0.050  0.00  0.00      SA    
ATOM   4497  HA  TRP S 302     -18.548 -18.609   0.743  0.00  0.00      SA    
ATOM   4498  CB  TRP S 302     -17.397 -17.461  -0.669  0.00  0.00      SA    
ATOM   4499  HB1 TRP S 302     -17.636 -16.884  -1.589  0.00  0.00      SA    
ATOM   4500  HB2 TRP S 302     -16.592 -17.004  -0.055  0.00  0.00      SA    
ATOM   4501  CG  TRP S 302     -16.650 -18.717  -1.091  0.00  0.00      SA    
ATOM   4502  CD1 TRP S 302     -17.069 -19.651  -2.044  0.00  0.00      SA    
ATOM   4503  HD1 TRP S 302     -17.841 -19.559  -2.793  0.00  0.00      SA    
ATOM   4504  NE1 TRP S 302     -16.199 -20.772  -1.999  0.00  0.00      SA    
ATOM   4505  HE1 TRP S 302     -16.293 -21.655  -2.404  0.00  0.00      SA    
ATOM   4506  CE2 TRP S 302     -15.297 -20.581  -0.978  0.00  0.00      SA    
ATOM   4507  CD2 TRP S 302     -15.493 -19.300  -0.430  0.00  0.00      SA    
ATOM   4508  CE3 TRP S 302     -14.684 -18.873   0.610  0.00  0.00      SA    
ATOM   4509  HE3 TRP S 302     -14.877 -17.902   1.040  0.00  0.00      SA    
ATOM   4510  CZ3 TRP S 302     -13.625 -19.602   0.964  0.00  0.00      SA    
ATOM   4511  HZ3 TRP S 302     -13.084 -19.187   1.803  0.00  0.00      SA    
ATOM   4512  CZ2 TRP S 302     -14.164 -21.282  -0.669  0.00  0.00      SA    
ATOM   4513  HZ2 TRP S 302     -13.995 -22.254  -1.107  0.00  0.00      SA    
ATOM   4514  CH2 TRP S 302     -13.429 -20.858   0.378  0.00  0.00      SA    
ATOM   4515  HH2 TRP S 302     -12.539 -21.425   0.604  0.00  0.00      SA    
ATOM   4516  C   TRP S 302     -19.190 -16.603   0.859  0.00  0.00      SA    
ATOM   4517  O   TRP S 302     -19.986 -15.756   0.442  0.00  0.00      SA    
ATOM   4518  N   ASP S 303     -18.782 -16.524   2.102  0.00  0.00      SA    
ATOM   4519  HN  ASP S 303     -18.360 -17.283   2.590  0.00  0.00      SA    
ATOM   4520  CA  ASP S 303     -19.000 -15.290   2.823  0.00  0.00      SA    
ATOM   4521  HA  ASP S 303     -19.146 -14.420   2.199  0.00  0.00      SA    
ATOM   4522  CB  ASP S 303     -20.297 -15.427   3.626  0.00  0.00      SA    
ATOM   4523  HB1 ASP S 303     -20.504 -14.514   4.223  0.00  0.00      SA    
ATOM   4524  HB2 ASP S 303     -21.152 -15.508   2.921  0.00  0.00      SA    
ATOM   4525  CG  ASP S 303     -20.314 -16.691   4.569  0.00  0.00      SA    
ATOM   4526  OD1 ASP S 303     -19.271 -17.393   4.545  0.00  0.00      SA    
ATOM   4527  OD2 ASP S 303     -21.343 -17.052   5.167  0.00  0.00      SA    
ATOM   4528  C   ASP S 303     -17.761 -14.990   3.667  0.00  0.00      SA    
ATOM   4529  O   ASP S 303     -16.710 -15.693   3.589  0.00  0.00      SA    
ATOM   4530  N   ALA S 304     -17.726 -13.745   4.295  0.00  0.00      SA    
ATOM   4531  HN  ALA S 304     -18.468 -13.083   4.222  0.00  0.00      SA    
ATOM   4532  CA  ALA S 304     -16.762 -13.460   5.325  0.00  0.00      SA    
ATOM   4533  HA  ALA S 304     -15.824 -13.420   4.792  0.00  0.00      SA    
ATOM   4534  CB  ALA S 304     -17.225 -12.109   5.848  0.00  0.00      SA    
ATOM   4535  HB1 ALA S 304     -17.272 -11.374   5.017  0.00  0.00      SA    
ATOM   4536  HB2 ALA S 304     -18.236 -12.053   6.305  0.00  0.00      SA    
ATOM   4537  HB3 ALA S 304     -16.459 -11.829   6.603  0.00  0.00      SA    
ATOM   4538  C   ALA S 304     -16.591 -14.492   6.519  0.00  0.00      SA    
ATOM   4539  O   ALA S 304     -15.507 -14.719   6.984  0.00  0.00      SA    
ATOM   4540  N   GLN S 305     -17.646 -15.132   7.055  0.00  0.00      SA    
ATOM   4541  HN  GLN S 305     -18.565 -15.037   6.681  0.00  0.00      SA    
ATOM   4542  CA  GLN S 305     -17.521 -16.322   7.947  0.00  0.00      SA    
ATOM   4543  HA  GLN S 305     -17.035 -16.002   8.857  0.00  0.00      SA    
ATOM   4544  CB  GLN S 305     -18.918 -16.804   8.322  0.00  0.00      SA    
ATOM   4545  HB1 GLN S 305     -19.180 -15.975   9.013  0.00  0.00      SA    
ATOM   4546  HB2 GLN S 305     -19.685 -16.671   7.530  0.00  0.00      SA    
ATOM   4547  CG  GLN S 305     -19.125 -18.049   9.161  0.00  0.00      SA    
ATOM   4548  HG1 GLN S 305     -20.197 -18.254   9.367  0.00  0.00      SA    
ATOM   4549  HG2 GLN S 305     -18.770 -18.917   8.564  0.00  0.00      SA    
ATOM   4550  CD  GLN S 305     -18.369 -18.021  10.491  0.00  0.00      SA    
ATOM   4551  OE1 GLN S 305     -18.944 -17.730  11.536  0.00  0.00      SA    
ATOM   4552  NE2 GLN S 305     -17.066 -18.468  10.435  0.00  0.00      SA    
ATOM   4553 HE21 GLN S 305     -16.835 -18.877  11.318  0.00  0.00      SA    
ATOM   4554 HE22 GLN S 305     -16.618 -18.694   9.570  0.00  0.00      SA    
ATOM   4555  C   GLN S 305     -16.730 -17.528   7.436  0.00  0.00      SA    
ATOM   4556  O   GLN S 305     -15.769 -17.975   8.096  0.00  0.00      SA    
ATOM   4557  N   ARG S 306     -17.011 -17.924   6.160  0.00  0.00      SA    
ATOM   4558  HN  ARG S 306     -17.757 -17.548   5.616  0.00  0.00      SA    
ATOM   4559  CA  ARG S 306     -16.195 -18.896   5.462  0.00  0.00      SA    
ATOM   4560  HA  ARG S 306     -15.971 -19.726   6.116  0.00  0.00      SA    
ATOM   4561  CB  ARG S 306     -16.861 -19.447   4.191  0.00  0.00      SA    
ATOM   4562  HB1 ARG S 306     -17.811 -20.009   4.319  0.00  0.00      SA    
ATOM   4563  HB2 ARG S 306     -16.987 -18.592   3.493  0.00  0.00      SA    
ATOM   4564  CG  ARG S 306     -15.962 -20.649   3.449  0.00  0.00      SA    
ATOM   4565  HG1 ARG S 306     -16.363 -20.650   2.413  0.00  0.00      SA    
ATOM   4566  HG2 ARG S 306     -14.910 -20.336   3.274  0.00  0.00      SA    
ATOM   4567  CD  ARG S 306     -16.150 -21.953   4.158  0.00  0.00      SA    
ATOM   4568  HD1 ARG S 306     -15.739 -21.800   5.178  0.00  0.00      SA    
ATOM   4569  HD2 ARG S 306     -17.174 -22.357   4.307  0.00  0.00      SA    
ATOM   4570  NE  ARG S 306     -15.190 -22.897   3.466  0.00  0.00      SA    
ATOM   4571  HE  ARG S 306     -14.247 -22.870   3.798  0.00  0.00      SA    
ATOM   4572  CZ  ARG S 306     -15.359 -23.466   2.275  0.00  0.00      SA    
ATOM   4573  NH1 ARG S 306     -16.311 -23.171   1.417  0.00  0.00      SA    
ATOM   4574 HH11 ARG S 306     -16.248 -23.547   0.493  0.00  0.00      SA    
ATOM   4575 HH12 ARG S 306     -17.017 -22.485   1.592  0.00  0.00      SA    
ATOM   4576  NH2 ARG S 306     -14.294 -24.084   1.847  0.00  0.00      SA    
ATOM   4577 HH21 ARG S 306     -14.283 -24.158   0.849  0.00  0.00      SA    
ATOM   4578 HH22 ARG S 306     -13.494 -24.129   2.445  0.00  0.00      SA    
ATOM   4579  C   ARG S 306     -14.666 -18.495   5.240  0.00  0.00      SA    
ATOM   4580  O   ARG S 306     -13.803 -19.302   5.404  0.00  0.00      SA    
ATOM   4581  N   ILE S 307     -14.425 -17.260   4.834  0.00  0.00      SA    
ATOM   4582  HN  ILE S 307     -15.144 -16.570   4.839  0.00  0.00      SA    
ATOM   4583  CA  ILE S 307     -13.102 -16.808   4.524  0.00  0.00      SA    
ATOM   4584  HA  ILE S 307     -12.661 -17.466   3.790  0.00  0.00      SA    
ATOM   4585  CB  ILE S 307     -13.172 -15.413   3.835  0.00  0.00      SA    
ATOM   4586  HB  ILE S 307     -13.833 -14.805   4.490  0.00  0.00      SA    
ATOM   4587  CG2 ILE S 307     -11.747 -14.740   3.834  0.00  0.00      SA    
ATOM   4588 HG21 ILE S 307     -11.072 -15.098   3.027  0.00  0.00      SA    
ATOM   4589 HG22 ILE S 307     -11.724 -13.632   3.768  0.00  0.00      SA    
ATOM   4590 HG23 ILE S 307     -11.282 -14.703   4.842  0.00  0.00      SA    
ATOM   4591  CG1 ILE S 307     -13.800 -15.455   2.450  0.00  0.00      SA    
ATOM   4592 HG11 ILE S 307     -13.096 -15.985   1.773  0.00  0.00      SA    
ATOM   4593 HG12 ILE S 307     -14.796 -15.946   2.483  0.00  0.00      SA    
ATOM   4594  CD  ILE S 307     -13.929 -14.053   1.923  0.00  0.00      SA    
ATOM   4595  HD1 ILE S 307     -14.204 -14.159   0.852  0.00  0.00      SA    
ATOM   4596  HD2 ILE S 307     -14.639 -13.380   2.450  0.00  0.00      SA    
ATOM   4597  HD3 ILE S 307     -12.955 -13.532   1.805  0.00  0.00      SA    
ATOM   4598  C   ILE S 307     -12.208 -16.889   5.737  0.00  0.00      SA    
ATOM   4599  O   ILE S 307     -11.117 -17.486   5.594  0.00  0.00      SA    
ATOM   4600  N   PHE S 308     -12.575 -16.377   6.890  0.00  0.00      SA    
ATOM   4601  HN  PHE S 308     -13.431 -15.866   6.865  0.00  0.00      SA    
ATOM   4602  CA  PHE S 308     -11.646 -16.221   8.012  0.00  0.00      SA    
ATOM   4603  HA  PHE S 308     -10.647 -15.958   7.696  0.00  0.00      SA    
ATOM   4604  CB  PHE S 308     -12.293 -15.188   9.057  0.00  0.00      SA    
ATOM   4605  HB1 PHE S 308     -13.348 -15.499   9.213  0.00  0.00      SA    
ATOM   4606  HB2 PHE S 308     -11.593 -15.250   9.918  0.00  0.00      SA    
ATOM   4607  CG  PHE S 308     -12.290 -13.762   8.528  0.00  0.00      SA    
ATOM   4608  CD1 PHE S 308     -11.142 -13.068   8.058  0.00  0.00      SA    
ATOM   4609  HD1 PHE S 308     -10.230 -13.630   7.920  0.00  0.00      SA    
ATOM   4610  CE1 PHE S 308     -11.168 -11.745   7.556  0.00  0.00      SA    
ATOM   4611  HE1 PHE S 308     -10.254 -11.259   7.249  0.00  0.00      SA    
ATOM   4612  CZ  PHE S 308     -12.350 -10.981   7.579  0.00  0.00      SA    
ATOM   4613  HZ  PHE S 308     -12.222  -9.939   7.328  0.00  0.00      SA    
ATOM   4614  CD2 PHE S 308     -13.485 -13.006   8.501  0.00  0.00      SA    
ATOM   4615  HD2 PHE S 308     -14.329 -13.476   8.984  0.00  0.00      SA    
ATOM   4616  CE2 PHE S 308     -13.485 -11.687   7.980  0.00  0.00      SA    
ATOM   4617  HE2 PHE S 308     -14.426 -11.158   7.950  0.00  0.00      SA    
ATOM   4618  C   PHE S 308     -11.591 -17.544   8.810  0.00  0.00      SA    
ATOM   4619  O   PHE S 308     -10.626 -17.831   9.476  0.00  0.00      SA    
ATOM   4620  N   LYS S 309     -12.649 -18.474   8.597  0.00  0.00      SA    
ATOM   4621  HN  LYS S 309     -13.553 -18.168   8.309  0.00  0.00      SA    
ATOM   4622  CA  LYS S 309     -12.465 -19.849   8.988  0.00  0.00      SA    
ATOM   4623  HA  LYS S 309     -12.181 -19.924  10.027  0.00  0.00      SA    
ATOM   4624  CB  LYS S 309     -13.800 -20.589   8.789  0.00  0.00      SA    
ATOM   4625  HB1 LYS S 309     -14.503 -20.190   9.551  0.00  0.00      SA    
ATOM   4626  HB2 LYS S 309     -14.302 -20.411   7.814  0.00  0.00      SA    
ATOM   4627  CG  LYS S 309     -13.788 -22.181   8.925  0.00  0.00      SA    
ATOM   4628  HG1 LYS S 309     -14.839 -22.457   8.694  0.00  0.00      SA    
ATOM   4629  HG2 LYS S 309     -13.198 -22.570   8.068  0.00  0.00      SA    
ATOM   4630  CD  LYS S 309     -13.398 -22.759  10.259  0.00  0.00      SA    
ATOM   4631  HD1 LYS S 309     -13.510 -23.865  10.239  0.00  0.00      SA    
ATOM   4632  HD2 LYS S 309     -12.291 -22.697  10.324  0.00  0.00      SA    
ATOM   4633  CE  LYS S 309     -14.016 -22.270  11.591  0.00  0.00      SA    
ATOM   4634  HE1 LYS S 309     -13.687 -21.236  11.829  0.00  0.00      SA    
ATOM   4635  HE2 LYS S 309     -15.123 -22.314  11.680  0.00  0.00      SA    
ATOM   4636  NZ  LYS S 309     -13.462 -23.154  12.659  0.00  0.00      SA    
ATOM   4637  HZ1 LYS S 309     -14.045 -23.067  13.515  0.00  0.00      SA    
ATOM   4638  HZ2 LYS S 309     -13.562 -24.148  12.369  0.00  0.00      SA    
ATOM   4639  HZ3 LYS S 309     -12.499 -22.957  12.998  0.00  0.00      SA    
ATOM   4640  C   LYS S 309     -11.332 -20.472   8.215  0.00  0.00      SA    
ATOM   4641  O   LYS S 309     -10.591 -21.242   8.807  0.00  0.00      SA    
ATOM   4642  N   GLU S 310     -11.170 -20.201   6.872  0.00  0.00      SA    
ATOM   4643  HN  GLU S 310     -11.831 -19.570   6.474  0.00  0.00      SA    
ATOM   4644  CA  GLU S 310     -10.198 -20.930   6.015  0.00  0.00      SA    
ATOM   4645  HA  GLU S 310     -10.161 -21.967   6.315  0.00  0.00      SA    
ATOM   4646  CB  GLU S 310     -10.457 -20.754   4.386  0.00  0.00      SA    
ATOM   4647  HB1 GLU S 310     -10.616 -19.701   4.071  0.00  0.00      SA    
ATOM   4648  HB2 GLU S 310      -9.532 -21.192   3.954  0.00  0.00      SA    
ATOM   4649  CG  GLU S 310     -11.651 -21.493   3.686  0.00  0.00      SA    
ATOM   4650  HG1 GLU S 310     -12.587 -21.074   4.113  0.00  0.00      SA    
ATOM   4651  HG2 GLU S 310     -11.699 -21.229   2.608  0.00  0.00      SA    
ATOM   4652  CD  GLU S 310     -11.527 -23.004   3.923  0.00  0.00      SA    
ATOM   4653  OE1 GLU S 310     -12.630 -23.671   4.024  0.00  0.00      SA    
ATOM   4654  OE2 GLU S 310     -10.462 -23.580   4.185  0.00  0.00      SA    
ATOM   4655  C   GLU S 310      -8.842 -20.409   6.214  0.00  0.00      SA    
ATOM   4656  O   GLU S 310      -7.803 -21.127   6.212  0.00  0.00      SA    
ATOM   4657  N   ALA S 311      -8.775 -19.082   6.614  0.00  0.00      SA    
ATOM   4658  HN  ALA S 311      -9.659 -18.622   6.578  0.00  0.00      SA    
ATOM   4659  CA  ALA S 311      -7.613 -18.471   7.313  0.00  0.00      SA    
ATOM   4660  HA  ALA S 311      -6.662 -18.483   6.799  0.00  0.00      SA    
ATOM   4661  CB  ALA S 311      -7.888 -16.917   7.377  0.00  0.00      SA    
ATOM   4662  HB1 ALA S 311      -8.126 -16.387   6.430  0.00  0.00      SA    
ATOM   4663  HB2 ALA S 311      -8.821 -16.796   7.967  0.00  0.00      SA    
ATOM   4664  HB3 ALA S 311      -6.975 -16.392   7.733  0.00  0.00      SA    
ATOM   4665  C   ALA S 311      -7.273 -19.031   8.768  0.00  0.00      SA    
ATOM   4666  O   ALA S 311      -6.080 -19.338   9.000  0.00  0.00      SA    
ATOM   4667  N   GLU S 312      -8.284 -19.340   9.625  0.00  0.00      SA    
ATOM   4668  HN  GLU S 312      -9.178 -18.970   9.386  0.00  0.00      SA    
ATOM   4669  CA  GLU S 312      -8.097 -19.971  10.896  0.00  0.00      SA    
ATOM   4670  HA  GLU S 312      -7.276 -19.416  11.325  0.00  0.00      SA    
ATOM   4671  CB  GLU S 312      -9.360 -19.996  11.828  0.00  0.00      SA    
ATOM   4672  HB1 GLU S 312      -9.617 -18.940  12.060  0.00  0.00      SA    
ATOM   4673  HB2 GLU S 312     -10.185 -20.343  11.169  0.00  0.00      SA    
ATOM   4674  CG  GLU S 312      -9.256 -20.947  13.072  0.00  0.00      SA    
ATOM   4675  HG1 GLU S 312      -9.090 -22.005  12.775  0.00  0.00      SA    
ATOM   4676  HG2 GLU S 312      -8.445 -20.604  13.749  0.00  0.00      SA    
ATOM   4677  CD  GLU S 312     -10.554 -20.877  13.855  0.00  0.00      SA    
ATOM   4678  OE1 GLU S 312     -10.598 -20.112  14.825  0.00  0.00      SA    
ATOM   4679  OE2 GLU S 312     -11.421 -21.755  13.538  0.00  0.00      SA    
ATOM   4680  C   GLU S 312      -7.480 -21.390  10.780  0.00  0.00      SA    
ATOM   4681  O   GLU S 312      -6.464 -21.682  11.489  0.00  0.00      SA    
ATOM   4682  N   LYS S 313      -8.028 -22.232   9.889  0.00  0.00      SA    
ATOM   4683  HN  LYS S 313      -8.853 -22.005   9.377  0.00  0.00      SA    
ATOM   4684  CA  LYS S 313      -7.574 -23.524   9.528  0.00  0.00      SA    
ATOM   4685  HA  LYS S 313      -7.447 -24.219  10.345  0.00  0.00      SA    
ATOM   4686  CB  LYS S 313      -8.601 -24.099   8.536  0.00  0.00      SA    
ATOM   4687  HB1 LYS S 313      -8.731 -23.394   7.687  0.00  0.00      SA    
ATOM   4688  HB2 LYS S 313      -8.202 -24.946   7.939  0.00  0.00      SA    
ATOM   4689  CG  LYS S 313      -9.922 -24.492   9.128  0.00  0.00      SA    
ATOM   4690  HG1 LYS S 313      -9.968 -25.484   9.627  0.00  0.00      SA    
ATOM   4691  HG2 LYS S 313     -10.094 -23.669   9.854  0.00  0.00      SA    
ATOM   4692  CD  LYS S 313     -11.117 -24.455   8.090  0.00  0.00      SA    
ATOM   4693  HD1 LYS S 313     -11.976 -24.761   8.725  0.00  0.00      SA    
ATOM   4694  HD2 LYS S 313     -11.269 -23.466   7.608  0.00  0.00      SA    
ATOM   4695  CE  LYS S 313     -10.994 -25.517   6.912  0.00  0.00      SA    
ATOM   4696  HE1 LYS S 313     -10.230 -25.250   6.151  0.00  0.00      SA    
ATOM   4697  HE2 LYS S 313     -10.689 -26.481   7.372  0.00  0.00      SA    
ATOM   4698  NZ  LYS S 313     -12.280 -25.613   6.108  0.00  0.00      SA    
ATOM   4699  HZ1 LYS S 313     -12.545 -24.729   5.630  0.00  0.00      SA    
ATOM   4700  HZ2 LYS S 313     -12.147 -26.460   5.519  0.00  0.00      SA    
ATOM   4701  HZ3 LYS S 313     -13.027 -25.780   6.812  0.00  0.00      SA    
ATOM   4702  C   LYS S 313      -6.182 -23.542   8.922  0.00  0.00      SA    
ATOM   4703  O   LYS S 313      -5.259 -24.231   9.372  0.00  0.00      SA    
ATOM   4704  N   PHE S 314      -5.882 -22.674   7.943  0.00  0.00      SA    
ATOM   4705  HN  PHE S 314      -6.509 -22.073   7.453  0.00  0.00      SA    
ATOM   4706  CA  PHE S 314      -4.524 -22.517   7.525  0.00  0.00      SA    
ATOM   4707  HA  PHE S 314      -4.294 -23.539   7.264  0.00  0.00      SA    
ATOM   4708  CB  PHE S 314      -4.493 -21.627   6.238  0.00  0.00      SA    
ATOM   4709  HB1 PHE S 314      -4.732 -22.216   5.327  0.00  0.00      SA    
ATOM   4710  HB2 PHE S 314      -5.131 -20.722   6.328  0.00  0.00      SA    
ATOM   4711  CG  PHE S 314      -3.114 -21.131   5.938  0.00  0.00      SA    
ATOM   4712  CD1 PHE S 314      -2.138 -21.999   5.482  0.00  0.00      SA    
ATOM   4713  HD1 PHE S 314      -2.443 -23.033   5.422  0.00  0.00      SA    
ATOM   4714  CE1 PHE S 314      -0.964 -21.494   4.877  0.00  0.00      SA    
ATOM   4715  HE1 PHE S 314      -0.207 -22.148   4.470  0.00  0.00      SA    
ATOM   4716  CZ  PHE S 314      -0.763 -20.113   4.853  0.00  0.00      SA    
ATOM   4717  HZ  PHE S 314       0.224 -19.839   4.511  0.00  0.00      SA    
ATOM   4718  CD2 PHE S 314      -2.866 -19.738   5.826  0.00  0.00      SA    
ATOM   4719  HD2 PHE S 314      -3.658 -19.056   6.097  0.00  0.00      SA    
ATOM   4720  CE2 PHE S 314      -1.713 -19.268   5.373  0.00  0.00      SA    
ATOM   4721  HE2 PHE S 314      -1.653 -18.192   5.302  0.00  0.00      SA    
ATOM   4722  C   PHE S 314      -3.494 -22.283   8.547  0.00  0.00      SA    
ATOM   4723  O   PHE S 314      -2.527 -22.976   8.645  0.00  0.00      SA    
ATOM   4724  N   PHE S 315      -3.789 -21.260   9.413  0.00  0.00      SA    
ATOM   4725  HN  PHE S 315      -4.595 -20.699   9.242  0.00  0.00      SA    
ATOM   4726  CA  PHE S 315      -2.904 -20.859  10.521  0.00  0.00      SA    
ATOM   4727  HA  PHE S 315      -1.898 -20.702  10.162  0.00  0.00      SA    
ATOM   4728  CB  PHE S 315      -3.393 -19.574  11.176  0.00  0.00      SA    
ATOM   4729  HB1 PHE S 315      -4.360 -19.588  11.722  0.00  0.00      SA    
ATOM   4730  HB2 PHE S 315      -2.686 -19.217  11.955  0.00  0.00      SA    
ATOM   4731  CG  PHE S 315      -3.398 -18.209  10.434  0.00  0.00      SA    
ATOM   4732  CD1 PHE S 315      -2.773 -18.020   9.166  0.00  0.00      SA    
ATOM   4733  HD1 PHE S 315      -2.139 -18.777   8.730  0.00  0.00      SA    
ATOM   4734  CE1 PHE S 315      -2.905 -16.856   8.549  0.00  0.00      SA    
ATOM   4735  HE1 PHE S 315      -2.384 -16.635   7.629  0.00  0.00      SA    
ATOM   4736  CZ  PHE S 315      -3.746 -15.871   9.090  0.00  0.00      SA    
ATOM   4737  HZ  PHE S 315      -3.989 -14.925   8.629  0.00  0.00      SA    
ATOM   4738  CD2 PHE S 315      -4.131 -17.162  11.063  0.00  0.00      SA    
ATOM   4739  HD2 PHE S 315      -4.462 -17.270  12.085  0.00  0.00      SA    
ATOM   4740  CE2 PHE S 315      -4.346 -15.948  10.334  0.00  0.00      SA    
ATOM   4741  HE2 PHE S 315      -4.712 -15.024  10.756  0.00  0.00      SA    
ATOM   4742  C   PHE S 315      -2.736 -21.929  11.547  0.00  0.00      SA    
ATOM   4743  O   PHE S 315      -1.632 -22.172  11.984  0.00  0.00      SA    
ATOM   4744  N   VAL S 316      -3.804 -22.633  11.869  0.00  0.00      SA    
ATOM   4745  HN  VAL S 316      -4.684 -22.500  11.420  0.00  0.00      SA    
ATOM   4746  CA  VAL S 316      -3.755 -23.744  12.817  0.00  0.00      SA    
ATOM   4747  HA  VAL S 316      -3.196 -23.473  13.701  0.00  0.00      SA    
ATOM   4748  CB  VAL S 316      -5.143 -24.302  13.229  0.00  0.00      SA    
ATOM   4749  HB  VAL S 316      -5.764 -24.441  12.319  0.00  0.00      SA    
ATOM   4750  CG1 VAL S 316      -5.333 -25.712  13.925  0.00  0.00      SA    
ATOM   4751 HG11 VAL S 316      -4.741 -25.620  14.861  0.00  0.00      SA    
ATOM   4752 HG12 VAL S 316      -6.407 -25.844  14.176  0.00  0.00      SA    
ATOM   4753 HG13 VAL S 316      -5.016 -26.584  13.313  0.00  0.00      SA    
ATOM   4754  CG2 VAL S 316      -5.795 -23.297  14.195  0.00  0.00      SA    
ATOM   4755 HG21 VAL S 316      -5.256 -23.179  15.159  0.00  0.00      SA    
ATOM   4756 HG22 VAL S 316      -5.842 -22.276  13.761  0.00  0.00      SA    
ATOM   4757 HG23 VAL S 316      -6.769 -23.753  14.477  0.00  0.00      SA    
ATOM   4758  C   VAL S 316      -2.937 -24.816  12.241  0.00  0.00      SA    
ATOM   4759  O   VAL S 316      -2.152 -25.480  12.926  0.00  0.00      SA    
ATOM   4760  N   SER S 317      -2.917 -24.972  10.936  0.00  0.00      SA    
ATOM   4761  HN  SER S 317      -3.660 -24.547  10.424  0.00  0.00      SA    
ATOM   4762  CA  SER S 317      -2.263 -26.149  10.288  0.00  0.00      SA    
ATOM   4763  HA  SER S 317      -2.203 -26.977  10.979  0.00  0.00      SA    
ATOM   4764  CB  SER S 317      -3.066 -26.822   9.111  0.00  0.00      SA    
ATOM   4765  HB1 SER S 317      -2.487 -27.639   8.631  0.00  0.00      SA    
ATOM   4766  HB2 SER S 317      -3.942 -27.325   9.574  0.00  0.00      SA    
ATOM   4767  OG  SER S 317      -3.533 -26.006   8.004  0.00  0.00      SA    
ATOM   4768  HG1 SER S 317      -4.264 -25.453   8.290  0.00  0.00      SA    
ATOM   4769  C   SER S 317      -0.824 -25.876   9.962  0.00  0.00      SA    
ATOM   4770  O   SER S 317      -0.008 -26.762   9.791  0.00  0.00      SA    
ATOM   4771  N   VAL S 318      -0.323 -24.613   9.920  0.00  0.00      SA    
ATOM   4772  HN  VAL S 318      -0.994 -23.876   9.938  0.00  0.00      SA    
ATOM   4773  CA  VAL S 318       1.047 -24.235   9.736  0.00  0.00      SA    
ATOM   4774  HA  VAL S 318       1.592 -24.968   9.160  0.00  0.00      SA    
ATOM   4775  CB  VAL S 318       1.142 -22.836   9.179  0.00  0.00      SA    
ATOM   4776  HB  VAL S 318       0.429 -22.122   9.645  0.00  0.00      SA    
ATOM   4777  CG1 VAL S 318       2.555 -22.314   9.160  0.00  0.00      SA    
ATOM   4778 HG11 VAL S 318       3.175 -23.047   8.602  0.00  0.00      SA    
ATOM   4779 HG12 VAL S 318       2.533 -21.355   8.600  0.00  0.00      SA    
ATOM   4780 HG13 VAL S 318       3.047 -22.061  10.124  0.00  0.00      SA    
ATOM   4781  CG2 VAL S 318       0.669 -22.854   7.654  0.00  0.00      SA    
ATOM   4782 HG21 VAL S 318       1.410 -23.415   7.045  0.00  0.00      SA    
ATOM   4783 HG22 VAL S 318      -0.365 -23.257   7.619  0.00  0.00      SA    
ATOM   4784 HG23 VAL S 318       0.579 -21.855   7.176  0.00  0.00      SA    
ATOM   4785  C   VAL S 318       1.784 -24.321  11.136  0.00  0.00      SA    
ATOM   4786  O   VAL S 318       2.963 -24.454  11.362  0.00  0.00      SA    
ATOM   4787  N   GLY S 319       0.908 -24.360  12.156  0.00  0.00      SA    
ATOM   4788  HN  GLY S 319      -0.038 -24.460  11.857  0.00  0.00      SA    
ATOM   4789  CA  GLY S 319       1.211 -24.370  13.623  0.00  0.00      SA    
ATOM   4790  HA1 GLY S 319       2.012 -25.085  13.736  0.00  0.00      SA    
ATOM   4791  HA2 GLY S 319       0.317 -24.748  14.097  0.00  0.00      SA    
ATOM   4792  C   GLY S 319       1.516 -22.978  14.210  0.00  0.00      SA    
ATOM   4793  O   GLY S 319       2.523 -22.881  14.947  0.00  0.00      SA    
ATOM   4794  N   LEU S 320       0.698 -21.917  13.953  0.00  0.00      SA    
ATOM   4795  HN  LEU S 320      -0.194 -22.085  13.541  0.00  0.00      SA    
ATOM   4796  CA  LEU S 320       0.917 -20.598  14.574  0.00  0.00      SA    
ATOM   4797  HA  LEU S 320       1.988 -20.559  14.710  0.00  0.00      SA    
ATOM   4798  CB  LEU S 320       0.381 -19.263  13.880  0.00  0.00      SA    
ATOM   4799  HB1 LEU S 320      -0.730 -19.258  13.893  0.00  0.00      SA    
ATOM   4800  HB2 LEU S 320       0.706 -18.366  14.450  0.00  0.00      SA    
ATOM   4801  CG  LEU S 320       1.076 -19.091  12.558  0.00  0.00      SA    
ATOM   4802  HG  LEU S 320       0.995 -19.990  11.911  0.00  0.00      SA    
ATOM   4803  CD1 LEU S 320       0.342 -18.070  11.710  0.00  0.00      SA    
ATOM   4804 HD11 LEU S 320      -0.671 -18.347  11.348  0.00  0.00      SA    
ATOM   4805 HD12 LEU S 320       0.208 -17.115  12.261  0.00  0.00      SA    
ATOM   4806 HD13 LEU S 320       0.997 -17.779  10.862  0.00  0.00      SA    
ATOM   4807  CD2 LEU S 320       2.576 -18.591  12.649  0.00  0.00      SA    
ATOM   4808 HD21 LEU S 320       2.882 -18.195  11.657  0.00  0.00      SA    
ATOM   4809 HD22 LEU S 320       2.739 -17.876  13.484  0.00  0.00      SA    
ATOM   4810 HD23 LEU S 320       3.289 -19.380  12.970  0.00  0.00      SA    
ATOM   4811  C   LEU S 320       0.378 -20.737  16.057  0.00  0.00      SA    
ATOM   4812  O   LEU S 320      -0.474 -21.624  16.301  0.00  0.00      SA    
ATOM   4813  N   PRO S 321       0.692 -20.039  17.066  0.00  0.00      SA    
ATOM   4814  CD  PRO S 321       1.903 -19.224  17.215  0.00  0.00      SA    
ATOM   4815  HD1 PRO S 321       2.263 -18.766  16.269  0.00  0.00      SA    
ATOM   4816  HD2 PRO S 321       2.647 -19.978  17.550  0.00  0.00      SA    
ATOM   4817  CA  PRO S 321      -0.098 -19.935  18.343  0.00  0.00      SA    
ATOM   4818  HA  PRO S 321      -0.147 -20.884  18.858  0.00  0.00      SA    
ATOM   4819  CB  PRO S 321       0.782 -18.875  19.144  0.00  0.00      SA    
ATOM   4820  HB1 PRO S 321       1.477 -19.439  19.802  0.00  0.00      SA    
ATOM   4821  HB2 PRO S 321       0.121 -18.250  19.783  0.00  0.00      SA    
ATOM   4822  CG  PRO S 321       1.639 -18.096  18.215  0.00  0.00      SA    
ATOM   4823  HG1 PRO S 321       2.507 -17.854  18.864  0.00  0.00      SA    
ATOM   4824  HG2 PRO S 321       1.078 -17.185  17.913  0.00  0.00      SA    
ATOM   4825  C   PRO S 321      -1.560 -19.670  18.148  0.00  0.00      SA    
ATOM   4826  O   PRO S 321      -2.036 -19.215  17.120  0.00  0.00      SA    
ATOM   4827  N   ASN S 322      -2.385 -20.070  19.124  0.00  0.00      SA    
ATOM   4828  HN  ASN S 322      -2.203 -20.621  19.934  0.00  0.00      SA    
ATOM   4829  CA  ASN S 322      -3.813 -19.794  19.121  0.00  0.00      SA    
ATOM   4830  HA  ASN S 322      -4.195 -20.006  18.133  0.00  0.00      SA    
ATOM   4831  CB  ASN S 322      -4.528 -20.722  20.120  0.00  0.00      SA    
ATOM   4832  HB1 ASN S 322      -4.166 -20.574  21.160  0.00  0.00      SA    
ATOM   4833  HB2 ASN S 322      -5.605 -20.455  20.163  0.00  0.00      SA    
ATOM   4834  CG  ASN S 322      -4.414 -22.163  19.637  0.00  0.00      SA    
ATOM   4835  OD1 ASN S 322      -3.597 -22.919  20.119  0.00  0.00      SA    
ATOM   4836  ND2 ASN S 322      -5.129 -22.566  18.598  0.00  0.00      SA    
ATOM   4837 HD21 ASN S 322      -5.014 -23.488  18.229  0.00  0.00      SA    
ATOM   4838 HD22 ASN S 322      -5.861 -21.935  18.340  0.00  0.00      SA    
ATOM   4839  C   ASN S 322      -4.272 -18.295  19.251  0.00  0.00      SA    
ATOM   4840  O   ASN S 322      -3.581 -17.458  19.887  0.00  0.00      SA    
ATOM   4841  N   MET S 323      -5.481 -18.019  18.677  0.00  0.00      SA    
ATOM   4842  HN  MET S 323      -5.871 -18.685  18.046  0.00  0.00      SA    
ATOM   4843  CA  MET S 323      -6.161 -16.721  18.740  0.00  0.00      SA    
ATOM   4844  HA  MET S 323      -5.392 -15.966  18.815  0.00  0.00      SA    
ATOM   4845  CB  MET S 323      -7.015 -16.552  17.537  0.00  0.00      SA    
ATOM   4846  HB1 MET S 323      -7.668 -17.450  17.513  0.00  0.00      SA    
ATOM   4847  HB2 MET S 323      -7.669 -15.660  17.648  0.00  0.00      SA    
ATOM   4848  CG  MET S 323      -6.143 -16.474  16.209  0.00  0.00      SA    
ATOM   4849  HG1 MET S 323      -5.327 -15.752  16.428  0.00  0.00      SA    
ATOM   4850  HG2 MET S 323      -5.628 -17.426  15.961  0.00  0.00      SA    
ATOM   4851  SD  MET S 323      -7.082 -15.848  14.765  0.00  0.00      SA    
ATOM   4852  CE  MET S 323      -8.143 -17.349  14.672  0.00  0.00      SA    
ATOM   4853  HE1 MET S 323      -7.633 -18.252  15.071  0.00  0.00      SA    
ATOM   4854  HE2 MET S 323      -9.088 -17.005  15.145  0.00  0.00      SA    
ATOM   4855  HE3 MET S 323      -8.302 -17.595  13.600  0.00  0.00      SA    
ATOM   4856  C   MET S 323      -6.944 -16.474  20.012  0.00  0.00      SA    
ATOM   4857  O   MET S 323      -7.054 -17.411  20.834  0.00  0.00      SA    
ATOM   4858  N   THR S 324      -7.260 -15.246  20.365  0.00  0.00      SA    
ATOM   4859  HN  THR S 324      -7.012 -14.448  19.820  0.00  0.00      SA    
ATOM   4860  CA  THR S 324      -8.041 -15.042  21.628  0.00  0.00      SA    
ATOM   4861  HA  THR S 324      -7.433 -15.484  22.403  0.00  0.00      SA    
ATOM   4862  CB  THR S 324      -8.035 -13.533  21.881  0.00  0.00      SA    
ATOM   4863  HB  THR S 324      -8.483 -13.161  22.827  0.00  0.00      SA    
ATOM   4864  OG1 THR S 324      -8.533 -12.892  20.690  0.00  0.00      SA    
ATOM   4865  HG1 THR S 324      -8.821 -12.021  20.972  0.00  0.00      SA    
ATOM   4866  CG2 THR S 324      -6.563 -13.023  22.133  0.00  0.00      SA    
ATOM   4867 HG21 THR S 324      -5.880 -12.949  21.260  0.00  0.00      SA    
ATOM   4868 HG22 THR S 324      -6.574 -11.982  22.521  0.00  0.00      SA    
ATOM   4869 HG23 THR S 324      -6.066 -13.756  22.803  0.00  0.00      SA    
ATOM   4870  C   THR S 324      -9.451 -15.673  21.609  0.00  0.00      SA    
ATOM   4871  O   THR S 324     -10.015 -15.918  20.582  0.00  0.00      SA    
ATOM   4872  N   GLN S 325      -9.993 -16.022  22.768  0.00  0.00      SA    
ATOM   4873  HN  GLN S 325      -9.431 -16.012  23.591  0.00  0.00      SA    
ATOM   4874  CA  GLN S 325     -11.391 -16.490  22.835  0.00  0.00      SA    
ATOM   4875  HA  GLN S 325     -11.421 -17.310  22.133  0.00  0.00      SA    
ATOM   4876  CB  GLN S 325     -11.717 -17.127  24.261  0.00  0.00      SA    
ATOM   4877  HB1 GLN S 325     -11.651 -16.301  25.000  0.00  0.00      SA    
ATOM   4878  HB2 GLN S 325     -12.792 -17.401  24.199  0.00  0.00      SA    
ATOM   4879  CG  GLN S 325     -10.772 -18.269  24.773  0.00  0.00      SA    
ATOM   4880  HG1 GLN S 325      -9.796 -17.890  25.144  0.00  0.00      SA    
ATOM   4881  HG2 GLN S 325     -11.233 -18.653  25.708  0.00  0.00      SA    
ATOM   4882  CD  GLN S 325     -10.443 -19.322  23.822  0.00  0.00      SA    
ATOM   4883  OE1 GLN S 325      -9.324 -19.735  23.663  0.00  0.00      SA    
ATOM   4884  NE2 GLN S 325     -11.573 -19.925  23.244  0.00  0.00      SA    
ATOM   4885 HE21 GLN S 325     -11.501 -20.783  22.736  0.00  0.00      SA    
ATOM   4886 HE22 GLN S 325     -12.470 -19.690  23.619  0.00  0.00      SA    
ATOM   4887  C   GLN S 325     -12.525 -15.459  22.542  0.00  0.00      SA    
ATOM   4888  O   GLN S 325     -13.595 -15.911  22.156  0.00  0.00      SA    
ATOM   4889  N   GLY S 326     -12.349 -14.157  22.578  0.00  0.00      SA    
ATOM   4890  HN  GLY S 326     -11.460 -13.821  22.882  0.00  0.00      SA    
ATOM   4891  CA  GLY S 326     -13.363 -13.156  22.205  0.00  0.00      SA    
ATOM   4892  HA1 GLY S 326     -13.327 -12.229  22.757  0.00  0.00      SA    
ATOM   4893  HA2 GLY S 326     -14.373 -13.525  22.106  0.00  0.00      SA    
ATOM   4894  C   GLY S 326     -13.195 -12.573  20.759  0.00  0.00      SA    
ATOM   4895  O   GLY S 326     -14.130 -11.858  20.332  0.00  0.00      SA    
ATOM   4896  N   PHE S 327     -12.171 -12.899  19.971  0.00  0.00      SA    
ATOM   4897  HN  PHE S 327     -11.498 -13.579  20.251  0.00  0.00      SA    
ATOM   4898  CA  PHE S 327     -12.046 -12.622  18.556  0.00  0.00      SA    
ATOM   4899  HA  PHE S 327     -11.942 -11.560  18.391  0.00  0.00      SA    
ATOM   4900  CB  PHE S 327     -10.744 -13.357  18.035  0.00  0.00      SA    
ATOM   4901  HB1 PHE S 327      -9.892 -12.825  18.511  0.00  0.00      SA    
ATOM   4902  HB2 PHE S 327     -10.834 -14.427  18.318  0.00  0.00      SA    
ATOM   4903  CG  PHE S 327     -10.577 -13.165  16.549  0.00  0.00      SA    
ATOM   4904  CD1 PHE S 327     -10.774 -14.184  15.622  0.00  0.00      SA    
ATOM   4905  HD1 PHE S 327     -11.014 -15.165  16.005  0.00  0.00      SA    
ATOM   4906  CE1 PHE S 327     -10.782 -14.050  14.232  0.00  0.00      SA    
ATOM   4907  HE1 PHE S 327     -10.919 -14.904  13.585  0.00  0.00      SA    
ATOM   4908  CZ  PHE S 327     -10.417 -12.775  13.729  0.00  0.00      SA    
ATOM   4909  HZ  PHE S 327     -10.356 -12.652  12.658  0.00  0.00      SA    
ATOM   4910  CD2 PHE S 327     -10.141 -11.906  15.998  0.00  0.00      SA    
ATOM   4911  HD2 PHE S 327      -9.908 -11.142  16.724  0.00  0.00      SA    
ATOM   4912  CE2 PHE S 327     -10.081 -11.691  14.631  0.00  0.00      SA    
ATOM   4913  HE2 PHE S 327      -9.741 -10.756  14.212  0.00  0.00      SA    
ATOM   4914  C   PHE S 327     -13.335 -13.058  17.737  0.00  0.00      SA    
ATOM   4915  O   PHE S 327     -13.918 -12.170  17.155  0.00  0.00      SA    
ATOM   4916  N   TRP S 328     -13.730 -14.366  17.770  0.00  0.00      SA    
ATOM   4917  HN  TRP S 328     -13.290 -15.021  18.380  0.00  0.00      SA    
ATOM   4918  CA  TRP S 328     -14.936 -14.745  16.999  0.00  0.00      SA    
ATOM   4919  HA  TRP S 328     -14.818 -14.302  16.021  0.00  0.00      SA    
ATOM   4920  CB  TRP S 328     -15.068 -16.236  16.874  0.00  0.00      SA    
ATOM   4921  HB1 TRP S 328     -15.021 -16.677  17.893  0.00  0.00      SA    
ATOM   4922  HB2 TRP S 328     -16.049 -16.555  16.462  0.00  0.00      SA    
ATOM   4923  CG  TRP S 328     -13.983 -16.907  16.012  0.00  0.00      SA    
ATOM   4924  CD1 TRP S 328     -12.980 -17.710  16.372  0.00  0.00      SA    
ATOM   4925  HD1 TRP S 328     -12.961 -18.106  17.376  0.00  0.00      SA    
ATOM   4926  NE1 TRP S 328     -12.362 -18.206  15.280  0.00  0.00      SA    
ATOM   4927  HE1 TRP S 328     -11.675 -18.862  15.056  0.00  0.00      SA    
ATOM   4928  CE2 TRP S 328     -12.940 -17.668  14.165  0.00  0.00      SA    
ATOM   4929  CD2 TRP S 328     -13.920 -16.799  14.611  0.00  0.00      SA    
ATOM   4930  CE3 TRP S 328     -14.665 -16.074  13.688  0.00  0.00      SA    
ATOM   4931  HE3 TRP S 328     -15.346 -15.274  13.942  0.00  0.00      SA    
ATOM   4932  CZ3 TRP S 328     -14.454 -16.368  12.320  0.00  0.00      SA    
ATOM   4933  HZ3 TRP S 328     -15.093 -15.845  11.625  0.00  0.00      SA    
ATOM   4934  CZ2 TRP S 328     -12.713 -17.963  12.842  0.00  0.00      SA    
ATOM   4935  HZ2 TRP S 328     -11.991 -18.689  12.499  0.00  0.00      SA    
ATOM   4936  CH2 TRP S 328     -13.456 -17.231  11.933  0.00  0.00      SA    
ATOM   4937  HH2 TRP S 328     -13.260 -17.438  10.891  0.00  0.00      SA    
ATOM   4938  C   TRP S 328     -16.210 -14.182  17.568  0.00  0.00      SA    
ATOM   4939  O   TRP S 328     -17.224 -14.046  16.856  0.00  0.00      SA    
ATOM   4940  N   GLU S 329     -16.274 -13.775  18.857  0.00  0.00      SA    
ATOM   4941  HN  GLU S 329     -15.439 -13.781  19.402  0.00  0.00      SA    
ATOM   4942  CA  GLU S 329     -17.403 -13.125  19.499  0.00  0.00      SA    
ATOM   4943  HA  GLU S 329     -18.251 -13.782  19.371  0.00  0.00      SA    
ATOM   4944  CB  GLU S 329     -17.157 -13.182  21.010  0.00  0.00      SA    
ATOM   4945  HB1 GLU S 329     -16.149 -12.735  21.147  0.00  0.00      SA    
ATOM   4946  HB2 GLU S 329     -17.858 -12.532  21.576  0.00  0.00      SA    
ATOM   4947  CG  GLU S 329     -17.110 -14.549  21.642  0.00  0.00      SA    
ATOM   4948  HG1 GLU S 329     -18.003 -15.130  21.328  0.00  0.00      SA    
ATOM   4949  HG2 GLU S 329     -16.247 -15.186  21.354  0.00  0.00      SA    
ATOM   4950  CD  GLU S 329     -17.072 -14.479  23.169  0.00  0.00      SA    
ATOM   4951  OE1 GLU S 329     -18.228 -14.342  23.749  0.00  0.00      SA    
ATOM   4952  OE2 GLU S 329     -16.028 -14.552  23.875  0.00  0.00      SA    
ATOM   4953  C   GLU S 329     -17.666 -11.635  19.065  0.00  0.00      SA    
ATOM   4954  O   GLU S 329     -18.771 -11.241  18.819  0.00  0.00      SA    
ATOM   4955  N   ASN S 330     -16.611 -10.829  18.938  0.00  0.00      SA    
ATOM   4956  HN  ASN S 330     -15.668 -11.112  19.098  0.00  0.00      SA    
ATOM   4957  CA  ASN S 330     -16.713  -9.423  18.670  0.00  0.00      SA    
ATOM   4958  HA  ASN S 330     -17.745  -9.115  18.738  0.00  0.00      SA    
ATOM   4959  CB  ASN S 330     -15.942  -8.686  19.735  0.00  0.00      SA    
ATOM   4960  HB1 ASN S 330     -14.884  -9.001  19.613  0.00  0.00      SA    
ATOM   4961  HB2 ASN S 330     -16.066  -7.586  19.646  0.00  0.00      SA    
ATOM   4962  CG  ASN S 330     -16.474  -9.096  21.104  0.00  0.00      SA    
ATOM   4963  OD1 ASN S 330     -17.599  -8.749  21.475  0.00  0.00      SA    
ATOM   4964  ND2 ASN S 330     -15.653  -9.723  21.974  0.00  0.00      SA    
ATOM   4965 HD21 ASN S 330     -15.999  -9.895  22.896  0.00  0.00      SA    
ATOM   4966 HD22 ASN S 330     -14.712  -9.939  21.714  0.00  0.00      SA    
ATOM   4967  C   ASN S 330     -16.232  -9.062  17.275  0.00  0.00      SA    
ATOM   4968  O   ASN S 330     -16.391  -7.971  16.791  0.00  0.00      SA    
ATOM   4969  N   SER S 331     -15.776 -10.008  16.484  0.00  0.00      SA    
ATOM   4970  HN  SER S 331     -15.654 -10.945  16.803  0.00  0.00      SA    
ATOM   4971  CA  SER S 331     -15.596  -9.833  15.032  0.00  0.00      SA    
ATOM   4972  HA  SER S 331     -15.159  -8.864  14.838  0.00  0.00      SA    
ATOM   4973  CB  SER S 331     -14.676 -10.923  14.457  0.00  0.00      SA    
ATOM   4974  HB1 SER S 331     -14.997 -11.910  14.855  0.00  0.00      SA    
ATOM   4975  HB2 SER S 331     -14.732 -10.998  13.350  0.00  0.00      SA    
ATOM   4976  OG  SER S 331     -13.429 -10.718  14.955  0.00  0.00      SA    
ATOM   4977  HG1 SER S 331     -13.407 -11.141  15.817  0.00  0.00      SA    
ATOM   4978  C   SER S 331     -16.980  -9.943  14.277  0.00  0.00      SA    
ATOM   4979  O   SER S 331     -17.816 -10.780  14.525  0.00  0.00      SA    
ATOM   4980  N   MET S 332     -17.130  -9.009  13.327  0.00  0.00      SA    
ATOM   4981  HN  MET S 332     -16.360  -8.470  12.995  0.00  0.00      SA    
ATOM   4982  CA  MET S 332     -18.488  -8.847  12.735  0.00  0.00      SA    
ATOM   4983  HA  MET S 332     -19.199  -9.563  13.121  0.00  0.00      SA    
ATOM   4984  CB  MET S 332     -19.107  -7.435  13.059  0.00  0.00      SA    
ATOM   4985  HB1 MET S 332     -18.317  -6.688  12.830  0.00  0.00      SA    
ATOM   4986  HB2 MET S 332     -19.902  -7.161  12.333  0.00  0.00      SA    
ATOM   4987  CG  MET S 332     -19.545  -7.398  14.535  0.00  0.00      SA    
ATOM   4988  HG1 MET S 332     -18.790  -7.968  15.118  0.00  0.00      SA    
ATOM   4989  HG2 MET S 332     -19.507  -6.341  14.873  0.00  0.00      SA    
ATOM   4990  SD  MET S 332     -21.056  -8.112  15.036  0.00  0.00      SA    
ATOM   4991  CE  MET S 332     -20.509  -7.889  16.703  0.00  0.00      SA    
ATOM   4992  HE1 MET S 332     -19.978  -6.957  16.991  0.00  0.00      SA    
ATOM   4993  HE2 MET S 332     -21.347  -7.996  17.425  0.00  0.00      SA    
ATOM   4994  HE3 MET S 332     -19.856  -8.735  17.006  0.00  0.00      SA    
ATOM   4995  C   MET S 332     -18.429  -9.109  11.258  0.00  0.00      SA    
ATOM   4996  O   MET S 332     -17.792  -8.480  10.401  0.00  0.00      SA    
ATOM   4997  N   LEU S 333     -19.135 -10.135  10.826  0.00  0.00      SA    
ATOM   4998  HN  LEU S 333     -19.739 -10.595  11.472  0.00  0.00      SA    
ATOM   4999  CA  LEU S 333     -18.991 -10.718   9.475  0.00  0.00      SA    
ATOM   5000  HA  LEU S 333     -18.160 -10.246   8.974  0.00  0.00      SA    
ATOM   5001  CB  LEU S 333     -18.705 -12.190   9.692  0.00  0.00      SA    
ATOM   5002  HB1 LEU S 333     -19.627 -12.763   9.927  0.00  0.00      SA    
ATOM   5003  HB2 LEU S 333     -18.319 -12.721   8.796  0.00  0.00      SA    
ATOM   5004  CG  LEU S 333     -17.608 -12.522  10.728  0.00  0.00      SA    
ATOM   5005  HG  LEU S 333     -17.938 -12.202  11.739  0.00  0.00      SA    
ATOM   5006  CD1 LEU S 333     -17.469 -14.037  10.883  0.00  0.00      SA    
ATOM   5007 HD11 LEU S 333     -16.775 -14.247  11.724  0.00  0.00      SA    
ATOM   5008 HD12 LEU S 333     -18.415 -14.608  11.001  0.00  0.00      SA    
ATOM   5009 HD13 LEU S 333     -16.906 -14.442  10.014  0.00  0.00      SA    
ATOM   5010  CD2 LEU S 333     -16.323 -11.756  10.323  0.00  0.00      SA    
ATOM   5011 HD21 LEU S 333     -16.145 -11.879   9.234  0.00  0.00      SA    
ATOM   5012 HD22 LEU S 333     -16.464 -10.663  10.460  0.00  0.00      SA    
ATOM   5013 HD23 LEU S 333     -15.416 -12.042  10.898  0.00  0.00      SA    
ATOM   5014  C   LEU S 333     -20.258 -10.498   8.610  0.00  0.00      SA    
ATOM   5015  O   LEU S 333     -20.387 -11.014   7.524  0.00  0.00      SA    
ATOM   5016  N   THR S 334     -21.202  -9.659   9.061  0.00  0.00      SA    
ATOM   5017  HN  THR S 334     -20.936  -9.300   9.953  0.00  0.00      SA    
ATOM   5018  CA  THR S 334     -22.476  -9.403   8.567  0.00  0.00      SA    
ATOM   5019  HA  THR S 334     -22.578 -10.185   7.829  0.00  0.00      SA    
ATOM   5020  CB  THR S 334     -23.573  -9.755   9.610  0.00  0.00      SA    
ATOM   5021  HB  THR S 334     -23.531 -10.805   9.971  0.00  0.00      SA    
ATOM   5022  OG1 THR S 334     -24.917  -9.673   9.144  0.00  0.00      SA    
ATOM   5023  HG1 THR S 334     -24.955 -10.065   8.268  0.00  0.00      SA    
ATOM   5024  CG2 THR S 334     -23.427  -8.874  10.835  0.00  0.00      SA    
ATOM   5025 HG21 THR S 334     -23.781  -7.827  10.722  0.00  0.00      SA    
ATOM   5026 HG22 THR S 334     -24.154  -9.262  11.579  0.00  0.00      SA    
ATOM   5027 HG23 THR S 334     -22.402  -8.939  11.258  0.00  0.00      SA    
ATOM   5028  C   THR S 334     -22.780  -8.139   7.890  0.00  0.00      SA    
ATOM   5029  O   THR S 334     -22.304  -7.054   8.212  0.00  0.00      SA    
ATOM   5030  N   ASP S 335     -23.689  -8.193   6.886  0.00  0.00      SA    
ATOM   5031  HN  ASP S 335     -24.199  -8.993   6.579  0.00  0.00      SA    
ATOM   5032  CA  ASP S 335     -24.216  -7.045   6.190  0.00  0.00      SA    
ATOM   5033  HA  ASP S 335     -23.367  -6.514   5.787  0.00  0.00      SA    
ATOM   5034  CB  ASP S 335     -25.202  -7.433   4.994  0.00  0.00      SA    
ATOM   5035  HB1 ASP S 335     -26.033  -8.049   5.399  0.00  0.00      SA    
ATOM   5036  HB2 ASP S 335     -25.583  -6.517   4.494  0.00  0.00      SA    
ATOM   5037  CG  ASP S 335     -24.676  -8.364   3.863  0.00  0.00      SA    
ATOM   5038  OD1 ASP S 335     -25.463  -8.592   2.925  0.00  0.00      SA    
ATOM   5039  OD2 ASP S 335     -23.489  -8.775   3.792  0.00  0.00      SA    
ATOM   5040  C   ASP S 335     -25.071  -6.163   7.176  0.00  0.00      SA    
ATOM   5041  O   ASP S 335     -25.872  -6.816   7.882  0.00  0.00      SA    
ATOM   5042  N   PRO S 336     -25.005  -4.827   7.156  0.00  0.00      SA    
ATOM   5043  CD  PRO S 336     -24.029  -4.010   6.355  0.00  0.00      SA    
ATOM   5044  HD1 PRO S 336     -23.991  -4.489   5.354  0.00  0.00      SA    
ATOM   5045  HD2 PRO S 336     -23.051  -3.986   6.880  0.00  0.00      SA    
ATOM   5046  CA  PRO S 336     -25.980  -3.985   7.832  0.00  0.00      SA    
ATOM   5047  HA  PRO S 336     -26.009  -4.110   8.904  0.00  0.00      SA    
ATOM   5048  CB  PRO S 336     -25.463  -2.559   7.640  0.00  0.00      SA    
ATOM   5049  HB1 PRO S 336     -24.817  -2.208   8.472  0.00  0.00      SA    
ATOM   5050  HB2 PRO S 336     -26.240  -1.766   7.618  0.00  0.00      SA    
ATOM   5051  CG  PRO S 336     -24.686  -2.657   6.270  0.00  0.00      SA    
ATOM   5052  HG1 PRO S 336     -23.892  -1.880   6.256  0.00  0.00      SA    
ATOM   5053  HG2 PRO S 336     -25.384  -2.573   5.410  0.00  0.00      SA    
ATOM   5054  C   PRO S 336     -27.438  -4.053   7.381  0.00  0.00      SA    
ATOM   5055  O   PRO S 336     -28.351  -4.130   8.233  0.00  0.00      SA    
ATOM   5056  N   GLY S 337     -27.667  -4.196   5.999  0.00  0.00      SA    
ATOM   5057  HN  GLY S 337     -26.896  -4.208   5.366  0.00  0.00      SA    
ATOM   5058  CA  GLY S 337     -29.022  -4.277   5.362  0.00  0.00      SA    
ATOM   5059  HA1 GLY S 337     -29.598  -5.140   5.662  0.00  0.00      SA    
ATOM   5060  HA2 GLY S 337     -28.893  -4.365   4.294  0.00  0.00      SA    
ATOM   5061  C   GLY S 337     -29.736  -2.978   5.504  0.00  0.00      SA    
ATOM   5062  O   GLY S 337     -29.131  -1.984   5.825  0.00  0.00      SA
[truncated: 574,809 more chars]
