# Supplementary material for: Identifying key determinants and dynamics of SARS-CoV-2/ACE2 tight interaction
Source: PLoS One. 2021 Sep 28;16(9):e0257905. doi: 10.1371/journal.pone.0257905 (PMC8478251; doi:10.1371/journal.pone.0257905)
Supplement: S1 File — (ZIP) [file pone.0257905.s006.zip › ACE2_RBD1_Figure3B_500ns.pdb]

CRYST1   78.583   84.404  153.286  90.00  90.00  90.00 P 1           1
ATOM      1  N   SER S  19      24.332   5.868  35.658  0.00  0.00      SA    
ATOM      2  HT1 SER S  19      24.085   5.494  34.720  0.00  0.00      SA    
ATOM      3  HT2 SER S  19      23.766   5.382  36.384  0.00  0.00      SA    
ATOM      4  HT3 SER S  19      25.341   5.741  35.874  0.00  0.00      SA    
ATOM      5  CA  SER S  19      24.175   7.365  35.719  0.00  0.00      SA    
ATOM      6  HA  SER S  19      24.885   7.615  36.493  0.00  0.00      SA    
ATOM      7  CB  SER S  19      24.490   8.021  34.395  0.00  0.00      SA    
ATOM      8  HB1 SER S  19      25.497   7.773  33.997  0.00  0.00      SA    
ATOM      9  HB2 SER S  19      23.659   7.688  33.737  0.00  0.00      SA    
ATOM     10  OG  SER S  19      24.398   9.468  34.470  0.00  0.00      SA    
ATOM     11  HG1 SER S  19      24.329   9.656  33.531  0.00  0.00      SA    
ATOM     12  C   SER S  19      22.728   7.851  36.110  0.00  0.00      SA    
ATOM     13  O   SER S  19      21.718   7.392  35.645  0.00  0.00      SA    
ATOM     14  N   THR S  20      22.749   8.781  37.041  0.00  0.00      SA    
ATOM     15  HN  THR S  20      23.544   9.302  37.341  0.00  0.00      SA    
ATOM     16  CA  THR S  20      21.564   9.416  37.703  0.00  0.00      SA    
ATOM     17  HA  THR S  20      21.174   8.610  38.307  0.00  0.00      SA    
ATOM     18  CB  THR S  20      21.861  10.649  38.620  0.00  0.00      SA    
ATOM     19  HB  THR S  20      20.851  11.012  38.910  0.00  0.00      SA    
ATOM     20  OG1 THR S  20      22.760  11.561  37.988  0.00  0.00      SA    
ATOM     21  HG1 THR S  20      22.888  12.208  38.686  0.00  0.00      SA    
ATOM     22  CG2 THR S  20      22.663  10.034  39.878  0.00  0.00      SA    
ATOM     23 HG21 THR S  20      22.813  10.817  40.651  0.00  0.00      SA    
ATOM     24 HG22 THR S  20      22.030   9.186  40.216  0.00  0.00      SA    
ATOM     25 HG23 THR S  20      23.634   9.700  39.453  0.00  0.00      SA    
ATOM     26  C   THR S  20      20.528   9.897  36.717  0.00  0.00      SA    
ATOM     27  O   THR S  20      19.340   9.656  36.928  0.00  0.00      SA    
ATOM     28  N   ILE S  21      20.905  10.645  35.702  0.00  0.00      SA    
ATOM     29  HN  ILE S  21      21.881  10.820  35.597  0.00  0.00      SA    
ATOM     30  CA  ILE S  21      20.013  11.229  34.762  0.00  0.00      SA    
ATOM     31  HA  ILE S  21      19.305  11.745  35.394  0.00  0.00      SA    
ATOM     32  CB  ILE S  21      20.727  12.242  33.836  0.00  0.00      SA    
ATOM     33  HB  ILE S  21      21.234  12.934  34.543  0.00  0.00      SA    
ATOM     34  CG2 ILE S  21      21.906  11.642  32.936  0.00  0.00      SA    
ATOM     35 HG21 ILE S  21      22.343  12.440  32.298  0.00  0.00      SA    
ATOM     36 HG22 ILE S  21      22.723  11.267  33.588  0.00  0.00      SA    
ATOM     37 HG23 ILE S  21      21.578  10.761  32.344  0.00  0.00      SA    
ATOM     38  CG1 ILE S  21      19.670  13.188  33.059  0.00  0.00      SA    
ATOM     39 HG11 ILE S  21      20.208  13.980  32.495  0.00  0.00      SA    
ATOM     40 HG12 ILE S  21      19.142  12.548  32.320  0.00  0.00      SA    
ATOM     41  CD  ILE S  21      18.695  13.861  33.948  0.00  0.00      SA    
ATOM     42  HD1 ILE S  21      19.154  14.327  34.846  0.00  0.00      SA    
ATOM     43  HD2 ILE S  21      18.191  14.610  33.300  0.00  0.00      SA    
ATOM     44  HD3 ILE S  21      17.873  13.186  34.268  0.00  0.00      SA    
ATOM     45  C   ILE S  21      19.178  10.191  33.887  0.00  0.00      SA    
ATOM     46  O   ILE S  21      18.042  10.375  33.483  0.00  0.00      SA    
ATOM     47  N   GLU S  22      19.904   9.052  33.589  0.00  0.00      SA    
ATOM     48  HN  GLU S  22      20.797   8.957  34.021  0.00  0.00      SA    
ATOM     49  CA  GLU S  22      19.360   7.908  32.885  0.00  0.00      SA    
ATOM     50  HA  GLU S  22      18.826   8.226  32.001  0.00  0.00      SA    
ATOM     51  CB  GLU S  22      20.414   6.970  32.453  0.00  0.00      SA    
ATOM     52  HB1 GLU S  22      21.070   6.517  33.227  0.00  0.00      SA    
ATOM     53  HB2 GLU S  22      19.968   6.140  31.864  0.00  0.00      SA    
ATOM     54  CG  GLU S  22      21.466   7.650  31.495  0.00  0.00      SA    
ATOM     55  HG1 GLU S  22      20.954   8.268  30.727  0.00  0.00      SA    
ATOM     56  HG2 GLU S  22      21.931   8.387  32.184  0.00  0.00      SA    
ATOM     57  CD  GLU S  22      22.477   6.701  30.868  0.00  0.00      SA    
ATOM     58  OE1 GLU S  22      21.941   5.999  30.028  0.00  0.00      SA    
ATOM     59  OE2 GLU S  22      23.670   6.564  31.245  0.00  0.00      SA    
ATOM     60  C   GLU S  22      18.329   7.129  33.712  0.00  0.00      SA    
ATOM     61  O   GLU S  22      17.240   6.975  33.296  0.00  0.00      SA    
ATOM     62  N   GLU S  23      18.674   6.931  35.027  0.00  0.00      SA    
ATOM     63  HN  GLU S  23      19.550   7.290  35.340  0.00  0.00      SA    
ATOM     64  CA  GLU S  23      17.722   6.537  36.002  0.00  0.00      SA    
ATOM     65  HA  GLU S  23      17.500   5.520  35.717  0.00  0.00      SA    
ATOM     66  CB  GLU S  23      18.274   6.305  37.407  0.00  0.00      SA    
ATOM     67  HB1 GLU S  23      18.835   7.216  37.706  0.00  0.00      SA    
ATOM     68  HB2 GLU S  23      17.553   6.119  38.231  0.00  0.00      SA    
ATOM     69  CG  GLU S  23      19.258   5.076  37.454  0.00  0.00      SA    
ATOM     70  HG1 GLU S  23      18.951   4.185  36.865  0.00  0.00      SA    
ATOM     71  HG2 GLU S  23      20.199   5.277  36.900  0.00  0.00      SA    
ATOM     72  CD  GLU S  23      19.771   4.723  38.793  0.00  0.00      SA    
ATOM     73  OE1 GLU S  23      20.851   5.137  39.259  0.00  0.00      SA    
ATOM     74  OE2 GLU S  23      19.073   3.926  39.477  0.00  0.00      SA    
ATOM     75  C   GLU S  23      16.455   7.287  36.159  0.00  0.00      SA    
ATOM     76  O   GLU S  23      15.404   6.797  36.196  0.00  0.00      SA    
ATOM     77  N   GLN S  24      16.575   8.647  36.245  0.00  0.00      SA    
ATOM     78  HN  GLN S  24      17.506   9.003  36.265  0.00  0.00      SA    
ATOM     79  CA  GLN S  24      15.533   9.615  36.264  0.00  0.00      SA    
ATOM     80  HA  GLN S  24      14.808   9.264  36.983  0.00  0.00      SA    
ATOM     81  CB  GLN S  24      15.865  11.033  36.847  0.00  0.00      SA    
ATOM     82  HB1 GLN S  24      16.707  11.486  36.280  0.00  0.00      SA    
ATOM     83  HB2 GLN S  24      15.003  11.734  36.842  0.00  0.00      SA    
ATOM     84  CG  GLN S  24      16.386  10.997  38.319  0.00  0.00      SA    
ATOM     85  HG1 GLN S  24      17.407  10.570  38.414  0.00  0.00      SA    
ATOM     86  HG2 GLN S  24      16.410  12.049  38.677  0.00  0.00      SA    
ATOM     87  CD  GLN S  24      15.553  10.123  39.217  0.00  0.00      SA    
ATOM     88  OE1 GLN S  24      16.082   9.223  39.884  0.00  0.00      SA    
ATOM     89  NE2 GLN S  24      14.243  10.485  39.463  0.00  0.00      SA    
ATOM     90 HE21 GLN S  24      13.745  10.156  40.265  0.00  0.00      SA    
ATOM     91 HE22 GLN S  24      13.923  11.285  38.955  0.00  0.00      SA    
ATOM     92  C   GLN S  24      14.719   9.787  35.028  0.00  0.00      SA    
ATOM     93  O   GLN S  24      13.513   9.902  35.061  0.00  0.00      SA    
ATOM     94  N   ALA S  25      15.350   9.729  33.809  0.00  0.00      SA    
ATOM     95  HN  ALA S  25      16.342   9.633  33.843  0.00  0.00      SA    
ATOM     96  CA  ALA S  25      14.782   9.664  32.537  0.00  0.00      SA    
ATOM     97  HA  ALA S  25      14.110  10.481  32.318  0.00  0.00      SA    
ATOM     98  CB  ALA S  25      15.768   9.641  31.358  0.00  0.00      SA    
ATOM     99  HB1 ALA S  25      15.169   9.724  30.426  0.00  0.00      SA    
ATOM    100  HB2 ALA S  25      16.419  10.539  31.409  0.00  0.00      SA    
ATOM    101  HB3 ALA S  25      16.352   8.696  31.393  0.00  0.00      SA    
ATOM    102  C   ALA S  25      13.947   8.473  32.471  0.00  0.00      SA    
ATOM    103  O   ALA S  25      12.757   8.547  32.206  0.00  0.00      SA    
ATOM    104  N   LYS S  26      14.452   7.291  32.874  0.00  0.00      SA    
ATOM    105  HN  LYS S  26      15.404   7.163  33.141  0.00  0.00      SA    
ATOM    106  CA  LYS S  26      13.674   6.058  32.959  0.00  0.00      SA    
ATOM    107  HA  LYS S  26      13.287   5.763  31.995  0.00  0.00      SA    
ATOM    108  CB  LYS S  26      14.585   4.896  33.448  0.00  0.00      SA    
ATOM    109  HB1 LYS S  26      15.350   4.680  32.671  0.00  0.00      SA    
ATOM    110  HB2 LYS S  26      15.191   5.215  34.322  0.00  0.00      SA    
ATOM    111  CG  LYS S  26      13.902   3.508  33.670  0.00  0.00      SA    
ATOM    112  HG1 LYS S  26      14.712   2.835  34.025  0.00  0.00      SA    
ATOM    113  HG2 LYS S  26      13.194   3.630  34.517  0.00  0.00      SA    
ATOM    114  CD  LYS S  26      13.113   2.973  32.455  0.00  0.00      SA    
ATOM    115  HD1 LYS S  26      12.205   3.596  32.300  0.00  0.00      SA    
ATOM    116  HD2 LYS S  26      13.821   3.097  31.608  0.00  0.00      SA    
ATOM    117  CE  LYS S  26      12.785   1.478  32.505  0.00  0.00      SA    
ATOM    118  HE1 LYS S  26      12.210   1.090  31.637  0.00  0.00      SA    
ATOM    119  HE2 LYS S  26      13.736   0.909  32.585  0.00  0.00      SA    
ATOM    120  NZ  LYS S  26      12.016   1.180  33.760  0.00  0.00      SA    
ATOM    121  HZ1 LYS S  26      11.154   1.759  33.700  0.00  0.00      SA    
ATOM    122  HZ2 LYS S  26      11.773   0.172  33.837  0.00  0.00      SA    
ATOM    123  HZ3 LYS S  26      12.493   1.488  34.632  0.00  0.00      SA    
ATOM    124  C   LYS S  26      12.467   6.159  33.836  0.00  0.00      SA    
ATOM    125  O   LYS S  26      11.363   5.678  33.539  0.00  0.00      SA    
ATOM    126  N   THR S  27      12.578   6.807  34.968  0.00  0.00      SA    
ATOM    127  HN  THR S  27      13.443   7.259  35.176  0.00  0.00      SA    
ATOM    128  CA  THR S  27      11.550   6.999  36.011  0.00  0.00      SA    
ATOM    129  HA  THR S  27      11.093   6.065  36.303  0.00  0.00      SA    
ATOM    130  CB  THR S  27      12.215   7.601  37.366  0.00  0.00      SA    
ATOM    131  HB  THR S  27      12.628   8.611  37.160  0.00  0.00      SA    
ATOM    132  OG1 THR S  27      13.266   6.763  37.822  0.00  0.00      SA    
ATOM    133  HG1 THR S  27      13.986   6.814  37.189  0.00  0.00      SA    
ATOM    134  CG2 THR S  27      11.185   7.787  38.475  0.00  0.00      SA    
ATOM    135 HG21 THR S  27      11.600   8.314  39.361  0.00  0.00      SA    
ATOM    136 HG22 THR S  27      10.222   8.318  38.317  0.00  0.00      SA    
ATOM    137 HG23 THR S  27      10.785   6.762  38.630  0.00  0.00      SA    
ATOM    138  C   THR S  27      10.428   7.930  35.601  0.00  0.00      SA    
ATOM    139  O   THR S  27       9.277   7.606  35.879  0.00  0.00      SA    
ATOM    140  N   PHE S  28      10.762   8.924  34.743  0.00  0.00      SA    
ATOM    141  HN  PHE S  28      11.712   9.108  34.504  0.00  0.00      SA    
ATOM    142  CA  PHE S  28       9.870   9.738  33.902  0.00  0.00      SA    
ATOM    143  HA  PHE S  28       9.037  10.058  34.512  0.00  0.00      SA    
ATOM    144  CB  PHE S  28      10.538  11.032  33.423  0.00  0.00      SA    
ATOM    145  HB1 PHE S  28      10.595  11.811  34.213  0.00  0.00      SA    
ATOM    146  HB2 PHE S  28      11.589  10.855  33.107  0.00  0.00      SA    
ATOM    147  CG  PHE S  28       9.827  11.674  32.197  0.00  0.00      SA    
ATOM    148  CD1 PHE S  28       8.464  11.951  32.321  0.00  0.00      SA    
ATOM    149  HD1 PHE S  28       7.886  11.910  33.232  0.00  0.00      SA    
ATOM    150  CE1 PHE S  28       7.759  12.578  31.205  0.00  0.00      SA    
ATOM    151  HE1 PHE S  28       6.704  12.758  31.352  0.00  0.00      SA    
ATOM    152  CZ  PHE S  28       8.456  12.810  30.067  0.00  0.00      SA    
ATOM    153  HZ  PHE S  28       7.982  13.257  29.205  0.00  0.00      SA    
ATOM    154  CD2 PHE S  28      10.467  11.800  30.944  0.00  0.00      SA    
ATOM    155  HD2 PHE S  28      11.511  11.581  30.775  0.00  0.00      SA    
ATOM    156  CE2 PHE S  28       9.789  12.425  29.929  0.00  0.00      SA    
ATOM    157  HE2 PHE S  28      10.370  12.675  29.053  0.00  0.00      SA    
ATOM    158  C   PHE S  28       9.220   8.865  32.827  0.00  0.00      SA    
ATOM    159  O   PHE S  28       7.981   8.995  32.649  0.00  0.00      SA    
ATOM    160  N   LEU S  29       9.905   7.951  32.103  0.00  0.00      SA    
ATOM    161  HN  LEU S  29      10.846   7.658  32.248  0.00  0.00      SA    
ATOM    162  CA  LEU S  29       9.184   7.004  31.180  0.00  0.00      SA    
ATOM    163  HA  LEU S  29       8.611   7.663  30.545  0.00  0.00      SA    
ATOM    164  CB  LEU S  29      10.181   6.223  30.281  0.00  0.00      SA    
ATOM    165  HB1 LEU S  29      10.889   5.690  30.952  0.00  0.00      SA    
ATOM    166  HB2 LEU S  29       9.546   5.520  29.700  0.00  0.00      SA    
ATOM    167  CG  LEU S  29      10.999   7.093  29.311  0.00  0.00      SA    
ATOM    168  HG  LEU S  29      11.901   7.399  29.883  0.00  0.00      SA    
ATOM    169  CD1 LEU S  29      11.559   6.317  28.137  0.00  0.00      SA    
ATOM    170 HD11 LEU S  29      12.031   5.393  28.535  0.00  0.00      SA    
ATOM    171 HD12 LEU S  29      10.792   6.057  27.376  0.00  0.00      SA    
ATOM    172 HD13 LEU S  29      12.353   6.982  27.734  0.00  0.00      SA    
ATOM    173  CD2 LEU S  29      10.306   8.387  28.744  0.00  0.00      SA    
ATOM    174 HD21 LEU S  29      11.013   8.953  28.100  0.00  0.00      SA    
ATOM    175 HD22 LEU S  29       9.455   8.133  28.077  0.00  0.00      SA    
ATOM    176 HD23 LEU S  29       9.978   9.094  29.536  0.00  0.00      SA    
ATOM    177  C   LEU S  29       8.181   6.166  31.782  0.00  0.00      SA    
ATOM    178  O   LEU S  29       7.094   6.063  31.278  0.00  0.00      SA    
ATOM    179  N   ASP S  30       8.510   5.513  32.906  0.00  0.00      SA    
ATOM    180  HN  ASP S  30       9.442   5.654  33.231  0.00  0.00      SA    
ATOM    181  CA  ASP S  30       7.644   4.530  33.564  0.00  0.00      SA    
ATOM    182  HA  ASP S  30       7.466   3.686  32.914  0.00  0.00      SA    
ATOM    183  CB  ASP S  30       8.346   3.893  34.875  0.00  0.00      SA    
ATOM    184  HB1 ASP S  30       8.777   4.773  35.401  0.00  0.00      SA    
ATOM    185  HB2 ASP S  30       7.565   3.337  35.435  0.00  0.00      SA    
ATOM    186  CG  ASP S  30       9.451   2.981  34.572  0.00  0.00      SA    
ATOM    187  OD1 ASP S  30      10.339   2.673  35.438  0.00  0.00      SA    
ATOM    188  OD2 ASP S  30       9.418   2.335  33.478  0.00  0.00      SA    
ATOM    189  C   ASP S  30       6.331   5.046  33.962  0.00  0.00      SA    
ATOM    190  O   ASP S  30       5.291   4.426  33.714  0.00  0.00      SA    
ATOM    191  N   LYS S  31       6.213   6.293  34.557  0.00  0.00      SA    
ATOM    192  HN  LYS S  31       7.103   6.673  34.797  0.00  0.00      SA    
ATOM    193  CA  LYS S  31       5.099   7.183  34.855  0.00  0.00      SA    
ATOM    194  HA  LYS S  31       4.364   6.636  35.427  0.00  0.00      SA    
ATOM    195  CB  LYS S  31       5.431   8.390  35.731  0.00  0.00      SA    
ATOM    196  HB1 LYS S  31       6.069   9.115  35.182  0.00  0.00      SA    
ATOM    197  HB2 LYS S  31       4.470   8.854  36.043  0.00  0.00      SA    
ATOM    198  CG  LYS S  31       5.934   8.156  37.138  0.00  0.00      SA    
ATOM    199  HG1 LYS S  31       6.988   7.804  37.153  0.00  0.00      SA    
ATOM    200  HG2 LYS S  31       5.942   9.142  37.650  0.00  0.00      SA    
ATOM    201  CD  LYS S  31       5.057   7.141  37.876  0.00  0.00      SA    
ATOM    202  HD1 LYS S  31       3.980   7.407  37.822  0.00  0.00      SA    
ATOM    203  HD2 LYS S  31       5.202   6.174  37.348  0.00  0.00      SA    
ATOM    204  CE  LYS S  31       5.403   6.891  39.347  0.00  0.00      SA    
ATOM    205  HE1 LYS S  31       6.375   6.363  39.447  0.00  0.00      SA    
ATOM    206  HE2 LYS S  31       5.499   7.848  39.903  0.00  0.00      SA    
ATOM    207  NZ  LYS S  31       4.413   6.036  40.063  0.00  0.00      SA    
ATOM    208  HZ1 LYS S  31       4.052   5.377  39.344  0.00  0.00      SA    
ATOM    209  HZ2 LYS S  31       4.855   5.542  40.864  0.00  0.00      SA    
ATOM    210  HZ3 LYS S  31       3.565   6.530  40.406  0.00  0.00      SA    
ATOM    211  C   LYS S  31       4.314   7.747  33.632  0.00  0.00      SA    
ATOM    212  O   LYS S  31       3.092   7.745  33.593  0.00  0.00      SA    
ATOM    213  N   PHE S  32       5.076   8.173  32.576  0.00  0.00      SA    
ATOM    214  HN  PHE S  32       6.060   8.231  32.431  0.00  0.00      SA    
ATOM    215  CA  PHE S  32       4.442   8.491  31.345  0.00  0.00      SA    
ATOM    216  HA  PHE S  32       3.768   9.323  31.488  0.00  0.00      SA    
ATOM    217  CB  PHE S  32       5.603   9.067  30.310  0.00  0.00      SA    
ATOM    218  HB1 PHE S  32       5.727  10.136  30.588  0.00  0.00      SA    
ATOM    219  HB2 PHE S  32       6.585   8.616  30.567  0.00  0.00      SA    
ATOM    220  CG  PHE S  32       5.131   8.963  28.926  0.00  0.00      SA    
ATOM    221  CD1 PHE S  32       5.842   8.171  28.047  0.00  0.00      SA    
ATOM    222  HD1 PHE S  32       6.685   7.608  28.419  0.00  0.00      SA    
ATOM    223  CE1 PHE S  32       5.534   8.029  26.672  0.00  0.00      SA    
ATOM    224  HE1 PHE S  32       6.073   7.313  26.071  0.00  0.00      SA    
ATOM    225  CZ  PHE S  32       4.416   8.773  26.213  0.00  0.00      SA    
ATOM    226  HZ  PHE S  32       3.989   8.693  25.224  0.00  0.00      SA    
ATOM    227  CD2 PHE S  32       3.977   9.692  28.457  0.00  0.00      SA    
ATOM    228  HD2 PHE S  32       3.413  10.294  29.154  0.00  0.00      SA    
ATOM    229  CE2 PHE S  32       3.682   9.605  27.148  0.00  0.00      SA    
ATOM    230  HE2 PHE S  32       2.904  10.215  26.713  0.00  0.00      SA    
ATOM    231  C   PHE S  32       3.655   7.341  30.720  0.00  0.00      SA    
ATOM    232  O   PHE S  32       2.590   7.487  30.235  0.00  0.00      SA    
ATOM    233  N   ASN S  33       4.292   6.102  30.745  0.00  0.00      SA    
ATOM    234  HN  ASN S  33       5.213   6.051  31.125  0.00  0.00      SA    
ATOM    235  CA  ASN S  33       3.709   4.880  30.146  0.00  0.00      SA    
ATOM    236  HA  ASN S  33       3.451   5.025  29.107  0.00  0.00      SA    
ATOM    237  CB  ASN S  33       4.745   3.824  30.116  0.00  0.00      SA    
ATOM    238  HB1 ASN S  33       5.312   3.779  31.070  0.00  0.00      SA    
ATOM    239  HB2 ASN S  33       4.342   2.806  29.924  0.00  0.00      SA    
ATOM    240  CG  ASN S  33       5.703   3.953  28.941  0.00  0.00      SA    
ATOM    241  OD1 ASN S  33       5.509   4.680  27.935  0.00  0.00      SA    
ATOM    242  ND2 ASN S  33       6.816   3.144  28.886  0.00  0.00      SA    
ATOM    243 HD21 ASN S  33       7.467   3.372  28.161  0.00  0.00      SA    
ATOM    244 HD22 ASN S  33       7.130   2.718  29.735  0.00  0.00      SA    
ATOM    245  C   ASN S  33       2.514   4.382  30.851  0.00  0.00      SA    
ATOM    246  O   ASN S  33       1.531   3.821  30.385  0.00  0.00      SA    
ATOM    247  N   HSE S  34       2.608   4.424  32.167  0.00  0.00      SA    
ATOM    248  HN  HSE S  34       3.388   4.799  32.662  0.00  0.00      SA    
ATOM    249  CA  HSE S  34       1.496   4.018  33.090  0.00  0.00      SA    
ATOM    250  HA  HSE S  34       1.267   2.969  32.976  0.00  0.00      SA    
ATOM    251  CB  HSE S  34       2.067   4.344  34.520  0.00  0.00      SA    
ATOM    252  HB1 HSE S  34       3.102   3.951  34.605  0.00  0.00      SA    
ATOM    253  HB2 HSE S  34       2.006   5.443  34.671  0.00  0.00      SA    
ATOM    254  ND1 HSE S  34       1.750   2.461  36.043  0.00  0.00      SA    
ATOM    255  CG  HSE S  34       1.306   3.654  35.654  0.00  0.00      SA    
ATOM    256  CE1 HSE S  34       1.149   2.064  37.100  0.00  0.00      SA    
ATOM    257  HE1 HSE S  34       1.347   1.148  37.658  0.00  0.00      SA    
ATOM    258  NE2 HSE S  34       0.281   3.027  37.505  0.00  0.00      SA    
ATOM    259  HE2 HSE S  34      -0.411   2.863  38.209  0.00  0.00      SA    
ATOM    260  CD2 HSE S  34       0.371   4.062  36.542  0.00  0.00      SA    
ATOM    261  HD2 HSE S  34      -0.069   5.051  36.519  0.00  0.00      SA    
ATOM    262  C   HSE S  34       0.265   4.848  32.805  0.00  0.00      SA    
ATOM    263  O   HSE S  34      -0.823   4.332  32.651  0.00  0.00      SA    
ATOM    264  N   GLU S  35       0.316   6.187  32.663  0.00  0.00      SA    
ATOM    265  HN  GLU S  35       1.177   6.598  32.953  0.00  0.00      SA    
ATOM    266  CA  GLU S  35      -0.870   7.009  32.118  0.00  0.00      SA    
ATOM    267  HA  GLU S  35      -1.719   6.690  32.705  0.00  0.00      SA    
ATOM    268  CB  GLU S  35      -0.798   8.504  32.322  0.00  0.00      SA    
ATOM    269  HB1 GLU S  35      -0.023   8.890  31.625  0.00  0.00      SA    
ATOM    270  HB2 GLU S  35      -1.754   8.949  31.972  0.00  0.00      SA    
ATOM    271  CG  GLU S  35      -0.529   8.776  33.804  0.00  0.00      SA    
ATOM    272  HG1 GLU S  35      -0.964   8.048  34.523  0.00  0.00      SA    
ATOM    273  HG2 GLU S  35       0.566   8.607  33.880  0.00  0.00      SA    
ATOM    274  CD  GLU S  35      -0.800  10.247  34.197  0.00  0.00      SA    
ATOM    275  OE1 GLU S  35       0.162  10.961  34.464  0.00  0.00      SA    
ATOM    276  OE2 GLU S  35      -1.979  10.671  34.243  0.00  0.00      SA    
ATOM    277  C   GLU S  35      -1.219   6.732  30.681  0.00  0.00      SA    
ATOM    278  O   GLU S  35      -2.354   6.540  30.348  0.00  0.00      SA    
ATOM    279  N   ALA S  36      -0.245   6.604  29.794  0.00  0.00      SA    
ATOM    280  HN  ALA S  36       0.720   6.569  30.043  0.00  0.00      SA    
ATOM    281  CA  ALA S  36      -0.514   6.276  28.394  0.00  0.00      SA    
ATOM    282  HA  ALA S  36      -1.181   7.032  28.006  0.00  0.00      SA    
ATOM    283  CB  ALA S  36       0.730   6.145  27.635  0.00  0.00      SA    
ATOM    284  HB1 ALA S  36       0.597   5.887  26.562  0.00  0.00      SA    
ATOM    285  HB2 ALA S  36       1.203   7.135  27.458  0.00  0.00      SA    
ATOM    286  HB3 ALA S  36       1.546   5.488  28.005  0.00  0.00      SA    
ATOM    287  C   ALA S  36      -1.307   5.064  28.180  0.00  0.00      SA    
ATOM    288  O   ALA S  36      -2.365   5.192  27.516  0.00  0.00      SA    
ATOM    289  N   GLU S  37      -1.025   3.919  28.768  0.00  0.00      SA    
ATOM    290  HN  GLU S  37      -0.326   3.818  29.472  0.00  0.00      SA    
ATOM    291  CA  GLU S  37      -1.613   2.686  28.472  0.00  0.00      SA    
ATOM    292  HA  GLU S  37      -1.566   2.478  27.414  0.00  0.00      SA    
ATOM    293  CB  GLU S  37      -0.924   1.566  29.385  0.00  0.00      SA    
ATOM    294  HB1 GLU S  37       0.175   1.725  29.401  0.00  0.00      SA    
ATOM    295  HB2 GLU S  37      -1.184   1.807  30.438  0.00  0.00      SA    
ATOM    296  CG  GLU S  37      -1.164   0.115  29.029  0.00  0.00      SA    
ATOM    297  HG1 GLU S  37      -2.256   0.066  28.827  0.00  0.00      SA    
ATOM    298  HG2 GLU S  37      -0.510  -0.209  28.192  0.00  0.00      SA    
ATOM    299  CD  GLU S  37      -0.842  -0.897  30.164  0.00  0.00      SA    
ATOM    300  OE1 GLU S  37      -0.051  -1.888  29.928  0.00  0.00      SA    
ATOM    301  OE2 GLU S  37      -1.524  -0.722  31.180  0.00  0.00      SA    
ATOM    302  C   GLU S  37      -3.105   2.680  28.661  0.00  0.00      SA    
ATOM    303  O   GLU S  37      -3.867   2.193  27.791  0.00  0.00      SA    
ATOM    304  N   ASP S  38      -3.541   3.265  29.831  0.00  0.00      SA    
ATOM    305  HN  ASP S  38      -2.941   3.669  30.517  0.00  0.00      SA    
ATOM    306  CA  ASP S  38      -4.987   3.317  30.049  0.00  0.00      SA    
ATOM    307  HA  ASP S  38      -5.401   2.320  30.050  0.00  0.00      SA    
ATOM    308  CB  ASP S  38      -5.174   3.645  31.535  0.00  0.00      SA    
ATOM    309  HB1 ASP S  38      -4.627   4.547  31.883  0.00  0.00      SA    
ATOM    310  HB2 ASP S  38      -6.251   3.777  31.775  0.00  0.00      SA    
ATOM    311  CG  ASP S  38      -4.637   2.545  32.448  0.00  0.00      SA    
ATOM    312  OD1 ASP S  38      -3.911   2.822  33.404  0.00  0.00      SA    
ATOM    313  OD2 ASP S  38      -5.042   1.381  32.254  0.00  0.00      SA    
ATOM    314  C   ASP S  38      -5.890   4.286  29.190  0.00  0.00      SA    
ATOM    315  O   ASP S  38      -6.901   3.817  28.612  0.00  0.00      SA    
ATOM    316  N   LEU S  39      -5.357   5.488  28.948  0.00  0.00      SA    
ATOM    317  HN  LEU S  39      -4.471   5.704  29.351  0.00  0.00      SA    
ATOM    318  CA  LEU S  39      -5.807   6.492  27.967  0.00  0.00      SA    
ATOM    319  HA  LEU S  39      -6.761   6.733  28.412  0.00  0.00      SA    
ATOM    320  CB  LEU S  39      -5.020   7.833  28.142  0.00  0.00      SA    
ATOM    321  HB1 LEU S  39      -5.136   8.146  29.202  0.00  0.00      SA    
ATOM    322  HB2 LEU S  39      -3.950   7.632  27.920  0.00  0.00      SA    
ATOM    323  CG  LEU S  39      -5.526   8.988  27.245  0.00  0.00      SA    
ATOM    324  HG  LEU S  39      -5.258   8.720  26.201  0.00  0.00      SA    
ATOM    325  CD1 LEU S  39      -7.083   9.308  27.265  0.00  0.00      SA    
ATOM    326 HD11 LEU S  39      -7.302  10.095  26.511  0.00  0.00      SA    
ATOM    327 HD12 LEU S  39      -7.749   8.450  27.036  0.00  0.00      SA    
ATOM    328 HD13 LEU S  39      -7.437   9.803  28.195  0.00  0.00      SA    
ATOM    329  CD2 LEU S  39      -4.835  10.355  27.494  0.00  0.00      SA    
ATOM    330 HD21 LEU S  39      -3.750  10.480  27.292  0.00  0.00      SA    
ATOM    331 HD22 LEU S  39      -5.364  11.077  26.835  0.00  0.00      SA    
ATOM    332 HD23 LEU S  39      -5.070  10.639  28.542  0.00  0.00      SA    
ATOM    333  C   LEU S  39      -5.885   6.049  26.586  0.00  0.00      SA    
ATOM    334  O   LEU S  39      -6.904   6.307  25.853  0.00  0.00      SA    
ATOM    335  N   PHE S  40      -4.857   5.281  26.162  0.00  0.00      SA    
ATOM    336  HN  PHE S  40      -4.049   5.075  26.709  0.00  0.00      SA    
ATOM    337  CA  PHE S  40      -4.873   4.720  24.826  0.00  0.00      SA    
ATOM    338  HA  PHE S  40      -5.252   5.428  24.104  0.00  0.00      SA    
ATOM    339  CB  PHE S  40      -3.476   4.089  24.508  0.00  0.00      SA    
ATOM    340  HB1 PHE S  40      -2.837   4.996  24.440  0.00  0.00      SA    
ATOM    341  HB2 PHE S  40      -2.937   3.417  25.208  0.00  0.00      SA    
ATOM    342  CG  PHE S  40      -3.326   3.390  23.145  0.00  0.00      SA    
ATOM    343  CD1 PHE S  40      -3.608   4.111  21.923  0.00  0.00      SA    
ATOM    344  HD1 PHE S  40      -4.018   5.095  22.100  0.00  0.00      SA    
ATOM    345  CE1 PHE S  40      -3.290   3.512  20.720  0.00  0.00      SA    
ATOM    346  HE1 PHE S  40      -3.454   3.851  19.708  0.00  0.00      SA    
ATOM    347  CZ  PHE S  40      -2.738   2.244  20.672  0.00  0.00      SA    
ATOM    348  HZ  PHE S  40      -2.435   1.864  19.708  0.00  0.00      SA    
ATOM    349  CD2 PHE S  40      -2.768   2.075  23.076  0.00  0.00      SA    
ATOM    350  HD2 PHE S  40      -2.706   1.483  23.977  0.00  0.00      SA    
ATOM    351  CE2 PHE S  40      -2.460   1.527  21.820  0.00  0.00      SA    
ATOM    352  HE2 PHE S  40      -2.056   0.529  21.743  0.00  0.00      SA    
ATOM    353  C   PHE S  40      -5.756   3.489  24.774  0.00  0.00      SA    
ATOM    354  O   PHE S  40      -6.331   3.227  23.665  0.00  0.00      SA    
ATOM    355  N   TYR S  41      -5.896   2.689  25.864  0.00  0.00      SA    
ATOM    356  HN  TYR S  41      -5.272   2.760  26.639  0.00  0.00      SA    
ATOM    357  CA  TYR S  41      -6.864   1.550  25.657  0.00  0.00      SA    
ATOM    358  HA  TYR S  41      -6.684   1.182  24.658  0.00  0.00      SA    
ATOM    359  CB  TYR S  41      -6.808   0.517  26.862  0.00  0.00      SA    
ATOM    360  HB1 TYR S  41      -5.742   0.210  26.923  0.00  0.00      SA    
ATOM    361  HB2 TYR S  41      -6.991   1.019  27.837  0.00  0.00      SA    
ATOM    362  CG  TYR S  41      -7.717  -0.677  26.691  0.00  0.00      SA    
ATOM    363  CD1 TYR S  41      -7.178  -1.907  25.988  0.00  0.00      SA    
ATOM    364  HD1 TYR S  41      -6.125  -2.006  25.772  0.00  0.00      SA    
ATOM    365  CE1 TYR S  41      -8.145  -2.786  25.681  0.00  0.00      SA    
ATOM    366  HE1 TYR S  41      -7.775  -3.641  25.136  0.00  0.00      SA    
ATOM    367  CZ  TYR S  41      -9.498  -2.702  25.870  0.00  0.00      SA    
ATOM    368  OH  TYR S  41     -10.417  -3.763  25.486  0.00  0.00      SA    
ATOM    369  HH  TYR S  41     -10.030  -4.168  24.706  0.00  0.00      SA    
ATOM    370  CD2 TYR S  41      -9.065  -0.634  26.955  0.00  0.00      SA    
ATOM    371  HD2 TYR S  41      -9.424   0.333  27.275  0.00  0.00      SA    
ATOM    372  CE2 TYR S  41      -9.993  -1.635  26.615  0.00  0.00      SA    
ATOM    373  HE2 TYR S  41     -11.055  -1.452  26.690  0.00  0.00      SA    
ATOM    374  C   TYR S  41      -8.310   2.112  25.630  0.00  0.00      SA    
ATOM    375  O   TYR S  41      -9.133   1.738  24.787  0.00  0.00      SA    
ATOM    376  N   GLN S  42      -8.692   3.056  26.461  0.00  0.00      SA    
ATOM    377  HN  GLN S  42      -8.134   3.431  27.197  0.00  0.00      SA    
ATOM    378  CA  GLN S  42      -9.998   3.635  26.433  0.00  0.00      SA    
ATOM    379  HA  GLN S  42     -10.690   2.808  26.491  0.00  0.00      SA    
ATOM    380  CB  GLN S  42     -10.234   4.544  27.739  0.00  0.00      SA    
ATOM    381  HB1 GLN S  42      -9.611   5.460  27.826  0.00  0.00      SA    
ATOM    382  HB2 GLN S  42     -11.272   4.924  27.633  0.00  0.00      SA    
ATOM    383  CG  GLN S  42     -10.106   3.827  29.125  0.00  0.00      SA    
ATOM    384  HG1 GLN S  42      -9.082   3.423  29.276  0.00  0.00      SA    
ATOM    385  HG2 GLN S  42     -10.342   4.525  29.957  0.00  0.00      SA    
ATOM    386  CD  GLN S  42     -11.060   2.691  29.266  0.00  0.00      SA    
ATOM    387  OE1 GLN S  42     -12.303   2.782  29.238  0.00  0.00      SA    
ATOM    388  NE2 GLN S  42     -10.497   1.487  29.411  0.00  0.00      SA    
ATOM    389 HE21 GLN S  42     -11.086   0.685  29.307  0.00  0.00      SA    
ATOM    390 HE22 GLN S  42      -9.532   1.421  29.664  0.00  0.00      SA    
ATOM    391  C   GLN S  42     -10.336   4.410  25.093  0.00  0.00      SA    
ATOM    392  O   GLN S  42     -11.382   4.221  24.510  0.00  0.00      SA    
ATOM    393  N   SER S  43      -9.304   5.122  24.542  0.00  0.00      SA    
ATOM    394  HN  SER S  43      -8.466   5.329  25.042  0.00  0.00      SA    
ATOM    395  CA  SER S  43      -9.402   5.879  23.310  0.00  0.00      SA    
ATOM    396  HA  SER S  43     -10.380   6.332  23.373  0.00  0.00      SA    
ATOM    397  CB  SER S  43      -8.475   7.121  23.136  0.00  0.00      SA    
ATOM    398  HB1 SER S  43      -8.555   7.548  22.114  0.00  0.00      SA    
ATOM    399  HB2 SER S  43      -8.619   7.783  24.017  0.00  0.00      SA    
ATOM    400  OG  SER S  43      -7.117   6.618  23.200  0.00  0.00      SA    
ATOM    401  HG1 SER S  43      -6.926   6.672  24.139  0.00  0.00      SA    
ATOM    402  C   SER S  43      -9.393   5.028  22.005  0.00  0.00      SA    
ATOM    403  O   SER S  43      -9.784   5.497  20.910  0.00  0.00      SA    
ATOM    404  N   SER S  44      -8.867   3.799  22.057  0.00  0.00      SA    
ATOM    405  HN  SER S  44      -8.336   3.570  22.869  0.00  0.00      SA    
ATOM    406  CA  SER S  44      -8.926   2.827  21.023  0.00  0.00      SA    
ATOM    407  HA  SER S  44      -8.871   3.367  20.089  0.00  0.00      SA    
ATOM    408  CB  SER S  44      -7.690   1.897  20.903  0.00  0.00      SA    
ATOM    409  HB1 SER S  44      -6.799   2.560  20.881  0.00  0.00      SA    
ATOM    410  HB2 SER S  44      -7.377   1.320  21.799  0.00  0.00      SA    
ATOM    411  OG  SER S  44      -7.779   1.005  19.803  0.00  0.00      SA    
ATOM    412  HG1 SER S  44      -6.952   1.132  19.334  0.00  0.00      SA    
ATOM    413  C   SER S  44     -10.162   2.011  21.075  0.00  0.00      SA    
ATOM    414  O   SER S  44     -10.703   1.686  20.048  0.00  0.00      SA    
ATOM    415  N   LEU S  45     -10.682   1.694  22.304  0.00  0.00      SA    
ATOM    416  HN  LEU S  45     -10.335   1.872  23.221  0.00  0.00      SA    
ATOM    417  CA  LEU S  45     -11.960   1.066  22.461  0.00  0.00      SA    
ATOM    418  HA  LEU S  45     -12.005   0.052  22.092  0.00  0.00      SA    
ATOM    419  CB  LEU S  45     -12.241   0.924  23.974  0.00  0.00      SA    
ATOM    420  HB1 LEU S  45     -11.339   0.431  24.397  0.00  0.00      SA    
ATOM    421  HB2 LEU S  45     -12.273   1.910  24.486  0.00  0.00      SA    
ATOM    422  CG  LEU S  45     -13.464   0.071  24.400  0.00  0.00      SA    
ATOM    423  HG  LEU S  45     -14.307   0.103  23.677  0.00  0.00      SA    
ATOM    424  CD1 LEU S  45     -13.130  -1.436  24.214  0.00  0.00      SA    
ATOM    425 HD11 LEU S  45     -12.106  -1.723  24.534  0.00  0.00      SA    
ATOM    426 HD12 LEU S  45     -13.865  -2.088  24.734  0.00  0.00      SA    
ATOM    427 HD13 LEU S  45     -13.164  -1.583  23.114  0.00  0.00      SA    
ATOM    428  CD2 LEU S  45     -13.850   0.308  25.769  0.00  0.00      SA    
ATOM    429 HD21 LEU S  45     -14.275   1.334  25.786  0.00  0.00      SA    
ATOM    430 HD22 LEU S  45     -14.717  -0.317  26.074  0.00  0.00      SA    
ATOM    431 HD23 LEU S  45     -12.967   0.282  26.443  0.00  0.00      SA    
ATOM    432  C   LEU S  45     -13.111   1.934  21.940  0.00  0.00      SA    
ATOM    433  O   LEU S  45     -13.996   1.513  21.201  0.00  0.00      SA    
ATOM    434  N   ALA S  46     -13.014   3.191  22.176  0.00  0.00      SA    
ATOM    435  HN  ALA S  46     -12.330   3.495  22.834  0.00  0.00      SA    
ATOM    436  CA  ALA S  46     -13.796   4.327  21.625  0.00  0.00      SA    
ATOM    437  HA  ALA S  46     -14.818   3.982  21.675  0.00  0.00      SA    
ATOM    438  CB  ALA S  46     -13.430   5.605  22.339  0.00  0.00      SA    
ATOM    439  HB1 ALA S  46     -12.342   5.823  22.397  0.00  0.00      SA    
ATOM    440  HB2 ALA S  46     -14.003   6.444  21.890  0.00  0.00      SA    
ATOM    441  HB3 ALA S  46     -13.801   5.424  23.371  0.00  0.00      SA    
ATOM    442  C   ALA S  46     -13.641   4.465  20.117  0.00  0.00      SA    
ATOM    443  O   ALA S  46     -14.599   4.683  19.444  0.00  0.00      SA    
ATOM    444  N   SER S  47     -12.424   4.312  19.518  0.00  0.00      SA    
ATOM    445  HN  SER S  47     -11.630   4.141  20.096  0.00  0.00      SA    
ATOM    446  CA  SER S  47     -12.174   4.131  18.082  0.00  0.00      SA    
ATOM    447  HA  SER S  47     -12.666   4.922  17.535  0.00  0.00      SA    
ATOM    448  CB  SER S  47     -10.607   4.091  17.802  0.00  0.00      SA    
ATOM    449  HB1 SER S  47     -10.175   5.073  18.090  0.00  0.00      SA    
ATOM    450  HB2 SER S  47     -10.184   3.233  18.366  0.00  0.00      SA    
ATOM    451  OG  SER S  47     -10.403   3.858  16.408  0.00  0.00      SA    
ATOM    452  HG1 SER S  47      -9.631   3.289  16.351  0.00  0.00      SA    
ATOM    453  C   SER S  47     -12.866   2.918  17.465  0.00  0.00      SA    
ATOM    454  O   SER S  47     -13.614   3.050  16.565  0.00  0.00      SA    
ATOM    455  N   TRP S  48     -12.708   1.676  18.134  0.00  0.00      SA    
ATOM    456  HN  TRP S  48     -12.170   1.547  18.963  0.00  0.00      SA    
ATOM    457  CA  TRP S  48     -13.327   0.430  17.764  0.00  0.00      SA    
ATOM    458  HA  TRP S  48     -13.155   0.175  16.729  0.00  0.00      SA    
ATOM    459  CB  TRP S  48     -12.866  -0.675  18.718  0.00  0.00      SA    
ATOM    460  HB1 TRP S  48     -11.789  -0.907  18.575  0.00  0.00      SA    
ATOM    461  HB2 TRP S  48     -13.089  -0.455  19.783  0.00  0.00      SA    
ATOM    462  CG  TRP S  48     -13.526  -2.024  18.500  0.00  0.00      SA    
ATOM    463  CD1 TRP S  48     -14.376  -2.643  19.364  0.00  0.00      SA    
ATOM    464  HD1 TRP S  48     -14.815  -2.131  20.208  0.00  0.00      SA    
ATOM    465  NE1 TRP S  48     -14.656  -3.925  18.886  0.00  0.00      SA    
ATOM    466  HE1 TRP S  48     -15.269  -4.534  19.340  0.00  0.00      SA    
ATOM    467  CE2 TRP S  48     -13.997  -4.073  17.682  0.00  0.00      SA    
ATOM    468  CD2 TRP S  48     -13.248  -2.885  17.414  0.00  0.00      SA    
ATOM    469  CE3 TRP S  48     -12.348  -2.795  16.308  0.00  0.00      SA    
ATOM    470  HE3 TRP S  48     -11.662  -1.961  16.268  0.00  0.00      SA    
ATOM    471  CZ3 TRP S  48     -12.350  -3.846  15.486  0.00  0.00      SA    
ATOM    472  HZ3 TRP S  48     -11.692  -3.689  14.644  0.00  0.00      SA    
ATOM    473  CZ2 TRP S  48     -13.861  -5.155  16.828  0.00  0.00      SA    
ATOM    474  HZ2 TRP S  48     -14.445  -6.029  17.078  0.00  0.00      SA    
ATOM    475  CH2 TRP S  48     -12.913  -5.039  15.768  0.00  0.00      SA    
ATOM    476  HH2 TRP S  48     -13.011  -5.811  15.019  0.00  0.00      SA    
ATOM    477  C   TRP S  48     -14.803   0.535  17.698  0.00  0.00      SA    
ATOM    478  O   TRP S  48     -15.488   0.100  16.817  0.00  0.00      SA    
ATOM    479  N   ASN S  49     -15.371   1.141  18.817  0.00  0.00      SA    
ATOM    480  HN  ASN S  49     -14.803   1.522  19.543  0.00  0.00      SA    
ATOM    481  CA  ASN S  49     -16.796   1.358  18.851  0.00  0.00      SA    
ATOM    482  HA  ASN S  49     -17.293   0.465  18.502  0.00  0.00      SA    
ATOM    483  CB  ASN S  49     -17.345   1.775  20.231  0.00  0.00      SA    
ATOM    484  HB1 ASN S  49     -16.906   2.703  20.658  0.00  0.00      SA    
ATOM    485  HB2 ASN S  49     -18.440   1.955  20.191  0.00  0.00      SA    
ATOM    486  CG  ASN S  49     -17.163   0.666  21.260  0.00  0.00      SA    
ATOM    487  OD1 ASN S  49     -17.101  -0.515  21.000  0.00  0.00      SA    
ATOM    488  ND2 ASN S  49     -17.165   1.115  22.555  0.00  0.00      SA    
ATOM    489 HD21 ASN S  49     -17.301   2.096  22.698  0.00  0.00      SA    
ATOM    490 HD22 ASN S  49     -17.013   0.361  23.193  0.00  0.00      SA    
ATOM    491  C   ASN S  49     -17.290   2.346  17.821  0.00  0.00      SA    
ATOM    492  O   ASN S  49     -18.284   2.003  17.150  0.00  0.00      SA    
ATOM    493  N   TYR S  50     -16.613   3.484  17.568  0.00  0.00      SA    
ATOM    494  HN  TYR S  50     -15.928   3.822  18.209  0.00  0.00      SA    
ATOM    495  CA  TYR S  50     -16.962   4.338  16.434  0.00  0.00      SA    
ATOM    496  HA  TYR S  50     -17.992   4.663  16.462  0.00  0.00      SA    
ATOM    497  CB  TYR S  50     -16.051   5.649  16.612  0.00  0.00      SA    
ATOM    498  HB1 TYR S  50     -16.418   6.178  17.517  0.00  0.00      SA    
ATOM    499  HB2 TYR S  50     -15.027   5.255  16.786  0.00  0.00      SA    
ATOM    500  CG  TYR S  50     -16.078   6.527  15.400  0.00  0.00      SA    
ATOM    501  CD1 TYR S  50     -17.023   7.484  15.350  0.00  0.00      SA    
ATOM    502  HD1 TYR S  50     -17.813   7.512  16.085  0.00  0.00      SA    
ATOM    503  CE1 TYR S  50     -16.926   8.485  14.319  0.00  0.00      SA    
ATOM    504  HE1 TYR S  50     -17.606   9.324  14.306  0.00  0.00      SA    
ATOM    505  CZ  TYR S  50     -15.837   8.480  13.516  0.00  0.00      SA    
ATOM    506  OH  TYR S  50     -15.906   9.447  12.493  0.00  0.00      SA    
ATOM    507  HH  TYR S  50     -16.249  10.247  12.897  0.00  0.00      SA    
ATOM    508  CD2 TYR S  50     -14.981   6.507  14.553  0.00  0.00      SA    
ATOM    509  HD2 TYR S  50     -14.291   5.688  14.691  0.00  0.00      SA    
ATOM    510  CE2 TYR S  50     -14.929   7.365  13.512  0.00  0.00      SA    
ATOM    511  HE2 TYR S  50     -14.317   7.321  12.624  0.00  0.00      SA    
ATOM    512  C   TYR S  50     -16.867   3.726  14.989  0.00  0.00      SA    
ATOM    513  O   TYR S  50     -17.711   4.057  14.193  0.00  0.00      SA    
ATOM    514  N   ASN S  51     -15.826   2.935  14.749  0.00  0.00      SA    
ATOM    515  HN  ASN S  51     -15.246   2.773  15.543  0.00  0.00      SA    
ATOM    516  CA  ASN S  51     -15.510   2.291  13.436  0.00  0.00      SA    
ATOM    517  HA  ASN S  51     -15.731   3.012  12.663  0.00  0.00      SA    
ATOM    518  CB  ASN S  51     -14.103   1.740  13.520  0.00  0.00      SA    
ATOM    519  HB1 ASN S  51     -13.744   1.174  14.406  0.00  0.00      SA    
ATOM    520  HB2 ASN S  51     -13.986   1.116  12.609  0.00  0.00      SA    
ATOM    521  CG  ASN S  51     -13.191   2.981  13.431  0.00  0.00      SA    
ATOM    522  OD1 ASN S  51     -13.573   4.068  12.868  0.00  0.00      SA    
ATOM    523  ND2 ASN S  51     -12.018   2.840  14.022  0.00  0.00      SA    
ATOM    524 HD21 ASN S  51     -11.525   3.672  14.274  0.00  0.00      SA    
ATOM    525 HD22 ASN S  51     -11.799   1.960  14.444  0.00  0.00      SA    
ATOM    526  C   ASN S  51     -16.606   1.230  13.105  0.00  0.00      SA    
ATOM    527  O   ASN S  51     -17.097   1.199  11.970  0.00  0.00      SA    
ATOM    528  N   THR S  52     -16.995   0.430  14.082  0.00  0.00      SA    
ATOM    529  HN  THR S  52     -16.506   0.401  14.950  0.00  0.00      SA    
ATOM    530  CA  THR S  52     -17.954  -0.611  14.035  0.00  0.00      SA    
ATOM    531  HA  THR S  52     -18.037  -1.100  13.075  0.00  0.00      SA    
ATOM    532  CB  THR S  52     -17.555  -1.829  14.981  0.00  0.00      SA    
ATOM    533  HB  THR S  52     -18.204  -2.721  14.850  0.00  0.00      SA    
ATOM    534  OG1 THR S  52     -17.576  -1.483  16.319  0.00  0.00      SA    
ATOM    535  HG1 THR S  52     -16.683  -1.179  16.495  0.00  0.00      SA    
ATOM    536  CG2 THR S  52     -16.160  -2.324  14.666  0.00  0.00      SA    
ATOM    537 HG21 THR S  52     -16.082  -2.661  13.610  0.00  0.00      SA    
ATOM    538 HG22 THR S  52     -15.358  -1.583  14.871  0.00  0.00      SA    
ATOM    539 HG23 THR S  52     -15.990  -3.197  15.332  0.00  0.00      SA    
ATOM    540  C   THR S  52     -19.387  -0.206  14.339  0.00  0.00      SA    
ATOM    541  O   THR S  52     -20.354  -0.827  13.984  0.00  0.00      SA    
ATOM    542  N   ASN S  53     -19.574   1.026  14.872  0.00  0.00      SA    
ATOM    543  HN  ASN S  53     -18.953   1.526  15.471  0.00  0.00      SA    
ATOM    544  CA  ASN S  53     -20.885   1.764  14.843  0.00  0.00      SA    
ATOM    545  HA  ASN S  53     -21.479   1.429  14.007  0.00  0.00      SA    
ATOM    546  CB  ASN S  53     -21.747   1.429  16.143  0.00  0.00      SA    
ATOM    547  HB1 ASN S  53     -22.126   0.397  15.984  0.00  0.00      SA    
ATOM    548  HB2 ASN S  53     -21.025   1.413  16.987  0.00  0.00      SA    
ATOM    549  CG  ASN S  53     -23.020   2.195  16.371  0.00  0.00      SA    
ATOM    550  OD1 ASN S  53     -23.698   2.602  15.430  0.00  0.00      SA    
ATOM    551  ND2 ASN S  53     -23.476   2.307  17.607  0.00  0.00      SA    
ATOM    552 HD21 ASN S  53     -24.341   2.752  17.840  0.00  0.00      SA    
ATOM    553 HD22 ASN S  53     -22.876   2.002  18.347  0.00  0.00      SA    
ATOM    554  C   ASN S  53     -20.712   3.315  14.813  0.00  0.00      SA    
ATOM    555  O   ASN S  53     -20.109   3.811  15.737  0.00  0.00      SA    
ATOM    556  N   ILE S  54     -21.215   3.988  13.802  0.00  0.00      SA    
ATOM    557  HN  ILE S  54     -21.757   3.634  13.045  0.00  0.00      SA    
ATOM    558  CA  ILE S  54     -21.026   5.421  13.789  0.00  0.00      SA    
ATOM    559  HA  ILE S  54     -20.170   5.873  14.268  0.00  0.00      SA    
ATOM    560  CB  ILE S  54     -20.850   5.985  12.368  0.00  0.00      SA    
ATOM    561  HB  ILE S  54     -21.537   5.568  11.601  0.00  0.00      SA    
ATOM    562  CG2 ILE S  54     -20.826   7.474  12.377  0.00  0.00      SA    
ATOM    563 HG21 ILE S  54     -20.525   8.105  11.514  0.00  0.00      SA    
ATOM    564 HG22 ILE S  54     -21.788   7.909  12.724  0.00  0.00      SA    
ATOM    565 HG23 ILE S  54     -20.086   7.823  13.128  0.00  0.00      SA    
ATOM    566  CG1 ILE S  54     -19.435   5.534  11.850  0.00  0.00      SA    
ATOM    567 HG11 ILE S  54     -18.615   6.108  12.332  0.00  0.00      SA    
ATOM    568 HG12 ILE S  54     -19.137   4.509  12.158  0.00  0.00      SA    
ATOM    569  CD  ILE S  54     -19.325   5.523  10.293  0.00  0.00      SA    
ATOM    570  HD1 ILE S  54     -20.047   4.819   9.827  0.00  0.00      SA    
ATOM    571  HD2 ILE S  54     -19.337   6.549   9.866  0.00  0.00      SA    
ATOM    572  HD3 ILE S  54     -18.313   5.133  10.054  0.00  0.00      SA    
ATOM    573  C   ILE S  54     -22.312   6.044  14.273  0.00  0.00      SA    
ATOM    574  O   ILE S  54     -23.454   5.882  13.732  0.00  0.00      SA    
ATOM    575  N   THR S  55     -22.184   6.838  15.352  0.00  0.00      SA    
ATOM    576  HN  THR S  55     -21.288   7.152  15.657  0.00  0.00      SA    
ATOM    577  CA  THR S  55     -23.341   7.545  15.921  0.00  0.00      SA    
ATOM    578  HA  THR S  55     -23.975   7.914  15.128  0.00  0.00      SA    
ATOM    579  CB  THR S  55     -24.335   6.825  16.827  0.00  0.00      SA    
ATOM    580  HB  THR S  55     -24.756   5.916  16.346  0.00  0.00      SA    
ATOM    581  OG1 THR S  55     -25.287   7.633  17.425  0.00  0.00      SA    
ATOM    582  HG1 THR S  55     -26.123   7.423  17.003  0.00  0.00      SA    
ATOM    583  CG2 THR S  55     -23.605   6.203  18.049  0.00  0.00      SA    
ATOM    584 HG21 THR S  55     -23.070   7.036  18.551  0.00  0.00      SA    
ATOM    585 HG22 THR S  55     -24.154   5.663  18.850  0.00  0.00      SA    
ATOM    586 HG23 THR S  55     -22.885   5.497  17.582  0.00  0.00      SA    
ATOM    587  C   THR S  55     -22.746   8.776  16.531  0.00  0.00      SA    
ATOM    588  O   THR S  55     -21.591   8.823  16.851  0.00  0.00      SA    
ATOM    589  N   GLU S  56     -23.632   9.845  16.712  0.00  0.00      SA    
ATOM    590  HN  GLU S  56     -24.580   9.812  16.407  0.00  0.00      SA    
ATOM    591  CA  GLU S  56     -23.195  11.191  17.271  0.00  0.00      SA    
ATOM    592  HA  GLU S  56     -22.467  11.650  16.619  0.00  0.00      SA    
ATOM    593  CB  GLU S  56     -24.381  12.136  17.500  0.00  0.00      SA    
ATOM    594  HB1 GLU S  56     -24.985  12.119  16.568  0.00  0.00      SA    
ATOM    595  HB2 GLU S  56     -25.092  11.773  18.272  0.00  0.00      SA    
ATOM    596  CG  GLU S  56     -23.864  13.575  17.644  0.00  0.00      SA    
ATOM    597  HG1 GLU S  56     -23.429  13.633  18.664  0.00  0.00      SA    
ATOM    598  HG2 GLU S  56     -22.982  13.862  17.031  0.00  0.00      SA    
ATOM    599  CD  GLU S  56     -24.902  14.618  17.447  0.00  0.00      SA    
ATOM    600  OE1 GLU S  56     -25.494  14.913  18.544  0.00  0.00      SA    
ATOM    601  OE2 GLU S  56     -25.224  15.126  16.358  0.00  0.00      SA    
ATOM    602  C   GLU S  56     -22.351  11.012  18.670  0.00  0.00      SA    
ATOM    603  O   GLU S  56     -21.308  11.551  18.930  0.00  0.00      SA    
ATOM    604  N   GLU S  57     -22.909  10.187  19.596  0.00  0.00      SA    
ATOM    605  HN  GLU S  57     -23.798   9.741  19.528  0.00  0.00      SA    
ATOM    606  CA  GLU S  57     -22.203   9.978  20.871  0.00  0.00      SA    
ATOM    607  HA  GLU S  57     -22.135  10.946  21.345  0.00  0.00      SA    
ATOM    608  CB  GLU S  57     -22.958   8.909  21.710  0.00  0.00      SA    
ATOM    609  HB1 GLU S  57     -23.909   9.393  22.018  0.00  0.00      SA    
ATOM    610  HB2 GLU S  57     -23.211   8.004  21.117  0.00  0.00      SA    
ATOM    611  CG  GLU S  57     -22.287   8.305  22.999  0.00  0.00      SA    
ATOM    612  HG1 GLU S  57     -21.469   7.617  22.698  0.00  0.00      SA    
ATOM    613  HG2 GLU S  57     -21.708   9.140  23.447  0.00  0.00      SA    
ATOM    614  CD  GLU S  57     -23.243   7.505  23.831  0.00  0.00      SA    
ATOM    615  OE1 GLU S  57     -23.538   7.959  24.964  0.00  0.00      SA    
ATOM    616  OE2 GLU S  57     -23.808   6.538  23.317  0.00  0.00      SA    
ATOM    617  C   GLU S  57     -20.834   9.383  20.625  0.00  0.00      SA    
ATOM    618  O   GLU S  57     -19.845   9.723  21.274  0.00  0.00      SA    
ATOM    619  N   ASN S  58     -20.633   8.500  19.742  0.00  0.00      SA    
ATOM    620  HN  ASN S  58     -21.483   8.317  19.253  0.00  0.00      SA    
ATOM    621  CA  ASN S  58     -19.425   7.875  19.272  0.00  0.00      SA    
ATOM    622  HA  ASN S  58     -18.909   7.521  20.152  0.00  0.00      SA    
ATOM    623  CB  ASN S  58     -19.725   6.603  18.347  0.00  0.00      SA    
ATOM    624  HB1 ASN S  58     -20.218   6.798  17.370  0.00  0.00      SA    
ATOM    625  HB2 ASN S  58     -18.721   6.172  18.147  0.00  0.00      SA    
ATOM    626  CG  ASN S  58     -20.471   5.616  19.231  0.00  0.00      SA    
ATOM    627  OD1 ASN S  58     -20.770   5.769  20.414  0.00  0.00      SA    
ATOM    628  ND2 ASN S  58     -20.672   4.446  18.596  0.00  0.00      SA    
ATOM    629 HD21 ASN S  58     -21.124   3.737  19.138  0.00  0.00      SA    
ATOM    630 HD22 ASN S  58     -20.287   4.250  17.694  0.00  0.00      SA    
ATOM    631  C   ASN S  58     -18.444   8.847  18.628  0.00  0.00      SA    
ATOM    632  O   ASN S  58     -17.243   8.895  18.996  0.00  0.00      SA    
ATOM    633  N   VAL S  59     -18.973   9.802  17.794  0.00  0.00      SA    
ATOM    634  HN  VAL S  59     -19.916   9.714  17.483  0.00  0.00      SA    
ATOM    635  CA  VAL S  59     -18.351  11.039  17.361  0.00  0.00      SA    
ATOM    636  HA  VAL S  59     -17.484  10.766  16.778  0.00  0.00      SA    
ATOM    637  CB  VAL S  59     -19.248  11.809  16.475  0.00  0.00      SA    
ATOM    638  HB  VAL S  59     -20.180  12.137  16.983  0.00  0.00      SA    
ATOM    639  CG1 VAL S  59     -18.643  13.051  16.004  0.00  0.00      SA    
ATOM    640 HG11 VAL S  59     -18.581  13.798  16.824  0.00  0.00      SA    
ATOM    641 HG12 VAL S  59     -17.622  12.956  15.575  0.00  0.00      SA    
ATOM    642 HG13 VAL S  59     -19.194  13.447  15.125  0.00  0.00      SA    
ATOM    643  CG2 VAL S  59     -19.694  11.087  15.216  0.00  0.00      SA    
ATOM    644 HG21 VAL S  59     -20.066  10.050  15.357  0.00  0.00      SA    
ATOM    645 HG22 VAL S  59     -20.464  11.659  14.655  0.00  0.00      SA    
ATOM    646 HG23 VAL S  59     -18.875  11.020  14.468  0.00  0.00      SA    
ATOM    647  C   VAL S  59     -17.831  11.870  18.522  0.00  0.00      SA    
ATOM    648  O   VAL S  59     -16.682  12.302  18.452  0.00  0.00      SA    
ATOM    649  N   GLN S  60     -18.615  12.180  19.564  0.00  0.00      SA    
ATOM    650  HN  GLN S  60     -19.559  11.861  19.513  0.00  0.00      SA    
ATOM    651  CA  GLN S  60     -18.139  12.802  20.781  0.00  0.00      SA    
ATOM    652  HA  GLN S  60     -17.748  13.778  20.532  0.00  0.00      SA    
ATOM    653  CB  GLN S  60     -19.294  13.074  21.869  0.00  0.00      SA    
ATOM    654  HB1 GLN S  60     -19.574  12.134  22.391  0.00  0.00      SA    
ATOM    655  HB2 GLN S  60     -18.954  13.626  22.770  0.00  0.00      SA    
ATOM    656  CG  GLN S  60     -20.467  13.915  21.405  0.00  0.00      SA    
ATOM    657  HG1 GLN S  60     -21.263  13.433  20.798  0.00  0.00      SA    
ATOM    658  HG2 GLN S  60     -20.865  14.260  22.383  0.00  0.00      SA    
ATOM    659  CD  GLN S  60     -19.942  15.065  20.606  0.00  0.00      SA    
ATOM    660  OE1 GLN S  60     -19.452  16.083  21.057  0.00  0.00      SA    
ATOM    661  NE2 GLN S  60     -19.984  14.992  19.239  0.00  0.00      SA    
ATOM    662 HE21 GLN S  60     -19.650  15.796  18.747  0.00  0.00      SA    
ATOM    663 HE22 GLN S  60     -20.421  14.185  18.841  0.00  0.00      SA    
ATOM    664  C   GLN S  60     -17.034  12.095  21.429  0.00  0.00      SA    
ATOM    665  O   GLN S  60     -16.131  12.695  22.019  0.00  0.00      SA    
ATOM    666  N   ASN S  61     -17.113  10.756  21.539  0.00  0.00      SA    
ATOM    667  HN  ASN S  61     -18.019  10.383  21.352  0.00  0.00      SA    
ATOM    668  CA  ASN S  61     -16.060   9.936  22.189  0.00  0.00      SA    
ATOM    669  HA  ASN S  61     -15.948  10.159  23.240  0.00  0.00      SA    
ATOM    670  CB  ASN S  61     -16.400   8.494  22.048  0.00  0.00      SA    
ATOM    671  HB1 ASN S  61     -16.535   8.158  20.998  0.00  0.00      SA    
ATOM    672  HB2 ASN S  61     -15.704   7.767  22.518  0.00  0.00      SA    
ATOM    673  CG  ASN S  61     -17.620   8.273  22.922  0.00  0.00      SA    
ATOM    674  OD1 ASN S  61     -17.841   8.918  23.918  0.00  0.00      SA    
ATOM    675  ND2 ASN S  61     -18.351   7.128  22.553  0.00  0.00      SA    
ATOM    676 HD21 ASN S  61     -19.275   6.968  22.900  0.00  0.00      SA    
ATOM    677 HD22 ASN S  61     -17.978   6.677  21.743  0.00  0.00      SA    
ATOM    678  C   ASN S  61     -14.682  10.012  21.536  0.00  0.00      SA    
ATOM    679  O   ASN S  61     -13.685  10.226  22.184  0.00  0.00      SA    
ATOM    680  N   MET S  62     -14.603   9.815  20.200  0.00  0.00      SA    
ATOM    681  HN  MET S  62     -15.425   9.556  19.700  0.00  0.00      SA    
ATOM    682  CA  MET S  62     -13.441  10.184  19.391  0.00  0.00      SA    
ATOM    683  HA  MET S  62     -12.590   9.607  19.723  0.00  0.00      SA    
ATOM    684  CB  MET S  62     -13.603   9.817  17.938  0.00  0.00      SA    
ATOM    685  HB1 MET S  62     -14.645   9.941  17.573  0.00  0.00      SA    
ATOM    686  HB2 MET S  62     -12.884  10.282  17.230  0.00  0.00      SA    
ATOM    687  CG  MET S  62     -13.542   8.308  17.656  0.00  0.00      SA    
ATOM    688  HG1 MET S  62     -14.231   7.821  18.378  0.00  0.00      SA    
ATOM    689  HG2 MET S  62     -13.882   8.255  16.599  0.00  0.00      SA    
ATOM    690  SD  MET S  62     -11.936   7.562  17.977  0.00  0.00      SA    
ATOM    691  CE  MET S  62     -10.884   8.771  17.043  0.00  0.00      SA    
ATOM    692  HE1 MET S  62     -11.159   8.824  15.968  0.00  0.00      SA    
ATOM    693  HE2 MET S  62     -10.974   9.722  17.610  0.00  0.00      SA    
ATOM    694  HE3 MET S  62      -9.847   8.398  16.903  0.00  0.00      SA    
ATOM    695  C   MET S  62     -12.973  11.647  19.536  0.00  0.00      SA    
ATOM    696  O   MET S  62     -11.755  11.825  19.839  0.00  0.00      SA    
ATOM    697  N   ASN S  63     -13.885  12.624  19.486  0.00  0.00      SA    
ATOM    698  HN  ASN S  63     -14.800  12.386  19.170  0.00  0.00      SA    
ATOM    699  CA  ASN S  63     -13.541  14.050  19.661  0.00  0.00      SA    
ATOM    700  HA  ASN S  63     -12.751  14.317  18.976  0.00  0.00      SA    
ATOM    701  CB  ASN S  63     -14.772  14.992  19.565  0.00  0.00      SA    
ATOM    702  HB1 ASN S  63     -15.621  14.690  20.214  0.00  0.00      SA    
ATOM    703  HB2 ASN S  63     -14.621  16.056  19.847  0.00  0.00      SA    
ATOM    704  CG  ASN S  63     -15.152  14.986  18.036  0.00  0.00      SA    
ATOM    705  OD1 ASN S  63     -14.547  14.378  17.186  0.00  0.00      SA    
ATOM    706  ND2 ASN S  63     -16.321  15.669  17.754  0.00  0.00      SA    
ATOM    707 HD21 ASN S  63     -16.594  16.187  18.566  0.00  0.00      SA    
ATOM    708 HD22 ASN S  63     -16.627  15.823  16.815  0.00  0.00      SA    
ATOM    709  C   ASN S  63     -12.903  14.386  21.011  0.00  0.00      SA    
ATOM    710  O   ASN S  63     -11.736  14.867  21.120  0.00  0.00      SA    
ATOM    711  N   ASN S  64     -13.580  14.073  22.099  0.00  0.00      SA    
ATOM    712  HN  ASN S  64     -14.502  13.699  22.166  0.00  0.00      SA    
ATOM    713  CA  ASN S  64     -13.067  14.274  23.387  0.00  0.00      SA    
ATOM    714  HA  ASN S  64     -12.581  15.223  23.215  0.00  0.00      SA    
ATOM    715  CB  ASN S  64     -14.308  14.181  24.462  0.00  0.00      SA    
ATOM    716  HB1 ASN S  64     -15.019  14.994  24.203  0.00  0.00      SA    
ATOM    717  HB2 ASN S  64     -14.746  13.163  24.390  0.00  0.00      SA    
ATOM    718  CG  ASN S  64     -13.739  14.485  25.806  0.00  0.00      SA    
ATOM    719  OD1 ASN S  64     -13.917  13.795  26.807  0.00  0.00      SA    
ATOM    720  ND2 ASN S  64     -12.934  15.574  25.901  0.00  0.00      SA    
ATOM    721 HD21 ASN S  64     -12.644  15.883  26.807  0.00  0.00      SA    
ATOM    722 HD22 ASN S  64     -12.885  16.149  25.084  0.00  0.00      SA    
ATOM    723  C   ASN S  64     -11.874  13.411  23.717  0.00  0.00      SA    
ATOM    724  O   ASN S  64     -10.974  13.882  24.367  0.00  0.00      SA    
ATOM    725  N   ALA S  65     -11.867  12.080  23.340  0.00  0.00      SA    
ATOM    726  HN  ALA S  65     -12.596  11.614  22.844  0.00  0.00      SA    
ATOM    727  CA  ALA S  65     -10.799  11.211  23.740  0.00  0.00      SA    
ATOM    728  HA  ALA S  65     -10.561  11.311  24.789  0.00  0.00      SA    
ATOM    729  CB  ALA S  65     -10.955   9.708  23.423  0.00  0.00      SA    
ATOM    730  HB1 ALA S  65     -11.021   9.418  22.353  0.00  0.00      SA    
ATOM    731  HB2 ALA S  65     -10.283   9.051  24.016  0.00  0.00      SA    
ATOM    732  HB3 ALA S  65     -11.994   9.479  23.744  0.00  0.00      SA    
ATOM    733  C   ALA S  65      -9.434  11.593  23.084  0.00  0.00      SA    
ATOM    734  O   ALA S  65      -8.369  11.580  23.641  0.00  0.00      SA    
ATOM    735  N   GLY S  66      -9.526  12.094  21.774  0.00  0.00      SA    
ATOM    736  HN  GLY S  66     -10.431  12.165  21.361  0.00  0.00      SA    
ATOM    737  CA  GLY S  66      -8.383  12.514  20.961  0.00  0.00      SA    
ATOM    738  HA1 GLY S  66      -8.673  12.516  19.921  0.00  0.00      SA    
ATOM    739  HA2 GLY S  66      -7.602  11.775  21.067  0.00  0.00      SA    
ATOM    740  C   GLY S  66      -7.896  13.955  21.281  0.00  0.00      SA    
ATOM    741  O   GLY S  66      -6.732  14.314  21.208  0.00  0.00      SA    
ATOM    742  N   ASP S  67      -8.855  14.807  21.722  0.00  0.00      SA    
ATOM    743  HN  ASP S  67      -9.815  14.581  21.578  0.00  0.00      SA    
ATOM    744  CA  ASP S  67      -8.534  16.052  22.378  0.00  0.00      SA    
ATOM    745  HA  ASP S  67      -7.806  16.627  21.824  0.00  0.00      SA    
ATOM    746  CB  ASP S  67      -9.897  16.780  22.559  0.00  0.00      SA    
ATOM    747  HB1 ASP S  67     -10.408  16.802  21.573  0.00  0.00      SA    
ATOM    748  HB2 ASP S  67     -10.592  16.221  23.221  0.00  0.00      SA    
ATOM    749  CG  ASP S  67      -9.706  18.200  23.068  0.00  0.00      SA    
ATOM    750  OD1 ASP S  67      -8.857  18.881  22.486  0.00  0.00      SA    
ATOM    751  OD2 ASP S  67     -10.303  18.688  24.040  0.00  0.00      SA    
ATOM    752  C   ASP S  67      -7.759  15.900  23.720  0.00  0.00      SA    
ATOM    753  O   ASP S  67      -6.781  16.565  23.955  0.00  0.00      SA    
ATOM    754  N   LYS S  68      -8.293  14.937  24.553  0.00  0.00      SA    
ATOM    755  HN  LYS S  68      -9.128  14.475  24.263  0.00  0.00      SA    
ATOM    756  CA  LYS S  68      -7.654  14.533  25.797  0.00  0.00      SA    
ATOM    757  HA  LYS S  68      -7.517  15.416  26.403  0.00  0.00      SA    
ATOM    758  CB  LYS S  68      -8.590  13.483  26.531  0.00  0.00      SA    
ATOM    759  HB1 LYS S  68      -9.536  13.962  26.864  0.00  0.00      SA    
ATOM    760  HB2 LYS S  68      -8.868  12.780  25.717  0.00  0.00      SA    
ATOM    761  CG  LYS S  68      -8.087  12.697  27.748  0.00  0.00      SA    
ATOM    762  HG1 LYS S  68      -8.770  11.867  28.028  0.00  0.00      SA    
ATOM    763  HG2 LYS S  68      -7.107  12.199  27.585  0.00  0.00      SA    
ATOM    764  CD  LYS S  68      -7.710  13.492  29.027  0.00  0.00      SA    
ATOM    765  HD1 LYS S  68      -6.791  14.049  28.746  0.00  0.00      SA    
ATOM    766  HD2 LYS S  68      -8.544  14.202  29.217  0.00  0.00      SA    
ATOM    767  CE  LYS S  68      -7.372  12.612  30.191  0.00  0.00      SA    
ATOM    768  HE1 LYS S  68      -8.322  12.174  30.564  0.00  0.00      SA    
ATOM    769  HE2 LYS S  68      -6.610  11.840  29.950  0.00  0.00      SA    
ATOM    770  NZ  LYS S  68      -6.810  13.310  31.388  0.00  0.00      SA    
ATOM    771  HZ1 LYS S  68      -6.458  12.609  32.070  0.00  0.00      SA    
ATOM    772  HZ2 LYS S  68      -6.015  13.878  31.029  0.00  0.00      SA    
ATOM    773  HZ3 LYS S  68      -7.531  13.863  31.893  0.00  0.00      SA    
ATOM    774  C   LYS S  68      -6.299  13.947  25.580  0.00  0.00      SA    
ATOM    775  O   LYS S  68      -5.357  14.363  26.231  0.00  0.00      SA    
ATOM    776  N   TRP S  69      -6.155  13.092  24.557  0.00  0.00      SA    
ATOM    777  HN  TRP S  69      -6.937  12.882  23.976  0.00  0.00      SA    
ATOM    778  CA  TRP S  69      -4.817  12.458  24.125  0.00  0.00      SA    
ATOM    779  HA  TRP S  69      -4.489  11.989  25.041  0.00  0.00      SA    
ATOM    780  CB  TRP S  69      -5.093  11.433  22.925  0.00  0.00      SA    
ATOM    781  HB1 TRP S  69      -5.863  10.707  23.264  0.00  0.00      SA    
ATOM    782  HB2 TRP S  69      -5.418  12.055  22.064  0.00  0.00      SA    
ATOM    783  CG  TRP S  69      -3.834  10.719  22.537  0.00  0.00      SA    
ATOM    784  CD1 TRP S  69      -3.343  10.700  21.186  0.00  0.00      SA    
ATOM    785  HD1 TRP S  69      -3.725  11.248  20.337  0.00  0.00      SA    
ATOM    786  NE1 TRP S  69      -2.446   9.712  21.040  0.00  0.00      SA    
ATOM    787  HE1 TRP S  69      -2.028   9.411  20.211  0.00  0.00      SA    
ATOM    788  CE2 TRP S  69      -2.153   9.171  22.310  0.00  0.00      SA    
ATOM    789  CD2 TRP S  69      -3.031   9.744  23.263  0.00  0.00      SA    
ATOM    790  CE3 TRP S  69      -3.089   9.328  24.514  0.00  0.00      SA    
ATOM    791  HE3 TRP S  69      -3.803   9.769  25.193  0.00  0.00      SA    
ATOM    792  CZ3 TRP S  69      -2.281   8.277  24.943  0.00  0.00      SA    
ATOM    793  HZ3 TRP S  69      -2.539   7.775  25.864  0.00  0.00      SA    
ATOM    794  CZ2 TRP S  69      -1.359   8.103  22.765  0.00  0.00      SA    
ATOM    795  HZ2 TRP S  69      -0.680   7.615  22.082  0.00  0.00      SA    
ATOM    796  CH2 TRP S  69      -1.483   7.583  24.036  0.00  0.00      SA    
ATOM    797  HH2 TRP S  69      -0.927   6.694  24.295  0.00  0.00      SA    
ATOM    798  C   TRP S  69      -3.790  13.407  23.648  0.00  0.00      SA    
ATOM    799  O   TRP S  69      -2.652  13.431  24.084  0.00  0.00      SA    
ATOM    800  N   SER S  70      -4.254  14.383  22.788  0.00  0.00      SA    
ATOM    801  HN  SER S  70      -5.119  14.231  22.316  0.00  0.00      SA    
ATOM    802  CA  SER S  70      -3.472  15.528  22.311  0.00  0.00      SA    
ATOM    803  HA  SER S  70      -2.576  15.171  21.825  0.00  0.00      SA    
ATOM    804  CB  SER S  70      -4.305  16.326  21.312  0.00  0.00      SA    
ATOM    805  HB1 SER S  70      -4.752  15.808  20.437  0.00  0.00      SA    
ATOM    806  HB2 SER S  70      -5.205  16.721  21.829  0.00  0.00      SA    
ATOM    807  OG  SER S  70      -3.486  17.374  20.767  0.00  0.00      SA    
ATOM    808  HG1 SER S  70      -2.735  17.012  20.291  0.00  0.00      SA    
ATOM    809  C   SER S  70      -2.911  16.414  23.506  0.00  0.00      SA    
ATOM    810  O   SER S  70      -1.725  16.728  23.533  0.00  0.00      SA    
ATOM    811  N   ALA S  71      -3.759  16.701  24.510  0.00  0.00      SA    
ATOM    812  HN  ALA S  71      -4.704  16.399  24.608  0.00  0.00      SA    
ATOM    813  CA  ALA S  71      -3.352  17.414  25.726  0.00  0.00      SA    
ATOM    814  HA  ALA S  71      -2.868  18.285  25.309  0.00  0.00      SA    
ATOM    815  CB  ALA S  71      -4.657  17.852  26.570  0.00  0.00      SA    
ATOM    816  HB1 ALA S  71      -4.276  18.253  27.533  0.00  0.00      SA    
ATOM    817  HB2 ALA S  71      -5.200  18.611  25.966  0.00  0.00      SA    
ATOM    818  HB3 ALA S  71      -5.306  16.950  26.595  0.00  0.00      SA    
ATOM    819  C   ALA S  71      -2.346  16.550  26.513  0.00  0.00      SA    
ATOM    820  O   ALA S  71      -1.344  17.119  27.053  0.00  0.00      SA    
ATOM    821  N   PHE S  72      -2.491  15.239  26.640  0.00  0.00      SA    
ATOM    822  HN  PHE S  72      -3.284  14.818  26.208  0.00  0.00      SA    
ATOM    823  CA  PHE S  72      -1.599  14.422  27.279  0.00  0.00      SA    
ATOM    824  HA  PHE S  72      -1.497  14.722  28.311  0.00  0.00      SA    
ATOM    825  CB  PHE S  72      -2.307  13.060  27.419  0.00  0.00      SA    
ATOM    826  HB1 PHE S  72      -3.208  13.292  28.026  0.00  0.00      SA    
ATOM    827  HB2 PHE S  72      -2.694  12.697  26.443  0.00  0.00      SA    
ATOM    828  CG  PHE S  72      -1.427  12.053  28.133  0.00  0.00      SA    
ATOM    829  CD1 PHE S  72      -1.316  12.096  29.507  0.00  0.00      SA    
ATOM    830  HD1 PHE S  72      -1.960  12.699  30.129  0.00  0.00      SA    
ATOM    831  CE1 PHE S  72      -0.341  11.363  30.146  0.00  0.00      SA    
ATOM    832  HE1 PHE S  72      -0.257  11.513  31.213  0.00  0.00      SA    
ATOM    833  CZ  PHE S  72       0.425  10.410  29.415  0.00  0.00      SA    
ATOM    834  HZ  PHE S  72       1.106   9.796  29.985  0.00  0.00      SA    
ATOM    835  CD2 PHE S  72      -0.544  11.255  27.371  0.00  0.00      SA    
ATOM    836  HD2 PHE S  72      -0.587  11.238  26.292  0.00  0.00      SA    
ATOM    837  CE2 PHE S  72       0.343  10.335  28.073  0.00  0.00      SA    
ATOM    838  HE2 PHE S  72       0.882   9.699  27.387  0.00  0.00      SA    
ATOM    839  C   PHE S  72      -0.192  14.452  26.658  0.00  0.00      SA    
ATOM    840  O   PHE S  72       0.814  14.767  27.264  0.00  0.00      SA    
ATOM    841  N   LEU S  73      -0.149  14.142  25.285  0.00  0.00      SA    
ATOM    842  HN  LEU S  73      -0.964  13.902  24.763  0.00  0.00      SA    
ATOM    843  CA  LEU S  73       1.103  14.146  24.583  0.00  0.00      SA    
ATOM    844  HA  LEU S  73       1.812  13.385  24.874  0.00  0.00      SA    
ATOM    845  CB  LEU S  73       0.859  13.782  23.070  0.00  0.00      SA    
ATOM    846  HB1 LEU S  73       0.073  14.466  22.684  0.00  0.00      SA    
ATOM    847  HB2 LEU S  73       1.694  14.171  22.449  0.00  0.00      SA    
ATOM    848  CG  LEU S  73       0.479  12.348  22.652  0.00  0.00      SA    
ATOM    849  HG  LEU S  73      -0.418  12.063  23.242  0.00  0.00      SA    
ATOM    850  CD1 LEU S  73       0.100  12.384  21.183  0.00  0.00      SA    
ATOM    851 HD11 LEU S  73      -0.710  13.088  20.894  0.00  0.00      SA    
ATOM    852 HD12 LEU S  73       1.011  12.663  20.612  0.00  0.00      SA    
ATOM    853 HD13 LEU S  73      -0.184  11.347  20.904  0.00  0.00      SA    
ATOM    854  CD2 LEU S  73       1.652  11.440  22.965  0.00  0.00      SA    
ATOM    855 HD21 LEU S  73       1.819  11.343  24.059  0.00  0.00      SA    
ATOM    856 HD22 LEU S  73       1.554  10.421  22.534  0.00  0.00      SA    
ATOM    857 HD23 LEU S  73       2.636  11.724  22.535  0.00  0.00      SA    
ATOM    858  C   LEU S  73       1.901  15.388  24.560  0.00  0.00      SA    
ATOM    859  O   LEU S  73       3.056  15.267  24.839  0.00  0.00      SA    
ATOM    860  N   LYS S  74       1.224  16.505  24.233  0.00  0.00      SA    
ATOM    861  HN  LYS S  74       0.257  16.524  23.992  0.00  0.00      SA    
ATOM    862  CA  LYS S  74       1.846  17.792  24.311  0.00  0.00      SA    
ATOM    863  HA  LYS S  74       2.694  17.763  23.642  0.00  0.00      SA    
ATOM    864  CB  LYS S  74       0.934  18.952  23.826  0.00  0.00      SA    
ATOM    865  HB1 LYS S  74      -0.078  18.916  24.281  0.00  0.00      SA    
ATOM    866  HB2 LYS S  74       1.364  19.946  24.077  0.00  0.00      SA    
ATOM    867  CG  LYS S  74       0.701  18.971  22.234  0.00  0.00      SA    
ATOM    868  HG1 LYS S  74       1.650  19.141  21.683  0.00  0.00      SA    
ATOM    869  HG2 LYS S  74       0.372  17.933  22.014  0.00  0.00      SA    
ATOM    870  CD  LYS S  74      -0.390  19.914  21.782  0.00  0.00      SA    
ATOM    871  HD1 LYS S  74      -0.658  19.966  20.705  0.00  0.00      SA    
ATOM    872  HD2 LYS S  74      -1.416  19.587  22.058  0.00  0.00      SA    
ATOM    873  CE  LYS S  74      -0.229  21.436  22.242  0.00  0.00      SA    
ATOM    874  HE1 LYS S  74      -0.499  21.426  23.320  0.00  0.00      SA    
ATOM    875  HE2 LYS S  74       0.807  21.761  22.007  0.00  0.00      SA    
ATOM    876  NZ  LYS S  74      -1.111  22.261  21.428  0.00  0.00      SA    
ATOM    877  HZ1 LYS S  74      -1.067  23.236  21.787  0.00  0.00      SA    
ATOM    878  HZ2 LYS S  74      -0.755  22.253  20.450  0.00  0.00      SA    
ATOM    879  HZ3 LYS S  74      -2.092  21.917  21.405  0.00  0.00      SA    
ATOM    880  C   LYS S  74       2.373  18.227  25.658  0.00  0.00      SA    
ATOM    881  O   LYS S  74       3.434  18.801  25.889  0.00  0.00      SA    
ATOM    882  N   GLU S  75       1.618  17.955  26.735  0.00  0.00      SA    
ATOM    883  HN  GLU S  75       0.688  17.607  26.641  0.00  0.00      SA    
ATOM    884  CA  GLU S  75       2.059  18.223  28.132  0.00  0.00      SA    
ATOM    885  HA  GLU S  75       2.468  19.208  27.965  0.00  0.00      SA    
ATOM    886  CB  GLU S  75       0.962  18.145  29.199  0.00  0.00      SA    
ATOM    887  HB1 GLU S  75       0.241  17.345  28.926  0.00  0.00      SA    
ATOM    888  HB2 GLU S  75       1.396  17.765  30.148  0.00  0.00      SA    
ATOM    889  CG  GLU S  75       0.154  19.436  29.466  0.00  0.00      SA    
ATOM    890  HG1 GLU S  75       0.817  20.326  29.414  0.00  0.00      SA    
ATOM    891  HG2 GLU S  75      -0.547  19.649  28.630  0.00  0.00      SA    
ATOM    892  CD  GLU S  75      -0.625  19.623  30.700  0.00  0.00      SA    
ATOM    893  OE1 GLU S  75      -1.732  20.187  30.579  0.00  0.00      SA    
ATOM    894  OE2 GLU S  75      -0.184  19.183  31.835  0.00  0.00      SA    
ATOM    895  C   GLU S  75       3.219  17.383  28.569  0.00  0.00      SA    
ATOM    896  O   GLU S  75       4.160  17.810  29.106  0.00  0.00      SA    
ATOM    897  N   GLN S  76       3.165  16.102  28.252  0.00  0.00      SA    
ATOM    898  HN  GLN S  76       2.379  15.724  27.769  0.00  0.00      SA    
ATOM    899  CA  GLN S  76       4.342  15.253  28.593  0.00  0.00      SA    
ATOM    900  HA  GLN S  76       4.787  15.593  29.517  0.00  0.00      SA    
ATOM    901  CB  GLN S  76       3.912  13.748  28.724  0.00  0.00      SA    
ATOM    902  HB1 GLN S  76       3.323  13.521  27.810  0.00  0.00      SA    
ATOM    903  HB2 GLN S  76       4.737  13.018  28.581  0.00  0.00      SA    
ATOM    904  CG  GLN S  76       3.009  13.337  29.961  0.00  0.00      SA    
ATOM    905  HG1 GLN S  76       2.300  12.580  29.562  0.00  0.00      SA    
ATOM    906  HG2 GLN S  76       3.690  12.759  30.621  0.00  0.00      SA    
ATOM    907  CD  GLN S  76       2.428  14.429  30.804  0.00  0.00      SA    
ATOM    908  OE1 GLN S  76       3.134  15.224  31.457  0.00  0.00      SA    
ATOM    909  NE2 GLN S  76       1.107  14.590  30.591  0.00  0.00      SA    
ATOM    910 HE21 GLN S  76       0.635  15.384  30.974  0.00  0.00      SA    
ATOM    911 HE22 GLN S  76       0.710  13.812  30.104  0.00  0.00      SA    
ATOM    912  C   GLN S  76       5.489  15.363  27.645  0.00  0.00      SA    
ATOM    913  O   GLN S  76       6.554  14.810  27.827  0.00  0.00      SA    
ATOM    914  N   SER S  77       5.309  16.057  26.477  0.00  0.00      SA    
ATOM    915  HN  SER S  77       4.447  16.500  26.245  0.00  0.00      SA    
ATOM    916  CA  SER S  77       6.468  16.451  25.667  0.00  0.00      SA    
ATOM    917  HA  SER S  77       7.091  15.574  25.582  0.00  0.00      SA    
ATOM    918  CB  SER S  77       6.002  16.732  24.292  0.00  0.00      SA    
ATOM    919  HB1 SER S  77       5.349  15.890  23.975  0.00  0.00      SA    
ATOM    920  HB2 SER S  77       5.411  17.671  24.351  0.00  0.00      SA    
ATOM    921  OG  SER S  77       7.069  16.916  23.301  0.00  0.00      SA    
ATOM    922  HG1 SER S  77       7.528  16.090  23.132  0.00  0.00      SA    
ATOM    923  C   SER S  77       7.337  17.586  26.216  0.00  0.00      SA    
ATOM    924  O   SER S  77       8.561  17.597  26.039  0.00  0.00      SA    
ATOM    925  N   THR S  78       6.755  18.426  27.008  0.00  0.00      SA    
ATOM    926  HN  THR S  78       5.765  18.540  26.974  0.00  0.00      SA    
ATOM    927  CA  THR S  78       7.529  19.438  27.752  0.00  0.00      SA    
ATOM    928  HA  THR S  78       8.111  19.947  26.997  0.00  0.00      SA    
ATOM    929  CB  THR S  78       6.598  20.518  28.376  0.00  0.00      SA    
ATOM    930  HB  THR S  78       7.271  21.249  28.874  0.00  0.00      SA    
ATOM    931  OG1 THR S  78       5.723  20.025  29.351  0.00  0.00      SA    
ATOM    932  HG1 THR S  78       5.390  19.255  28.883  0.00  0.00      SA    
ATOM    933  CG2 THR S  78       5.774  21.301  27.258  0.00  0.00      SA    
ATOM    934 HG21 THR S  78       5.314  22.233  27.651  0.00  0.00      SA    
ATOM    935 HG22 THR S  78       6.530  21.569  26.489  0.00  0.00      SA    
ATOM    936 HG23 THR S  78       4.999  20.629  26.831  0.00  0.00      SA    
ATOM    937  C   THR S  78       8.545  18.904  28.681  0.00  0.00      SA    
ATOM    938  O   THR S  78       9.584  19.535  28.718  0.00  0.00      SA    
ATOM    939  N   LEU S  79       8.205  17.859  29.425  0.00  0.00      SA    
ATOM    940  HN  LEU S  79       7.242  17.604  29.457  0.00  0.00      SA    
ATOM    941  CA  LEU S  79       9.095  17.149  30.301  0.00  0.00      SA    
ATOM    942  HA  LEU S  79       9.593  17.845  30.960  0.00  0.00      SA    
ATOM    943  CB  LEU S  79       8.225  16.109  31.185  0.00  0.00      SA    
ATOM    944  HB1 LEU S  79       7.786  15.401  30.449  0.00  0.00      SA    
ATOM    945  HB2 LEU S  79       8.786  15.508  31.932  0.00  0.00      SA    
ATOM    946  CG  LEU S  79       6.949  16.712  31.880  0.00  0.00      SA    
ATOM    947  HG  LEU S  79       6.188  16.902  31.093  0.00  0.00      SA    
ATOM    948  CD1 LEU S  79       6.386  15.776  32.914  0.00  0.00      SA    
ATOM    949 HD11 LEU S  79       5.523  16.356  33.305  0.00  0.00      SA    
ATOM    950 HD12 LEU S  79       5.846  14.870  32.564  0.00  0.00      SA    
ATOM    951 HD13 LEU S  79       7.089  15.490  33.725  0.00  0.00      SA    
ATOM    952  CD2 LEU S  79       7.271  18.042  32.510  0.00  0.00      SA    
ATOM    953 HD21 LEU S  79       7.404  18.823  31.730  0.00  0.00      SA    
ATOM    954 HD22 LEU S  79       6.364  18.455  33.001  0.00  0.00      SA    
ATOM    955 HD23 LEU S  79       8.115  17.953  33.227  0.00  0.00      SA    
ATOM    956  C   LEU S  79      10.106  16.310  29.590  0.00  0.00      SA    
ATOM    957  O   LEU S  79      11.236  16.163  30.062  0.00  0.00      SA    
ATOM    958  N   ALA S  80       9.702  15.900  28.429  0.00  0.00      SA    
ATOM    959  HN  ALA S  80       8.766  16.146  28.192  0.00  0.00      SA    
ATOM    960  CA  ALA S  80      10.523  15.194  27.484  0.00  0.00      SA    
ATOM    961  HA  ALA S  80      11.072  14.407  27.981  0.00  0.00      SA    
ATOM    962  CB  ALA S  80       9.598  14.615  26.427  0.00  0.00      SA    
ATOM    963  HB1 ALA S  80       8.629  14.179  26.749  0.00  0.00      SA    
ATOM    964  HB2 ALA S  80       9.402  15.473  25.749  0.00  0.00      SA    
ATOM    965  HB3 ALA S  80      10.182  13.878  25.836  0.00  0.00      SA    
ATOM    966  C   ALA S  80      11.579  16.116  26.991  0.00  0.00      SA    
ATOM    967  O   ALA S  80      12.710  15.643  27.002  0.00  0.00      SA    
ATOM    968  N   GLN S  81      11.334  17.337  26.530  0.00  0.00      SA    
ATOM    969  HN  GLN S  81      10.378  17.614  26.466  0.00  0.00      SA    
ATOM    970  CA  GLN S  81      12.324  18.425  26.350  0.00  0.00      SA    
ATOM    971  HA  GLN S  81      12.967  18.046  25.569  0.00  0.00      SA    
ATOM    972  CB  GLN S  81      11.611  19.688  25.970  0.00  0.00      SA    
ATOM    973  HB1 GLN S  81      10.885  20.019  26.742  0.00  0.00      SA    
ATOM    974  HB2 GLN S  81      12.313  20.549  25.948  0.00  0.00      SA    
ATOM    975  CG  GLN S  81      11.085  19.697  24.499  0.00  0.00      SA    
ATOM    976  HG1 GLN S  81      10.580  18.713  24.397  0.00  0.00      SA    
ATOM    977  HG2 GLN S  81      10.354  20.462  24.164  0.00  0.00      SA    
ATOM    978  CD  GLN S  81      12.157  19.604  23.469  0.00  0.00      SA    
ATOM    979  OE1 GLN S  81      12.257  18.593  22.833  0.00  0.00      SA    
ATOM    980  NE2 GLN S  81      12.979  20.629  23.216  0.00  0.00      SA    
ATOM    981 HE21 GLN S  81      13.741  20.398  22.611  0.00  0.00      SA    
ATOM    982 HE22 GLN S  81      13.035  21.506  23.694  0.00  0.00      SA    
ATOM    983  C   GLN S  81      13.208  18.761  27.584  0.00  0.00      SA    
ATOM    984  O   GLN S  81      14.377  19.157  27.403  0.00  0.00      SA    
ATOM    985  N   MET S  82      12.741  18.646  28.808  0.00  0.00      SA    
ATOM    986  HN  MET S  82      11.781  18.473  29.014  0.00  0.00      SA    
ATOM    987  CA  MET S  82      13.632  18.850  29.964  0.00  0.00      SA    
ATOM    988  HA  MET S  82      14.078  19.831  29.891  0.00  0.00      SA    
ATOM    989  CB  MET S  82      12.692  18.982  31.232  0.00  0.00      SA    
ATOM    990  HB1 MET S  82      11.827  18.291  31.141  0.00  0.00      SA    
ATOM    991  HB2 MET S  82      13.329  18.712  32.101  0.00  0.00      SA    
ATOM    992  CG  MET S  82      12.108  20.445  31.366  0.00  0.00      SA    
ATOM    993  HG1 MET S  82      12.827  21.209  31.733  0.00  0.00      SA    
ATOM    994  HG2 MET S  82      11.700  20.718  30.370  0.00  0.00      SA    
ATOM    995  SD  MET S  82      10.639  20.524  32.503  0.00  0.00      SA    
ATOM    996  CE  MET S  82      11.001  19.267  33.816  0.00  0.00      SA    
ATOM    997  HE1 MET S  82      12.044  19.297  34.197  0.00  0.00      SA    
ATOM    998  HE2 MET S  82      10.399  19.522  34.715  0.00  0.00      SA    
ATOM    999  HE3 MET S  82      10.914  18.217  33.463  0.00  0.00      SA    
ATOM   1000  C   MET S  82      14.746  17.849  30.188  0.00  0.00      SA    
ATOM   1001  O   MET S  82      15.844  18.304  30.529  0.00  0.00      SA    
ATOM   1002  N   TYR S  83      14.394  16.541  30.146  0.00  0.00      SA    
ATOM   1003  HN  TYR S  83      13.473  16.166  30.070  0.00  0.00      SA    
ATOM   1004  CA  TYR S  83      15.465  15.506  30.206  0.00  0.00      SA    
ATOM   1005  HA  TYR S  83      16.057  15.780  31.066  0.00  0.00      SA    
ATOM   1006  CB  TYR S  83      14.898  14.043  30.291  0.00  0.00      SA    
ATOM   1007  HB1 TYR S  83      14.107  13.936  29.519  0.00  0.00      SA    
ATOM   1008  HB2 TYR S  83      15.634  13.210  30.285  0.00  0.00      SA    
ATOM   1009  CG  TYR S  83      14.230  13.972  31.650  0.00  0.00      SA    
ATOM   1010  CD1 TYR S  83      14.955  13.693  32.830  0.00  0.00      SA    
ATOM   1011  HD1 TYR S  83      16.030  13.585  32.828  0.00  0.00      SA    
ATOM   1012  CE1 TYR S  83      14.347  13.707  34.104  0.00  0.00      SA    
ATOM   1013  HE1 TYR S  83      14.855  13.503  35.034  0.00  0.00      SA    
ATOM   1014  CZ  TYR S  83      12.919  13.985  34.186  0.00  0.00      SA    
ATOM   1015  OH  TYR S  83      12.245  14.104  35.369  0.00  0.00      SA    
ATOM   1016  HH  TYR S  83      11.446  14.633  35.310  0.00  0.00      SA    
ATOM   1017  CD2 TYR S  83      12.906  14.123  31.716  0.00  0.00      SA    
ATOM   1018  HD2 TYR S  83      12.349  14.171  30.792  0.00  0.00      SA    
ATOM   1019  CE2 TYR S  83      12.230  14.157  32.947  0.00  0.00      SA    
ATOM   1020  HE2 TYR S  83      11.217  14.530  32.921  0.00  0.00      SA    
ATOM   1021  C   TYR S  83      16.450  15.552  28.976  0.00  0.00      SA    
ATOM   1022  O   TYR S  83      16.012  15.471  27.836  0.00  0.00      SA    
ATOM   1023  N   PRO S  84      17.844  15.755  29.180  0.00  0.00      SA    
ATOM   1024  CD  PRO S  84      18.443  16.343  30.427  0.00  0.00      SA    
ATOM   1025  HD1 PRO S  84      18.207  15.694  31.298  0.00  0.00      SA    
ATOM   1026  HD2 PRO S  84      18.002  17.347  30.607  0.00  0.00      SA    
ATOM   1027  CA  PRO S  84      18.698  16.077  27.995  0.00  0.00      SA    
ATOM   1028  HA  PRO S  84      18.216  16.592  27.178  0.00  0.00      SA    
ATOM   1029  CB  PRO S  84      19.825  16.797  28.659  0.00  0.00      SA    
ATOM   1030  HB1 PRO S  84      19.702  17.896  28.547  0.00  0.00      SA    
ATOM   1031  HB2 PRO S  84      20.808  16.540  28.210  0.00  0.00      SA    
ATOM   1032  CG  PRO S  84      19.928  16.394  30.181  0.00  0.00      SA    
ATOM   1033  HG1 PRO S  84      20.403  17.054  30.939  0.00  0.00      SA    
ATOM   1034  HG2 PRO S  84      20.314  15.353  30.225  0.00  0.00      SA    
ATOM   1035  C   PRO S  84      19.147  14.834  27.301  0.00  0.00      SA    
ATOM   1036  O   PRO S  84      20.040  14.137  27.847  0.00  0.00      SA    
ATOM   1037  N   LEU S  85      18.587  14.527  26.061  0.00  0.00      SA    
ATOM   1038  HN  LEU S  85      17.849  15.087  25.693  0.00  0.00      SA    
ATOM   1039  CA  LEU S  85      18.740  13.324  25.213  0.00  0.00      SA    
ATOM   1040  HA  LEU S  85      18.298  12.468  25.701  0.00  0.00      SA    
ATOM   1041  CB  LEU S  85      17.867  13.507  23.963  0.00  0.00      SA    
ATOM   1042  HB1 LEU S  85      16.790  13.563  24.233  0.00  0.00      SA    
ATOM   1043  HB2 LEU S  85      18.221  14.492  23.591  0.00  0.00      SA    
ATOM   1044  CG  LEU S  85      17.952  12.384  22.847  0.00  0.00      SA    
ATOM   1045  HG  LEU S  85      18.981  12.041  22.603  0.00  0.00      SA    
ATOM   1046  CD1 LEU S  85      17.162  11.148  23.357  0.00  0.00      SA    
ATOM   1047 HD11 LEU S  85      17.617  10.807  24.311  0.00  0.00      SA    
ATOM   1048 HD12 LEU S  85      16.126  11.527  23.485  0.00  0.00      SA    
ATOM   1049 HD13 LEU S  85      17.187  10.250  22.703  0.00  0.00      SA    
ATOM   1050  CD2 LEU S  85      17.413  12.900  21.496  0.00  0.00      SA    
ATOM   1051 HD21 LEU S  85      16.341  13.145  21.653  0.00  0.00      SA    
ATOM   1052 HD22 LEU S  85      17.856  13.909  21.355  0.00  0.00      SA    
ATOM   1053 HD23 LEU S  85      17.655  12.118  20.745  0.00  0.00      SA    
ATOM   1054  C   LEU S  85      20.234  12.924  24.856  0.00  0.00      SA    
ATOM   1055  O   LEU S  85      20.656  11.775  24.895  0.00  0.00      SA    
ATOM   1056  N   GLN S  86      21.083  14.001  24.587  0.00  0.00      SA    
ATOM   1057  HN  GLN S  86      20.690  14.913  24.671  0.00  0.00      SA    
ATOM   1058  CA  GLN S  86      22.496  13.882  24.438  0.00  0.00      SA    
ATOM   1059  HA  GLN S  86      22.781  13.278  23.589  0.00  0.00      SA    
ATOM   1060  CB  GLN S  86      23.070  15.342  24.238  0.00  0.00      SA    
ATOM   1061  HB1 GLN S  86      22.703  15.898  25.127  0.00  0.00      SA    
ATOM   1062  HB2 GLN S  86      24.179  15.336  24.311  0.00  0.00      SA    
ATOM   1063  CG  GLN S  86      22.576  16.235  23.053  0.00  0.00      SA    
ATOM   1064  HG1 GLN S  86      21.467  16.216  23.115  0.00  0.00      SA    
ATOM   1065  HG2 GLN S  86      22.957  17.238  23.341  0.00  0.00      SA    
ATOM   1066  CD  GLN S  86      22.922  15.787  21.627  0.00  0.00      SA    
ATOM   1067  OE1 GLN S  86      22.300  14.937  20.960  0.00  0.00      SA    
ATOM   1068  NE2 GLN S  86      24.053  16.377  21.095  0.00  0.00      SA    
ATOM   1069 HE21 GLN S  86      24.265  16.120  20.153  0.00  0.00      SA    
ATOM   1070 HE22 GLN S  86      24.655  16.913  21.687  0.00  0.00      SA    
ATOM   1071  C   GLN S  86      23.252  13.167  25.624  0.00  0.00      SA    
ATOM   1072  O   GLN S  86      24.310  12.637  25.442  0.00  0.00      SA    
ATOM   1073  N   GLU S  87      22.651  13.332  26.818  0.00  0.00      SA    
ATOM   1074  HN  GLU S  87      21.765  13.714  27.068  0.00  0.00      SA    
ATOM   1075  CA  GLU S  87      23.240  12.718  27.976  0.00  0.00      SA    
ATOM   1076  HA  GLU S  87      24.318  12.721  27.906  0.00  0.00      SA    
ATOM   1077  CB  GLU S  87      23.092  13.586  29.217  0.00  0.00      SA    
ATOM   1078  HB1 GLU S  87      21.996  13.496  29.371  0.00  0.00      SA    
ATOM   1079  HB2 GLU S  87      23.633  13.110  30.062  0.00  0.00      SA    
ATOM   1080  CG  GLU S  87      23.432  15.071  29.125  0.00  0.00      SA    
ATOM   1081  HG1 GLU S  87      23.096  15.503  28.159  0.00  0.00      SA    
ATOM   1082  HG2 GLU S  87      22.846  15.646  29.873  0.00  0.00      SA    
ATOM   1083  CD  GLU S  87      24.908  15.451  29.278  0.00  0.00      SA    
ATOM   1084  OE1 GLU S  87      25.566  14.994  30.277  0.00  0.00      SA    
ATOM   1085  OE2 GLU S  87      25.476  15.992  28.305  0.00  0.00      SA    
ATOM   1086  C   GLU S  87      22.795  11.256  28.217  0.00  0.00      SA    
ATOM   1087  O   GLU S  87      23.421  10.443  28.971  0.00  0.00      SA    
ATOM   1088  N   ILE S  88      21.754  10.828  27.559  0.00  0.00      SA    
ATOM   1089  HN  ILE S  88      21.322  11.330  26.814  0.00  0.00      SA    
ATOM   1090  CA  ILE S  88      21.028   9.569  27.761  0.00  0.00      SA    
ATOM   1091  HA  ILE S  88      21.217   9.259  28.778  0.00  0.00      SA    
ATOM   1092  CB  ILE S  88      19.539   9.682  27.541  0.00  0.00      SA    
ATOM   1093  HB  ILE S  88      19.329   9.832  26.461  0.00  0.00      SA    
ATOM   1094  CG2 ILE S  88      18.884   8.223  27.685  0.00  0.00      SA    
ATOM   1095 HG21 ILE S  88      19.080   7.508  26.858  0.00  0.00      SA    
ATOM   1096 HG22 ILE S  88      19.219   7.779  28.647  0.00  0.00      SA    
ATOM   1097 HG23 ILE S  88      17.781   8.330  27.764  0.00  0.00      SA    
ATOM   1098  CG1 ILE S  88      18.960  10.805  28.400  0.00  0.00      SA    
ATOM   1099 HG11 ILE S  88      19.275  11.779  27.968  0.00  0.00      SA    
ATOM   1100 HG12 ILE S  88      17.861  10.818  28.234  0.00  0.00      SA    
ATOM   1101  CD  ILE S  88      19.129  10.756  29.888  0.00  0.00      SA    
ATOM   1102  HD1 ILE S  88      20.165  10.426  30.119  0.00  0.00      SA    
ATOM   1103  HD2 ILE S  88      18.913  11.784  30.250  0.00  0.00      SA    
ATOM   1104  HD3 ILE S  88      18.466  10.094  30.485  0.00  0.00      SA    
ATOM   1105  C   ILE S  88      21.791   8.417  26.913  0.00  0.00      SA    
ATOM   1106  O   ILE S  88      21.801   8.518  25.697  0.00  0.00      SA    
ATOM   1107  N   GLN S  89      22.313   7.309  27.480  0.00  0.00      SA    
ATOM   1108  HN  GLN S  89      22.051   7.032  28.402  0.00  0.00      SA    
ATOM   1109  CA  GLN S  89      23.093   6.278  26.750  0.00  0.00      SA    
ATOM   1110  HA  GLN S  89      23.276   6.639  25.749  0.00  0.00      SA    
ATOM   1111  CB  GLN S  89      24.434   6.021  27.294  0.00  0.00      SA    
ATOM   1112  HB1 GLN S  89      24.363   5.675  28.347  0.00  0.00      SA    
ATOM   1113  HB2 GLN S  89      24.957   5.259  26.676  0.00  0.00      SA    
ATOM   1114  CG  GLN S  89      25.337   7.291  27.426  0.00  0.00      SA    
ATOM   1115  HG1 GLN S  89      24.751   8.047  27.992  0.00  0.00      SA    
ATOM   1116  HG2 GLN S  89      26.207   6.990  28.047  0.00  0.00      SA    
ATOM   1117  CD  GLN S  89      25.845   7.854  26.113  0.00  0.00      SA    
ATOM   1118  OE1 GLN S  89      25.168   7.755  25.030  0.00  0.00      SA    
ATOM   1119  NE2 GLN S  89      27.000   8.521  26.015  0.00  0.00      SA    
ATOM   1120 HE21 GLN S  89      27.145   9.171  25.269  0.00  0.00      SA    
ATOM   1121 HE22 GLN S  89      27.412   8.816  26.877  0.00  0.00      SA    
ATOM   1122  C   GLN S  89      22.367   4.931  26.611  0.00  0.00      SA    
ATOM   1123  O   GLN S  89      22.804   4.053  25.901  0.00  0.00      SA    
ATOM   1124  N   ASN S  90      21.215   4.776  27.275  0.00  0.00      SA    
ATOM   1125  HN  ASN S  90      20.972   5.436  27.981  0.00  0.00      SA    
ATOM   1126  CA  ASN S  90      20.361   3.640  27.061  0.00  0.00      SA    
ATOM   1127  HA  ASN S  90      21.044   2.810  26.955  0.00  0.00      SA    
ATOM   1128  CB  ASN S  90      19.520   3.377  28.322  0.00  0.00      SA    
ATOM   1129  HB1 ASN S  90      20.096   3.423  29.271  0.00  0.00      SA    
ATOM   1130  HB2 ASN S  90      18.801   4.222  28.363  0.00  0.00      SA    
ATOM   1131  CG  ASN S  90      18.699   2.113  28.442  0.00  0.00      SA    
ATOM   1132  OD1 ASN S  90      17.487   2.122  28.157  0.00  0.00      SA    
ATOM   1133  ND2 ASN S  90      19.283   0.919  28.809  0.00  0.00      SA    
ATOM   1134 HD21 ASN S  90      18.648   0.190  29.065  0.00  0.00      SA    
ATOM   1135 HD22 ASN S  90      20.237   0.885  29.109  0.00  0.00      SA    
ATOM   1136  C   ASN S  90      19.537   3.587  25.829  0.00  0.00      SA    
ATOM   1137  O   ASN S  90      18.736   4.520  25.608  0.00  0.00      SA    
ATOM   1138  N   LEU S  91      19.600   2.588  24.899  0.00  0.00      SA    
ATOM   1139  HN  LEU S  91      20.288   1.867  24.866  0.00  0.00      SA    
ATOM   1140  CA  LEU S  91      18.756   2.638  23.704  0.00  0.00      SA    
ATOM   1141  HA  LEU S  91      19.067   3.570  23.257  0.00  0.00      SA    
ATOM   1142  CB  LEU S  91      19.320   1.478  22.831  0.00  0.00      SA    
ATOM   1143  HB1 LEU S  91      20.374   1.699  22.557  0.00  0.00      SA    
ATOM   1144  HB2 LEU S  91      19.487   0.565  23.441  0.00  0.00      SA    
ATOM   1145  CG  LEU S  91      18.591   1.238  21.448  0.00  0.00      SA    
ATOM   1146  HG  LEU S  91      19.348   0.615  20.925  0.00  0.00      SA    
ATOM   1147  CD1 LEU S  91      17.301   0.304  21.563  0.00  0.00      SA    
ATOM   1148 HD11 LEU S  91      16.845   0.150  20.562  0.00  0.00      SA    
ATOM   1149 HD12 LEU S  91      17.621  -0.655  22.025  0.00  0.00      SA    
ATOM   1150 HD13 LEU S  91      16.460   0.787  22.105  0.00  0.00      SA    
ATOM   1151  CD2 LEU S  91      18.277   2.562  20.652  0.00  0.00      SA    
ATOM   1152 HD21 LEU S  91      17.300   3.018  20.921  0.00  0.00      SA    
ATOM   1153 HD22 LEU S  91      19.096   3.312  20.690  0.00  0.00      SA    
ATOM   1154 HD23 LEU S  91      18.156   2.251  19.592  0.00  0.00      SA    
ATOM   1155  C   LEU S  91      17.289   2.671  23.833  0.00  0.00      SA    
ATOM   1156  O   LEU S  91      16.629   3.475  23.184  0.00  0.00      SA    
ATOM   1157  N   THR S  92      16.662   1.809  24.601  0.00  0.00      SA    
ATOM   1158  HN  THR S  92      17.166   1.111  25.103  0.00  0.00      SA    
ATOM   1159  CA  THR S  92      15.229   1.785  24.838  0.00  0.00      SA    
ATOM   1160  HA  THR S  92      14.776   1.578  23.879  0.00  0.00      SA    
ATOM   1161  CB  THR S  92      14.737   0.735  25.757  0.00  0.00      SA    
ATOM   1162  HB  THR S  92      15.064   0.913  26.803  0.00  0.00      SA    
ATOM   1163  OG1 THR S  92      15.190  -0.539  25.353  0.00  0.00      SA    
ATOM   1164  HG1 THR S  92      14.776  -0.642  24.494  0.00  0.00      SA    
ATOM   1165  CG2 THR S  92      13.204   0.650  25.817  0.00  0.00      SA    
ATOM   1166 HG21 THR S  92      12.829   0.277  24.840  0.00  0.00      SA    
ATOM   1167 HG22 THR S  92      13.006  -0.097  26.615  0.00  0.00      SA    
ATOM   1168 HG23 THR S  92      12.751   1.616  26.128  0.00  0.00      SA    
ATOM   1169  C   THR S  92      14.701   3.133  25.287  0.00  0.00      SA    
ATOM   1170  O   THR S  92      13.784   3.693  24.720  0.00  0.00      SA    
ATOM   1171  N   VAL S  93      15.341   3.708  26.335  0.00  0.00      SA    
ATOM   1172  HN  VAL S  93      16.198   3.339  26.687  0.00  0.00      SA    
ATOM   1173  CA  VAL S  93      14.891   4.986  26.840  0.00  0.00      SA    
ATOM   1174  HA  VAL S  93      13.869   4.908  27.183  0.00  0.00      SA    
ATOM   1175  CB  VAL S  93      15.704   5.420  28.108  0.00  0.00      SA    
ATOM   1176  HB  VAL S  93      16.763   5.449  27.772  0.00  0.00      SA    
ATOM   1177  CG1 VAL S  93      15.299   6.794  28.561  0.00  0.00      SA    
ATOM   1178 HG11 VAL S  93      15.311   7.549  27.746  0.00  0.00      SA    
ATOM   1179 HG12 VAL S  93      14.308   6.808  29.063  0.00  0.00      SA    
ATOM   1180 HG13 VAL S  93      15.906   7.205  29.396  0.00  0.00      SA    
ATOM   1181  CG2 VAL S  93      15.438   4.401  29.227  0.00  0.00      SA    
ATOM   1182 HG21 VAL S  93      16.089   4.575  30.110  0.00  0.00      SA    
ATOM   1183 HG22 VAL S  93      14.437   4.665  29.630  0.00  0.00      SA    
ATOM   1184 HG23 VAL S  93      15.515   3.333  28.932  0.00  0.00      SA    
ATOM   1185  C   VAL S  93      14.994   6.108  25.860  0.00  0.00      SA    
ATOM   1186  O   VAL S  93      14.066   6.865  25.716  0.00  0.00      SA    
ATOM   1187  N   LYS S  94      16.179   6.180  25.082  0.00  0.00      SA    
ATOM   1188  HN  LYS S  94      16.866   5.552  25.441  0.00  0.00      SA    
ATOM   1189  CA  LYS S  94      16.506   7.047  24.031  0.00  0.00      SA    
ATOM   1190  HA  LYS S  94      16.275   8.040  24.387  0.00  0.00      SA    
ATOM   1191  CB  LYS S  94      17.990   6.903  23.584  0.00  0.00      SA    
ATOM   1192  HB1 LYS S  94      18.663   7.015  24.461  0.00  0.00      SA    
ATOM   1193  HB2 LYS S  94      17.993   5.819  23.338  0.00  0.00      SA    
ATOM   1194  CG  LYS S  94      18.464   7.599  22.330  0.00  0.00      SA    
ATOM   1195  HG1 LYS S  94      17.944   7.325  21.387  0.00  0.00      SA    
ATOM   1196  HG2 LYS S  94      18.402   8.689  22.535  0.00  0.00      SA    
ATOM   1197  CD  LYS S  94      19.972   7.401  22.035  0.00  0.00      SA    
ATOM   1198  HD1 LYS S  94      20.267   8.085  21.210  0.00  0.00      SA    
ATOM   1199  HD2 LYS S  94      20.467   7.731  22.973  0.00  0.00      SA    
ATOM   1200  CE  LYS S  94      20.271   5.959  21.630  0.00  0.00      SA    
ATOM   1201  HE1 LYS S  94      19.962   5.240  22.418  0.00  0.00      SA    
ATOM   1202  HE2 LYS S  94      19.621   5.626  20.793  0.00  0.00      SA    
ATOM   1203  NZ  LYS S  94      21.611   5.798  21.127  0.00  0.00      SA    
ATOM   1204  HZ1 LYS S  94      21.888   4.865  20.758  0.00  0.00      SA    
ATOM   1205  HZ2 LYS S  94      21.808   6.465  20.354  0.00  0.00      SA    
ATOM   1206  HZ3 LYS S  94      22.287   5.909  21.909  0.00  0.00      SA    
ATOM   1207  C   LYS S  94      15.628   7.022  22.834  0.00  0.00      SA    
ATOM   1208  O   LYS S  94      15.006   7.995  22.424  0.00  0.00      SA    
ATOM   1209  N   LEU S  95      15.370   5.790  22.348  0.00  0.00      SA    
ATOM   1210  HN  LEU S  95      15.973   5.027  22.566  0.00  0.00      SA    
ATOM   1211  CA  LEU S  95      14.307   5.624  21.322  0.00  0.00      SA    
ATOM   1212  HA  LEU S  95      14.522   6.280  20.492  0.00  0.00      SA    
ATOM   1213  CB  LEU S  95      14.290   4.182  20.893  0.00  0.00      SA    
ATOM   1214  HB1 LEU S  95      15.306   3.733  20.874  0.00  0.00      SA    
ATOM   1215  HB2 LEU S  95      13.718   3.709  21.719  0.00  0.00      SA    
ATOM   1216  CG  LEU S  95      13.750   3.905  19.440  0.00  0.00      SA    
ATOM   1217  HG  LEU S  95      13.188   4.784  19.058  0.00  0.00      SA    
ATOM   1218  CD1 LEU S  95      14.930   3.509  18.439  0.00  0.00      SA    
ATOM   1219 HD11 LEU S  95      15.700   4.303  18.344  0.00  0.00      SA    
ATOM   1220 HD12 LEU S  95      15.482   2.635  18.846  0.00  0.00      SA    
ATOM   1221 HD13 LEU S  95      14.485   3.278  17.447  0.00  0.00      SA    
ATOM   1222  CD2 LEU S  95      12.737   2.730  19.506  0.00  0.00      SA    
ATOM   1223 HD21 LEU S  95      12.245   2.641  18.514  0.00  0.00      SA    
ATOM   1224 HD22 LEU S  95      13.250   1.810  19.860  0.00  0.00      SA    
ATOM   1225 HD23 LEU S  95      11.843   2.860  20.153  0.00  0.00      SA    
ATOM   1226  C   LEU S  95      12.886   6.135  21.669  0.00  0.00      SA    
ATOM   1227  O   LEU S  95      12.194   6.718  20.864  0.00  0.00      SA    
ATOM   1228  N   GLN S  96      12.469   5.931  22.903  0.00  0.00      SA    
ATOM   1229  HN  GLN S  96      13.045   5.345  23.467  0.00  0.00      SA    
ATOM   1230  CA  GLN S  96      11.281   6.541  23.467  0.00  0.00      SA    
ATOM   1231  HA  GLN S  96      10.460   6.265  22.821  0.00  0.00      SA    
ATOM   1232  CB  GLN S  96      10.713   5.752  24.770  0.00  0.00      SA    
ATOM   1233  HB1 GLN S  96      11.618   5.512  25.369  0.00  0.00      SA    
ATOM   1234  HB2 GLN S  96      10.066   6.479  25.305  0.00  0.00      SA    
ATOM   1235  CG  GLN S  96       9.846   4.537  24.337  0.00  0.00      SA    
ATOM   1236  HG1 GLN S  96       8.816   4.797  24.013  0.00  0.00      SA    
ATOM   1237  HG2 GLN S  96      10.517   4.055  23.594  0.00  0.00      SA    
ATOM   1238  CD  GLN S  96       9.553   3.680  25.584  0.00  0.00      SA    
ATOM   1239  OE1 GLN S  96       8.410   3.578  26.061  0.00  0.00      SA    
ATOM   1240  NE2 GLN S  96      10.598   3.028  26.156  0.00  0.00      SA    
ATOM   1241 HE21 GLN S  96      10.380   2.549  27.007  0.00  0.00      SA    
ATOM   1242 HE22 GLN S  96      11.543   3.059  25.833  0.00  0.00      SA    
ATOM   1243  C   GLN S  96      11.276   8.074  23.675  0.00  0.00      SA    
ATOM   1244  O   GLN S  96      10.280   8.720  23.486  0.00  0.00      SA    
ATOM   1245  N   LEU S  97      12.327   8.589  24.275  0.00  0.00      SA    
ATOM   1246  HN  LEU S  97      13.052   7.978  24.583  0.00  0.00      SA    
ATOM   1247  CA  LEU S  97      12.387   9.954  24.717  0.00  0.00      SA    
ATOM   1248  HA  LEU S  97      11.463  10.175  25.230  0.00  0.00      SA    
ATOM   1249  CB  LEU S  97      13.564  10.088  25.822  0.00  0.00      SA    
ATOM   1250  HB1 LEU S  97      13.166   9.506  26.680  0.00  0.00      SA    
ATOM   1251  HB2 LEU S  97      14.500   9.572  25.516  0.00  0.00      SA    
ATOM   1252  CG  LEU S  97      13.841  11.434  26.269  0.00  0.00      SA    
ATOM   1253  HG  LEU S  97      14.023  12.076  25.380  0.00  0.00      SA    
ATOM   1254  CD1 LEU S  97      12.602  12.037  26.941  0.00  0.00      SA    
ATOM   1255 HD11 LEU S  97      12.256  11.478  27.837  0.00  0.00      SA    
ATOM   1256 HD12 LEU S  97      12.776  13.081  27.279  0.00  0.00      SA    
ATOM   1257 HD13 LEU S  97      11.813  12.048  26.159  0.00  0.00      SA    
ATOM   1258  CD2 LEU S  97      15.195  11.522  26.995  0.00  0.00      SA    
ATOM   1259 HD21 LEU S  97      15.032  11.249  28.060  0.00  0.00      SA    
ATOM   1260 HD22 LEU S  97      15.898  10.844  26.465  0.00  0.00      SA    
ATOM   1261 HD23 LEU S  97      15.673  12.524  26.950  0.00  0.00      SA    
ATOM   1262  C   LEU S  97      12.525  10.903  23.474  0.00  0.00      SA    
ATOM   1263  O   LEU S  97      11.851  11.898  23.307  0.00  0.00      SA    
ATOM   1264  N   GLN S  98      13.340  10.492  22.440  0.00  0.00      SA    
ATOM   1265  HN  GLN S  98      13.844   9.632  22.422  0.00  0.00      SA    
ATOM   1266  CA  GLN S  98      13.425  11.151  21.149  0.00  0.00      SA    
ATOM   1267  HA  GLN S  98      13.654  12.189  21.340  0.00  0.00      SA    
ATOM   1268  CB  GLN S  98      14.614  10.528  20.307  0.00  0.00      SA    
ATOM   1269  HB1 GLN S  98      15.580  10.754  20.807  0.00  0.00      SA    
ATOM   1270  HB2 GLN S  98      14.484   9.425  20.268  0.00  0.00      SA    
ATOM   1271  CG  GLN S  98      14.632  11.165  18.893  0.00  0.00      SA    
ATOM   1272  HG1 GLN S  98      13.782  10.831  18.260  0.00  0.00      SA    
ATOM   1273  HG2 GLN S  98      14.434  12.258  18.909  0.00  0.00      SA    
ATOM   1274  CD  GLN S  98      15.998  10.876  18.197  0.00  0.00      SA    
ATOM   1275  OE1 GLN S  98      17.019  10.362  18.678  0.00  0.00      SA    
ATOM   1276  NE2 GLN S  98      15.997  11.050  16.899  0.00  0.00      SA    
ATOM   1277 HE21 GLN S  98      16.754  10.752  16.317  0.00  0.00      SA    
ATOM   1278 HE22 GLN S  98      15.281  11.651  16.542  0.00  0.00      SA    
ATOM   1279  C   GLN S  98      12.151  11.152  20.450  0.00  0.00      SA    
ATOM   1280  O   GLN S  98      11.716  12.231  19.903  0.00  0.00      SA    
ATOM   1281  N   ALA S  99      11.393  10.016  20.345  0.00  0.00      SA    
ATOM   1282  HN  ALA S  99      11.747   9.093  20.474  0.00  0.00      SA    
ATOM   1283  CA  ALA S  99      10.062   9.964  19.713  0.00  0.00      SA    
ATOM   1284  HA  ALA S  99      10.062  10.078  18.639  0.00  0.00      SA    
ATOM   1285  CB  ALA S  99       9.636   8.463  19.921  0.00  0.00      SA    
ATOM   1286  HB1 ALA S  99       8.662   8.124  19.508  0.00  0.00      SA    
ATOM   1287  HB2 ALA S  99      10.443   7.926  19.378  0.00  0.00      SA    
ATOM   1288  HB3 ALA S  99       9.548   8.176  20.991  0.00  0.00      SA    
ATOM   1289  C   ALA S  99       9.081  10.971  20.278  0.00  0.00      SA    
ATOM   1290  O   ALA S  99       8.413  11.704  19.576  0.00  0.00      SA    
ATOM   1291  N   LEU S 100       9.088  11.114  21.598  0.00  0.00      SA    
ATOM   1292  HN  LEU S 100       9.669  10.510  22.138  0.00  0.00      SA    
ATOM   1293  CA  LEU S 100       8.217  11.959  22.371  0.00  0.00      SA    
ATOM   1294  HA  LEU S 100       7.211  11.959  21.976  0.00  0.00      SA    
ATOM   1295  CB  LEU S 100       8.239  11.424  23.842  0.00  0.00      SA    
ATOM   1296  HB1 LEU S 100       8.069  10.327  23.887  0.00  0.00      SA    
ATOM   1297  HB2 LEU S 100       9.305  11.474  24.150  0.00  0.00      SA    
ATOM   1298  CG  LEU S 100       7.311  12.110  24.826  0.00  0.00      SA    
ATOM   1299  HG  LEU S 100       7.466  13.210  24.870  0.00  0.00      SA    
ATOM   1300  CD1 LEU S 100       5.848  11.935  24.591  0.00  0.00      SA    
ATOM   1301 HD11 LEU S 100       5.535  12.254  23.574  0.00  0.00      SA    
ATOM   1302 HD12 LEU S 100       5.592  10.897  24.892  0.00  0.00      SA    
ATOM   1303 HD13 LEU S 100       5.190  12.568  25.224  0.00  0.00      SA    
ATOM   1304  CD2 LEU S 100       7.720  11.658  26.248  0.00  0.00      SA    
ATOM   1305 HD21 LEU S 100       8.823  11.731  26.362  0.00  0.00      SA    
ATOM   1306 HD22 LEU S 100       7.212  12.085  27.139  0.00  0.00      SA    
ATOM   1307 HD23 LEU S 100       7.626  10.551  26.277  0.00  0.00      SA    
ATOM   1308  C   LEU S 100       8.606  13.390  22.490  0.00  0.00      SA    
ATOM   1309  O   LEU S 100       7.769  14.231  22.843  0.00  0.00      SA    
ATOM   1310  N   GLN S 101       9.922  13.802  22.094  0.00  0.00      SA    
ATOM   1311  HN  GLN S 101      10.651  13.125  22.025  0.00  0.00      SA    
ATOM   1312  CA  GLN S 101      10.328  15.147  21.872  0.00  0.00      SA    
ATOM   1313  HA  GLN S 101       9.936  15.750  22.677  0.00  0.00      SA    
ATOM   1314  CB  GLN S 101      11.911  15.204  22.068  0.00  0.00      SA    
ATOM   1315  HB1 GLN S 101      12.245  14.360  21.427  0.00  0.00      SA    
ATOM   1316  HB2 GLN S 101      12.252  16.176  21.650  0.00  0.00      SA    
ATOM   1317  CG  GLN S 101      12.362  15.191  23.488  0.00  0.00      SA    
ATOM   1318  HG1 GLN S 101      12.125  16.158  23.982  0.00  0.00      SA    
ATOM   1319  HG2 GLN S 101      11.757  14.362  23.913  0.00  0.00      SA    
ATOM   1320  CD  GLN S 101      13.829  14.912  23.629  0.00  0.00      SA    
ATOM   1321  OE1 GLN S 101      14.665  15.015  22.742  0.00  0.00      SA    
ATOM   1322  NE2 GLN S 101      14.226  14.621  24.894  0.00  0.00      SA    
ATOM   1323 HE21 GLN S 101      15.175  14.408  25.126  0.00  0.00      SA    
ATOM   1324 HE22 GLN S 101      13.678  14.879  25.690  0.00  0.00      SA    
ATOM   1325  C   GLN S 101       9.975  15.691  20.505  0.00  0.00      SA    
ATOM   1326  O   GLN S 101      10.099  16.923  20.161  0.00  0.00      SA    
ATOM   1327  N   GLN S 102       9.261  14.947  19.607  0.00  0.00      SA    
ATOM   1328  HN  GLN S 102       9.221  13.952  19.637  0.00  0.00      SA    
ATOM   1329  CA  GLN S 102       8.923  15.526  18.324  0.00  0.00      SA    
ATOM   1330  HA  GLN S 102       9.706  16.172  17.956  0.00  0.00      SA    
ATOM   1331  CB  GLN S 102       8.672  14.438  17.196  0.00  0.00      SA    
ATOM   1332  HB1 GLN S 102       7.997  13.717  17.705  0.00  0.00      SA    
ATOM   1333  HB2 GLN S 102       8.272  14.985  16.316  0.00  0.00      SA    
ATOM   1334  CG  GLN S 102       9.935  13.514  16.831  0.00  0.00      SA    
ATOM   1335  HG1 GLN S 102      10.534  13.108  17.674  0.00  0.00      SA    
ATOM   1336  HG2 GLN S 102       9.687  12.675  16.147  0.00  0.00      SA    
ATOM   1337  CD  GLN S 102      10.971  14.314  16.061  0.00  0.00      SA    
ATOM   1338  OE1 GLN S 102      11.707  15.171  16.619  0.00  0.00      SA    
ATOM   1339  NE2 GLN S 102      11.110  14.015  14.771  0.00  0.00      SA    
ATOM   1340 HE21 GLN S 102      11.867  14.412  14.252  0.00  0.00      SA    
ATOM   1341 HE22 GLN S 102      10.339  13.629  14.265  0.00  0.00      SA    
ATOM   1342  C   GLN S 102       7.704  16.485  18.523  0.00  0.00      SA    
ATOM   1343  O   GLN S 102       6.892  16.349  19.341  0.00  0.00      SA    
ATOM   1344  N   ASN S 103       7.828  17.592  17.781  0.00  0.00      SA    
ATOM   1345  HN  ASN S 103       8.607  17.571  17.160  0.00  0.00      SA    
ATOM   1346  CA  ASN S 103       7.269  18.924  17.919  0.00  0.00      SA    
ATOM   1347  HA  ASN S 103       7.892  19.469  17.225  0.00  0.00      SA    
ATOM   1348  CB  ASN S 103       5.840  19.119  17.247  0.00  0.00      SA    
ATOM   1349  HB1 ASN S 103       5.955  18.538  16.306  0.00  0.00      SA    
ATOM   1350  HB2 ASN S 103       5.127  18.566  17.896  0.00  0.00      SA    
ATOM   1351  CG  ASN S 103       5.575  20.523  16.716  0.00  0.00      SA    
ATOM   1352  OD1 ASN S 103       6.528  21.259  16.678  0.00  0.00      SA    
ATOM   1353  ND2 ASN S 103       4.305  20.894  16.321  0.00  0.00      SA    
ATOM   1354 HD21 ASN S 103       4.114  21.829  16.023  0.00  0.00      SA    
ATOM   1355 HD22 ASN S 103       3.522  20.293  16.484  0.00  0.00      SA    
ATOM   1356  C   ASN S 103       7.303  19.483  19.365  0.00  0.00      SA    
ATOM   1357  O   ASN S 103       6.298  20.018  19.757  0.00  0.00      SA    
ATOM   1358  N   GLY S 104       8.408  19.460  20.149  0.00  0.00      SA    
ATOM   1359  HN  GLY S 104       9.159  18.897  19.811  0.00  0.00      SA    
ATOM   1360  CA  GLY S 104       8.590  19.790  21.592  0.00  0.00      SA    
ATOM   1361  HA1 GLY S 104       9.553  19.343  21.793  0.00  0.00      SA    
ATOM   1362  HA2 GLY S 104       7.770  19.317  22.111  0.00  0.00      SA    
ATOM   1363  C   GLY S 104       8.637  21.196  21.975  0.00  0.00      SA    
ATOM   1364  O   GLY S 104       9.635  21.886  21.649  0.00  0.00      SA    
ATOM   1365  N   SER S 105       7.605  21.692  22.659  0.00  0.00      SA    
ATOM   1366  HN  SER S 105       6.913  21.097  23.060  0.00  0.00      SA    
ATOM   1367  CA  SER S 105       7.328  23.141  22.874  0.00  0.00      SA    
ATOM   1368  HA  SER S 105       6.339  23.213  23.301  0.00  0.00      SA    
ATOM   1369  CB  SER S 105       8.122  23.839  23.940  0.00  0.00      SA    
ATOM   1370  HB1 SER S 105       9.198  23.942  23.682  0.00  0.00      SA    
ATOM   1371  HB2 SER S 105       7.760  24.880  24.079  0.00  0.00      SA    
ATOM   1372  OG  SER S 105       7.971  23.320  25.286  0.00  0.00      SA    
ATOM   1373  HG1 SER S 105       7.072  23.589  25.485  0.00  0.00      SA    
ATOM   1374  C   SER S 105       7.291  23.913  21.553  0.00  0.00      SA    
ATOM   1375  O   SER S 105       8.064  24.880  21.268  0.00  0.00      SA    
ATOM   1376  N   SER S 106       6.419  23.603  20.661  0.00  0.00      SA    
ATOM   1377  HN  SER S 106       5.691  22.988  20.953  0.00  0.00      SA    
ATOM   1378  CA  SER S 106       6.245  24.210  19.296  0.00  0.00      SA    
ATOM   1379  HA  SER S 106       5.759  23.462  18.686  0.00  0.00      SA    
ATOM   1380  CB  SER S 106       5.504  25.578  19.299  0.00  0.00      SA    
ATOM   1381  HB1 SER S 106       6.023  26.337  19.922  0.00  0.00      SA    
ATOM   1382  HB2 SER S 106       5.440  25.955  18.256  0.00  0.00      SA    
ATOM   1383  OG  SER S 106       4.125  25.448  19.635  0.00  0.00      SA    
ATOM   1384  HG1 SER S 106       4.064  25.377  20.590  0.00  0.00      SA    
ATOM   1385  C   SER S 106       7.455  24.476  18.508  0.00  0.00      SA    
ATOM   1386  O   SER S 106       8.040  25.550  18.471  0.00  0.00      SA    
ATOM   1387  N   VAL S 107       8.044  23.459  17.813  0.00  0.00      SA    
ATOM   1388  HN  VAL S 107       7.598  22.571  17.900  0.00  0.00      SA    
ATOM   1389  CA  VAL S 107       9.116  23.529  16.854  0.00  0.00      SA    
ATOM   1390  HA  VAL S 107       9.844  24.297  17.070  0.00  0.00      SA    
ATOM   1391  CB  VAL S 107       9.851  22.253  16.871  0.00  0.00      SA    
ATOM   1392  HB  VAL S 107       9.146  21.460  16.542  0.00  0.00      SA    
ATOM   1393  CG1 VAL S 107      11.090  22.413  15.900  0.00  0.00      SA    
ATOM   1394 HG11 VAL S 107      11.745  21.517  15.951  0.00  0.00      SA    
ATOM   1395 HG12 VAL S 107      10.697  22.368  14.862  0.00  0.00      SA    
ATOM   1396 HG13 VAL S 107      11.651  23.362  16.040  0.00  0.00      SA    
ATOM   1397  CG2 VAL S 107      10.374  21.881  18.331  0.00  0.00      SA    
ATOM   1398 HG21 VAL S 107       9.626  21.381  18.983  0.00  0.00      SA    
ATOM   1399 HG22 VAL S 107      11.170  21.116  18.208  0.00  0.00      SA    
ATOM   1400 HG23 VAL S 107      10.896  22.695  18.879  0.00  0.00      SA    
ATOM   1401  C   VAL S 107       8.450  23.953  15.515  0.00  0.00      SA    
ATOM   1402  O   VAL S 107       9.126  24.494  14.569  0.00  0.00      SA    
ATOM   1403  N   LEU S 108       7.155  23.703  15.326  0.00  0.00      SA    
ATOM   1404  HN  LEU S 108       6.783  22.963  15.881  0.00  0.00      SA    
ATOM   1405  CA  LEU S 108       6.366  24.367  14.368  0.00  0.00      SA    
ATOM   1406  HA  LEU S 108       6.839  25.294  14.082  0.00  0.00      SA    
ATOM   1407  CB  LEU S 108       5.923  23.416  13.218  0.00  0.00      SA    
ATOM   1408  HB1 LEU S 108       6.766  22.925  12.685  0.00  0.00      SA    
ATOM   1409  HB2 LEU S 108       5.356  22.576  13.674  0.00  0.00      SA    
ATOM   1410  CG  LEU S 108       5.159  24.113  12.087  0.00  0.00      SA    
ATOM   1411  HG  LEU S 108       4.291  24.718  12.426  0.00  0.00      SA    
ATOM   1412  CD1 LEU S 108       6.091  25.020  11.243  0.00  0.00      SA    
ATOM   1413 HD11 LEU S 108       6.821  25.563  11.880  0.00  0.00      SA    
ATOM   1414 HD12 LEU S 108       6.527  24.313  10.505  0.00  0.00      SA    
ATOM   1415 HD13 LEU S 108       5.401  25.674  10.667  0.00  0.00      SA    
ATOM   1416  CD2 LEU S 108       4.550  23.042  11.103  0.00  0.00      SA    
ATOM   1417 HD21 LEU S 108       3.879  23.595  10.412  0.00  0.00      SA    
ATOM   1418 HD22 LEU S 108       5.357  22.611  10.472  0.00  0.00      SA    
ATOM   1419 HD23 LEU S 108       3.961  22.254  11.620  0.00  0.00      SA    
ATOM   1420  C   LEU S 108       5.179  24.899  15.086  0.00  0.00      SA    
ATOM   1421  O   LEU S 108       4.665  24.160  15.970  0.00  0.00      SA    
ATOM   1422  N   SER S 109       4.723  26.116  14.848  0.00  0.00      SA    
ATOM   1423  HN  SER S 109       5.167  26.790  14.263  0.00  0.00      SA    
ATOM   1424  CA  SER S 109       3.495  26.620  15.366  0.00  0.00      SA    
ATOM   1425  HA  SER S 109       3.626  26.472  16.427  0.00  0.00      SA    
ATOM   1426  CB  SER S 109       3.275  28.115  15.232  0.00  0.00      SA    
ATOM   1427  HB1 SER S 109       4.255  28.599  15.426  0.00  0.00      SA    
ATOM   1428  HB2 SER S 109       3.194  28.380  14.156  0.00  0.00      SA    
ATOM   1429  OG  SER S 109       2.227  28.626  16.013  0.00  0.00      SA    
ATOM   1430  HG1 SER S 109       2.673  28.629  16.863  0.00  0.00      SA    
ATOM   1431  C   SER S 109       2.292  25.774  15.162  0.00  0.00      SA    
ATOM   1432  O   SER S 109       2.005  25.114  14.110  0.00  0.00      SA    
ATOM   1433  N   GLU S 110       1.332  25.800  16.113  0.00  0.00      SA    
ATOM   1434  HN  GLU S 110       1.497  26.231  16.996  0.00  0.00      SA    
ATOM   1435  CA  GLU S 110      -0.089  25.435  15.972  0.00  0.00      SA    
ATOM   1436  HA  GLU S 110      -0.158  24.367  15.825  0.00  0.00      SA    
ATOM   1437  CB  GLU S 110      -0.850  25.787  17.214  0.00  0.00      SA    
ATOM   1438  HB1 GLU S 110      -0.976  26.859  17.477  0.00  0.00      SA    
ATOM   1439  HB2 GLU S 110      -1.907  25.538  16.980  0.00  0.00      SA    
ATOM   1440  CG  GLU S 110      -0.386  24.984  18.445  0.00  0.00      SA    
ATOM   1441  HG1 GLU S 110       0.709  25.049  18.621  0.00  0.00      SA    
ATOM   1442  HG2 GLU S 110      -0.776  25.405  19.396  0.00  0.00      SA    
ATOM   1443  CD  GLU S 110      -0.775  23.509  18.468  0.00  0.00      SA    
ATOM   1444  OE1 GLU S 110      -0.109  22.675  19.038  0.00  0.00      SA    
ATOM   1445  OE2 GLU S 110      -1.960  23.256  18.014  0.00  0.00      SA    
ATOM   1446  C   GLU S 110      -0.716  26.106  14.772  0.00  0.00      SA    
ATOM   1447  O   GLU S 110      -1.449  25.458  14.048  0.00  0.00      SA    
ATOM   1448  N   ASP S 111      -0.469  27.461  14.588  0.00  0.00      SA    
ATOM   1449  HN  ASP S 111       0.245  27.894  15.133  0.00  0.00      SA    
ATOM   1450  CA  ASP S 111      -1.212  28.132  13.498  0.00  0.00      SA    
ATOM   1451  HA  ASP S 111      -2.281  28.085  13.649  0.00  0.00      SA    
ATOM   1452  CB  ASP S 111      -0.711  29.627  13.590  0.00  0.00      SA    
ATOM   1453  HB1 ASP S 111       0.394  29.699  13.496  0.00  0.00      SA    
ATOM   1454  HB2 ASP S 111      -1.108  30.239  12.753  0.00  0.00      SA    
ATOM   1455  CG  ASP S 111      -1.279  30.259  14.773  0.00  0.00      SA    
ATOM   1456  OD1 ASP S 111      -2.360  29.923  15.156  0.00  0.00      SA    
ATOM   1457  OD2 ASP S 111      -0.703  31.349  15.190  0.00  0.00      SA    
ATOM   1458  C   ASP S 111      -0.859  27.528  12.107  0.00  0.00      SA    
ATOM   1459  O   ASP S 111      -1.663  27.319  11.180  0.00  0.00      SA    
ATOM   1460  N   LYS S 112       0.415  27.167  11.875  0.00  0.00      SA    
ATOM   1461  HN  LYS S 112       1.063  27.609  12.490  0.00  0.00      SA    
ATOM   1462  CA  LYS S 112       0.853  26.453  10.718  0.00  0.00      SA    
ATOM   1463  HA  LYS S 112       0.375  26.890   9.854  0.00  0.00      SA    
ATOM   1464  CB  LYS S 112       2.397  26.595  10.539  0.00  0.00      SA    
ATOM   1465  HB1 LYS S 112       2.876  26.622  11.541  0.00  0.00      SA    
ATOM   1466  HB2 LYS S 112       2.856  25.807   9.904  0.00  0.00      SA    
ATOM   1467  CG  LYS S 112       2.662  27.900   9.757  0.00  0.00      SA    
ATOM   1468  HG1 LYS S 112       2.081  27.792   8.816  0.00  0.00      SA    
ATOM   1469  HG2 LYS S 112       2.372  28.790  10.356  0.00  0.00      SA    
ATOM   1470  CD  LYS S 112       4.255  28.083   9.555  0.00  0.00      SA    
ATOM   1471  HD1 LYS S 112       4.765  28.024  10.541  0.00  0.00      SA    
ATOM   1472  HD2 LYS S 112       4.620  27.189   9.005  0.00  0.00      SA    
ATOM   1473  CE  LYS S 112       4.620  29.419   8.842  0.00  0.00      SA    
ATOM   1474  HE1 LYS S 112       4.307  29.480   7.777  0.00  0.00      SA    
ATOM   1475  HE2 LYS S 112       4.244  30.240   9.489  0.00  0.00      SA    
ATOM   1476  NZ  LYS S 112       6.106  29.592   8.860  0.00  0.00      SA    
ATOM   1477  HZ1 LYS S 112       6.606  29.144   9.655  0.00  0.00      SA    
ATOM   1478  HZ2 LYS S 112       6.349  28.991   8.047  0.00  0.00      SA    
ATOM   1479  HZ3 LYS S 112       6.448  30.569   8.769  0.00  0.00      SA    
ATOM   1480  C   LYS S 112       0.347  24.977  10.607  0.00  0.00      SA    
ATOM   1481  O   LYS S 112       0.014  24.551   9.529  0.00  0.00      SA    
ATOM   1482  N   SER S 113       0.288  24.281  11.713  0.00  0.00      SA    
ATOM   1483  HN  SER S 113       0.580  24.772  12.530  0.00  0.00      SA    
ATOM   1484  CA  SER S 113      -0.292  22.981  11.914  0.00  0.00      SA    
ATOM   1485  HA  SER S 113       0.175  22.391  11.139  0.00  0.00      SA    
ATOM   1486  CB  SER S 113      -0.041  22.191  13.207  0.00  0.00      SA    
ATOM   1487  HB1 SER S 113      -0.492  22.672  14.101  0.00  0.00      SA    
ATOM   1488  HB2 SER S 113      -0.419  21.149  13.135  0.00  0.00      SA    
ATOM   1489  OG  SER S 113       1.384  22.213  13.451  0.00  0.00      SA    
ATOM   1490  HG1 SER S 113       1.783  23.085  13.424  0.00  0.00      SA    
ATOM   1491  C   SER S 113      -1.760  22.908  11.560  0.00  0.00      SA    
ATOM   1492  O   SER S 113      -2.242  22.192  10.689  0.00  0.00      SA    
ATOM   1493  N   LYS S 114      -2.502  23.740  12.153  0.00  0.00      SA    
ATOM   1494  HN  LYS S 114      -2.202  24.530  12.683  0.00  0.00      SA    
ATOM   1495  CA  LYS S 114      -3.894  23.899  11.909  0.00  0.00      SA    
ATOM   1496  HA  LYS S 114      -4.396  22.945  11.973  0.00  0.00      SA    
ATOM   1497  CB  LYS S 114      -4.498  24.776  13.077  0.00  0.00      SA    
ATOM   1498  HB1 LYS S 114      -4.089  24.407  14.042  0.00  0.00      SA    
ATOM   1499  HB2 LYS S 114      -4.152  25.831  13.040  0.00  0.00      SA    
ATOM   1500  CG  LYS S 114      -5.926  24.987  12.866  0.00  0.00      SA    
ATOM   1501  HG1 LYS S 114      -5.951  25.753  12.062  0.00  0.00      SA    
ATOM   1502  HG2 LYS S 114      -6.523  24.072  12.667  0.00  0.00      SA    
ATOM   1503  CD  LYS S 114      -6.633  25.705  14.094  0.00  0.00      SA    
ATOM   1504  HD1 LYS S 114      -6.366  25.073  14.968  0.00  0.00      SA    
ATOM   1505  HD2 LYS S 114      -6.205  26.700  14.339  0.00  0.00      SA    
ATOM   1506  CE  LYS S 114      -8.136  25.895  13.989  0.00  0.00      SA    
ATOM   1507  HE1 LYS S 114      -8.419  26.627  13.202  0.00  0.00      SA    
ATOM   1508  HE2 LYS S 114      -8.605  24.952  13.636  0.00  0.00      SA    
ATOM   1509  NZ  LYS S 114      -8.773  26.421  15.217  0.00  0.00      SA    
ATOM   1510  HZ1 LYS S 114      -8.436  27.378  15.445  0.00  0.00      SA    
ATOM   1511  HZ2 LYS S 114      -9.786  26.494  14.994  0.00  0.00      SA    
ATOM   1512  HZ3 LYS S 114      -8.420  25.920  16.057  0.00  0.00      SA    
ATOM   1513  C   LYS S 114      -4.268  24.396  10.472  0.00  0.00      SA    
ATOM   1514  O   LYS S 114      -5.173  23.906   9.728  0.00  0.00      SA    
ATOM   1515  N   ARG S 115      -3.472  25.358   9.862  0.00  0.00      SA    
ATOM   1516  HN  ARG S 115      -2.749  25.902  10.280  0.00  0.00      SA    
ATOM   1517  CA  ARG S 115      -3.626  25.596   8.508  0.00  0.00      SA    
ATOM   1518  HA  ARG S 115      -4.486  26.163   8.183  0.00  0.00      SA    
ATOM   1519  CB  ARG S 115      -2.504  26.556   8.019  0.00  0.00      SA    
ATOM   1520  HB1 ARG S 115      -2.466  27.419   8.718  0.00  0.00      SA    
ATOM   1521  HB2 ARG S 115      -1.518  26.057   8.132  0.00  0.00      SA    
ATOM   1522  CG  ARG S 115      -2.447  26.957   6.538  0.00  0.00      SA    
ATOM   1523  HG1 ARG S 115      -1.640  27.672   6.269  0.00  0.00      SA    
ATOM   1524  HG2 ARG S 115      -2.377  26.075   5.867  0.00  0.00      SA    
ATOM   1525  CD  ARG S 115      -3.798  27.738   6.128  0.00  0.00      SA    
ATOM   1526  HD1 ARG S 115      -4.725  27.141   6.267  0.00  0.00      SA    
ATOM   1527  HD2 ARG S 115      -3.829  28.663   6.744  0.00  0.00      SA    
ATOM   1528  NE  ARG S 115      -3.641  28.107   4.710  0.00  0.00      SA    
ATOM   1529  HE  ARG S 115      -2.859  27.687   4.249  0.00  0.00      SA    
ATOM   1530  CZ  ARG S 115      -4.534  28.644   3.945  0.00  0.00      SA    
ATOM   1531  NH1 ARG S 115      -4.501  28.536   2.622  0.00  0.00      SA    
ATOM   1532 HH11 ARG S 115      -5.223  29.080   2.193  0.00  0.00      SA    
ATOM   1533 HH12 ARG S 115      -3.660  28.341   2.117  0.00  0.00      SA    
ATOM   1534  NH2 ARG S 115      -5.592  29.355   4.301  0.00  0.00      SA    
ATOM   1535 HH21 ARG S 115      -6.252  29.643   3.607  0.00  0.00      SA    
ATOM   1536 HH22 ARG S 115      -5.739  29.334   5.290  0.00  0.00      SA    
ATOM   1537  C   ARG S 115      -3.391  24.401   7.541  0.00  0.00      SA    
ATOM   1538  O   ARG S 115      -4.148  24.232   6.571  0.00  0.00      SA    
ATOM   1539  N   LEU S 116      -2.322  23.561   7.781  0.00  0.00      SA    
ATOM   1540  HN  LEU S 116      -1.732  23.848   8.531  0.00  0.00      SA    
ATOM   1541  CA  LEU S 116      -1.904  22.395   7.006  0.00  0.00      SA    
ATOM   1542  HA  LEU S 116      -1.871  22.602   5.946  0.00  0.00      SA    
ATOM   1543  CB  LEU S 116      -0.559  21.843   7.625  0.00  0.00      SA    
ATOM   1544  HB1 LEU S 116       0.219  22.631   7.528  0.00  0.00      SA    
ATOM   1545  HB2 LEU S 116      -0.796  21.597   8.682  0.00  0.00      SA    
ATOM   1546  CG  LEU S 116      -0.008  20.484   7.098  0.00  0.00      SA    
ATOM   1547  HG  LEU S 116      -0.755  19.727   7.420  0.00  0.00      SA    
ATOM   1548  CD1 LEU S 116       0.219  20.592   5.643  0.00  0.00      SA    
ATOM   1549 HD11 LEU S 116       0.726  19.738   5.145  0.00  0.00      SA    
ATOM   1550 HD12 LEU S 116      -0.702  20.801   5.058  0.00  0.00      SA    
ATOM   1551 HD13 LEU S 116       1.041  21.315   5.455  0.00  0.00      SA    
ATOM   1552  CD2 LEU S 116       1.326  20.131   7.836  0.00  0.00      SA    
ATOM   1553 HD21 LEU S 116       1.219  20.361   8.918  0.00  0.00      SA    
ATOM   1554 HD22 LEU S 116       1.508  19.042   7.716  0.00  0.00      SA    
ATOM   1555 HD23 LEU S 116       2.201  20.699   7.452  0.00  0.00      SA    
ATOM   1556  C   LEU S 116      -2.982  21.268   7.085  0.00  0.00      SA    
ATOM   1557  O   LEU S 116      -3.333  20.661   6.081  0.00  0.00      SA    
ATOM   1558  N   ASN S 117      -3.619  21.113   8.269  0.00  0.00      SA    
ATOM   1559  HN  ASN S 117      -3.344  21.637   9.071  0.00  0.00      SA    
ATOM   1560  CA  ASN S 117      -4.759  20.208   8.526  0.00  0.00      SA    
ATOM   1561  HA  ASN S 117      -4.428  19.279   8.087  0.00  0.00      SA    
ATOM   1562  CB  ASN S 117      -5.200  20.053   9.946  0.00  0.00      SA    
ATOM   1563  HB1 ASN S 117      -5.564  20.959  10.477  0.00  0.00      SA    
ATOM   1564  HB2 ASN S 117      -6.097  19.398   9.915  0.00  0.00      SA    
ATOM   1565  CG  ASN S 117      -4.162  19.516  10.926  0.00  0.00      SA    
ATOM   1566  OD1 ASN S 117      -3.101  19.077  10.436  0.00  0.00      SA    
ATOM   1567  ND2 ASN S 117      -4.489  19.567  12.212  0.00  0.00      SA    
ATOM   1568 HD21 ASN S 117      -5.316  20.015  12.551  0.00  0.00      SA    
ATOM   1569 HD22 ASN S 117      -3.883  19.129  12.876  0.00  0.00      SA    
ATOM   1570  C   ASN S 117      -6.001  20.610   7.744  0.00  0.00      SA    
ATOM   1571  O   ASN S 117      -6.708  19.752   7.209  0.00  0.00      SA    
ATOM   1572  N   THR S 118      -6.415  21.896   7.649  0.00  0.00      SA    
ATOM   1573  HN  THR S 118      -5.908  22.551   8.204  0.00  0.00      SA    
ATOM   1574  CA  THR S 118      -7.533  22.477   6.970  0.00  0.00      SA    
ATOM   1575  HA  THR S 118      -8.435  21.951   7.245  0.00  0.00      SA    
ATOM   1576  CB  THR S 118      -7.679  23.960   7.326  0.00  0.00      SA    
ATOM   1577  HB  THR S 118      -6.914  24.556   6.785  0.00  0.00      SA    
ATOM   1578  OG1 THR S 118      -7.559  24.162   8.699  0.00  0.00      SA    
ATOM   1579  HG1 THR S 118      -6.705  23.854   9.010  0.00  0.00      SA    
ATOM   1580  CG2 THR S 118      -9.023  24.534   6.853  0.00  0.00      SA    
ATOM   1581 HG21 THR S 118      -9.816  24.322   7.601  0.00  0.00      SA    
ATOM   1582 HG22 THR S 118      -8.965  25.644   6.861  0.00  0.00      SA    
ATOM   1583 HG23 THR S 118      -9.310  24.149   5.851  0.00  0.00      SA    
ATOM   1584  C   THR S 118      -7.333  22.234   5.484  0.00  0.00      SA    
ATOM   1585  O   THR S 118      -8.215  21.790   4.796  0.00  0.00      SA    
ATOM   1586  N   ILE S 119      -6.126  22.397   4.896  0.00  0.00      SA    
ATOM   1587  HN  ILE S 119      -5.442  22.838   5.472  0.00  0.00      SA    
ATOM   1588  CA  ILE S 119      -5.675  22.007   3.578  0.00  0.00      SA    
ATOM   1589  HA  ILE S 119      -6.301  22.539   2.876  0.00  0.00      SA    
ATOM   1590  CB  ILE S 119      -4.316  22.459   3.381  0.00  0.00      SA    
ATOM   1591  HB  ILE S 119      -3.657  22.317   4.265  0.00  0.00      SA    
ATOM   1592  CG2 ILE S 119      -3.596  21.674   2.225  0.00  0.00      SA    
ATOM   1593 HG21 ILE S 119      -3.415  20.643   2.598  0.00  0.00      SA    
ATOM   1594 HG22 ILE S 119      -4.084  21.687   1.227  0.00  0.00      SA    
ATOM   1595 HG23 ILE S 119      -2.626  22.130   1.936  0.00  0.00      SA    
ATOM   1596  CG1 ILE S 119      -4.251  23.904   3.059  0.00  0.00      SA    
ATOM   1597 HG11 ILE S 119      -4.238  24.256   2.005  0.00  0.00      SA    
ATOM   1598 HG12 ILE S 119      -5.051  24.518   3.523  0.00  0.00      SA    
ATOM   1599  CD  ILE S 119      -2.937  24.537   3.522  0.00  0.00      SA    
ATOM   1600  HD1 ILE S 119      -2.111  24.445   2.784  0.00  0.00      SA    
ATOM   1601  HD2 ILE S 119      -3.026  25.645   3.533  0.00  0.00      SA    
ATOM   1602  HD3 ILE S 119      -2.608  24.137   4.504  0.00  0.00      SA    
ATOM   1603  C   ILE S 119      -5.870  20.547   3.236  0.00  0.00      SA    
ATOM   1604  O   ILE S 119      -6.394  20.171   2.211  0.00  0.00      SA    
ATOM   1605  N   LEU S 120      -5.475  19.696   4.194  0.00  0.00      SA    
ATOM   1606  HN  LEU S 120      -5.168  19.995   5.094  0.00  0.00      SA    
ATOM   1607  CA  LEU S 120      -5.513  18.252   4.122  0.00  0.00      SA    
ATOM   1608  HA  LEU S 120      -4.968  17.794   3.310  0.00  0.00      SA    
ATOM   1609  CB  LEU S 120      -4.977  17.635   5.425  0.00  0.00      SA    
ATOM   1610  HB1 LEU S 120      -4.857  18.273   6.326  0.00  0.00      SA    
ATOM   1611  HB2 LEU S 120      -5.475  16.785   5.940  0.00  0.00      SA    
ATOM   1612  CG  LEU S 120      -3.530  17.011   5.167  0.00  0.00      SA    
ATOM   1613  HG  LEU S 120      -2.981  17.754   4.549  0.00  0.00      SA    
ATOM   1614  CD1 LEU S 120      -2.665  17.061   6.349  0.00  0.00      SA    
ATOM   1615 HD11 LEU S 120      -1.605  17.157   6.029  0.00  0.00      SA    
ATOM   1616 HD12 LEU S 120      -2.902  17.956   6.964  0.00  0.00      SA    
ATOM   1617 HD13 LEU S 120      -2.726  16.154   6.988  0.00  0.00      SA    
ATOM   1618  CD2 LEU S 120      -3.600  15.654   4.595  0.00  0.00      SA    
ATOM   1619 HD21 LEU S 120      -2.549  15.294   4.577  0.00  0.00      SA    
ATOM   1620 HD22 LEU S 120      -4.185  14.959   5.233  0.00  0.00      SA    
ATOM   1621 HD23 LEU S 120      -4.069  15.459   3.607  0.00  0.00      SA    
ATOM   1622  C   LEU S 120      -6.948  17.709   3.987  0.00  0.00      SA    
ATOM   1623  O   LEU S 120      -7.282  16.819   3.196  0.00  0.00      SA    
ATOM   1624  N   ASN S 121      -7.848  18.251   4.935  0.00  0.00      SA    
ATOM   1625  HN  ASN S 121      -7.444  18.776   5.681  0.00  0.00      SA    
ATOM   1626  CA  ASN S 121      -9.258  18.063   4.808  0.00  0.00      SA    
ATOM   1627  HA  ASN S 121      -9.324  16.990   4.707  0.00  0.00      SA    
ATOM   1628  CB  ASN S 121     -10.065  18.504   6.026  0.00  0.00      SA    
ATOM   1629  HB1 ASN S 121     -10.126  19.613   6.048  0.00  0.00      SA    
ATOM   1630  HB2 ASN S 121     -11.073  18.039   5.970  0.00  0.00      SA    
ATOM   1631  CG  ASN S 121      -9.523  18.035   7.378  0.00  0.00      SA    
ATOM   1632  OD1 ASN S 121      -9.583  18.659   8.415  0.00  0.00      SA    
ATOM   1633  ND2 ASN S 121      -9.105  16.792   7.406  0.00  0.00      SA    
ATOM   1634 HD21 ASN S 121      -8.559  16.491   8.187  0.00  0.00      SA    
ATOM   1635 HD22 ASN S 121      -9.138  16.201   6.600  0.00  0.00      SA    
ATOM   1636  C   ASN S 121      -9.887  18.698   3.561  0.00  0.00      SA    
ATOM   1637  O   ASN S 121     -10.653  18.029   2.833  0.00  0.00      SA    
ATOM   1638  N   THR S 122      -9.542  19.899   3.172  0.00  0.00      SA    
ATOM   1639  HN  THR S 122      -9.127  20.594   3.755  0.00  0.00      SA    
ATOM   1640  CA  THR S 122      -9.744  20.301   1.770  0.00  0.00      SA    
ATOM   1641  HA  THR S 122     -10.805  20.397   1.593  0.00  0.00      SA    
ATOM   1642  CB  THR S 122      -9.319  21.739   1.469  0.00  0.00      SA    
ATOM   1643  HB  THR S 122      -8.225  21.843   1.301  0.00  0.00      SA    
ATOM   1644  OG1 THR S 122      -9.648  22.547   2.539  0.00  0.00      SA    
ATOM   1645  HG1 THR S 122      -9.371  22.353   3.438  0.00  0.00      SA    
ATOM   1646  CG2 THR S 122     -10.001  22.224   0.209  0.00  0.00      SA    
ATOM   1647 HG21 THR S 122     -11.100  22.144   0.349  0.00  0.00      SA    
ATOM   1648 HG22 THR S 122      -9.708  23.292   0.125  0.00  0.00      SA    
ATOM   1649 HG23 THR S 122      -9.644  21.752  -0.732  0.00  0.00      SA    
ATOM   1650  C   THR S 122      -9.426  19.365   0.587  0.00  0.00      SA    
ATOM   1651  O   THR S 122     -10.315  19.013  -0.182  0.00  0.00      SA    
ATOM   1652  N   MET S 123      -8.224  18.856   0.440  0.00  0.00      SA    
ATOM   1653  HN  MET S 123      -7.465  19.233   0.964  0.00  0.00      SA    
ATOM   1654  CA  MET S 123      -7.758  17.929  -0.544  0.00  0.00      SA    
ATOM   1655  HA  MET S 123      -7.989  18.427  -1.474  0.00  0.00      SA    
ATOM   1656  CB  MET S 123      -6.219  17.683  -0.346  0.00  0.00      SA    
ATOM   1657  HB1 MET S 123      -5.947  17.676   0.731  0.00  0.00      SA    
ATOM   1658  HB2 MET S 123      -5.900  16.686  -0.718  0.00  0.00      SA    
ATOM   1659  CG  MET S 123      -5.228  18.717  -1.084  0.00  0.00      SA    
ATOM   1660  HG1 MET S 123      -5.359  18.549  -2.174  0.00  0.00      SA    
ATOM   1661  HG2 MET S 123      -5.673  19.715  -0.883  0.00  0.00      SA    
ATOM   1662  SD  MET S 123      -3.457  18.814  -0.555  0.00  0.00      SA    
ATOM   1663  CE  MET S 123      -2.708  17.168  -0.808  0.00  0.00      SA    
ATOM   1664  HE1 MET S 123      -2.858  16.662  -1.785  0.00  0.00      SA    
ATOM   1665  HE2 MET S 123      -1.604  17.131  -0.689  0.00  0.00      SA    
ATOM   1666  HE3 MET S 123      -3.275  16.464  -0.162  0.00  0.00      SA    
ATOM   1667  C   MET S 123      -8.562  16.593  -0.406  0.00  0.00      SA    
ATOM   1668  O   MET S 123      -9.060  16.105  -1.420  0.00  0.00      SA    
ATOM   1669  N   SER S 124      -8.677  15.994   0.826  0.00  0.00      SA    
ATOM   1670  HN  SER S 124      -8.232  16.418   1.611  0.00  0.00      SA    
ATOM   1671  CA  SER S 124      -9.452  14.783   1.003  0.00  0.00      SA    
ATOM   1672  HA  SER S 124      -9.015  13.998   0.403  0.00  0.00      SA    
ATOM   1673  CB  SER S 124      -9.455  14.459   2.543  0.00  0.00      SA    
ATOM   1674  HB1 SER S 124      -8.373  14.368   2.776  0.00  0.00      SA    
ATOM   1675  HB2 SER S 124      -9.912  15.256   3.168  0.00  0.00      SA    
ATOM   1676  OG  SER S 124     -10.131  13.228   2.793  0.00  0.00      SA    
ATOM   1677  HG1 SER S 124      -9.647  12.536   2.336  0.00  0.00      SA    
ATOM   1678  C   SER S 124     -10.952  14.962   0.693  0.00  0.00      SA    
ATOM   1679  O   SER S 124     -11.513  14.136   0.023  0.00  0.00      SA    
ATOM   1680  N   THR S 125     -11.588  16.096   1.069  0.00  0.00      SA    
ATOM   1681  HN  THR S 125     -11.064  16.785   1.564  0.00  0.00      SA    
ATOM   1682  CA  THR S 125     -13.007  16.407   0.889  0.00  0.00      SA    
ATOM   1683  HA  THR S 125     -13.589  15.513   1.061  0.00  0.00      SA    
ATOM   1684  CB  THR S 125     -13.616  17.343   1.915  0.00  0.00      SA    
ATOM   1685  HB  THR S 125     -13.062  17.208   2.868  0.00  0.00      SA    
ATOM   1686  OG1 THR S 125     -15.021  17.132   2.025  0.00  0.00      SA    
ATOM   1687  HG1 THR S 125     -15.128  16.248   2.384  0.00  0.00      SA    
ATOM   1688  CG2 THR S 125     -13.376  18.822   1.568  0.00  0.00      SA    
ATOM   1689 HG21 THR S 125     -13.919  19.193   0.673  0.00  0.00      SA    
ATOM   1690 HG22 THR S 125     -13.661  19.468   2.426  0.00  0.00      SA    
ATOM   1691 HG23 THR S 125     -12.297  19.056   1.439  0.00  0.00      SA    
ATOM   1692  C   THR S 125     -13.481  16.624  -0.476  0.00  0.00      SA    
ATOM   1693  O   THR S 125     -14.423  16.093  -1.031  0.00  0.00      SA    
ATOM   1694  N   ILE S 126     -12.615  17.360  -1.145  0.00  0.00      SA    
ATOM   1695  HN  ILE S 126     -11.889  17.898  -0.723  0.00  0.00      SA    
ATOM   1696  CA  ILE S 126     -12.598  17.501  -2.616  0.00  0.00      SA    
ATOM   1697  HA  ILE S 126     -13.540  17.916  -2.945  0.00  0.00      SA    
ATOM   1698  CB  ILE S 126     -11.636  18.515  -3.192  0.00  0.00      SA    
ATOM   1699  HB  ILE S 126     -10.659  18.285  -2.716  0.00  0.00      SA    
ATOM   1700  CG2 ILE S 126     -11.489  18.515  -4.740  0.00  0.00      SA    
ATOM   1701 HG21 ILE S 126     -10.925  17.646  -5.141  0.00  0.00      SA    
ATOM   1702 HG22 ILE S 126     -12.474  18.590  -5.248  0.00  0.00      SA    
ATOM   1703 HG23 ILE S 126     -11.174  19.525  -5.078  0.00  0.00      SA    
ATOM   1704  CG1 ILE S 126     -12.124  19.936  -2.731  0.00  0.00      SA    
ATOM   1705 HG11 ILE S 126     -12.232  20.119  -1.640  0.00  0.00      SA    
ATOM   1706 HG12 ILE S 126     -11.400  20.673  -3.139  0.00  0.00      SA    
ATOM   1707  CD  ILE S 126     -13.467  20.437  -3.272  0.00  0.00      SA    
ATOM   1708  HD1 ILE S 126     -14.266  19.779  -2.867  0.00  0.00      SA    
ATOM   1709  HD2 ILE S 126     -13.798  21.452  -2.964  0.00  0.00      SA    
ATOM   1710  HD3 ILE S 126     -13.588  20.410  -4.376  0.00  0.00      SA    
ATOM   1711  C   ILE S 126     -12.545  16.129  -3.356  0.00  0.00      SA    
ATOM   1712  O   ILE S 126     -13.224  15.922  -4.386  0.00  0.00      SA    
ATOM   1713  N   TYR S 127     -11.612  15.279  -2.988  0.00  0.00      SA    
ATOM   1714  HN  TYR S 127     -11.069  15.573  -2.206  0.00  0.00      SA    
ATOM   1715  CA  TYR S 127     -11.548  13.968  -3.544  0.00  0.00      SA    
ATOM   1716  HA  TYR S 127     -11.593  14.076  -4.617  0.00  0.00      SA    
ATOM   1717  CB  TYR S 127     -10.241  13.369  -3.058  0.00  0.00      SA    
ATOM   1718  HB1 TYR S 127      -9.395  14.032  -3.341  0.00  0.00      SA    
ATOM   1719  HB2 TYR S 127     -10.200  13.451  -1.950  0.00  0.00      SA    
ATOM   1720  CG  TYR S 127      -9.991  11.874  -3.426  0.00  0.00      SA    
ATOM   1721  CD1 TYR S 127     -10.316  10.855  -2.481  0.00  0.00      SA    
ATOM   1722  HD1 TYR S 127     -10.728  11.192  -1.541  0.00  0.00      SA    
ATOM   1723  CE1 TYR S 127     -10.315   9.484  -2.940  0.00  0.00      SA    
ATOM   1724  HE1 TYR S 127     -10.652   8.683  -2.299  0.00  0.00      SA    
ATOM   1725  CZ  TYR S 127      -9.877   9.174  -4.192  0.00  0.00      SA    
ATOM   1726  OH  TYR S 127      -9.787   7.765  -4.656  0.00  0.00      SA    
ATOM   1727  HH  TYR S 127      -9.062   7.759  -5.285  0.00  0.00      SA    
ATOM   1728  CD2 TYR S 127      -9.468  11.479  -4.648  0.00  0.00      SA    
ATOM   1729  HD2 TYR S 127      -9.362  12.287  -5.357  0.00  0.00      SA    
ATOM   1730  CE2 TYR S 127      -9.429  10.142  -5.035  0.00  0.00      SA    
ATOM   1731  HE2 TYR S 127      -9.011   9.976  -6.018  0.00  0.00      SA    
ATOM   1732  C   TYR S 127     -12.761  13.056  -3.212  0.00  0.00      SA    
ATOM   1733  O   TYR S 127     -13.281  12.482  -4.139  0.00  0.00      SA    
ATOM   1734  N   SER S 128     -13.294  12.945  -2.021  0.00  0.00      SA    
ATOM   1735  HN  SER S 128     -13.022  13.577  -1.299  0.00  0.00      SA    
ATOM   1736  CA  SER S 128     -14.213  11.967  -1.636  0.00  0.00      SA    
ATOM   1737  HA  SER S 128     -14.041  11.058  -2.193  0.00  0.00      SA    
ATOM   1738  CB  SER S 128     -14.019  11.581  -0.162  0.00  0.00      SA    
ATOM   1739  HB1 SER S 128     -14.838  10.912   0.178  0.00  0.00      SA    
ATOM   1740  HB2 SER S 128     -13.155  10.902   0.005  0.00  0.00      SA    
ATOM   1741  OG  SER S 128     -13.864  12.748   0.691  0.00  0.00      SA    
ATOM   1742  HG1 SER S 128     -12.959  13.069   0.661  0.00  0.00      SA    
ATOM   1743  C   SER S 128     -15.572  12.472  -1.888  0.00  0.00      SA    
ATOM   1744  O   SER S 128     -16.430  11.711  -2.169  0.00  0.00      SA    
ATOM   1745  N   THR S 129     -15.836  13.791  -2.004  0.00  0.00      SA    
ATOM   1746  HN  THR S 129     -15.110  14.416  -1.727  0.00  0.00      SA    
ATOM   1747  CA  THR S 129     -17.117  14.263  -2.543  0.00  0.00      SA    
ATOM   1748  HA  THR S 129     -17.805  13.436  -2.443  0.00  0.00      SA    
ATOM   1749  CB  THR S 129     -17.714  15.422  -1.842  0.00  0.00      SA    
ATOM   1750  HB  THR S 129     -18.628  15.829  -2.325  0.00  0.00      SA    
ATOM   1751  OG1 THR S 129     -16.885  16.581  -1.795  0.00  0.00      SA    
ATOM   1752  HG1 THR S 129     -16.040  16.297  -1.439  0.00  0.00      SA    
ATOM   1753  CG2 THR S 129     -17.995  14.931  -0.406  0.00  0.00      SA    
ATOM   1754 HG21 THR S 129     -17.047  14.822   0.163  0.00  0.00      SA    
ATOM   1755 HG22 THR S 129     -18.538  15.780   0.061  0.00  0.00      SA    
ATOM   1756 HG23 THR S 129     -18.732  14.103  -0.329  0.00  0.00      SA    
ATOM   1757  C   THR S 129     -16.982  14.595  -4.088  0.00  0.00      SA    
ATOM   1758  O   THR S 129     -17.825  15.230  -4.675  0.00  0.00      SA    
ATOM   1759  N   GLY S 130     -15.910  14.058  -4.726  0.00  0.00      SA    
ATOM   1760  HN  GLY S 130     -15.284  13.426  -4.275  0.00  0.00      SA    
ATOM   1761  CA  GLY S 130     -15.714  14.337  -6.110  0.00  0.00      SA    
ATOM   1762  HA1 GLY S 130     -14.702  13.993  -6.261  0.00  0.00      SA    
ATOM   1763  HA2 GLY S 130     -15.785  15.392  -6.329  0.00  0.00      SA    
ATOM   1764  C   GLY S 130     -16.813  13.641  -6.972  0.00  0.00      SA    
ATOM   1765  O   GLY S 130     -17.358  12.570  -6.689  0.00  0.00      SA    
ATOM   1766  N   LYS S 131     -17.242  14.208  -8.125  0.00  0.00      SA    
ATOM   1767  HN  LYS S 131     -16.989  15.144  -8.360  0.00  0.00      SA    
ATOM   1768  CA  LYS S 131     -18.172  13.613  -8.944  0.00  0.00      SA    
ATOM   1769  HA  LYS S 131     -17.907  12.566  -8.957  0.00  0.00      SA    
ATOM   1770  CB  LYS S 131     -19.647  13.635  -8.440  0.00  0.00      SA    
ATOM   1771  HB1 LYS S 131     -20.228  13.062  -9.193  0.00  0.00      SA    
ATOM   1772  HB2 LYS S 131     -19.696  13.267  -7.393  0.00  0.00      SA    
ATOM   1773  CG  LYS S 131     -20.277  14.947  -8.568  0.00  0.00      SA    
ATOM   1774  HG1 LYS S 131     -19.488  15.687  -8.313  0.00  0.00      SA    
ATOM   1775  HG2 LYS S 131     -20.473  15.188  -9.634  0.00  0.00      SA    
ATOM   1776  CD  LYS S 131     -21.564  14.894  -7.733  0.00  0.00      SA    
ATOM   1777  HD1 LYS S 131     -22.129  13.947  -7.870  0.00  0.00      SA    
ATOM   1778  HD2 LYS S 131     -21.074  14.758  -6.745  0.00  0.00      SA    
ATOM   1779  CE  LYS S 131     -22.578  16.096  -7.898  0.00  0.00      SA    
ATOM   1780  HE1 LYS S 131     -22.616  16.315  -8.986  0.00  0.00      SA    
ATOM   1781  HE2 LYS S 131     -23.539  15.655  -7.557  0.00  0.00      SA    
ATOM   1782  NZ  LYS S 131     -22.236  17.233  -7.070  0.00  0.00      SA    
ATOM   1783  HZ1 LYS S 131     -22.466  18.122  -7.559  0.00  0.00      SA    
ATOM   1784  HZ2 LYS S 131     -22.737  17.213  -6.159  0.00  0.00      SA    
ATOM   1785  HZ3 LYS S 131     -21.210  17.289  -6.911  0.00  0.00      SA    
ATOM   1786  C   LYS S 131     -17.948  14.009 -10.351  0.00  0.00      SA    
ATOM   1787  O   LYS S 131     -17.427  15.150 -10.568  0.00  0.00      SA    
ATOM   1788  N   VAL S 132     -18.417  13.261 -11.352  0.00  0.00      SA    
ATOM   1789  HN  VAL S 132     -18.715  12.319 -11.222  0.00  0.00      SA    
ATOM   1790  CA  VAL S 132     -18.369  13.712 -12.742  0.00  0.00      SA    
ATOM   1791  HA  VAL S 132     -18.225  14.781 -12.791  0.00  0.00      SA    
ATOM   1792  CB  VAL S 132     -17.223  12.960 -13.524  0.00  0.00      SA    
ATOM   1793  HB  VAL S 132     -17.259  11.871 -13.306  0.00  0.00      SA    
ATOM   1794  CG1 VAL S 132     -17.404  13.039 -15.111  0.00  0.00      SA    
ATOM   1795 HG11 VAL S 132     -17.579  14.078 -15.463  0.00  0.00      SA    
ATOM   1796 HG12 VAL S 132     -16.438  12.723 -15.559  0.00  0.00      SA    
ATOM   1797 HG13 VAL S 132     -18.227  12.341 -15.373  0.00  0.00      SA    
ATOM   1798  CG2 VAL S 132     -15.821  13.645 -13.138  0.00  0.00      SA    
ATOM   1799 HG21 VAL S 132     -15.581  13.336 -12.098  0.00  0.00      SA    
ATOM   1800 HG22 VAL S 132     -15.054  13.371 -13.894  0.00  0.00      SA    
ATOM   1801 HG23 VAL S 132     -16.014  14.736 -13.222  0.00  0.00      SA    
ATOM   1802  C   VAL S 132     -19.675  13.522 -13.400  0.00  0.00      SA    
ATOM   1803  O   VAL S 132     -20.210  12.398 -13.531  0.00  0.00      SA    
ATOM   1804  N   CYS S 133     -20.354  14.609 -13.845  0.00  0.00      SA    
ATOM   1805  HN  CYS S 133     -19.836  15.452 -13.959  0.00  0.00      SA    
ATOM   1806  CA  CYS S 133     -21.655  14.357 -14.429  0.00  0.00      SA    
ATOM   1807  HA  CYS S 133     -22.289  13.619 -13.962  0.00  0.00      SA    
ATOM   1808  CB  CYS S 133     -22.404  15.677 -14.195  0.00  0.00      SA    
ATOM   1809  HB1 CYS S 133     -21.803  16.577 -14.445  0.00  0.00      SA    
ATOM   1810  HB2 CYS S 133     -23.316  15.721 -14.829  0.00  0.00      SA    
ATOM   1811  SG  CYS S 133     -22.786  15.994 -12.490  0.00  0.00      SA    
ATOM   1812  C   CYS S 133     -21.571  13.993 -15.876  0.00  0.00      SA    
ATOM   1813  O   CYS S 133     -21.029  14.792 -16.647  0.00  0.00      SA    
ATOM   1814  N   ASN S 134     -22.149  12.892 -16.281  0.00  0.00      SA    
ATOM   1815  HN  ASN S 134     -22.607  12.335 -15.593  0.00  0.00      SA    
ATOM   1816  CA  ASN S 134     -22.355  12.629 -17.668  0.00  0.00      SA    
ATOM   1817  HA  ASN S 134     -21.436  12.695 -18.231  0.00  0.00      SA    
ATOM   1818  CB  ASN S 134     -22.948  11.151 -17.821  0.00  0.00      SA    
ATOM   1819  HB1 ASN S 134     -22.358  10.527 -17.117  0.00  0.00      SA    
ATOM   1820  HB2 ASN S 134     -23.977  11.069 -17.410  0.00  0.00      SA    
ATOM   1821  CG  ASN S 134     -22.908  10.628 -19.236  0.00  0.00      SA    
ATOM   1822  OD1 ASN S 134     -22.534  11.240 -20.162  0.00  0.00      SA    
ATOM   1823  ND2 ASN S 134     -23.408   9.328 -19.396  0.00  0.00      SA    
ATOM   1824 HD21 ASN S 134     -23.669   8.812 -18.580  0.00  0.00      SA    
ATOM   1825 HD22 ASN S 134     -23.371   9.077 -20.363  0.00  0.00      SA    
ATOM   1826  C   ASN S 134     -23.287  13.617 -18.357  0.00  0.00      SA    
ATOM   1827  O   ASN S 134     -24.483  13.660 -17.971  0.00  0.00      SA    
ATOM   1828  N   PRO S 135     -22.957  14.456 -19.404  0.00  0.00      SA    
ATOM   1829  CD  PRO S 135     -21.649  14.499 -19.981  0.00  0.00      SA    
ATOM   1830  HD1 PRO S 135     -21.454  13.572 -20.562  0.00  0.00      SA    
ATOM   1831  HD2 PRO S 135     -20.877  14.551 -19.184  0.00  0.00      SA    
ATOM   1832  CA  PRO S 135     -23.782  15.488 -19.987  0.00  0.00      SA    
ATOM   1833  HA  PRO S 135     -23.953  16.153 -19.153  0.00  0.00      SA    
ATOM   1834  CB  PRO S 135     -22.970  15.973 -21.176  0.00  0.00      SA    
ATOM   1835  HB1 PRO S 135     -23.070  17.053 -21.420  0.00  0.00      SA    
ATOM   1836  HB2 PRO S 135     -23.175  15.380 -22.092  0.00  0.00      SA    
ATOM   1837  CG  PRO S 135     -21.531  15.751 -20.834  0.00  0.00      SA    
ATOM   1838  HG1 PRO S 135     -21.082  16.630 -20.325  0.00  0.00      SA    
ATOM   1839  HG2 PRO S 135     -20.964  15.584 -21.775  0.00  0.00      SA    
ATOM   1840  C   PRO S 135     -25.154  14.962 -20.424  0.00  0.00      SA    
ATOM   1841  O   PRO S 135     -25.381  13.821 -20.867  0.00  0.00      SA    
ATOM   1842  N   ASP S 136     -26.145  15.858 -20.247  0.00  0.00      SA    
ATOM   1843  HN  ASP S 136     -26.090  16.814 -19.971  0.00  0.00      SA    
ATOM   1844  CA  ASP S 136     -27.560  15.634 -20.383  0.00  0.00      SA    
ATOM   1845  HA  ASP S 136     -27.918  16.560 -19.959  0.00  0.00      SA    
ATOM   1846  CB  ASP S 136     -27.934  15.654 -21.906  0.00  0.00      SA    
ATOM   1847  HB1 ASP S 136     -27.671  14.731 -22.465  0.00  0.00      SA    
ATOM   1848  HB2 ASP S 136     -29.023  15.786 -22.078  0.00  0.00      SA    
ATOM   1849  CG  ASP S 136     -27.309  16.920 -22.565  0.00  0.00      SA    
ATOM   1850  OD1 ASP S 136     -27.269  18.068 -21.940  0.00  0.00      SA    
ATOM   1851  OD2 ASP S 136     -27.092  16.908 -23.797  0.00  0.00      SA    
ATOM   1852  C   ASP S 136     -28.293  14.531 -19.706  0.00  0.00      SA    
ATOM   1853  O   ASP S 136     -29.417  14.292 -20.065  0.00  0.00      SA    
ATOM   1854  N   ASN S 137     -27.687  13.736 -18.815  0.00  0.00      SA    
ATOM   1855  HN  ASN S 137     -26.733  13.889 -18.569  0.00  0.00      SA    
ATOM   1856  CA  ASN S 137     -28.351  12.600 -18.210  0.00  0.00      SA    
ATOM   1857  HA  ASN S 137     -28.901  12.077 -18.978  0.00  0.00      SA    
ATOM   1858  CB  ASN S 137     -27.139  11.578 -17.899  0.00  0.00      SA    
ATOM   1859  HB1 ASN S 137     -26.712  11.229 -18.863  0.00  0.00      SA    
ATOM   1860  HB2 ASN S 137     -26.402  11.948 -17.155  0.00  0.00      SA    
ATOM   1861  CG  ASN S 137     -27.625  10.188 -17.465  0.00  0.00      SA    
ATOM   1862  OD1 ASN S 137     -28.755   9.834 -17.618  0.00  0.00      SA    
ATOM   1863  ND2 ASN S 137     -26.691   9.490 -16.766  0.00  0.00      SA    
ATOM   1864 HD21 ASN S 137     -25.712   9.673 -16.686  0.00  0.00      SA    
ATOM   1865 HD22 ASN S 137     -27.035   8.766 -16.169  0.00  0.00      SA    
ATOM   1866  C   ASN S 137     -29.044  13.026 -16.955  0.00  0.00      SA    
ATOM   1867  O   ASN S 137     -28.502  13.935 -16.253  0.00  0.00      SA    
ATOM   1868  N   PRO S 138     -30.304  12.577 -16.618  0.00  0.00      SA    
ATOM   1869  CD  PRO S 138     -31.183  12.153 -17.640  0.00  0.00      SA    
ATOM   1870  HD1 PRO S 138     -30.649  11.433 -18.296  0.00  0.00      SA    
ATOM   1871  HD2 PRO S 138     -31.491  13.073 -18.181  0.00  0.00      SA    
ATOM   1872  CA  PRO S 138     -30.956  12.880 -15.397  0.00  0.00      SA    
ATOM   1873  HA  PRO S 138     -30.789  13.931 -15.218  0.00  0.00      SA    
ATOM   1874  CB  PRO S 138     -32.435  12.567 -15.687  0.00  0.00      SA    
ATOM   1875  HB1 PRO S 138     -32.989  13.521 -15.817  0.00  0.00      SA    
ATOM   1876  HB2 PRO S 138     -32.742  12.059 -14.748  0.00  0.00      SA    
ATOM   1877  CG  PRO S 138     -32.410  11.675 -16.974  0.00  0.00      SA    
ATOM   1878  HG1 PRO S 138     -33.353  11.700 -17.562  0.00  0.00      SA    
ATOM   1879  HG2 PRO S 138     -32.350  10.604 -16.684  0.00  0.00      SA    
ATOM   1880  C   PRO S 138     -30.362  12.158 -14.248  0.00  0.00      SA    
ATOM   1881  O   PRO S 138     -30.319  12.669 -13.117  0.00  0.00      SA    
ATOM   1882  N   GLN S 139     -29.929  10.902 -14.386  0.00  0.00      SA    
ATOM   1883  HN  GLN S 139     -29.997  10.497 -15.295  0.00  0.00      SA    
ATOM   1884  CA  GLN S 139     -29.361  10.150 -13.285  0.00  0.00      SA    
ATOM   1885  HA  GLN S 139     -30.090  10.210 -12.492  0.00  0.00      SA    
ATOM   1886  CB  GLN S 139     -29.215   8.695 -13.739  0.00  0.00      SA    
ATOM   1887  HB1 GLN S 139     -28.274   8.644 -14.328  0.00  0.00      SA    
ATOM   1888  HB2 GLN S 139     -28.931   8.035 -12.891  0.00  0.00      SA    
ATOM   1889  CG  GLN S 139     -30.418   8.055 -14.425  0.00  0.00      SA    
ATOM   1890  HG1 GLN S 139     -30.737   8.634 -15.317  0.00  0.00      SA    
ATOM   1891  HG2 GLN S 139     -30.028   7.061 -14.734  0.00  0.00      SA    
ATOM   1892  CD  GLN S 139     -31.709   7.978 -13.584  0.00  0.00      SA    
ATOM   1893  OE1 GLN S 139     -32.677   8.712 -13.835  0.00  0.00      SA    
ATOM   1894  NE2 GLN S 139     -31.718   7.244 -12.474  0.00  0.00      SA    
ATOM   1895 HE21 GLN S 139     -32.364   7.459 -11.741  0.00  0.00      SA    
ATOM   1896 HE22 GLN S 139     -30.899   6.762 -12.165  0.00  0.00      SA    
ATOM   1897  C   GLN S 139     -28.122  10.648 -12.566  0.00  0.00      SA    
ATOM   1898  O   GLN S 139     -27.200  11.147 -13.154  0.00  0.00      SA    
ATOM   1899  N   GLU S 140     -28.087  10.515 -11.250  0.00  0.00      SA    
ATOM   1900  HN  GLU S 140     -28.842   9.995 -10.859  0.00  0.00      SA    
ATOM   1901  CA  GLU S 140     -27.034  10.818 -10.310  0.00  0.00      SA    
ATOM   1902  HA  GLU S 140     -27.173  11.826  -9.949  0.00  0.00      SA    
ATOM   1903  CB  GLU S 140     -27.055   9.812  -9.156  0.00  0.00      SA    
ATOM   1904  HB1 GLU S 140     -26.992   8.780  -9.564  0.00  0.00      SA    
ATOM   1905  HB2 GLU S 140     -26.225   9.976  -8.437  0.00  0.00      SA    
ATOM   1906  CG  GLU S 140     -28.377   9.790  -8.226  0.00  0.00      SA    
ATOM   1907  HG1 GLU S 140     -28.528  10.808  -7.808  0.00  0.00      SA    
ATOM   1908  HG2 GLU S 140     -29.266   9.455  -8.803  0.00  0.00      SA    
ATOM   1909  CD  GLU S 140     -28.146   8.917  -7.050  0.00  0.00      SA    
ATOM   1910  OE1 GLU S 140     -28.078   9.479  -5.910  0.00  0.00      SA    
ATOM   1911  OE2 GLU S 140     -28.028   7.694  -7.188  0.00  0.00      SA    
ATOM   1912  C   GLU S 140     -25.573  10.786 -10.787  0.00  0.00      SA    
ATOM   1913  O   GLU S 140     -25.206   9.765 -11.449  0.00  0.00      SA    
ATOM   1914  N   CYS S 141     -24.707  11.730 -10.516  0.00  0.00      SA    
ATOM   1915  HN  CYS S 141     -25.062  12.536 -10.048  0.00  0.00      SA    
ATOM   1916  CA  CYS S 141     -23.450  11.809 -11.329  0.00  0.00      SA    
ATOM   1917  HA  CYS S 141     -23.706  11.621 -12.361  0.00  0.00      SA    
ATOM   1918  CB  CYS S 141     -22.861  13.286 -11.232  0.00  0.00      SA    
ATOM   1919  HB1 CYS S 141     -22.825  13.412 -10.129  0.00  0.00      SA    
ATOM   1920  HB2 CYS S 141     -21.771  13.399 -11.414  0.00  0.00      SA    
ATOM   1921  SG  CYS S 141     -23.951  14.481 -11.988  0.00  0.00      SA    
ATOM   1922  C   CYS S 141     -22.424  10.752 -11.096  0.00  0.00      SA    
ATOM   1923  O   CYS S 141     -22.398  10.241 -10.023  0.00  0.00      SA    
ATOM   1924  N   LEU S 142     -21.615  10.419 -12.154  0.00  0.00      SA    
ATOM   1925  HN  LEU S 142     -21.689  10.926 -13.009  0.00  0.00      SA    
ATOM   1926  CA  LEU S 142     -20.603   9.337 -12.089  0.00  0.00      SA    
ATOM   1927  HA  LEU S 142     -21.089   8.390 -11.907  0.00  0.00      SA    
ATOM   1928  CB  LEU S 142     -19.812   9.151 -13.417  0.00  0.00      SA    
ATOM   1929  HB1 LEU S 142     -19.238  10.025 -13.793  0.00  0.00      SA    
ATOM   1930  HB2 LEU S 142     -19.059   8.349 -13.264  0.00  0.00      SA    
ATOM   1931  CG  LEU S 142     -20.835   8.821 -14.616  0.00  0.00      SA    
ATOM   1932  HG  LEU S 142     -21.620   9.604 -14.685  0.00  0.00      SA    
ATOM   1933  CD1 LEU S 142     -20.160   8.659 -16.006  0.00  0.00      SA    
ATOM   1934 HD11 LEU S 142     -20.955   8.663 -16.783  0.00  0.00      SA    
ATOM   1935 HD12 LEU S 142     -19.429   9.466 -16.227  0.00  0.00      SA    
ATOM   1936 HD13 LEU S 142     -19.697   7.651 -16.049  0.00  0.00      SA    
ATOM   1937  CD2 LEU S 142     -21.579   7.584 -14.372  0.00  0.00      SA    
ATOM   1938 HD21 LEU S 142     -22.184   7.563 -13.440  0.00  0.00      SA    
ATOM   1939 HD22 LEU S 142     -22.304   7.375 -15.188  0.00  0.00      SA    
ATOM   1940 HD23 LEU S 142     -20.903   6.702 -14.365  0.00  0.00      SA    
ATOM   1941  C   LEU S 142     -19.626   9.455 -10.977  0.00  0.00      SA    
ATOM   1942  O   LEU S 142     -18.972  10.530 -10.771  0.00  0.00      SA    
ATOM   1943  N   LEU S 143     -19.318   8.430 -10.185  0.00  0.00      SA    
ATOM   1944  HN  LEU S 143     -19.827   7.582 -10.311  0.00  0.00      SA    
ATOM   1945  CA  LEU S 143     -18.208   8.474  -9.204  0.00  0.00      SA    
ATOM   1946  HA  LEU S 143     -17.915   9.514  -9.187  0.00  0.00      SA    
ATOM   1947  CB  LEU S 143     -18.770   7.969  -7.943  0.00  0.00      SA    
ATOM   1948  HB1 LEU S 143     -19.066   6.904  -8.058  0.00  0.00      SA    
ATOM   1949  HB2 LEU S 143     -17.932   7.882  -7.218  0.00  0.00      SA    
ATOM   1950  CG  LEU S 143     -19.938   8.702  -7.239  0.00  0.00      SA    
ATOM   1951  HG  LEU S 143     -20.912   8.520  -7.741  0.00  0.00      SA    
ATOM   1952  CD1 LEU S 143     -20.003   8.233  -5.787  0.00  0.00      SA    
ATOM   1953 HD11 LEU S 143     -19.173   8.511  -5.103  0.00  0.00      SA    
ATOM   1954 HD12 LEU S 143     -20.941   8.673  -5.385  0.00  0.00      SA    
ATOM   1955 HD13 LEU S 143     -20.080   7.137  -5.623  0.00  0.00      SA    
ATOM   1956  CD2 LEU S 143     -19.739  10.261  -7.253  0.00  0.00      SA    
ATOM   1957 HD21 LEU S 143     -20.076  10.541  -8.274  0.00  0.00      SA    
ATOM   1958 HD22 LEU S 143     -20.230  10.794  -6.410  0.00  0.00      SA    
ATOM   1959 HD23 LEU S 143     -18.685  10.614  -7.274  0.00  0.00      SA    
ATOM   1960  C   LEU S 143     -17.024   7.762  -9.747  0.00  0.00      SA    
ATOM   1961  O   LEU S 143     -17.084   6.991 -10.677  0.00  0.00      SA    
ATOM   1962  N   LEU S 144     -15.783   7.951  -9.177  0.00  0.00      SA    
ATOM   1963  HN  LEU S 144     -15.754   8.550  -8.380  0.00  0.00      SA    
ATOM   1964  CA  LEU S 144     -14.518   7.421  -9.724  0.00  0.00      SA    
ATOM   1965  HA  LEU S 144     -14.396   7.882 -10.693  0.00  0.00      SA    
ATOM   1966  CB  LEU S 144     -13.354   8.047  -8.726  0.00  0.00      SA    
ATOM   1967  HB1 LEU S 144     -13.354   9.157  -8.778  0.00  0.00      SA    
ATOM   1968  HB2 LEU S 144     -13.720   7.833  -7.699  0.00  0.00      SA    
ATOM   1969  CG  LEU S 144     -11.959   7.513  -8.904  0.00  0.00      SA    
ATOM   1970  HG  LEU S 144     -11.953   6.403  -8.929  0.00  0.00      SA    
ATOM   1971  CD1 LEU S 144     -11.258   8.099 -10.123  0.00  0.00      SA    
ATOM   1972 HD11 LEU S 144     -11.925   8.058 -11.011  0.00  0.00      SA    
ATOM   1973 HD12 LEU S 144     -10.837   9.118  -9.983  0.00  0.00      SA    
ATOM   1974 HD13 LEU S 144     -10.446   7.445 -10.505  0.00  0.00      SA    
ATOM   1975  CD2 LEU S 144     -11.104   7.987  -7.698  0.00  0.00      SA    
ATOM   1976 HD21 LEU S 144     -11.124   9.097  -7.713  0.00  0.00      SA    
ATOM   1977 HD22 LEU S 144     -11.661   7.682  -6.786  0.00  0.00      SA    
ATOM   1978 HD23 LEU S 144     -10.067   7.592  -7.771  0.00  0.00      SA    
ATOM   1979  C   LEU S 144     -14.532   5.892  -9.760  0.00  0.00      SA    
ATOM   1980  O   LEU S 144     -14.257   5.243 -10.692  0.00  0.00      SA    
ATOM   1981  N   GLU S 145     -15.135   5.236  -8.666  0.00  0.00      SA    
ATOM   1982  HN  GLU S 145     -15.249   5.779  -7.838  0.00  0.00      SA    
ATOM   1983  CA  GLU S 145     -15.575   3.909  -8.711  0.00  0.00      SA    
ATOM   1984  HA  GLU S 145     -15.297   3.441  -9.644  0.00  0.00      SA    
ATOM   1985  CB  GLU S 145     -14.881   3.034  -7.636  0.00  0.00      SA    
ATOM   1986  HB1 GLU S 145     -14.966   3.394  -6.589  0.00  0.00      SA    
ATOM   1987  HB2 GLU S 145     -15.388   2.046  -7.664  0.00  0.00      SA    
ATOM   1988  CG  GLU S 145     -13.331   2.873  -7.874  0.00  0.00      SA    
ATOM   1989  HG1 GLU S 145     -13.282   2.610  -8.953  0.00  0.00      SA    
ATOM   1990  HG2 GLU S 145     -12.864   3.846  -7.612  0.00  0.00      SA    
ATOM   1991  CD  GLU S 145     -12.645   1.832  -6.951  0.00  0.00      SA    
ATOM   1992  OE1 GLU S 145     -13.366   1.154  -6.130  0.00  0.00      SA    
ATOM   1993  OE2 GLU S 145     -11.375   1.828  -7.005  0.00  0.00      SA    
ATOM   1994  C   GLU S 145     -17.115   3.900  -8.505  0.00  0.00      SA    
ATOM   1995  O   GLU S 145     -17.591   4.548  -7.526  0.00  0.00      SA    
ATOM   1996  N   PRO S 146     -18.124   3.459  -9.273  0.00  0.00      SA    
ATOM   1997  CD  PRO S 146     -19.526   3.398  -8.681  0.00  0.00      SA    
ATOM   1998  HD1 PRO S 146     -20.190   4.275  -8.837  0.00  0.00      SA    
ATOM   1999  HD2 PRO S 146     -19.500   3.082  -7.616  0.00  0.00      SA    
ATOM   2000  CA  PRO S 146     -17.854   2.510 -10.341  0.00  0.00      SA    
ATOM   2001  HA  PRO S 146     -16.840   2.140 -10.385  0.00  0.00      SA    
ATOM   2002  CB  PRO S 146     -18.888   1.510 -10.126  0.00  0.00      SA    
ATOM   2003  HB1 PRO S 146     -18.595   0.833  -9.295  0.00  0.00      SA    
ATOM   2004  HB2 PRO S 146     -19.215   0.850 -10.957  0.00  0.00      SA    
ATOM   2005  CG  PRO S 146     -20.117   2.295  -9.541  0.00  0.00      SA    
ATOM   2006  HG1 PRO S 146     -20.937   1.751  -9.024  0.00  0.00      SA    
ATOM   2007  HG2 PRO S 146     -20.491   2.810 -10.451  0.00  0.00      SA    
ATOM   2008  C   PRO S 146     -17.996   3.283 -11.638  0.00  0.00      SA    
ATOM   2009  O   PRO S 146     -17.609   2.800 -12.729  0.00  0.00      SA    
ATOM   2010  N   GLY S 147     -18.629   4.408 -11.661  0.00  0.00      SA    
ATOM   2011  HN  GLY S 147     -18.782   4.797 -10.756  0.00  0.00      SA    
ATOM   2012  CA  GLY S 147     -18.965   5.227 -12.838  0.00  0.00      SA    
ATOM   2013  HA1 GLY S 147     -19.163   6.195 -12.401  0.00  0.00      SA    
ATOM   2014  HA2 GLY S 147     -19.819   4.972 -13.447  0.00  0.00      SA    
ATOM   2015  C   GLY S 147     -17.837   5.516 -13.791  0.00  0.00      SA    
ATOM   2016  O   GLY S 147     -17.952   5.393 -14.934  0.00  0.00      SA    
ATOM   2017  N   LEU S 148     -16.703   6.011 -13.280  0.00  0.00      SA    
ATOM   2018  HN  LEU S 148     -16.603   6.070 -12.290  0.00  0.00      SA    
ATOM   2019  CA  LEU S 148     -15.612   6.232 -14.208  0.00  0.00      SA    
ATOM   2020  HA  LEU S 148     -15.960   6.549 -15.180  0.00  0.00      SA    
ATOM   2021  CB  LEU S 148     -14.740   7.491 -13.727  0.00  0.00      SA    
ATOM   2022  HB1 LEU S 148     -14.356   7.144 -12.744  0.00  0.00      SA    
ATOM   2023  HB2 LEU S 148     -13.873   7.615 -14.411  0.00  0.00      SA    
ATOM   2024  CG  LEU S 148     -15.589   8.744 -13.447  0.00  0.00      SA    
ATOM   2025  HG  LEU S 148     -16.285   8.573 -12.598  0.00  0.00      SA    
ATOM   2026  CD1 LEU S 148     -14.697   9.921 -13.108  0.00  0.00      SA    
ATOM   2027 HD11 LEU S 148     -14.244  10.264 -14.062  0.00  0.00      SA    
ATOM   2028 HD12 LEU S 148     -15.243  10.721 -12.564  0.00  0.00      SA    
ATOM   2029 HD13 LEU S 148     -13.914   9.561 -12.407  0.00  0.00      SA    
ATOM   2030  CD2 LEU S 148     -16.507   9.111 -14.702  0.00  0.00      SA    
ATOM   2031 HD21 LEU S 148     -17.253   8.311 -14.897  0.00  0.00      SA    
ATOM   2032 HD22 LEU S 148     -17.054  10.042 -14.440  0.00  0.00      SA    
ATOM   2033 HD23 LEU S 148     -15.863   9.608 -15.459  0.00  0.00      SA    
ATOM   2034  C   LEU S 148     -14.820   4.922 -14.532  0.00  0.00      SA    
ATOM   2035  O   LEU S 148     -14.513   4.680 -15.726  0.00  0.00      SA    
ATOM   2036  N   ASN S 149     -14.699   4.045 -13.577  0.00  0.00      SA    
ATOM   2037  HN  ASN S 149     -14.915   4.436 -12.685  0.00  0.00      SA    
ATOM   2038  CA  ASN S 149     -14.249   2.735 -13.623  0.00  0.00      SA    
ATOM   2039  HA  ASN S 149     -13.217   2.764 -13.940  0.00  0.00      SA    
ATOM   2040  CB  ASN S 149     -14.229   2.138 -12.109  0.00  0.00      SA    
ATOM   2041  HB1 ASN S 149     -13.304   2.489 -11.603  0.00  0.00      SA    
ATOM   2042  HB2 ASN S 149     -15.176   2.540 -11.689  0.00  0.00      SA    
ATOM   2043  CG  ASN S 149     -14.224   0.611 -11.950  0.00  0.00      SA    
ATOM   2044  OD1 ASN S 149     -15.182  -0.027 -11.499  0.00  0.00      SA    
ATOM   2045  ND2 ASN S 149     -13.080  -0.041 -12.336  0.00  0.00      SA    
ATOM   2046 HD21 ASN S 149     -13.044  -1.036 -12.241  0.00  0.00      SA    
ATOM   2047 HD22 ASN S 149     -12.313   0.380 -12.822  0.00  0.00      SA    
ATOM   2048  C   ASN S 149     -14.864   1.713 -14.641  0.00  0.00      SA    
ATOM   2049  O   ASN S 149     -14.078   1.038 -15.346  0.00  0.00      SA    
ATOM   2050  N   GLU S 150     -16.202   1.697 -14.753  0.00  0.00      SA    
ATOM   2051  HN  GLU S 150     -16.719   2.148 -14.029  0.00  0.00      SA    
ATOM   2052  CA  GLU S 150     -16.893   1.122 -15.873  0.00  0.00      SA    
ATOM   2053  HA  GLU S 150     -16.761   0.050 -15.897  0.00  0.00      SA    
ATOM   2054  CB  GLU S 150     -18.389   1.487 -15.643  0.00  0.00      SA    
ATOM   2055  HB1 GLU S 150     -18.531   0.978 -14.666  0.00  0.00      SA    
ATOM   2056  HB2 GLU S 150     -18.420   2.591 -15.515  0.00  0.00      SA    
ATOM   2057  CG  GLU S 150     -19.317   0.915 -16.741  0.00  0.00      SA    
ATOM   2058  HG1 GLU S 150     -19.107   1.480 -17.675  0.00  0.00      SA    
ATOM   2059  HG2 GLU S 150     -19.003  -0.134 -16.930  0.00  0.00      SA    
ATOM   2060  CD  GLU S 150     -20.805   0.982 -16.356  0.00  0.00      SA    
ATOM   2061  OE1 GLU S 150     -21.400  -0.166 -16.010  0.00  0.00      SA    
ATOM   2062  OE2 GLU S 150     -21.349   2.075 -16.242  0.00  0.00      SA    
ATOM   2063  C   GLU S 150     -16.453   1.736 -17.286  0.00  0.00      SA    
ATOM   2064  O   GLU S 150     -16.032   1.005 -18.147  0.00  0.00      SA    
ATOM   2065  N   ILE S 151     -16.483   3.015 -17.629  0.00  0.00      SA    
ATOM   2066  HN  ILE S 151     -16.852   3.725 -17.033  0.00  0.00      SA    
ATOM   2067  CA  ILE S 151     -15.901   3.650 -18.738  0.00  0.00      SA    
ATOM   2068  HA  ILE S 151     -16.454   3.315 -19.603  0.00  0.00      SA    
ATOM   2069  CB  ILE S 151     -16.289   5.191 -18.725  0.00  0.00      SA    
ATOM   2070  HB  ILE S 151     -15.879   5.580 -17.768  0.00  0.00      SA    
ATOM   2071  CG2 ILE S 151     -15.510   5.960 -19.896  0.00  0.00      SA    
ATOM   2072 HG21 ILE S 151     -15.834   7.020 -19.818  0.00  0.00      SA    
ATOM   2073 HG22 ILE S 151     -14.421   5.776 -19.774  0.00  0.00      SA    
ATOM   2074 HG23 ILE S 151     -15.786   5.441 -20.838  0.00  0.00      SA    
ATOM   2075  CG1 ILE S 151     -17.861   5.482 -18.648  0.00  0.00      SA    
ATOM   2076 HG11 ILE S 151     -18.234   5.220 -19.661  0.00  0.00      SA    
ATOM   2077 HG12 ILE S 151     -18.229   4.754 -17.895  0.00  0.00      SA    
ATOM   2078  CD  ILE S 151     -18.147   6.829 -18.064  0.00  0.00      SA    
ATOM   2079  HD1 ILE S 151     -17.952   6.793 -16.971  0.00  0.00      SA    
ATOM   2080  HD2 ILE S 151     -17.358   7.543 -18.384  0.00  0.00      SA    
ATOM   2081  HD3 ILE S 151     -19.172   7.177 -18.315  0.00  0.00      SA    
ATOM   2082  C   ILE S 151     -14.428   3.303 -19.037  0.00  0.00      SA    
ATOM   2083  O   ILE S 151     -14.140   2.989 -20.198  0.00  0.00      SA    
ATOM   2084  N   MET S 152     -13.493   3.291 -17.994  0.00  0.00      SA    
ATOM   2085  HN  MET S 152     -13.838   3.675 -17.141  0.00  0.00      SA    
ATOM   2086  CA  MET S 152     -12.091   3.007 -18.106  0.00  0.00      SA    
ATOM   2087  HA  MET S 152     -11.616   3.725 -18.758  0.00  0.00      SA    
ATOM   2088  CB  MET S 152     -11.229   3.233 -16.853  0.00  0.00      SA    
ATOM   2089  HB1 MET S 152     -11.698   2.726 -15.983  0.00  0.00      SA    
ATOM   2090  HB2 MET S 152     -10.243   2.744 -17.007  0.00  0.00      SA    
ATOM   2091  CG  MET S 152     -11.075   4.755 -16.551  0.00  0.00      SA    
ATOM   2092  HG1 MET S 152     -12.070   5.183 -16.306  0.00  0.00      SA    
ATOM   2093  HG2 MET S 152     -10.473   4.891 -15.627  0.00  0.00      SA    
ATOM   2094  SD  MET S 152     -10.210   5.765 -17.792  0.00  0.00      SA    
ATOM   2095  CE  MET S 152     -11.708   6.457 -18.570  0.00  0.00      SA    
ATOM   2096  HE1 MET S 152     -12.549   5.745 -18.707  0.00  0.00      SA    
ATOM   2097  HE2 MET S 152     -12.076   7.228 -17.860  0.00  0.00      SA    
ATOM   2098  HE3 MET S 152     -11.379   6.848 -19.557  0.00  0.00      SA    
ATOM   2099  C   MET S 152     -11.894   1.578 -18.661  0.00  0.00      SA    
ATOM   2100  O   MET S 152     -11.119   1.378 -19.546  0.00  0.00      SA    
ATOM   2101  N   ALA S 153     -12.688   0.655 -18.195  0.00  0.00      SA    
ATOM   2102  HN  ALA S 153     -13.434   0.971 -17.615  0.00  0.00      SA    
ATOM   2103  CA  ALA S 153     -12.594  -0.744 -18.483  0.00  0.00      SA    
ATOM   2104  HA  ALA S 153     -11.596  -0.948 -18.842  0.00  0.00      SA    
ATOM   2105  CB  ALA S 153     -12.752  -1.685 -17.136  0.00  0.00      SA    
ATOM   2106  HB1 ALA S 153     -12.393  -1.231 -16.188  0.00  0.00      SA    
ATOM   2107  HB2 ALA S 153     -13.842  -1.605 -16.941  0.00  0.00      SA    
ATOM   2108  HB3 ALA S 153     -12.372  -2.728 -17.183  0.00  0.00      SA    
ATOM   2109  C   ALA S 153     -13.569  -1.329 -19.514  0.00  0.00      SA    
ATOM   2110  O   ALA S 153     -13.111  -2.119 -20.306  0.00  0.00      SA    
ATOM   2111  N   ASN S 154     -14.891  -1.018 -19.568  0.00  0.00      SA    
ATOM   2112  HN  ASN S 154     -15.295  -0.314 -18.989  0.00  0.00      SA    
ATOM   2113  CA  ASN S 154     -15.851  -1.932 -20.048  0.00  0.00      SA    
ATOM   2114  HA  ASN S 154     -15.400  -2.818 -20.469  0.00  0.00      SA    
ATOM   2115  CB  ASN S 154     -16.980  -2.318 -19.165  0.00  0.00      SA    
ATOM   2116  HB1 ASN S 154     -17.363  -1.347 -18.786  0.00  0.00      SA    
ATOM   2117  HB2 ASN S 154     -17.764  -2.943 -19.644  0.00  0.00      SA    
ATOM   2118  CG  ASN S 154     -16.377  -2.982 -17.951  0.00  0.00      SA    
ATOM   2119  OD1 ASN S 154     -16.789  -2.558 -16.872  0.00  0.00      SA    
ATOM   2120  ND2 ASN S 154     -15.571  -4.031 -18.039  0.00  0.00      SA    
ATOM   2121 HD21 ASN S 154     -15.253  -4.410 -17.171  0.00  0.00      SA    
ATOM   2122 HD22 ASN S 154     -15.072  -4.317 -18.857  0.00  0.00      SA    
ATOM   2123  C   ASN S 154     -16.360  -1.251 -21.325  0.00  0.00      SA    
ATOM   2124  O   ASN S 154     -17.189  -1.885 -21.992  0.00  0.00      SA    
ATOM   2125  N   SER S 155     -15.825  -0.119 -21.682  0.00  0.00      SA    
ATOM   2126  HN  SER S 155     -15.355   0.517 -21.075  0.00  0.00      SA    
ATOM   2127  CA  SER S 155     -16.038   0.432 -23.032  0.00  0.00      SA    
ATOM   2128  HA  SER S 155     -16.881   0.021 -23.567  0.00  0.00      SA    
ATOM   2129  CB  SER S 155     -16.351   1.996 -22.925  0.00  0.00      SA    
ATOM   2130  HB1 SER S 155     -17.246   2.180 -22.292  0.00  0.00      SA    
ATOM   2131  HB2 SER S 155     -15.472   2.582 -22.579  0.00  0.00      SA    
ATOM   2132  OG  SER S 155     -16.708   2.569 -24.212  0.00  0.00      SA    
ATOM   2133  HG1 SER S 155     -17.109   3.438 -24.145  0.00  0.00      SA    
ATOM   2134  C   SER S 155     -14.780   0.369 -23.905  0.00  0.00      SA    
ATOM   2135  O   SER S 155     -13.588   0.279 -23.498  0.00  0.00      SA    
ATOM   2136  N   LEU S 156     -15.006   0.418 -25.187  0.00  0.00      SA    
ATOM   2137  HN  LEU S 156     -15.942   0.379 -25.528  0.00  0.00      SA    
ATOM   2138  CA  LEU S 156     -13.954   0.302 -26.216  0.00  0.00      SA    
ATOM   2139  HA  LEU S 156     -12.959   0.138 -25.829  0.00  0.00      SA    
ATOM   2140  CB  LEU S 156     -14.304  -0.833 -27.220  0.00  0.00      SA    
ATOM   2141  HB1 LEU S 156     -15.188  -0.494 -27.802  0.00  0.00      SA    
ATOM   2142  HB2 LEU S 156     -13.404  -0.931 -27.863  0.00  0.00      SA    
ATOM   2143  CG  LEU S 156     -14.538  -2.195 -26.661  0.00  0.00      SA    
ATOM   2144  HG  LEU S 156     -15.472  -2.089 -26.068  0.00  0.00      SA    
ATOM   2145  CD1 LEU S 156     -14.722  -3.289 -27.760  0.00  0.00      SA    
ATOM   2146 HD11 LEU S 156     -15.338  -4.089 -27.296  0.00  0.00      SA    
ATOM   2147 HD12 LEU S 156     -15.196  -2.758 -28.613  0.00  0.00      SA    
ATOM   2148 HD13 LEU S 156     -13.725  -3.613 -28.128  0.00  0.00      SA    
ATOM   2149  CD2 LEU S 156     -13.423  -2.591 -25.730  0.00  0.00      SA    
ATOM   2150 HD21 LEU S 156     -12.498  -2.423 -26.322  0.00  0.00      SA    
ATOM   2151 HD22 LEU S 156     -13.303  -2.071 -24.756  0.00  0.00      SA    
ATOM   2152 HD23 LEU S 156     -13.405  -3.682 -25.520  0.00  0.00      SA    
ATOM   2153  C   LEU S 156     -14.023   1.581 -27.014  0.00  0.00      SA    
ATOM   2154  O   LEU S 156     -13.271   1.701 -27.962  0.00  0.00      SA    
ATOM   2155  N   ASP S 157     -14.927   2.558 -26.700  0.00  0.00      SA    
ATOM   2156  HN  ASP S 157     -15.599   2.439 -25.973  0.00  0.00      SA    
ATOM   2157  CA  ASP S 157     -15.110   3.777 -27.458  0.00  0.00      SA    
ATOM   2158  HA  ASP S 157     -14.904   3.653 -28.511  0.00  0.00      SA    
ATOM   2159  CB  ASP S 157     -16.497   4.317 -27.320  0.00  0.00      SA    
ATOM   2160  HB1 ASP S 157     -16.718   4.336 -26.231  0.00  0.00      SA    
ATOM   2161  HB2 ASP S 157     -16.665   5.357 -27.673  0.00  0.00      SA    
ATOM   2162  CG  ASP S 157     -17.631   3.607 -27.844  0.00  0.00      SA    
ATOM   2163  OD1 ASP S 157     -17.480   2.518 -28.511  0.00  0.00      SA    
ATOM   2164  OD2 ASP S 157     -18.853   3.968 -27.714  0.00  0.00      SA    
ATOM   2165  C   ASP S 157     -14.018   4.788 -27.031  0.00  0.00      SA    
ATOM   2166  O   ASP S 157     -13.932   5.098 -25.831  0.00  0.00      SA    
ATOM   2167  N   TYR S 158     -13.153   5.179 -28.032  0.00  0.00      SA    
ATOM   2168  HN  TYR S 158     -13.397   4.864 -28.946  0.00  0.00      SA    
ATOM   2169  CA  TYR S 158     -11.914   5.971 -27.793  0.00  0.00      SA    
ATOM   2170  HA  TYR S 158     -11.334   5.330 -27.146  0.00  0.00      SA    
ATOM   2171  CB  TYR S 158     -11.139   6.245 -29.175  0.00  0.00      SA    
ATOM   2172  HB1 TYR S 158     -10.908   5.275 -29.664  0.00  0.00      SA    
ATOM   2173  HB2 TYR S 158     -11.635   6.815 -29.989  0.00  0.00      SA    
ATOM   2174  CG  TYR S 158      -9.738   6.829 -28.992  0.00  0.00      SA    
ATOM   2175  CD1 TYR S 158      -8.540   6.043 -29.096  0.00  0.00      SA    
ATOM   2176  HD1 TYR S 158      -8.627   4.972 -29.208  0.00  0.00      SA    
ATOM   2177  CE1 TYR S 158      -7.306   6.739 -29.048  0.00  0.00      SA    
ATOM   2178  HE1 TYR S 158      -6.380   6.184 -29.071  0.00  0.00      SA    
ATOM   2179  CZ  TYR S 158      -7.195   8.116 -28.951  0.00  0.00      SA    
ATOM   2180  OH  TYR S 158      -5.971   8.712 -28.864  0.00  0.00      SA    
ATOM   2181  HH  TYR S 158      -6.302   9.599 -28.708  0.00  0.00      SA    
ATOM   2182  CD2 TYR S 158      -9.617   8.188 -28.875  0.00  0.00      SA    
ATOM   2183  HD2 TYR S 158     -10.468   8.838 -28.732  0.00  0.00      SA    
ATOM   2184  CE2 TYR S 158      -8.367   8.829 -28.783  0.00  0.00      SA    
ATOM   2185  HE2 TYR S 158      -8.235   9.897 -28.690  0.00  0.00      SA    
ATOM   2186  C   TYR S 158     -12.164   7.245 -27.048  0.00  0.00      SA    
ATOM   2187  O   TYR S 158     -11.672   7.567 -25.952  0.00  0.00      SA    
ATOM   2188  N   ASN S 159     -13.048   7.981 -27.636  0.00  0.00      SA    
ATOM   2189  HN  ASN S 159     -13.448   7.664 -28.493  0.00  0.00      SA    
ATOM   2190  CA  ASN S 159     -13.508   9.301 -27.111  0.00  0.00      SA    
ATOM   2191  HA  ASN S 159     -12.660   9.929 -26.884  0.00  0.00      SA    
ATOM   2192  CB  ASN S 159     -14.226  10.155 -28.153  0.00  0.00      SA    
ATOM   2193  HB1 ASN S 159     -14.506  11.110 -27.658  0.00  0.00      SA    
ATOM   2194  HB2 ASN S 159     -13.566  10.339 -29.027  0.00  0.00      SA    
ATOM   2195  CG  ASN S 159     -15.465   9.528 -28.874  0.00  0.00      SA    
ATOM   2196  OD1 ASN S 159     -16.025   8.502 -28.464  0.00  0.00      SA    
ATOM   2197  ND2 ASN S 159     -15.912  10.171 -29.982  0.00  0.00      SA    
ATOM   2198 HD21 ASN S 159     -15.573  11.080 -30.220  0.00  0.00      SA    
ATOM   2199 HD22 ASN S 159     -16.646   9.804 -30.553  0.00  0.00      SA    
ATOM   2200  C   ASN S 159     -14.333   9.370 -25.872  0.00  0.00      SA    
ATOM   2201  O   ASN S 159     -14.181  10.265 -25.040  0.00  0.00      SA    
ATOM   2202  N   GLU S 160     -15.190   8.321 -25.553  0.00  0.00      SA    
ATOM   2203  HN  GLU S 160     -15.533   7.724 -26.274  0.00  0.00      SA    
ATOM   2204  CA  GLU S 160     -15.876   8.187 -24.285  0.00  0.00      SA    
ATOM   2205  HA  GLU S 160     -16.419   9.103 -24.102  0.00  0.00      SA    
ATOM   2206  CB  GLU S 160     -17.050   7.225 -24.347  0.00  0.00      SA    
ATOM   2207  HB1 GLU S 160     -17.757   7.570 -25.132  0.00  0.00      SA    
ATOM   2208  HB2 GLU S 160     -16.660   6.250 -24.710  0.00  0.00      SA    
ATOM   2209  CG  GLU S 160     -17.745   6.817 -22.986  0.00  0.00      SA    
ATOM   2210  HG1 GLU S 160     -16.898   6.620 -22.295  0.00  0.00      SA    
ATOM   2211  HG2 GLU S 160     -18.367   7.677 -22.658  0.00  0.00      SA    
ATOM   2212  CD  GLU S 160     -18.655   5.611 -23.131  0.00  0.00      SA    
ATOM   2213  OE1 GLU S 160     -18.192   4.586 -23.663  0.00  0.00      SA    
ATOM   2214  OE2 GLU S 160     -19.781   5.603 -22.638  0.00  0.00      SA    
ATOM   2215  C   GLU S 160     -14.900   7.935 -23.105  0.00  0.00      SA    
ATOM   2216  O   GLU S 160     -14.983   8.645 -22.097  0.00  0.00      SA    
ATOM   2217  N   ARG S 161     -13.824   7.086 -23.153  0.00  0.00      SA    
ATOM   2218  HN  ARG S 161     -13.743   6.579 -24.008  0.00  0.00      SA    
ATOM   2219  CA  ARG S 161     -12.758   6.985 -22.177  0.00  0.00      SA    
ATOM   2220  HA  ARG S 161     -13.312   6.823 -21.264  0.00  0.00      SA    
ATOM   2221  CB  ARG S 161     -11.844   5.767 -22.639  0.00  0.00      SA    
ATOM   2222  HB1 ARG S 161     -11.282   5.978 -23.574  0.00  0.00      SA    
ATOM   2223  HB2 ARG S 161     -11.104   5.570 -21.833  0.00  0.00      SA    
ATOM   2224  CG  ARG S 161     -12.683   4.454 -22.714  0.00  0.00      SA    
ATOM   2225  HG1 ARG S 161     -13.491   4.396 -21.954  0.00  0.00      SA    
ATOM   2226  HG2 ARG S 161     -13.130   4.380 -23.729  0.00  0.00      SA    
ATOM   2227  CD  ARG S 161     -11.962   3.099 -22.384  0.00  0.00      SA    
ATOM   2228  HD1 ARG S 161     -11.647   3.143 -21.319  0.00  0.00      SA    
ATOM   2229  HD2 ARG S 161     -12.728   2.297 -22.440  0.00  0.00      SA    
ATOM   2230  NE  ARG S 161     -10.829   2.830 -23.356  0.00  0.00      SA    
ATOM   2231  HE  ARG S 161     -10.788   3.234 -24.269  0.00  0.00      SA    
ATOM   2232  CZ  ARG S 161      -9.909   1.861 -23.089  0.00  0.00      SA    
ATOM   2233  NH1 ARG S 161      -9.540   1.383 -21.884  0.00  0.00      SA    
ATOM   2234 HH11 ARG S 161      -9.218   0.437 -21.916  0.00  0.00      SA    
ATOM   2235 HH12 ARG S 161     -10.176   1.580 -21.138  0.00  0.00      SA    
ATOM   2236  NH2 ARG S 161      -9.391   1.141 -24.111  0.00  0.00      SA    
ATOM   2237 HH21 ARG S 161      -8.976   0.249 -23.932  0.00  0.00      SA    
ATOM   2238 HH22 ARG S 161      -9.894   1.288 -24.962  0.00  0.00      SA    
ATOM   2239  C   ARG S 161     -11.886   8.236 -22.061  0.00  0.00      SA    
ATOM   2240  O   ARG S 161     -11.490   8.701 -21.045  0.00  0.00      SA    
ATOM   2241  N   LEU S 162     -11.695   8.889 -23.204  0.00  0.00      SA    
ATOM   2242  HN  LEU S 162     -11.713   8.430 -24.089  0.00  0.00      SA    
ATOM   2243  CA  LEU S 162     -10.923  10.161 -23.231  0.00  0.00      SA    
ATOM   2244  HA  LEU S 162      -9.953   9.879 -22.850  0.00  0.00      SA    
ATOM   2245  CB  LEU S 162     -10.706  10.590 -24.673  0.00  0.00      SA    
ATOM   2246  HB1 LEU S 162     -10.417   9.669 -25.222  0.00  0.00      SA    
ATOM   2247  HB2 LEU S 162     -11.682  10.878 -25.118  0.00  0.00      SA    
ATOM   2248  CG  LEU S 162      -9.629  11.655 -24.920  0.00  0.00      SA    
ATOM   2249  HG  LEU S 162      -9.086  11.883 -23.978  0.00  0.00      SA    
ATOM   2250  CD1 LEU S 162      -8.682  11.307 -26.047  0.00  0.00      SA    
ATOM   2251 HD11 LEU S 162      -9.296  11.349 -26.972  0.00  0.00      SA    
ATOM   2252 HD12 LEU S 162      -7.884  12.080 -26.061  0.00  0.00      SA    
ATOM   2253 HD13 LEU S 162      -8.183  10.314 -26.030  0.00  0.00      SA    
ATOM   2254  CD2 LEU S 162     -10.255  13.043 -25.220  0.00  0.00      SA    
ATOM   2255 HD21 LEU S 162      -9.562  13.822 -25.606  0.00  0.00      SA    
ATOM   2256 HD22 LEU S 162     -11.022  12.889 -26.008  0.00  0.00      SA    
ATOM   2257 HD23 LEU S 162     -10.774  13.519 -24.361  0.00  0.00      SA    
ATOM   2258  C   LEU S 162     -11.631  11.207 -22.401  0.00  0.00      SA    
ATOM   2259  O   LEU S 162     -10.951  11.872 -21.644  0.00  0.00      SA    
ATOM   2260  N   TRP S 163     -12.947  11.390 -22.604  0.00  0.00      SA    
ATOM   2261  HN  TRP S 163     -13.389  10.820 -23.291  0.00  0.00      SA    
ATOM   2262  CA  TRP S 163     -13.836  12.157 -21.732  0.00  0.00      SA    
ATOM   2263  HA  TRP S 163     -13.353  13.117 -21.843  0.00  0.00      SA    
ATOM   2264  CB  TRP S 163     -15.339  12.208 -22.245  0.00  0.00      SA    
ATOM   2265  HB1 TRP S 163     -15.221  12.932 -23.079  0.00  0.00      SA    
ATOM   2266  HB2 TRP S 163     -15.639  11.194 -22.587  0.00  0.00      SA    
ATOM   2267  CG  TRP S 163     -16.302  12.808 -21.217  0.00  0.00      SA    
ATOM   2268  CD1 TRP S 163     -16.513  14.141 -21.054  0.00  0.00      SA    
ATOM   2269  HD1 TRP S 163     -15.975  14.882 -21.627  0.00  0.00      SA    
ATOM   2270  NE1 TRP S 163     -17.439  14.288 -20.035  0.00  0.00      SA    
ATOM   2271  HE1 TRP S 163     -17.651  15.185 -19.712  0.00  0.00      SA    
ATOM   2272  CE2 TRP S 163     -17.852  13.109 -19.550  0.00  0.00      SA    
ATOM   2273  CD2 TRP S 163     -17.138  12.135 -20.262  0.00  0.00      SA    
ATOM   2274  CE3 TRP S 163     -17.296  10.828 -19.825  0.00  0.00      SA    
ATOM   2275  HE3 TRP S 163     -16.802  10.107 -20.459  0.00  0.00      SA    
ATOM   2276  CZ3 TRP S 163     -18.066  10.550 -18.792  0.00  0.00      SA    
ATOM   2277  HZ3 TRP S 163     -18.285   9.548 -18.453  0.00  0.00      SA    
ATOM   2278  CZ2 TRP S 163     -18.692  12.823 -18.552  0.00  0.00      SA    
ATOM   2279  HZ2 TRP S 163     -19.123  13.645 -18.000  0.00  0.00      SA    
ATOM   2280  CH2 TRP S 163     -18.858  11.559 -18.146  0.00  0.00      SA    
ATOM   2281  HH2 TRP S 163     -19.652  11.326 -17.452  0.00  0.00      SA    
ATOM   2282  C   TRP S 163     -13.818  11.841 -20.250  0.00  0.00      SA    
ATOM   2283  O   TRP S 163     -13.589  12.703 -19.449  0.00  0.00      SA    
ATOM   2284  N   ALA S 164     -13.765  10.606 -19.873  0.00  0.00      SA    
ATOM   2285  HN  ALA S 164     -13.911   9.905 -20.566  0.00  0.00      SA    
ATOM   2286  CA  ALA S 164     -13.790  10.181 -18.535  0.00  0.00      SA    
ATOM   2287  HA  ALA S 164     -14.409  10.824 -17.927  0.00  0.00      SA    
ATOM   2288  CB  ALA S 164     -14.536   8.814 -18.331  0.00  0.00      SA    
ATOM   2289  HB1 ALA S 164     -15.537   8.938 -18.796  0.00  0.00      SA    
ATOM   2290  HB2 ALA S 164     -13.934   7.996 -18.784  0.00  0.00      SA    
ATOM   2291  HB3 ALA S 164     -14.601   8.536 -17.258  0.00  0.00      SA    
ATOM   2292  C   ALA S 164     -12.398  10.224 -17.849  0.00  0.00      SA    
ATOM   2293  O   ALA S 164     -12.209  10.605 -16.705  0.00  0.00      SA    
ATOM   2294  N   TRP S 165     -11.318   9.966 -18.544  0.00  0.00      SA    
ATOM   2295  HN  TRP S 165     -11.496   9.465 -19.387  0.00  0.00      SA    
ATOM   2296  CA  TRP S 165      -9.967  10.356 -18.119  0.00  0.00      SA    
ATOM   2297  HA  TRP S 165      -9.799   9.949 -17.132  0.00  0.00      SA    
ATOM   2298  CB  TRP S 165      -8.983   9.875 -19.156  0.00  0.00      SA    
ATOM   2299  HB1 TRP S 165      -9.280   8.838 -19.421  0.00  0.00      SA    
ATOM   2300  HB2 TRP S 165      -9.031  10.518 -20.061  0.00  0.00      SA    
ATOM   2301  CG  TRP S 165      -7.558   9.773 -18.759  0.00  0.00      SA    
ATOM   2302  CD1 TRP S 165      -6.865   8.784 -18.142  0.00  0.00      SA    
ATOM   2303  HD1 TRP S 165      -7.202   7.807 -17.829  0.00  0.00      SA    
ATOM   2304  NE1 TRP S 165      -5.614   9.258 -17.814  0.00  0.00      SA    
ATOM   2305  HE1 TRP S 165      -4.984   8.662 -17.367  0.00  0.00      SA    
ATOM   2306  CE2 TRP S 165      -5.457  10.524 -18.155  0.00  0.00      SA    
ATOM   2307  CD2 TRP S 165      -6.640  10.870 -18.870  0.00  0.00      SA    
ATOM   2308  CE3 TRP S 165      -6.732  12.148 -19.414  0.00  0.00      SA    
ATOM   2309  HE3 TRP S 165      -7.666  12.433 -19.875  0.00  0.00      SA    
ATOM   2310  CZ3 TRP S 165      -5.620  13.045 -19.309  0.00  0.00      SA    
ATOM   2311  HZ3 TRP S 165      -5.647  14.008 -19.797  0.00  0.00      SA    
ATOM   2312  CZ2 TRP S 165      -4.339  11.329 -18.240  0.00  0.00      SA    
ATOM   2313  HZ2 TRP S 165      -3.449  11.021 -17.712  0.00  0.00      SA    
ATOM   2314  CH2 TRP S 165      -4.408  12.592 -18.806  0.00  0.00      SA    
ATOM   2315  HH2 TRP S 165      -3.542  13.232 -18.892  0.00  0.00      SA    
ATOM   2316  C   TRP S 165      -9.782  11.848 -17.910  0.00  0.00      SA    
ATOM   2317  O   TRP S 165      -9.333  12.456 -16.891  0.00  0.00      SA    
ATOM   2318  N   GLU S 166     -10.212  12.670 -18.900  0.00  0.00      SA    
ATOM   2319  HN  GLU S 166     -10.518  12.400 -19.810  0.00  0.00      SA    
ATOM   2320  CA  GLU S 166     -10.101  14.108 -18.773  0.00  0.00      SA    
ATOM   2321  HA  GLU S 166      -9.063  14.337 -18.583  0.00  0.00      SA    
ATOM   2322  CB  GLU S 166     -10.424  14.833 -20.169  0.00  0.00      SA    
ATOM   2323  HB1 GLU S 166      -9.719  14.527 -20.971  0.00  0.00      SA    
ATOM   2324  HB2 GLU S 166     -11.412  14.455 -20.510  0.00  0.00      SA    
ATOM   2325  CG  GLU S 166     -10.686  16.353 -20.201  0.00  0.00      SA    
ATOM   2326  HG1 GLU S 166     -11.631  16.552 -19.652  0.00  0.00      SA    
ATOM   2327  HG2 GLU S 166      -9.948  16.949 -19.623  0.00  0.00      SA    
ATOM   2328  CD  GLU S 166     -11.019  16.961 -21.515  0.00  0.00      SA    
ATOM   2329  OE1 GLU S 166     -12.093  16.694 -22.055  0.00  0.00      SA    
ATOM   2330  OE2 GLU S 166     -10.215  17.864 -21.941  0.00  0.00      SA    
ATOM   2331  C   GLU S 166     -10.951  14.775 -17.730  0.00  0.00      SA    
ATOM   2332  O   GLU S 166     -10.541  15.701 -17.054  0.00  0.00      SA    
ATOM   2333  N   SER S 167     -12.178  14.291 -17.564  0.00  0.00      SA    
ATOM   2334  HN  SER S 167     -12.476  13.615 -18.233  0.00  0.00      SA    
ATOM   2335  CA  SER S 167     -13.154  14.828 -16.647  0.00  0.00      SA    
ATOM   2336  HA  SER S 167     -13.218  15.879 -16.887  0.00  0.00      SA    
ATOM   2337  CB  SER S 167     -14.642  14.392 -16.924  0.00  0.00      SA    
ATOM   2338  HB1 SER S 167     -14.410  13.309 -16.841  0.00  0.00      SA    
ATOM   2339  HB2 SER S 167     -15.289  14.995 -16.252  0.00  0.00      SA    
ATOM   2340  OG  SER S 167     -14.992  14.710 -18.225  0.00  0.00      SA    
ATOM   2341  HG1 SER S 167     -14.547  14.036 -18.744  0.00  0.00      SA    
ATOM   2342  C   SER S 167     -12.820  14.852 -15.167  0.00  0.00      SA    
ATOM   2343  O   SER S 167     -12.996  15.872 -14.537  0.00  0.00      SA    
ATOM   2344  N   TRP S 168     -12.303  13.780 -14.553  0.00  0.00      SA    
ATOM   2345  HN  TRP S 168     -11.981  13.030 -15.125  0.00  0.00      SA    
ATOM   2346  CA  TRP S 168     -11.930  13.791 -13.198  0.00  0.00      SA    
ATOM   2347  HA  TRP S 168     -12.758  14.068 -12.561  0.00  0.00      SA    
ATOM   2348  CB  TRP S 168     -11.539  12.377 -12.661  0.00  0.00      SA    
ATOM   2349  HB1 TRP S 168     -12.388  11.693 -12.875  0.00  0.00      SA    
ATOM   2350  HB2 TRP S 168     -10.652  11.963 -13.187  0.00  0.00      SA    
ATOM   2351  CG  TRP S 168     -11.114  12.287 -11.228  0.00  0.00      SA    
ATOM   2352  CD1 TRP S 168      -9.912  12.114 -10.575  0.00  0.00      SA    
ATOM   2353  HD1 TRP S 168      -8.952  12.106 -11.070  0.00  0.00      SA    
ATOM   2354  NE1 TRP S 168     -10.055  12.022  -9.199  0.00  0.00      SA    
ATOM   2355  HE1 TRP S 168      -9.353  12.005  -8.521  0.00  0.00      SA    
ATOM   2356  CE2 TRP S 168     -11.427  12.038  -8.927  0.00  0.00      SA    
ATOM   2357  CD2 TRP S 168     -12.069  12.245 -10.136  0.00  0.00      SA    
ATOM   2358  CE3 TRP S 168     -13.491  12.292 -10.122  0.00  0.00      SA    
ATOM   2359  HE3 TRP S 168     -14.189  12.272 -10.945  0.00  0.00      SA    
ATOM   2360  CZ3 TRP S 168     -14.157  12.104  -8.887  0.00  0.00      SA    
ATOM   2361  HZ3 TRP S 168     -15.229  11.979  -8.864  0.00  0.00      SA    
ATOM   2362  CZ2 TRP S 168     -12.116  12.095  -7.691  0.00  0.00      SA    
ATOM   2363  HZ2 TRP S 168     -11.630  12.187  -6.731  0.00  0.00      SA    
ATOM   2364  CH2 TRP S 168     -13.478  12.019  -7.712  0.00  0.00      SA    
ATOM   2365  HH2 TRP S 168     -13.982  11.907  -6.764  0.00  0.00      SA    
ATOM   2366  C   TRP S 168     -10.751  14.814 -12.854  0.00  0.00      SA    
ATOM   2367  O   TRP S 168     -10.782  15.604 -11.946  0.00  0.00      SA    
ATOM   2368  N   ARG S 169      -9.767  14.787 -13.694  0.00  0.00      SA    
ATOM   2369  HN  ARG S 169      -9.739  14.026 -14.337  0.00  0.00      SA    
ATOM   2370  CA  ARG S 169      -8.793  15.764 -13.775  0.00  0.00      SA    
ATOM   2371  HA  ARG S 169      -8.223  15.668 -12.862  0.00  0.00      SA    
ATOM   2372  CB  ARG S 169      -7.696  15.416 -14.879  0.00  0.00      SA    
ATOM   2373  HB1 ARG S 169      -8.189  15.240 -15.858  0.00  0.00      SA    
ATOM   2374  HB2 ARG S 169      -7.020  16.274 -15.082  0.00  0.00      SA    
ATOM   2375  CG  ARG S 169      -6.797  14.245 -14.344  0.00  0.00      SA    
ATOM   2376  HG1 ARG S 169      -6.304  14.504 -13.383  0.00  0.00      SA    
ATOM   2377  HG2 ARG S 169      -7.525  13.428 -14.154  0.00  0.00      SA    
ATOM   2378  CD  ARG S 169      -5.824  13.817 -15.390  0.00  0.00      SA    
ATOM   2379  HD1 ARG S 169      -6.283  13.663 -16.390  0.00  0.00      SA    
ATOM   2380  HD2 ARG S 169      -4.953  14.502 -15.459  0.00  0.00      SA    
ATOM   2381  NE  ARG S 169      -5.229  12.601 -14.834  0.00  0.00      SA    
ATOM   2382  HE  ARG S 169      -4.355  12.706 -14.359  0.00  0.00      SA    
ATOM   2383  CZ  ARG S 169      -5.800  11.380 -14.929  0.00  0.00      SA    
ATOM   2384  NH1 ARG S 169      -5.070  10.362 -14.482  0.00  0.00      SA    
ATOM   2385 HH11 ARG S 169      -5.394   9.416 -14.488  0.00  0.00      SA    
ATOM   2386 HH12 ARG S 169      -4.201  10.673 -14.096  0.00  0.00      SA    
ATOM   2387  NH2 ARG S 169      -6.881  10.999 -15.547  0.00  0.00      SA    
ATOM   2388 HH21 ARG S 169      -6.930  10.006 -15.659  0.00  0.00      SA    
ATOM   2389 HH22 ARG S 169      -7.472  11.659 -16.012  0.00  0.00      SA    
ATOM   2390  C   ARG S 169      -9.208  17.221 -13.995  0.00  0.00      SA    
ATOM   2391  O   ARG S 169      -8.865  18.050 -13.204  0.00  0.00      SA    
ATOM   2392  N   SER S 170     -10.149  17.450 -14.957  0.00  0.00      SA    
ATOM   2393  HN  SER S 170     -10.480  16.822 -15.657  0.00  0.00      SA    
ATOM   2394  CA  SER S 170     -10.775  18.771 -15.171  0.00  0.00      SA    
ATOM   2395  HA  SER S 170     -10.050  19.556 -15.326  0.00  0.00      SA    
ATOM   2396  CB  SER S 170     -11.617  18.623 -16.419  0.00  0.00      SA    
ATOM   2397  HB1 SER S 170     -10.995  18.314 -17.287  0.00  0.00      SA    
ATOM   2398  HB2 SER S 170     -12.384  17.844 -16.222  0.00  0.00      SA    
ATOM   2399  OG  SER S 170     -12.341  19.805 -16.745  0.00  0.00      SA    
ATOM   2400  HG1 SER S 170     -13.193  19.514 -17.079  0.00  0.00      SA    
ATOM   2401  C   SER S 170     -11.545  19.236 -13.914  0.00  0.00      SA    
ATOM   2402  O   SER S 170     -11.499  20.358 -13.444  0.00  0.00      SA    
ATOM   2403  N   GLU S 171     -12.310  18.335 -13.339  0.00  0.00      SA    
ATOM   2404  HN  GLU S 171     -12.379  17.382 -13.623  0.00  0.00      SA    
ATOM   2405  CA  GLU S 171     -13.244  18.611 -12.192  0.00  0.00      SA    
ATOM   2406  HA  GLU S 171     -13.650  19.581 -12.441  0.00  0.00      SA    
ATOM   2407  CB  GLU S 171     -14.381  17.551 -12.251  0.00  0.00      SA    
ATOM   2408  HB1 GLU S 171     -14.069  16.489 -12.162  0.00  0.00      SA    
ATOM   2409  HB2 GLU S 171     -14.898  17.577 -11.269  0.00  0.00      SA    
ATOM   2410  CG  GLU S 171     -15.378  17.774 -13.383  0.00  0.00      SA    
ATOM   2411  HG1 GLU S 171     -14.819  17.797 -14.343  0.00  0.00      SA    
ATOM   2412  HG2 GLU S 171     -16.043  16.891 -13.501  0.00  0.00      SA    
ATOM   2413  CD  GLU S 171     -16.279  18.933 -13.083  0.00  0.00      SA    
ATOM   2414  OE1 GLU S 171     -17.521  18.718 -12.772  0.00  0.00      SA    
ATOM   2415  OE2 GLU S 171     -15.860  20.091 -13.236  0.00  0.00      SA    
ATOM   2416  C   GLU S 171     -12.696  18.686 -10.788  0.00  0.00      SA    
ATOM   2417  O   GLU S 171     -13.249  19.410  -9.998  0.00  0.00      SA    
ATOM   2418  N   VAL S 172     -11.671  17.880 -10.475  0.00  0.00      SA    
ATOM   2419  HN  VAL S 172     -11.432  17.292 -11.243  0.00  0.00      SA    
ATOM   2420  CA  VAL S 172     -11.243  17.535  -9.145  0.00  0.00      SA    
ATOM   2421  HA  VAL S 172     -11.809  18.080  -8.404  0.00  0.00      SA    
ATOM   2422  CB  VAL S 172     -11.348  16.017  -8.839  0.00  0.00      SA    
ATOM   2423  HB  VAL S 172     -10.914  15.323  -9.590  0.00  0.00      SA    
ATOM   2424  CG1 VAL S 172     -10.776  15.676  -7.468  0.00  0.00      SA    
ATOM   2425 HG11 VAL S 172     -10.614  14.577  -7.428  0.00  0.00      SA    
ATOM   2426 HG12 VAL S 172      -9.709  15.982  -7.430  0.00  0.00      SA    
ATOM   2427 HG13 VAL S 172     -11.500  15.986  -6.684  0.00  0.00      SA    
ATOM   2428  CG2 VAL S 172     -12.960  15.738  -8.753  0.00  0.00      SA    
ATOM   2429 HG21 VAL S 172     -13.445  16.517  -8.127  0.00  0.00      SA    
ATOM   2430 HG22 VAL S 172     -13.376  15.850  -9.776  0.00  0.00      SA    
ATOM   2431 HG23 VAL S 172     -13.098  14.707  -8.361  0.00  0.00      SA    
ATOM   2432  C   VAL S 172      -9.814  18.003  -9.111  0.00  0.00      SA    
ATOM   2433  O   VAL S 172      -9.381  18.842  -8.337  0.00  0.00      SA    
ATOM   2434  N   GLY S 173      -9.068  17.441 -10.116  0.00  0.00      SA    
ATOM   2435  HN  GLY S 173      -9.443  16.710 -10.681  0.00  0.00      SA    
ATOM   2436  CA  GLY S 173      -7.645  17.663 -10.259  0.00  0.00      SA    
ATOM   2437  HA1 GLY S 173      -7.367  17.062 -11.113  0.00  0.00      SA    
ATOM   2438  HA2 GLY S 173      -7.099  17.362  -9.377  0.00  0.00      SA    
ATOM   2439  C   GLY S 173      -7.150  19.039 -10.426  0.00  0.00      SA    
ATOM   2440  O   GLY S 173      -6.140  19.455  -9.859  0.00  0.00      SA    
ATOM   2441  N   LYS S 174      -7.876  19.728 -11.201  0.00  0.00      SA    
ATOM   2442  HN  LYS S 174      -8.623  19.278 -11.683  0.00  0.00      SA    
ATOM   2443  CA  LYS S 174      -7.646  21.179 -11.367  0.00  0.00      SA    
ATOM   2444  HA  LYS S 174      -6.585  21.334 -11.496  0.00  0.00      SA    
ATOM   2445  CB  LYS S 174      -8.330  21.633 -12.685  0.00  0.00      SA    
ATOM   2446  HB1 LYS S 174      -7.498  21.431 -13.392  0.00  0.00      SA    
ATOM   2447  HB2 LYS S 174      -9.232  20.987 -12.754  0.00  0.00      SA    
ATOM   2448  CG  LYS S 174      -8.808  23.048 -12.752  0.00  0.00      SA    
ATOM   2449  HG1 LYS S 174      -9.571  23.255 -11.972  0.00  0.00      SA    
ATOM   2450  HG2 LYS S 174      -8.030  23.835 -12.648  0.00  0.00      SA    
ATOM   2451  CD  LYS S 174      -9.323  23.351 -14.169  0.00  0.00      SA    
ATOM   2452  HD1 LYS S 174      -8.475  23.675 -14.810  0.00  0.00      SA    
ATOM   2453  HD2 LYS S 174      -9.634  22.451 -14.741  0.00  0.00      SA    
ATOM   2454  CE  LYS S 174     -10.402  24.485 -14.231  0.00  0.00      SA    
ATOM   2455  HE1 LYS S 174     -11.329  24.311 -13.645  0.00  0.00      SA    
ATOM   2456  HE2 LYS S 174     -10.068  25.492 -13.900  0.00  0.00      SA    
ATOM   2457  NZ  LYS S 174     -10.755  24.661 -15.731  0.00  0.00      SA    
ATOM   2458  HZ1 LYS S 174      -9.936  24.795 -16.358  0.00  0.00      SA    
ATOM   2459  HZ2 LYS S 174     -11.005  23.700 -16.038  0.00  0.00      SA    
ATOM   2460  HZ3 LYS S 174     -11.476  25.408 -15.797  0.00  0.00      SA    
ATOM   2461  C   LYS S 174      -8.024  22.035 -10.263  0.00  0.00      SA    
ATOM   2462  O   LYS S 174      -7.322  23.083 -10.056  0.00  0.00      SA    
ATOM   2463  N   GLN S 175      -9.047  21.648  -9.383  0.00  0.00      SA    
ATOM   2464  HN  GLN S 175      -9.659  20.928  -9.700  0.00  0.00      SA    
ATOM   2465  CA  GLN S 175      -9.203  22.270  -8.147  0.00  0.00      SA    
ATOM   2466  HA  GLN S 175      -9.252  23.342  -8.273  0.00  0.00      SA    
ATOM   2467  CB  GLN S 175     -10.578  21.849  -7.581  0.00  0.00      SA    
ATOM   2468  HB1 GLN S 175     -10.629  20.745  -7.462  0.00  0.00      SA    
ATOM   2469  HB2 GLN S 175     -10.721  22.265  -6.561  0.00  0.00      SA    
ATOM   2470  CG  GLN S 175     -11.820  22.204  -8.420  0.00  0.00      SA    
ATOM   2471  HG1 GLN S 175     -11.533  21.842  -9.431  0.00  0.00      SA    
ATOM   2472  HG2 GLN S 175     -12.778  21.655  -8.296  0.00  0.00      SA    
ATOM   2473  CD  GLN S 175     -12.146  23.686  -8.450  0.00  0.00      SA    
ATOM   2474  OE1 GLN S 175     -11.309  24.562  -8.681  0.00  0.00      SA    
ATOM   2475  NE2 GLN S 175     -13.404  24.050  -8.231  0.00  0.00      SA    
ATOM   2476 HE21 GLN S 175     -13.739  24.962  -7.996  0.00  0.00      SA    
ATOM   2477 HE22 GLN S 175     -14.045  23.283  -8.269  0.00  0.00      SA    
ATOM   2478  C   GLN S 175      -8.101  21.841  -7.079  0.00  0.00      SA    
ATOM   2479  O   GLN S 175      -7.809  22.744  -6.281  0.00  0.00      SA    
ATOM   2480  N   LEU S 176      -7.490  20.673  -7.149  0.00  0.00      SA    
ATOM   2481  HN  LEU S 176      -7.967  19.996  -7.704  0.00  0.00      SA    
ATOM   2482  CA  LEU S 176      -6.559  20.198  -6.126  0.00  0.00      SA    
ATOM   2483  HA  LEU S 176      -6.832  20.450  -5.112  0.00  0.00      SA    
ATOM   2484  CB  LEU S 176      -6.370  18.648  -6.065  0.00  0.00      SA    
ATOM   2485  HB1 LEU S 176      -6.219  18.270  -7.099  0.00  0.00      SA    
ATOM   2486  HB2 LEU S 176      -5.401  18.456  -5.558  0.00  0.00      SA    
ATOM   2487  CG  LEU S 176      -7.521  17.840  -5.500  0.00  0.00      SA    
ATOM   2488  HG  LEU S 176      -8.456  18.390  -5.740  0.00  0.00      SA    
ATOM   2489  CD1 LEU S 176      -7.554  16.412  -6.052  0.00  0.00      SA    
ATOM   2490 HD11 LEU S 176      -8.241  15.773  -5.456  0.00  0.00      SA    
ATOM   2491 HD12 LEU S 176      -7.897  16.342  -7.106  0.00  0.00      SA    
ATOM   2492 HD13 LEU S 176      -6.545  15.948  -6.055  0.00  0.00      SA    
ATOM   2493  CD2 LEU S 176      -7.551  17.749  -4.017  0.00  0.00      SA    
ATOM   2494 HD21 LEU S 176      -8.280  16.983  -3.678  0.00  0.00      SA    
ATOM   2495 HD22 LEU S 176      -6.534  17.452  -3.681  0.00  0.00      SA    
ATOM   2496 HD23 LEU S 176      -7.856  18.705  -3.540  0.00  0.00      SA    
ATOM   2497  C   LEU S 176      -5.193  20.885  -6.223  0.00  0.00      SA    
ATOM   2498  O   LEU S 176      -4.477  20.909  -5.226  0.00  0.00      SA    
ATOM   2499  N   ARG S 177      -4.674  21.355  -7.390  0.00  0.00      SA    
ATOM   2500  HN  ARG S 177      -5.226  21.394  -8.219  0.00  0.00      SA    
ATOM   2501  CA  ARG S 177      -3.368  21.867  -7.495  0.00  0.00      SA    
ATOM   2502  HA  ARG S 177      -2.684  21.130  -7.100  0.00  0.00      SA    
ATOM   2503  CB  ARG S 177      -2.855  22.088  -8.928  0.00  0.00      SA    
ATOM   2504  HB1 ARG S 177      -2.793  21.100  -9.433  0.00  0.00      SA    
ATOM   2505  HB2 ARG S 177      -3.657  22.588  -9.512  0.00  0.00      SA    
ATOM   2506  CG  ARG S 177      -1.535  22.877  -9.090  0.00  0.00      SA    
ATOM   2507  HG1 ARG S 177      -1.726  23.859  -8.607  0.00  0.00      SA    
ATOM   2508  HG2 ARG S 177      -0.779  22.348  -8.471  0.00  0.00      SA    
ATOM   2509  CD  ARG S 177      -0.948  23.054 -10.481  0.00  0.00      SA    
ATOM   2510  HD1 ARG S 177      -0.705  22.064 -10.923  0.00  0.00      SA    
ATOM   2511  HD2 ARG S 177      -1.721  23.626 -11.037  0.00  0.00      SA    
ATOM   2512  NE  ARG S 177       0.306  23.914 -10.391  0.00  0.00      SA    
ATOM   2513  HE  ARG S 177       0.583  24.466  -9.605  0.00  0.00      SA    
ATOM   2514  CZ  ARG S 177       1.042  24.361 -11.424  0.00  0.00      SA    
ATOM   2515  NH1 ARG S 177       1.817  25.390 -11.320  0.00  0.00      SA    
ATOM   2516 HH11 ARG S 177       2.354  25.705 -12.103  0.00  0.00      SA    
ATOM   2517 HH12 ARG S 177       1.909  25.805 -10.415  0.00  0.00      SA    
ATOM   2518  NH2 ARG S 177       0.969  23.871 -12.623  0.00  0.00      SA    
ATOM   2519 HH21 ARG S 177       1.549  24.316 -13.306  0.00  0.00      SA    
ATOM   2520 HH22 ARG S 177       0.218  23.250 -12.847  0.00  0.00      SA    
ATOM   2521  C   ARG S 177      -2.998  23.037  -6.650  0.00  0.00      SA    
ATOM   2522  O   ARG S 177      -1.891  22.925  -6.098  0.00  0.00      SA    
ATOM   2523  N   PRO S 178      -3.789  24.124  -6.378  0.00  0.00      SA    
ATOM   2524  CD  PRO S 178      -4.884  24.550  -7.301  0.00  0.00      SA    
ATOM   2525  HD1 PRO S 178      -5.556  23.676  -7.433  0.00  0.00      SA    
ATOM   2526  HD2 PRO S 178      -4.326  24.728  -8.245  0.00  0.00      SA    
ATOM   2527  CA  PRO S 178      -3.282  25.311  -5.598  0.00  0.00      SA    
ATOM   2528  HA  PRO S 178      -2.243  25.571  -5.738  0.00  0.00      SA    
ATOM   2529  CB  PRO S 178      -4.296  26.499  -5.878  0.00  0.00      SA    
ATOM   2530  HB1 PRO S 178      -3.808  27.242  -6.544  0.00  0.00      SA    
ATOM   2531  HB2 PRO S 178      -4.492  27.152  -5.001  0.00  0.00      SA    
ATOM   2532  CG  PRO S 178      -5.474  25.835  -6.605  0.00  0.00      SA    
ATOM   2533  HG1 PRO S 178      -5.829  26.474  -7.442  0.00  0.00      SA    
ATOM   2534  HG2 PRO S 178      -6.275  25.520  -5.902  0.00  0.00      SA    
ATOM   2535  C   PRO S 178      -3.170  24.894  -4.151  0.00  0.00      SA    
ATOM   2536  O   PRO S 178      -2.281  25.273  -3.370  0.00  0.00      SA    
ATOM   2537  N   LEU S 179      -4.183  24.042  -3.692  0.00  0.00      SA    
ATOM   2538  HN  LEU S 179      -4.941  23.731  -4.259  0.00  0.00      SA    
ATOM   2539  CA  LEU S 179      -4.075  23.376  -2.346  0.00  0.00      SA    
ATOM   2540  HA  LEU S 179      -4.149  24.169  -1.617  0.00  0.00      SA    
ATOM   2541  CB  LEU S 179      -5.342  22.403  -2.205  0.00  0.00      SA    
ATOM   2542  HB1 LEU S 179      -5.182  21.622  -2.979  0.00  0.00      SA    
ATOM   2543  HB2 LEU S 179      -5.266  21.909  -1.213  0.00  0.00      SA    
ATOM   2544  CG  LEU S 179      -6.675  23.101  -2.472  0.00  0.00      SA    
ATOM   2545  HG  LEU S 179      -6.579  23.520  -3.497  0.00  0.00      SA    
ATOM   2546  CD1 LEU S 179      -7.829  21.972  -2.459  0.00  0.00      SA    
ATOM   2547 HD11 LEU S 179      -8.864  22.373  -2.414  0.00  0.00      SA    
ATOM   2548 HD12 LEU S 179      -7.808  21.498  -3.463  0.00  0.00      SA    
ATOM   2549 HD13 LEU S 179      -7.719  21.126  -1.747  0.00  0.00      SA    
ATOM   2550  CD2 LEU S 179      -6.945  24.236  -1.474  0.00  0.00      SA    
ATOM   2551 HD21 LEU S 179      -7.635  25.012  -1.868  0.00  0.00      SA    
ATOM   2552 HD22 LEU S 179      -7.277  23.853  -0.485  0.00  0.00      SA    
ATOM   2553 HD23 LEU S 179      -6.031  24.800  -1.188  0.00  0.00      SA    
ATOM   2554  C   LEU S 179      -2.771  22.566  -2.198  0.00  0.00      SA    
ATOM   2555  O   LEU S 179      -2.074  22.742  -1.179  0.00  0.00      SA    
ATOM   2556  N   TYR S 180      -2.384  21.805  -3.270  0.00  0.00      SA    
ATOM   2557  HN  TYR S 180      -2.964  21.663  -4.068  0.00  0.00      SA    
ATOM   2558  CA  TYR S 180      -1.231  20.866  -3.233  0.00  0.00      SA    
ATOM   2559  HA  TYR S 180      -1.234  20.323  -2.299  0.00  0.00      SA    
ATOM   2560  CB  TYR S 180      -1.321  19.968  -4.453  0.00  0.00      SA    
ATOM   2561  HB1 TYR S 180      -2.351  19.551  -4.426  0.00  0.00      SA    
ATOM   2562  HB2 TYR S 180      -1.170  20.501  -5.415  0.00  0.00      SA    
ATOM   2563  CG  TYR S 180      -0.288  18.769  -4.437  0.00  0.00      SA    
ATOM   2564  CD1 TYR S 180      -0.287  17.838  -3.364  0.00  0.00      SA    
ATOM   2565  HD1 TYR S 180      -0.968  17.823  -2.525  0.00  0.00      SA    
ATOM   2566  CE1 TYR S 180       0.681  16.800  -3.253  0.00  0.00      SA    
ATOM   2567  HE1 TYR S 180       0.650  16.225  -2.340  0.00  0.00      SA    
ATOM   2568  CZ  TYR S 180       1.698  16.742  -4.237  0.00  0.00      SA    
ATOM   2569  OH  TYR S 180       2.761  15.807  -4.138  0.00  0.00      SA    
ATOM   2570  HH  TYR S 180       3.450  16.116  -4.730  0.00  0.00      SA    
ATOM   2571  CD2 TYR S 180       0.624  18.537  -5.423  0.00  0.00      SA    
ATOM   2572  HD2 TYR S 180       0.561  19.202  -6.272  0.00  0.00      SA    
ATOM   2573  CE2 TYR S 180       1.636  17.534  -5.405  0.00  0.00      SA    
ATOM   2574  HE2 TYR S 180       2.360  17.365  -6.187  0.00  0.00      SA    
ATOM   2575  C   TYR S 180       0.045  21.761  -3.265  0.00  0.00      SA    
ATOM   2576  O   TYR S 180       1.005  21.529  -2.508  0.00  0.00      SA    
ATOM   2577  N   GLU S 181       0.130  22.812  -4.109  0.00  0.00      SA    
ATOM   2578  HN  GLU S 181      -0.617  22.947  -4.756  0.00  0.00      SA    
ATOM   2579  CA  GLU S 181       1.124  23.848  -4.103  0.00  0.00      SA    
ATOM   2580  HA  GLU S 181       2.044  23.536  -4.575  0.00  0.00      SA    
ATOM   2581  CB  GLU S 181       0.759  25.078  -5.083  0.00  0.00      SA    
ATOM   2582  HB1 GLU S 181      -0.273  25.469  -4.953  0.00  0.00      SA    
ATOM   2583  HB2 GLU S 181       1.474  25.902  -4.874  0.00  0.00      SA    
ATOM   2584  CG  GLU S 181       1.150  24.821  -6.608  0.00  0.00      SA    
ATOM   2585  HG1 GLU S 181       2.219  24.527  -6.536  0.00  0.00      SA    
ATOM   2586  HG2 GLU S 181       0.517  23.981  -6.968  0.00  0.00      SA    
ATOM   2587  CD  GLU S 181       1.015  26.010  -7.459  0.00  0.00      SA    
ATOM   2588  OE1 GLU S 181       0.676  25.856  -8.650  0.00  0.00      SA    
ATOM   2589  OE2 GLU S 181       1.214  27.187  -7.004  0.00  0.00      SA    
ATOM   2590  C   GLU S 181       1.463  24.428  -2.805  0.00  0.00      SA    
ATOM   2591  O   GLU S 181       2.602  24.403  -2.394  0.00  0.00      SA    
ATOM   2592  N   GLU S 182       0.400  24.825  -2.059  0.00  0.00      SA    
ATOM   2593  HN  GLU S 182      -0.539  24.765  -2.388  0.00  0.00      SA    
ATOM   2594  CA  GLU S 182       0.494  25.186  -0.594  0.00  0.00      SA    
ATOM   2595  HA  GLU S 182       1.343  25.850  -0.525  0.00  0.00      SA    
ATOM   2596  CB  GLU S 182      -0.654  26.070  -0.123  0.00  0.00      SA    
ATOM   2597  HB1 GLU S 182      -0.826  26.929  -0.807  0.00  0.00      SA    
ATOM   2598  HB2 GLU S 182      -1.613  25.511  -0.095  0.00  0.00      SA    
ATOM   2599  CG  GLU S 182      -0.581  26.567   1.383  0.00  0.00      SA    
ATOM   2600  HG1 GLU S 182      -0.678  25.777   2.158  0.00  0.00      SA    
ATOM   2601  HG2 GLU S 182       0.455  26.957   1.476  0.00  0.00      SA    
ATOM   2602  CD  GLU S 182      -1.594  27.673   1.649  0.00  0.00      SA    
ATOM   2603  OE1 GLU S 182      -1.702  28.137   2.775  0.00  0.00      SA    
ATOM   2604  OE2 GLU S 182      -2.298  28.190   0.686  0.00  0.00      SA    
ATOM   2605  C   GLU S 182       0.846  24.131   0.393  0.00  0.00      SA    
ATOM   2606  O   GLU S 182       1.627  24.345   1.310  0.00  0.00      SA    
ATOM   2607  N   TYR S 183       0.375  22.903   0.157  0.00  0.00      SA    
ATOM   2608  HN  TYR S 183      -0.192  22.703  -0.638  0.00  0.00      SA    
ATOM   2609  CA  TYR S 183       0.734  21.664   0.943  0.00  0.00      SA    
ATOM   2610  HA  TYR S 183       0.553  21.899   1.981  0.00  0.00      SA    
ATOM   2611  CB  TYR S 183      -0.140  20.461   0.486  0.00  0.00      SA    
ATOM   2612  HB1 TYR S 183      -1.212  20.555   0.760  0.00  0.00      SA    
ATOM   2613  HB2 TYR S 183      -0.087  20.598  -0.616  0.00  0.00      SA    
ATOM   2614  CG  TYR S 183       0.314  19.052   0.666  0.00  0.00      SA    
ATOM   2615  CD1 TYR S 183       1.234  18.479  -0.254  0.00  0.00      SA    
ATOM   2616  HD1 TYR S 183       1.660  19.016  -1.089  0.00  0.00      SA    
ATOM   2617  CE1 TYR S 183       1.644  17.212  -0.149  0.00  0.00      SA    
ATOM   2618  HE1 TYR S 183       2.462  16.789  -0.713  0.00  0.00      SA    
ATOM   2619  CZ  TYR S 183       1.080  16.347   0.861  0.00  0.00      SA    
ATOM   2620  OH  TYR S 183       1.327  14.985   0.859  0.00  0.00      SA    
ATOM   2621  HH  TYR S 183       1.115  14.634   1.727  0.00  0.00      SA    
ATOM   2622  CD2 TYR S 183      -0.255  18.185   1.644  0.00  0.00      SA    
ATOM   2623  HD2 TYR S 183      -0.976  18.665   2.289  0.00  0.00      SA    
ATOM   2624  CE2 TYR S 183       0.065  16.915   1.716  0.00  0.00      SA    
ATOM   2625  HE2 TYR S 183      -0.404  16.340   2.500  0.00  0.00      SA    
ATOM   2626  C   TYR S 183       2.259  21.395   1.009  0.00  0.00      SA    
ATOM   2627  O   TYR S 183       2.760  21.028   2.069  0.00  0.00      SA    
ATOM   2628  N   VAL S 184       2.952  21.522  -0.142  0.00  0.00      SA    
ATOM   2629  HN  VAL S 184       2.395  21.635  -0.961  0.00  0.00      SA    
ATOM   2630  CA  VAL S 184       4.358  21.096  -0.254  0.00  0.00      SA    
ATOM   2631  HA  VAL S 184       4.508  20.048  -0.037  0.00  0.00      SA    
ATOM   2632  CB  VAL S 184       4.919  21.349  -1.635  0.00  0.00      SA    
ATOM   2633  HB  VAL S 184       5.177  22.406  -1.863  0.00  0.00      SA    
ATOM   2634  CG1 VAL S 184       6.215  20.500  -1.858  0.00  0.00      SA    
ATOM   2635 HG11 VAL S 184       5.907  19.449  -1.673  0.00  0.00      SA    
ATOM   2636 HG12 VAL S 184       6.629  20.739  -2.861  0.00  0.00      SA    
ATOM   2637 HG13 VAL S 184       7.060  20.809  -1.206  0.00  0.00      SA    
ATOM   2638  CG2 VAL S 184       3.906  20.789  -2.741  0.00  0.00      SA    
ATOM   2639 HG21 VAL S 184       4.453  20.456  -3.649  0.00  0.00      SA    
ATOM   2640 HG22 VAL S 184       3.273  19.911  -2.489  0.00  0.00      SA    
ATOM   2641 HG23 VAL S 184       3.322  21.617  -3.196  0.00  0.00      SA    
ATOM   2642  C   VAL S 184       5.178  21.844   0.780  0.00  0.00      SA    
ATOM   2643  O   VAL S 184       6.082  21.332   1.423  0.00  0.00      SA    
ATOM   2644  N   VAL S 185       4.920  23.135   0.849  0.00  0.00      SA    
ATOM   2645  HN  VAL S 185       4.139  23.437   0.308  0.00  0.00      SA    
ATOM   2646  CA  VAL S 185       5.587  24.188   1.568  0.00  0.00      SA    
ATOM   2647  HA  VAL S 185       6.640  24.210   1.331  0.00  0.00      SA    
ATOM   2648  CB  VAL S 185       5.050  25.618   1.191  0.00  0.00      SA    
ATOM   2649  HB  VAL S 185       4.034  25.673   1.637  0.00  0.00      SA    
ATOM   2650  CG1 VAL S 185       5.905  26.730   1.888  0.00  0.00      SA    
ATOM   2651 HG11 VAL S 185       5.492  27.761   1.862  0.00  0.00      SA    
ATOM   2652 HG12 VAL S 185       6.045  26.586   2.981  0.00  0.00      SA    
ATOM   2653 HG13 VAL S 185       6.819  26.932   1.290  0.00  0.00      SA    
ATOM   2654  CG2 VAL S 185       5.031  25.882  -0.255  0.00  0.00      SA    
ATOM   2655 HG21 VAL S 185       4.345  25.267  -0.876  0.00  0.00      SA    
ATOM   2656 HG22 VAL S 185       4.993  26.967  -0.489  0.00  0.00      SA    
ATOM   2657 HG23 VAL S 185       6.046  25.612  -0.618  0.00  0.00      SA    
ATOM   2658  C   VAL S 185       5.425  23.915   3.097  0.00  0.00      SA    
ATOM   2659  O   VAL S 185       6.452  23.886   3.823  0.00  0.00      SA    
ATOM   2660  N   LEU S 186       4.172  23.741   3.561  0.00  0.00      SA    
ATOM   2661  HN  LEU S 186       3.336  23.821   3.024  0.00  0.00      SA    
ATOM   2662  CA  LEU S 186       3.915  23.317   4.919  0.00  0.00      SA    
ATOM   2663  HA  LEU S 186       4.211  24.040   5.664  0.00  0.00      SA    
ATOM   2664  CB  LEU S 186       2.333  23.436   5.150  0.00  0.00      SA    
ATOM   2665  HB1 LEU S 186       1.659  22.902   4.447  0.00  0.00      SA    
ATOM   2666  HB2 LEU S 186       2.200  23.039   6.179  0.00  0.00      SA    
ATOM   2667  CG  LEU S 186       1.884  24.917   5.204  0.00  0.00      SA    
ATOM   2668  HG  LEU S 186       2.067  25.400   4.220  0.00  0.00      SA    
ATOM   2669  CD1 LEU S 186       0.375  24.899   5.462  0.00  0.00      SA    
ATOM   2670 HD11 LEU S 186       0.118  25.980   5.453  0.00  0.00      SA    
ATOM   2671 HD12 LEU S 186      -0.201  24.345   4.691  0.00  0.00      SA    
ATOM   2672 HD13 LEU S 186      -0.024  24.398   6.370  0.00  0.00      SA    
ATOM   2673  CD2 LEU S 186       2.573  25.746   6.312  0.00  0.00      SA    
ATOM   2674 HD21 LEU S 186       2.128  26.762   6.250  0.00  0.00      SA    
ATOM   2675 HD22 LEU S 186       2.433  25.351   7.341  0.00  0.00      SA    
ATOM   2676 HD23 LEU S 186       3.671  25.905   6.245  0.00  0.00      SA    
ATOM   2677  C   LEU S 186       4.455  21.947   5.345  0.00  0.00      SA    
ATOM   2678  O   LEU S 186       5.029  21.751   6.400  0.00  0.00      SA    
ATOM   2679  N   LYS S 187       4.383  20.938   4.472  0.00  0.00      SA    
ATOM   2680  HN  LYS S 187       4.106  21.040   3.520  0.00  0.00      SA    
ATOM   2681  CA  LYS S 187       4.910  19.608   4.708  0.00  0.00      SA    
ATOM   2682  HA  LYS S 187       4.581  19.294   5.687  0.00  0.00      SA    
ATOM   2683  CB  LYS S 187       4.381  18.614   3.654  0.00  0.00      SA    
ATOM   2684  HB1 LYS S 187       4.501  19.188   2.710  0.00  0.00      SA    
ATOM   2685  HB2 LYS S 187       5.040  17.732   3.798  0.00  0.00      SA    
ATOM   2686  CG  LYS S 187       2.858  18.360   3.882  0.00  0.00      SA    
ATOM   2687  HG1 LYS S 187       2.292  19.314   3.945  0.00  0.00      SA    
ATOM   2688  HG2 LYS S 187       2.522  17.802   2.982  0.00  0.00      SA    
ATOM   2689  CD  LYS S 187       2.652  17.408   5.011  0.00  0.00      SA    
ATOM   2690  HD1 LYS S 187       3.306  16.533   4.810  0.00  0.00      SA    
ATOM   2691  HD2 LYS S 187       2.984  17.781   6.003  0.00  0.00      SA    
ATOM   2692  CE  LYS S 187       1.181  16.814   5.098  0.00  0.00      SA    
ATOM   2693  HE1 LYS S 187       0.370  17.573   5.104  0.00  0.00      SA    
ATOM   2694  HE2 LYS S 187       1.202  16.256   4.138  0.00  0.00      SA    
ATOM   2695  NZ  LYS S 187       0.953  15.873   6.183  0.00  0.00      SA    
ATOM   2696  HZ1 LYS S 187       0.428  16.291   6.978  0.00  0.00      SA    
ATOM   2697  HZ2 LYS S 187       0.343  15.047   6.019  0.00  0.00      SA    
ATOM   2698  HZ3 LYS S 187       1.906  15.492   6.348  0.00  0.00      SA    
ATOM   2699  C   LYS S 187       6.381  19.542   4.852  0.00  0.00      SA    
ATOM   2700  O   LYS S 187       6.804  18.845   5.750  0.00  0.00      SA    
ATOM   2701  N   ASN S 188       7.098  20.298   4.081  0.00  0.00      SA    
ATOM   2702  HN  ASN S 188       6.740  20.693   3.238  0.00  0.00      SA    
ATOM   2703  CA  ASN S 188       8.485  20.665   4.233  0.00  0.00      SA    
ATOM   2704  HA  ASN S 188       9.074  19.762   4.308  0.00  0.00      SA    
ATOM   2705  CB  ASN S 188       8.986  21.548   3.023  0.00  0.00      SA    
ATOM   2706  HB1 ASN S 188       8.137  22.245   2.858  0.00  0.00      SA    
ATOM   2707  HB2 ASN S 188       9.896  22.141   3.256  0.00  0.00      SA    
ATOM   2708  CG  ASN S 188       9.192  20.651   1.883  0.00  0.00      SA    
ATOM   2709  OD1 ASN S 188       9.123  19.430   2.047  0.00  0.00      SA    
ATOM   2710  ND2 ASN S 188       9.257  21.196   0.615  0.00  0.00      SA    
ATOM   2711 HD21 ASN S 188       9.005  22.158   0.515  0.00  0.00      SA    
ATOM   2712 HD22 ASN S 188       9.491  20.661  -0.197  0.00  0.00      SA    
ATOM   2713  C   ASN S 188       8.879  21.409   5.500  0.00  0.00      SA    
ATOM   2714  O   ASN S 188       9.790  20.988   6.228  0.00  0.00      SA    
ATOM   2715  N   GLU S 189       8.130  22.516   5.809  0.00  0.00      SA    
ATOM   2716  HN  GLU S 189       7.425  22.961   5.263  0.00  0.00      SA    
ATOM   2717  CA  GLU S 189       8.430  23.142   7.128  0.00  0.00      SA    
ATOM   2718  HA  GLU S 189       9.458  23.471   7.155  0.00  0.00      SA    
ATOM   2719  CB  GLU S 189       7.535  24.416   7.344  0.00  0.00      SA    
ATOM   2720  HB1 GLU S 189       6.506  24.200   6.985  0.00  0.00      SA    
ATOM   2721  HB2 GLU S 189       7.659  24.689   8.413  0.00  0.00      SA    
ATOM   2722  CG  GLU S 189       8.000  25.740   6.603  0.00  0.00      SA    
ATOM   2723  HG1 GLU S 189       9.098  25.683   6.440  0.00  0.00      SA    
ATOM   2724  HG2 GLU S 189       7.372  25.684   5.689  0.00  0.00      SA    
ATOM   2725  CD  GLU S 189       7.700  27.009   7.348  0.00  0.00      SA    
ATOM   2726  OE1 GLU S 189       8.326  27.157   8.402  0.00  0.00      SA    
ATOM   2727  OE2 GLU S 189       7.030  27.947   6.860  0.00  0.00      SA    
ATOM   2728  C   GLU S 189       8.119  22.239   8.392  0.00  0.00      SA    
ATOM   2729  O   GLU S 189       8.837  22.343   9.368  0.00  0.00      SA    
ATOM   2730  N   MET S 190       7.124  21.351   8.251  0.00  0.00      SA    
ATOM   2731  HN  MET S 190       6.486  21.412   7.486  0.00  0.00      SA    
ATOM   2732  CA  MET S 190       6.908  20.280   9.214  0.00  0.00      SA    
ATOM   2733  HA  MET S 190       6.892  20.660  10.225  0.00  0.00      SA    
ATOM   2734  CB  MET S 190       5.567  19.615   8.838  0.00  0.00      SA    
ATOM   2735  HB1 MET S 190       4.900  20.488   8.671  0.00  0.00      SA    
ATOM   2736  HB2 MET S 190       5.569  19.080   7.865  0.00  0.00      SA    
ATOM   2737  CG  MET S 190       4.961  18.682   9.876  0.00  0.00      SA    
ATOM   2738  HG1 MET S 190       4.005  18.192   9.594  0.00  0.00      SA    
ATOM   2739  HG2 MET S 190       5.673  17.834   9.975  0.00  0.00      SA    
ATOM   2740  SD  MET S 190       4.788  19.446  11.496  0.00  0.00      SA    
ATOM   2741  CE  MET S 190       3.013  19.470  11.517  0.00  0.00      SA    
ATOM   2742  HE1 MET S 190       2.531  19.916  10.620  0.00  0.00      SA    
ATOM   2743  HE2 MET S 190       2.531  18.469  11.487  0.00  0.00      SA    
ATOM   2744  HE3 MET S 190       2.612  20.020  12.395  0.00  0.00      SA    
ATOM   2745  C   MET S 190       8.045  19.139   9.208  0.00  0.00      SA    
ATOM   2746  O   MET S 190       8.486  18.720  10.281  0.00  0.00      SA    
ATOM   2747  N   ALA S 191       8.554  18.787   8.011  0.00  0.00      SA    
ATOM   2748  HN  ALA S 191       8.114  18.924   7.127  0.00  0.00      SA    
ATOM   2749  CA  ALA S 191       9.694  17.900   7.876  0.00  0.00      SA    
ATOM   2750  HA  ALA S 191       9.449  16.974   8.376  0.00  0.00      SA    
ATOM   2751  CB  ALA S 191       9.959  17.507   6.377  0.00  0.00      SA    
ATOM   2752  HB1 ALA S 191      10.751  16.727   6.379  0.00  0.00      SA    
ATOM   2753  HB2 ALA S 191       9.080  17.079   5.851  0.00  0.00      SA    
ATOM   2754  HB3 ALA S 191      10.339  18.297   5.694  0.00  0.00      SA    
ATOM   2755  C   ALA S 191      10.952  18.489   8.570  0.00  0.00      SA    
ATOM   2756  O   ALA S 191      11.612  17.742   9.283  0.00  0.00      SA    
ATOM   2757  N   ARG S 192      11.234  19.784   8.301  0.00  0.00      SA    
ATOM   2758  HN  ARG S 192      10.724  20.186   7.545  0.00  0.00      SA    
ATOM   2759  CA  ARG S 192      12.256  20.536   8.934  0.00  0.00      SA    
ATOM   2760  HA  ARG S 192      13.177  19.988   8.801  0.00  0.00      SA    
ATOM   2761  CB  ARG S 192      12.463  21.938   8.241  0.00  0.00      SA    
ATOM   2762  HB1 ARG S 192      11.616  22.656   8.205  0.00  0.00      SA    
ATOM   2763  HB2 ARG S 192      13.303  22.515   8.683  0.00  0.00      SA    
ATOM   2764  CG  ARG S 192      12.890  21.733   6.801  0.00  0.00      SA    
ATOM   2765  HG1 ARG S 192      13.471  20.811   6.585  0.00  0.00      SA    
ATOM   2766  HG2 ARG S 192      11.955  21.566   6.224  0.00  0.00      SA    
ATOM   2767  CD  ARG S 192      13.762  22.775   6.234  0.00  0.00      SA    
ATOM   2768  HD1 ARG S 192      14.733  22.818   6.772  0.00  0.00      SA    
ATOM   2769  HD2 ARG S 192      13.880  22.455   5.176  0.00  0.00      SA    
ATOM   2770  NE  ARG S 192      13.079  24.103   6.286  0.00  0.00      SA    
ATOM   2771  HE  ARG S 192      13.014  24.552   7.177  0.00  0.00      SA    
ATOM   2772  CZ  ARG S 192      12.214  24.701   5.503  0.00  0.00      SA    
ATOM   2773  NH1 ARG S 192      11.669  25.815   5.928  0.00  0.00      SA    
ATOM   2774 HH11 ARG S 192      11.888  26.256   6.798  0.00  0.00      SA    
ATOM   2775 HH12 ARG S 192      11.172  26.355   5.248  0.00  0.00      SA    
ATOM   2776  NH2 ARG S 192      11.947  24.233   4.316  0.00  0.00      SA    
ATOM   2777 HH21 ARG S 192      11.490  24.963   3.807  0.00  0.00      SA    
ATOM   2778 HH22 ARG S 192      12.652  23.745   3.800  0.00  0.00      SA    
ATOM   2779  C   ARG S 192      12.324  20.685  10.496  0.00  0.00      SA    
ATOM   2780  O   ARG S 192      13.311  20.600  11.199  0.00  0.00      SA    
ATOM   2781  N   ALA S 193      11.068  20.750  10.922  0.00  0.00      SA    
ATOM   2782  HN  ALA S 193      10.369  20.913  10.230  0.00  0.00      SA    
ATOM   2783  CA  ALA S 193      10.733  20.718  12.337  0.00  0.00      SA    
ATOM   2784  HA  ALA S 193      11.526  21.305  12.777  0.00  0.00      SA    
ATOM   2785  CB  ALA S 193       9.344  21.318  12.694  0.00  0.00      SA    
ATOM   2786  HB1 ALA S 193       9.241  22.323  12.233  0.00  0.00      SA    
ATOM   2787  HB2 ALA S 193       8.526  20.795  12.154  0.00  0.00      SA    
ATOM   2788  HB3 ALA S 193       9.091  21.418  13.771  0.00  0.00      SA    
ATOM   2789  C   ALA S 193      10.884  19.384  12.925  0.00  0.00      SA    
ATOM   2790  O   ALA S 193      11.106  19.199  14.124  0.00  0.00      SA    
ATOM   2791  N   ASN S 194      10.778  18.317  12.170  0.00  0.00      SA    
ATOM   2792  HN  ASN S 194      10.641  18.445  11.191  0.00  0.00      SA    
ATOM   2793  CA  ASN S 194      10.822  16.921  12.609  0.00  0.00      SA    
ATOM   2794  HA  ASN S 194      10.693  16.841  13.679  0.00  0.00      SA    
ATOM   2795  CB  ASN S 194       9.880  16.096  11.713  0.00  0.00      SA    
ATOM   2796  HB1 ASN S 194       9.712  16.687  10.788  0.00  0.00      SA    
ATOM   2797  HB2 ASN S 194      10.371  15.127  11.477  0.00  0.00      SA    
ATOM   2798  CG  ASN S 194       8.538  15.795  12.376  0.00  0.00      SA    
ATOM   2799  OD1 ASN S 194       8.354  14.820  13.089  0.00  0.00      SA    
ATOM   2800  ND2 ASN S 194       7.504  16.576  12.081  0.00  0.00      SA    
ATOM   2801 HD21 ASN S 194       6.623  16.370  12.508  0.00  0.00      SA    
ATOM   2802 HD22 ASN S 194       7.592  17.288  11.384  0.00  0.00      SA    
ATOM   2803  C   ASN S 194      12.330  16.441  12.436  0.00  0.00      SA    
ATOM   2804  O   ASN S 194      12.676  15.288  12.603  0.00  0.00      SA    
ATOM   2805  N   HSE S 195      13.182  17.360  12.027  0.00  0.00      SA    
ATOM   2806  HN  HSE S 195      12.764  18.261  11.942  0.00  0.00      SA    
ATOM   2807  CA  HSE S 195      14.606  17.190  11.747  0.00  0.00      SA    
ATOM   2808  HA  HSE S 195      14.917  18.205  11.548  0.00  0.00      SA    
ATOM   2809  CB  HSE S 195      15.473  16.749  12.934  0.00  0.00      SA    
ATOM   2810  HB1 HSE S 195      15.323  15.659  13.091  0.00  0.00      SA    
ATOM   2811  HB2 HSE S 195      16.542  17.045  12.875  0.00  0.00      SA    
ATOM   2812  ND1 HSE S 195      14.846  18.884  14.282  0.00  0.00      SA    
ATOM   2813  CG  HSE S 195      14.852  17.472  14.209  0.00  0.00      SA    
ATOM   2814  CE1 HSE S 195      14.024  19.109  15.328  0.00  0.00      SA    
ATOM   2815  HE1 HSE S 195      13.520  20.027  15.632  0.00  0.00      SA    
ATOM   2816  NE2 HSE S 195      13.634  17.927  15.923  0.00  0.00      SA    
ATOM   2817  HE2 HSE S 195      13.057  17.822  16.733  0.00  0.00      SA    
ATOM   2818  CD2 HSE S 195      14.178  16.835  15.178  0.00  0.00      SA    
ATOM   2819  HD2 HSE S 195      13.872  15.815  15.375  0.00  0.00      SA    
ATOM   2820  C   HSE S 195      15.071  16.455  10.416  0.00  0.00      SA    
ATOM   2821  O   HSE S 195      16.003  15.637  10.496  0.00  0.00      SA    
ATOM   2822  N   TYR S 196      14.508  16.905   9.340  0.00  0.00      SA    
ATOM   2823  HN  TYR S 196      13.780  17.583   9.409  0.00  0.00      SA    
ATOM   2824  CA  TYR S 196      14.751  16.338   8.024  0.00  0.00      SA    
ATOM   2825  HA  TYR S 196      15.611  15.685   8.030  0.00  0.00      SA    
ATOM   2826  CB  TYR S 196      13.604  15.400   7.519  0.00  0.00      SA    
ATOM   2827  HB1 TYR S 196      12.652  15.971   7.463  0.00  0.00      SA    
ATOM   2828  HB2 TYR S 196      13.757  14.981   6.502  0.00  0.00      SA    
ATOM   2829  CG  TYR S 196      13.476  14.209   8.391  0.00  0.00      SA    
ATOM   2830  CD1 TYR S 196      14.312  13.038   8.150  0.00  0.00      SA    
ATOM   2831  HD1 TYR S 196      14.930  12.936   7.270  0.00  0.00      SA    
ATOM   2832  CE1 TYR S 196      14.135  11.923   8.951  0.00  0.00      SA    
ATOM   2833  HE1 TYR S 196      14.597  10.988   8.672  0.00  0.00      SA    
ATOM   2834  CZ  TYR S 196      13.348  11.922  10.092  0.00  0.00      SA    
ATOM   2835  OH  TYR S 196      13.200  10.799  10.842  0.00  0.00      SA    
ATOM   2836  HH  TYR S 196      14.040  10.335  10.794  0.00  0.00      SA    
ATOM   2837  CD2 TYR S 196      12.673  14.213   9.524  0.00  0.00      SA    
ATOM   2838  HD2 TYR S 196      11.969  15.020   9.660  0.00  0.00      SA    
ATOM   2839  CE2 TYR S 196      12.684  13.138  10.403  0.00  0.00      SA    
ATOM   2840  HE2 TYR S 196      12.007  13.183  11.243  0.00  0.00      SA    
ATOM   2841  C   TYR S 196      14.961  17.386   6.981  0.00  0.00      SA    
ATOM   2842  O   TYR S 196      14.545  18.522   7.262  0.00  0.00      SA    
ATOM   2843  N   GLU S 197      15.522  17.135   5.859  0.00  0.00      SA    
ATOM   2844  HN  GLU S 197      15.707  16.179   5.644  0.00  0.00      SA    
ATOM   2845  CA  GLU S 197      15.669  18.134   4.810  0.00  0.00      SA    
ATOM   2846  HA  GLU S 197      16.044  19.089   5.149  0.00  0.00      SA    
ATOM   2847  CB  GLU S 197      16.737  17.614   3.810  0.00  0.00      SA    
ATOM   2848  HB1 GLU S 197      16.605  16.521   3.656  0.00  0.00      SA    
ATOM   2849  HB2 GLU S 197      16.696  18.169   2.849  0.00  0.00      SA    
ATOM   2850  CG  GLU S 197      18.108  17.816   4.434  0.00  0.00      SA    
ATOM   2851  HG1 GLU S 197      18.327  18.882   4.214  0.00  0.00      SA    
ATOM   2852  HG2 GLU S 197      18.074  17.483   5.494  0.00  0.00      SA    
ATOM   2853  CD  GLU S 197      19.190  17.065   3.695  0.00  0.00      SA    
ATOM   2854  OE1 GLU S 197      19.603  17.397   2.539  0.00  0.00      SA    
ATOM   2855  OE2 GLU S 197      19.558  15.993   4.119  0.00  0.00      SA    
ATOM   2856  C   GLU S 197      14.403  18.499   4.065  0.00  0.00      SA    
ATOM   2857  O   GLU S 197      14.211  19.600   3.564  0.00  0.00      SA    
ATOM   2858  N   ASP S 198      13.502  17.544   3.836  0.00  0.00      SA    
ATOM   2859  HN  ASP S 198      13.549  16.626   4.223  0.00  0.00      SA    
ATOM   2860  CA  ASP S 198      12.268  17.771   3.115  0.00  0.00      SA    
ATOM   2861  HA  ASP S 198      11.701  18.555   3.594  0.00  0.00      SA    
ATOM   2862  CB  ASP S 198      12.331  17.929   1.549  0.00  0.00      SA    
ATOM   2863  HB1 ASP S 198      11.288  17.881   1.169  0.00  0.00      SA    
ATOM   2864  HB2 ASP S 198      12.730  18.933   1.293  0.00  0.00      SA    
ATOM   2865  CG  ASP S 198      13.148  16.829   0.856  0.00  0.00      SA    
ATOM   2866  OD1 ASP S 198      12.803  15.622   0.949  0.00  0.00      SA    
ATOM   2867  OD2 ASP S 198      14.179  17.274   0.313  0.00  0.00      SA    
ATOM   2868  C   ASP S 198      11.272  16.659   3.532  0.00  0.00      SA    
ATOM   2869  O   ASP S 198      11.572  15.782   4.314  0.00  0.00      SA    
ATOM   2870  N   TYR S 199       9.967  16.736   3.115  0.00  0.00      SA    
ATOM   2871  HN  TYR S 199       9.651  17.545   2.626  0.00  0.00      SA    
ATOM   2872  CA  TYR S 199       8.951  15.717   3.363  0.00  0.00      SA    
ATOM   2873  HA  TYR S 199       8.976  15.547   4.430  0.00  0.00      SA    
ATOM   2874  CB  TYR S 199       7.598  16.259   2.946  0.00  0.00      SA    
ATOM   2875  HB1 TYR S 199       7.685  17.267   3.406  0.00  0.00      SA    
ATOM   2876  HB2 TYR S 199       7.548  16.137   1.843  0.00  0.00      SA    
ATOM   2877  CG  TYR S 199       6.470  15.498   3.651  0.00  0.00      SA    
ATOM   2878  CD1 TYR S 199       6.307  15.368   5.096  0.00  0.00      SA    
ATOM   2879  HD1 TYR S 199       6.919  15.926   5.790  0.00  0.00      SA    
ATOM   2880  CE1 TYR S 199       5.188  14.653   5.560  0.00  0.00      SA    
ATOM   2881  HE1 TYR S 199       5.031  14.738   6.626  0.00  0.00      SA    
ATOM   2882  CZ  TYR S 199       4.269  13.986   4.666  0.00  0.00      SA    
ATOM   2883  OH  TYR S 199       3.075  13.524   5.190  0.00  0.00      SA    
ATOM   2884  HH  TYR S 199       2.451  13.553   4.461  0.00  0.00      SA    
ATOM   2885  CD2 TYR S 199       5.539  14.772   2.813  0.00  0.00      SA    
ATOM   2886  HD2 TYR S 199       5.639  14.766   1.738  0.00  0.00      SA    
ATOM   2887  CE2 TYR S 199       4.466  13.997   3.343  0.00  0.00      SA    
ATOM   2888  HE2 TYR S 199       3.821  13.585   2.581  0.00  0.00      SA    
ATOM   2889  C   TYR S 199       9.256  14.340   2.735  0.00  0.00      SA    
ATOM   2890  O   TYR S 199       8.969  13.337   3.310  0.00  0.00      SA    
ATOM   2891  N   GLY S 200       9.904  14.258   1.490  0.00  0.00      SA    
ATOM   2892  HN  GLY S 200      10.241  15.004   0.921  0.00  0.00      SA    
ATOM   2893  CA  GLY S 200      10.439  12.997   0.923  0.00  0.00      SA    
ATOM   2894  HA1 GLY S 200      11.036  13.293   0.074  0.00  0.00      SA    
ATOM   2895  HA2 GLY S 200       9.653  12.271   0.773  0.00  0.00      SA    
ATOM   2896  C   GLY S 200      11.405  12.320   1.896  0.00  0.00      SA    
ATOM   2897  O   GLY S 200      11.438  11.117   2.000  0.00  0.00      SA    
ATOM   2898  N   ASP S 201      12.291  13.095   2.439  0.00  0.00      SA    
ATOM   2899  HN  ASP S 201      12.177  14.051   2.179  0.00  0.00      SA    
ATOM   2900  CA  ASP S 201      13.251  12.679   3.369  0.00  0.00      SA    
ATOM   2901  HA  ASP S 201      13.788  11.889   2.864  0.00  0.00      SA    
ATOM   2902  CB  ASP S 201      14.094  13.870   3.615  0.00  0.00      SA    
ATOM   2903  HB1 ASP S 201      14.346  14.392   2.667  0.00  0.00      SA    
ATOM   2904  HB2 ASP S 201      13.530  14.660   4.156  0.00  0.00      SA    
ATOM   2905  CG  ASP S 201      15.375  13.632   4.371  0.00  0.00      SA    
ATOM   2906  OD1 ASP S 201      15.737  12.443   4.554  0.00  0.00      SA    
ATOM   2907  OD2 ASP S 201      15.876  14.646   4.898  0.00  0.00      SA    
ATOM   2908  C   ASP S 201      12.729  12.098   4.720  0.00  0.00      SA    
ATOM   2909  O   ASP S 201      13.098  11.083   5.246  0.00  0.00      SA    
ATOM   2910  N   TYR S 202      11.647  12.713   5.249  0.00  0.00      SA    
ATOM   2911  HN  TYR S 202      11.342  13.579   4.859  0.00  0.00      SA    
ATOM   2912  CA  TYR S 202      10.890  12.355   6.413  0.00  0.00      SA    
ATOM   2913  HA  TYR S 202      11.560  12.147   7.234  0.00  0.00      SA    
ATOM   2914  CB  TYR S 202       9.879  13.430   6.817  0.00  0.00      SA    
ATOM   2915  HB1 TYR S 202      10.384  14.322   7.244  0.00  0.00      SA    
ATOM   2916  HB2 TYR S 202       9.442  13.938   5.931  0.00  0.00      SA    
ATOM   2917  CG  TYR S 202       8.768  13.097   7.810  0.00  0.00      SA    
ATOM   2918  CD1 TYR S 202       8.944  13.381   9.176  0.00  0.00      SA    
ATOM   2919  HD1 TYR S 202       9.913  13.677   9.550  0.00  0.00      SA    
ATOM   2920  CE1 TYR S 202       7.971  13.000  10.144  0.00  0.00      SA    
ATOM   2921  HE1 TYR S 202       8.158  13.154  11.196  0.00  0.00      SA    
ATOM   2922  CZ  TYR S 202       6.740  12.478   9.774  0.00  0.00      SA    
ATOM   2923  OH  TYR S 202       5.705  12.179  10.644  0.00  0.00      SA    
ATOM   2924  HH  TYR S 202       5.985  12.254  11.559  0.00  0.00      SA    
ATOM   2925  CD2 TYR S 202       7.484  12.623   7.365  0.00  0.00      SA    
ATOM   2926  HD2 TYR S 202       7.207  12.518   6.326  0.00  0.00      SA    
ATOM   2927  CE2 TYR S 202       6.520  12.262   8.384  0.00  0.00      SA    
ATOM   2928  HE2 TYR S 202       5.578  11.959   7.951  0.00  0.00      SA    
ATOM   2929  C   TYR S 202      10.119  11.039   6.132  0.00  0.00      SA    
ATOM   2930  O   TYR S 202      10.188  10.116   6.970  0.00  0.00      SA    
ATOM   2931  N   TRP S 203       9.440  10.836   4.943  0.00  0.00      SA    
ATOM   2932  HN  TRP S 203       9.187  11.610   4.368  0.00  0.00      SA    
ATOM   2933  CA  TRP S 203       9.123   9.542   4.494  0.00  0.00      SA    
ATOM   2934  HA  TRP S 203       8.690   9.016   5.331  0.00  0.00      SA    
ATOM   2935  CB  TRP S 203       8.145   9.357   3.287  0.00  0.00      SA    
ATOM   2936  HB1 TRP S 203       8.620   9.862   2.419  0.00  0.00      SA    
ATOM   2937  HB2 TRP S 203       8.179   8.320   2.892  0.00  0.00      SA    
ATOM   2938  CG  TRP S 203       6.760   9.749   3.529  0.00  0.00      SA    
ATOM   2939  CD1 TRP S 203       6.017   9.570   4.655  0.00  0.00      SA    
ATOM   2940  HD1 TRP S 203       6.377   9.366   5.653  0.00  0.00      SA    
ATOM   2941  NE1 TRP S 203       4.606   9.872   4.344  0.00  0.00      SA    
ATOM   2942  HE1 TRP S 203       3.803   9.470   4.728  0.00  0.00      SA    
ATOM   2943  CE2 TRP S 203       4.494  10.384   3.119  0.00  0.00      SA    
ATOM   2944  CD2 TRP S 203       5.815  10.332   2.518  0.00  0.00      SA    
ATOM   2945  CE3 TRP S 203       5.956  10.777   1.180  0.00  0.00      SA    
ATOM   2946  HE3 TRP S 203       6.925  10.667   0.715  0.00  0.00      SA    
ATOM   2947  CZ3 TRP S 203       4.901  11.316   0.554  0.00  0.00      SA    
ATOM   2948  HZ3 TRP S 203       5.020  11.656  -0.464  0.00  0.00      SA    
ATOM   2949  CZ2 TRP S 203       3.422  10.861   2.384  0.00  0.00      SA    
ATOM   2950  HZ2 TRP S 203       2.457  10.895   2.868  0.00  0.00      SA    
ATOM   2951  CH2 TRP S 203       3.659  11.376   1.027  0.00  0.00      SA    
ATOM   2952  HH2 TRP S 203       2.762  11.811   0.612  0.00  0.00      SA    
ATOM   2953  C   TRP S 203      10.321   8.511   4.273  0.00  0.00      SA    
ATOM   2954  O   TRP S 203      10.107   7.358   4.473  0.00  0.00      SA    
ATOM   2955  N   ARG S 204      11.576   8.841   3.878  0.00  0.00      SA    
ATOM   2956  HN  ARG S 204      11.723   9.742   3.477  0.00  0.00      SA    
ATOM   2957  CA  ARG S 204      12.623   7.859   3.870  0.00  0.00      SA    
ATOM   2958  HA  ARG S 204      12.330   6.849   3.625  0.00  0.00      SA    
ATOM   2959  CB  ARG S 204      13.678   8.182   2.825  0.00  0.00      SA    
ATOM   2960  HB1 ARG S 204      14.051   9.211   3.016  0.00  0.00      SA    
ATOM   2961  HB2 ARG S 204      14.487   7.421   2.850  0.00  0.00      SA    
ATOM   2962  CG  ARG S 204      13.242   8.252   1.336  0.00  0.00      SA    
ATOM   2963  HG1 ARG S 204      12.870   7.246   1.045  0.00  0.00      SA    
ATOM   2964  HG2 ARG S 204      12.308   8.852   1.325  0.00  0.00      SA    
ATOM   2965  CD  ARG S 204      14.196   8.756   0.222  0.00  0.00      SA    
ATOM   2966  HD1 ARG S 204      15.001   8.009   0.057  0.00  0.00      SA    
ATOM   2967  HD2 ARG S 204      13.643   8.897  -0.732  0.00  0.00      SA    
ATOM   2968  NE  ARG S 204      14.768  10.054   0.670  0.00  0.00      SA    
ATOM   2969  HE  ARG S 204      15.401  10.031   1.444  0.00  0.00      SA    
ATOM   2970  CZ  ARG S 204      14.688  11.236   0.061  0.00  0.00      SA    
ATOM   2971  NH1 ARG S 204      13.777  11.540  -0.828  0.00  0.00      SA    
ATOM   2972 HH11 ARG S 204      13.739  12.514  -1.050  0.00  0.00      SA    
ATOM   2973 HH12 ARG S 204      13.122  10.865  -1.170  0.00  0.00      SA    
ATOM   2974  NH2 ARG S 204      15.542  12.177   0.489  0.00  0.00      SA    
ATOM   2975 HH21 ARG S 204      15.563  13.105   0.117  0.00  0.00      SA    
ATOM   2976 HH22 ARG S 204      16.187  11.996   1.232  0.00  0.00      SA    
ATOM   2977  C   ARG S 204      13.188   7.616   5.274  0.00  0.00      SA    
ATOM   2978  O   ARG S 204      13.883   6.576   5.442  0.00  0.00      SA    
ATOM   2979  N   GLY S 205      13.003   8.405   6.339  0.00  0.00      SA    
ATOM   2980  HN  GLY S 205      12.591   9.285   6.115  0.00  0.00      SA    
ATOM   2981  CA  GLY S 205      13.182   8.128   7.694  0.00  0.00      SA    
ATOM   2982  HA1 GLY S 205      12.692   8.888   8.285  0.00  0.00      SA    
ATOM   2983  HA2 GLY S 205      14.226   8.202   7.959  0.00  0.00      SA    
ATOM   2984  C   GLY S 205      12.615   6.822   8.187  0.00  0.00      SA    
ATOM   2985  O   GLY S 205      12.996   6.311   9.229  0.00  0.00      SA    
ATOM   2986  N   ASP S 206      11.676   6.216   7.478  0.00  0.00      SA    
ATOM   2987  HN  ASP S 206      11.456   6.655   6.610  0.00  0.00      SA    
ATOM   2988  CA  ASP S 206      11.074   4.947   7.872  0.00  0.00      SA    
ATOM   2989  HA  ASP S 206      10.699   5.082   8.875  0.00  0.00      SA    
ATOM   2990  CB  ASP S 206       9.839   4.558   6.869  0.00  0.00      SA    
ATOM   2991  HB1 ASP S 206      10.128   4.501   5.797  0.00  0.00      SA    
ATOM   2992  HB2 ASP S 206       9.439   3.542   7.074  0.00  0.00      SA    
ATOM   2993  CG  ASP S 206       8.722   5.518   7.065  0.00  0.00      SA    
ATOM   2994  OD1 ASP S 206       7.747   5.482   6.212  0.00  0.00      SA    
ATOM   2995  OD2 ASP S 206       8.589   6.288   8.036  0.00  0.00      SA    
ATOM   2996  C   ASP S 206      12.069   3.822   7.783  0.00  0.00      SA    
ATOM   2997  O   ASP S 206      12.021   2.887   8.597  0.00  0.00      SA    
ATOM   2998  N   TYR S 207      13.034   3.845   6.785  0.00  0.00      SA    
ATOM   2999  HN  TYR S 207      13.350   4.678   6.337  0.00  0.00      SA    
ATOM   3000  CA  TYR S 207      13.804   2.644   6.383  0.00  0.00      SA    
ATOM   3001  HA  TYR S 207      13.329   1.737   6.727  0.00  0.00      SA    
ATOM   3002  CB  TYR S 207      13.954   2.626   4.868  0.00  0.00      SA    
ATOM   3003  HB1 TYR S 207      14.329   3.627   4.566  0.00  0.00      SA    
ATOM   3004  HB2 TYR S 207      14.692   2.020   4.299  0.00  0.00      SA    
ATOM   3005  CG  TYR S 207      12.606   2.260   4.186  0.00  0.00      SA    
ATOM   3006  CD1 TYR S 207      11.758   3.274   3.681  0.00  0.00      SA    
ATOM   3007  HD1 TYR S 207      12.041   4.314   3.744  0.00  0.00      SA    
ATOM   3008  CE1 TYR S 207      10.542   2.954   3.050  0.00  0.00      SA    
ATOM   3009  HE1 TYR S 207       9.969   3.838   2.809  0.00  0.00      SA    
ATOM   3010  CZ  TYR S 207      10.213   1.604   2.813  0.00  0.00      SA    
ATOM   3011  OH  TYR S 207       8.984   1.334   2.255  0.00  0.00      SA    
ATOM   3012  HH  TYR S 207       9.160   0.497   1.819  0.00  0.00      SA    
ATOM   3013  CD2 TYR S 207      12.220   0.942   4.033  0.00  0.00      SA    
ATOM   3014  HD2 TYR S 207      12.792   0.157   4.506  0.00  0.00      SA    
ATOM   3015  CE2 TYR S 207      11.017   0.581   3.424  0.00  0.00      SA    
ATOM   3016  HE2 TYR S 207      10.647  -0.432   3.388  0.00  0.00      SA    
ATOM   3017  C   TYR S 207      15.147   2.596   6.951  0.00  0.00      SA    
ATOM   3018  O   TYR S 207      15.934   1.695   6.825  0.00  0.00      SA    
ATOM   3019  N   GLU S 208      15.487   3.591   7.679  0.00  0.00      SA    
ATOM   3020  HN  GLU S 208      14.767   4.268   7.810  0.00  0.00      SA    
ATOM   3021  CA  GLU S 208      16.805   3.848   8.291  0.00  0.00      SA    
ATOM   3022  HA  GLU S 208      17.542   3.844   7.502  0.00  0.00      SA    
ATOM   3023  CB  GLU S 208      16.852   5.238   8.824  0.00  0.00      SA    
ATOM   3024  HB1 GLU S 208      16.324   5.914   8.118  0.00  0.00      SA    
ATOM   3025  HB2 GLU S 208      16.300   5.294   9.787  0.00  0.00      SA    
ATOM   3026  CG  GLU S 208      18.305   5.860   9.021  0.00  0.00      SA    
ATOM   3027  HG1 GLU S 208      18.818   5.375   9.878  0.00  0.00      SA    
ATOM   3028  HG2 GLU S 208      18.870   5.577   8.107  0.00  0.00      SA    
ATOM   3029  CD  GLU S 208      18.402   7.306   9.150  0.00  0.00      SA    
ATOM   3030  OE1 GLU S 208      17.490   7.987   9.603  0.00  0.00      SA    
ATOM   3031  OE2 GLU S 208      19.608   7.739   8.933  0.00  0.00      SA    
ATOM   3032  C   GLU S 208      17.097   2.843   9.349  0.00  0.00      SA    
ATOM   3033  O   GLU S 208      16.229   2.396  10.058  0.00  0.00      SA    
ATOM   3034  N   VAL S 209      18.378   2.349   9.490  0.00  0.00      SA    
ATOM   3035  HN  VAL S 209      19.130   2.741   8.966  0.00  0.00      SA    
ATOM   3036  CA  VAL S 209      18.745   1.490  10.544  0.00  0.00      SA    
ATOM   3037  HA  VAL S 209      18.010   1.398  11.330  0.00  0.00      SA    
ATOM   3038  CB  VAL S 209      19.105   0.083  10.062  0.00  0.00      SA    
ATOM   3039  HB  VAL S 209      19.716   0.155   9.137  0.00  0.00      SA    
ATOM   3040  CG1 VAL S 209      19.750  -0.779  11.203  0.00  0.00      SA    
ATOM   3041 HG11 VAL S 209      19.836  -1.777  10.724  0.00  0.00      SA    
ATOM   3042 HG12 VAL S 209      20.773  -0.419  11.442  0.00  0.00      SA    
ATOM   3043 HG13 VAL S 209      19.178  -0.829  12.154  0.00  0.00      SA    
ATOM   3044  CG2 VAL S 209      17.765  -0.532   9.654  0.00  0.00      SA    
ATOM   3045 HG21 VAL S 209      17.881  -1.579   9.300  0.00  0.00      SA    
ATOM   3046 HG22 VAL S 209      16.945  -0.458  10.400  0.00  0.00      SA    
ATOM   3047 HG23 VAL S 209      17.510  -0.046   8.687  0.00  0.00      SA    
ATOM   3048  C   VAL S 209      20.030   2.178  11.082  0.00  0.00      SA    
ATOM   3049  O   VAL S 209      21.064   2.527  10.379  0.00  0.00      SA    
ATOM   3050  N   ASN S 210      20.132   2.528  12.419  0.00  0.00      SA    
ATOM   3051  HN  ASN S 210      19.463   2.398  13.146  0.00  0.00      SA    
ATOM   3052  CA  ASN S 210      21.235   3.235  13.081  0.00  0.00      SA    
ATOM   3053  HA  ASN S 210      22.051   3.451  12.407  0.00  0.00      SA    
ATOM   3054  CB  ASN S 210      20.694   4.481  13.801  0.00  0.00      SA    
ATOM   3055  HB1 ASN S 210      19.840   4.108  14.407  0.00  0.00      SA    
ATOM   3056  HB2 ASN S 210      21.369   5.178  14.342  0.00  0.00      SA    
ATOM   3057  CG  ASN S 210      19.966   5.357  12.784  0.00  0.00      SA    
ATOM   3058  OD1 ASN S 210      18.766   5.553  12.614  0.00  0.00      SA    
ATOM   3059  ND2 ASN S 210      20.797   6.240  12.122  0.00  0.00      SA    
ATOM   3060 HD21 ASN S 210      20.275   6.952  11.653  0.00  0.00      SA    
ATOM   3061 HD22 ASN S 210      21.797   6.248  12.103  0.00  0.00      SA    
ATOM   3062  C   ASN S 210      21.878   2.314  14.114  0.00  0.00      SA    
ATOM   3063  O   ASN S 210      22.661   2.779  14.950  0.00  0.00      SA    
ATOM   3064  N   GLY S 211      21.597   1.051  14.137  0.00  0.00      SA    
ATOM   3065  HN  GLY S 211      20.882   0.745  13.514  0.00  0.00      SA    
ATOM   3066  CA  GLY S 211      22.194   0.103  15.046  0.00  0.00      SA    
ATOM   3067  HA1 GLY S 211      21.593  -0.792  15.111  0.00  0.00      SA    
ATOM   3068  HA2 GLY S 211      22.104   0.451  16.064  0.00  0.00      SA    
ATOM   3069  C   GLY S 211      23.678  -0.247  14.815  0.00  0.00      SA    
ATOM   3070  O   GLY S 211      24.433   0.523  14.275  0.00  0.00      SA    
ATOM   3071  N   VAL S 212      24.105  -1.482  15.201  0.00  0.00      SA    
ATOM   3072  HN  VAL S 212      23.496  -2.127  15.656  0.00  0.00      SA    
ATOM   3073  CA  VAL S 212      25.442  -1.963  14.975  0.00  0.00      SA    
ATOM   3074  HA  VAL S 212      25.973  -1.201  15.526  0.00  0.00      SA    
ATOM   3075  CB  VAL S 212      25.715  -3.327  15.584  0.00  0.00      SA    
ATOM   3076  HB  VAL S 212      26.769  -3.612  15.376  0.00  0.00      SA    
ATOM   3077  CG1 VAL S 212      25.573  -3.288  17.092  0.00  0.00      SA    
ATOM   3078 HG11 VAL S 212      26.335  -2.635  17.568  0.00  0.00      SA    
ATOM   3079 HG12 VAL S 212      24.569  -3.060  17.510  0.00  0.00      SA    
ATOM   3080 HG13 VAL S 212      25.796  -4.287  17.523  0.00  0.00      SA    
ATOM   3081  CG2 VAL S 212      24.771  -4.436  15.043  0.00  0.00      SA    
ATOM   3082 HG21 VAL S 212      24.979  -4.543  13.956  0.00  0.00      SA    
ATOM   3083 HG22 VAL S 212      24.981  -5.410  15.534  0.00  0.00      SA    
ATOM   3084 HG23 VAL S 212      23.722  -4.166  15.288  0.00  0.00      SA    
ATOM   3085  C   VAL S 212      25.989  -2.079  13.473  0.00  0.00      SA    
ATOM   3086  O   VAL S 212      25.241  -2.349  12.513  0.00  0.00      SA    
ATOM   3087  N   ASP S 213      27.261  -1.832  13.353  0.00  0.00      SA    
ATOM   3088  HN  ASP S 213      27.752  -1.925  14.216  0.00  0.00      SA    
ATOM   3089  CA  ASP S 213      27.990  -1.767  12.132  0.00  0.00      SA    
ATOM   3090  HA  ASP S 213      27.597  -1.044  11.433  0.00  0.00      SA    
ATOM   3091  CB  ASP S 213      29.446  -1.345  12.456  0.00  0.00      SA    
ATOM   3092  HB1 ASP S 213      29.765  -2.081  13.225  0.00  0.00      SA    
ATOM   3093  HB2 ASP S 213      30.092  -1.363  11.552  0.00  0.00      SA    
ATOM   3094  CG  ASP S 213      29.602   0.104  12.925  0.00  0.00      SA    
ATOM   3095  OD1 ASP S 213      28.604   0.852  13.001  0.00  0.00      SA    
ATOM   3096  OD2 ASP S 213      30.755   0.531  13.209  0.00  0.00      SA    
ATOM   3097  C   ASP S 213      27.913  -3.035  11.367  0.00  0.00      SA    
ATOM   3098  O   ASP S 213      28.367  -4.088  11.846  0.00  0.00      SA    
ATOM   3099  N   GLY S 214      27.284  -3.047  10.184  0.00  0.00      SA    
ATOM   3100  HN  GLY S 214      27.053  -2.122   9.892  0.00  0.00      SA    
ATOM   3101  CA  GLY S 214      27.008  -4.143   9.266  0.00  0.00      SA    
ATOM   3102  HA1 GLY S 214      27.286  -5.164   9.486  0.00  0.00      SA    
ATOM   3103  HA2 GLY S 214      27.348  -3.815   8.295  0.00  0.00      SA    
ATOM   3104  C   GLY S 214      25.596  -4.339   9.076  0.00  0.00      SA    
ATOM   3105  O   GLY S 214      25.134  -4.866   8.015  0.00  0.00      SA    
ATOM   3106  N   TYR S 215      24.672  -3.909  10.033  0.00  0.00      SA    
ATOM   3107  HN  TYR S 215      24.867  -3.610  10.964  0.00  0.00      SA    
ATOM   3108  CA  TYR S 215      23.242  -3.919   9.669  0.00  0.00      SA    
ATOM   3109  HA  TYR S 215      23.013  -4.557   8.828  0.00  0.00      SA    
ATOM   3110  CB  TYR S 215      22.355  -4.391  10.866  0.00  0.00      SA    
ATOM   3111  HB1 TYR S 215      22.666  -3.855  11.788  0.00  0.00      SA    
ATOM   3112  HB2 TYR S 215      21.287  -4.235  10.606  0.00  0.00      SA    
ATOM   3113  CG  TYR S 215      22.633  -5.851  11.191  0.00  0.00      SA    
ATOM   3114  CD1 TYR S 215      22.319  -6.727  10.145  0.00  0.00      SA    
ATOM   3115  HD1 TYR S 215      21.897  -6.485   9.181  0.00  0.00      SA    
ATOM   3116  CE1 TYR S 215      22.575  -8.051  10.286  0.00  0.00      SA    
ATOM   3117  HE1 TYR S 215      22.300  -8.631   9.417  0.00  0.00      SA    
ATOM   3118  CZ  TYR S 215      23.016  -8.607  11.508  0.00  0.00      SA    
ATOM   3119  OH  TYR S 215      23.417  -9.951  11.639  0.00  0.00      SA    
ATOM   3120  HH  TYR S 215      23.544 -10.345  10.772  0.00  0.00      SA    
ATOM   3121  CD2 TYR S 215      23.060  -6.351  12.450  0.00  0.00      SA    
ATOM   3122  HD2 TYR S 215      23.162  -5.846  13.399  0.00  0.00      SA    
ATOM   3123  CE2 TYR S 215      23.135  -7.704  12.597  0.00  0.00      SA    
ATOM   3124  HE2 TYR S 215      23.452  -8.162  13.523  0.00  0.00      SA    
ATOM   3125  C   TYR S 215      22.816  -2.463   9.328  0.00  0.00      SA    
ATOM   3126  O   TYR S 215      21.642  -2.263   9.103  0.00  0.00      SA    
ATOM   3127  N   ASP S 216      23.755  -1.461   9.504  0.00  0.00      SA    
ATOM   3128  HN  ASP S 216      24.685  -1.759   9.701  0.00  0.00      SA    
ATOM   3129  CA  ASP S 216      23.501  -0.036   9.314  0.00  0.00      SA    
ATOM   3130  HA  ASP S 216      22.725   0.208  10.025  0.00  0.00      SA    
ATOM   3131  CB  ASP S 216      24.690   0.901   9.658  0.00  0.00      SA    
ATOM   3132  HB1 ASP S 216      24.418   1.975   9.570  0.00  0.00      SA    
ATOM   3133  HB2 ASP S 216      24.837   0.798  10.754  0.00  0.00      SA    
ATOM   3134  CG  ASP S 216      25.988   0.511   9.016  0.00  0.00      SA    
ATOM   3135  OD1 ASP S 216      26.403  -0.670   9.072  0.00  0.00      SA    
ATOM   3136  OD2 ASP S 216      26.630   1.433   8.410  0.00  0.00      SA    
ATOM   3137  C   ASP S 216      22.942   0.180   7.959  0.00  0.00      SA    
ATOM   3138  O   ASP S 216      23.549  -0.357   6.983  0.00  0.00      SA    
ATOM   3139  N   TYR S 217      21.911   0.925   7.797  0.00  0.00      SA    
ATOM   3140  HN  TYR S 217      21.432   1.419   8.518  0.00  0.00      SA    
ATOM   3141  CA  TYR S 217      21.253   1.257   6.521  0.00  0.00      SA    
ATOM   3142  HA  TYR S 217      22.006   1.182   5.751  0.00  0.00      SA    
ATOM   3143  CB  TYR S 217      20.054   0.329   6.318  0.00  0.00      SA    
ATOM   3144  HB1 TYR S 217      20.426  -0.715   6.398  0.00  0.00      SA    
ATOM   3145  HB2 TYR S 217      19.171   0.574   6.946  0.00  0.00      SA    
ATOM   3146  CG  TYR S 217      19.630   0.537   4.891  0.00  0.00      SA    
ATOM   3147  CD1 TYR S 217      20.326  -0.030   3.898  0.00  0.00      SA    
ATOM   3148  HD1 TYR S 217      21.179  -0.671   4.063  0.00  0.00      SA    
ATOM   3149  CE1 TYR S 217      19.834  -0.069   2.585  0.00  0.00      SA    
ATOM   3150  HE1 TYR S 217      20.337  -0.746   1.911  0.00  0.00      SA    
ATOM   3151  CZ  TYR S 217      18.608   0.558   2.221  0.00  0.00      SA    
ATOM   3152  OH  TYR S 217      18.083   0.534   0.924  0.00  0.00      SA    
ATOM   3153  HH  TYR S 217      18.843   0.343   0.369  0.00  0.00      SA    
ATOM   3154  CD2 TYR S 217      18.539   1.359   4.546  0.00  0.00      SA    
ATOM   3155  HD2 TYR S 217      18.031   1.915   5.321  0.00  0.00      SA    
ATOM   3156  CE2 TYR S 217      18.044   1.401   3.195  0.00  0.00      SA    
ATOM   3157  HE2 TYR S 217      17.059   1.839   3.129  0.00  0.00      SA    
ATOM   3158  C   TYR S 217      20.842   2.732   6.519  0.00  0.00      SA    
ATOM   3159  O   TYR S 217      20.267   3.118   7.555  0.00  0.00      SA    
ATOM   3160  N   SER S 218      21.147   3.578   5.430  0.00  0.00      SA    
ATOM   3161  HN  SER S 218      21.647   3.156   4.677  0.00  0.00      SA    
ATOM   3162  CA  SER S 218      20.937   4.982   5.403  0.00  0.00      SA    
ATOM   3163  HA  SER S 218      20.926   5.467   6.368  0.00  0.00      SA    
ATOM   3164  CB  SER S 218      22.074   5.701   4.576  0.00  0.00      SA    
ATOM   3165  HB1 SER S 218      23.020   5.491   5.119  0.00  0.00      SA    
ATOM   3166  HB2 SER S 218      22.136   5.093   3.649  0.00  0.00      SA    
ATOM   3167  OG  SER S 218      21.839   7.039   4.255  0.00  0.00      SA    
ATOM   3168  HG1 SER S 218      22.320   7.638   4.830  0.00  0.00      SA    
ATOM   3169  C   SER S 218      19.615   5.268   4.697  0.00  0.00      SA    
ATOM   3170  O   SER S 218      19.200   4.603   3.803  0.00  0.00      SA    
ATOM   3171  N   ARG S 219      18.974   6.438   4.996  0.00  0.00      SA    
ATOM   3172  HN  ARG S 219      19.220   7.162   5.636  0.00  0.00      SA    
ATOM   3173  CA  ARG S 219      17.726   6.645   4.284  0.00  0.00      SA    
ATOM   3174  HA  ARG S 219      17.227   5.703   4.108  0.00  0.00      SA    
ATOM   3175  CB  ARG S 219      16.765   7.575   5.120  0.00  0.00      SA    
ATOM   3176  HB1 ARG S 219      15.893   7.748   4.454  0.00  0.00      SA    
ATOM   3177  HB2 ARG S 219      16.310   6.971   5.934  0.00  0.00      SA    
ATOM   3178  CG  ARG S 219      17.368   8.876   5.781  0.00  0.00      SA    
ATOM   3179  HG1 ARG S 219      18.205   8.788   6.506  0.00  0.00      SA    
ATOM   3180  HG2 ARG S 219      17.894   9.503   5.029  0.00  0.00      SA    
ATOM   3181  CD  ARG S 219      16.287   9.796   6.342  0.00  0.00      SA    
ATOM   3182  HD1 ARG S 219      15.424   9.958   5.662  0.00  0.00      SA    
ATOM   3183  HD2 ARG S 219      15.859   9.338   7.259  0.00  0.00      SA    
ATOM   3184  NE  ARG S 219      16.883  11.089   6.558  0.00  0.00      SA    
ATOM   3185  HE  ARG S 219      16.419  11.782   6.007  0.00  0.00      SA    
ATOM   3186  CZ  ARG S 219      17.590  11.526   7.625  0.00  0.00      SA    
ATOM   3187  NH1 ARG S 219      17.950  10.745   8.679  0.00  0.00      SA    
ATOM   3188 HH11 ARG S 219      18.608  11.067   9.360  0.00  0.00      SA    
ATOM   3189 HH12 ARG S 219      17.802   9.763   8.564  0.00  0.00      SA    
ATOM   3190  NH2 ARG S 219      17.918  12.768   7.794  0.00  0.00      SA    
ATOM   3191 HH21 ARG S 219      18.477  12.953   8.603  0.00  0.00      SA    
ATOM   3192 HH22 ARG S 219      17.782  13.430   7.058  0.00  0.00      SA    
ATOM   3193  C   ARG S 219      18.091   7.297   2.926  0.00  0.00      SA    
ATOM   3194  O   ARG S 219      17.359   7.266   1.960  0.00  0.00      SA    
ATOM   3195  N   GLY S 220      19.412   7.696   2.877  0.00  0.00      SA    
ATOM   3196  HN  GLY S 220      20.057   7.681   3.637  0.00  0.00      SA    
ATOM   3197  CA  GLY S 220      20.142   8.199   1.690  0.00  0.00      SA    
ATOM   3198  HA1 GLY S 220      21.072   8.637   2.023  0.00  0.00      SA    
ATOM   3199  HA2 GLY S 220      19.521   8.879   1.125  0.00  0.00      SA    
ATOM   3200  C   GLY S 220      20.551   7.103   0.765  0.00  0.00      SA    
ATOM   3201  O   GLY S 220      20.903   7.338  -0.358  0.00  0.00      SA    
ATOM   3202  N   GLN S 221      20.589   5.845   1.221  0.00  0.00      SA    
ATOM   3203  HN  GLN S 221      20.543   5.710   2.208  0.00  0.00      SA    
ATOM   3204  CA  GLN S 221      20.766   4.653   0.444  0.00  0.00      SA    
ATOM   3205  HA  GLN S 221      21.623   4.747  -0.207  0.00  0.00      SA    
ATOM   3206  CB  GLN S 221      21.158   3.341   1.270  0.00  0.00      SA    
ATOM   3207  HB1 GLN S 221      21.830   3.828   2.008  0.00  0.00      SA    
ATOM   3208  HB2 GLN S 221      20.327   3.016   1.931  0.00  0.00      SA    
ATOM   3209  CG  GLN S 221      21.796   2.184   0.552  0.00  0.00      SA    
ATOM   3210  HG1 GLN S 221      22.089   1.421   1.303  0.00  0.00      SA    
ATOM   3211  HG2 GLN S 221      21.076   1.732  -0.163  0.00  0.00      SA    
ATOM   3212  CD  GLN S 221      23.119   2.555  -0.208  0.00  0.00      SA    
ATOM   3213  OE1 GLN S 221      23.797   3.552   0.211  0.00  0.00      SA    
ATOM   3214  NE2 GLN S 221      23.496   1.710  -1.200  0.00  0.00      SA    
ATOM   3215 HE21 GLN S 221      24.396   1.784  -1.629  0.00  0.00      SA    
ATOM   3216 HE22 GLN S 221      22.921   0.910  -1.373  0.00  0.00      SA    
ATOM   3217  C   GLN S 221      19.519   4.169  -0.230  0.00  0.00      SA    
ATOM   3218  O   GLN S 221      19.567   3.623  -1.346  0.00  0.00      SA    
ATOM   3219  N   LEU S 222      18.253   4.470   0.250  0.00  0.00      SA    
ATOM   3220  HN  LEU S 222      18.088   4.907   1.131  0.00  0.00      SA    
ATOM   3221  CA  LEU S 222      17.083   3.953  -0.382  0.00  0.00      SA    
ATOM   3222  HA  LEU S 222      17.344   2.923  -0.191  0.00  0.00      SA    
ATOM   3223  CB  LEU S 222      15.834   4.274   0.454  0.00  0.00      SA    
ATOM   3224  HB1 LEU S 222      16.069   3.874   1.463  0.00  0.00      SA    
ATOM   3225  HB2 LEU S 222      15.620   5.364   0.468  0.00  0.00      SA    
ATOM   3226  CG  LEU S 222      14.501   3.540   0.055  0.00  0.00      SA    
ATOM   3227  HG  LEU S 222      14.300   3.777  -1.012  0.00  0.00      SA    
ATOM   3228  CD1 LEU S 222      14.584   2.023   0.093  0.00  0.00      SA    
ATOM   3229 HD11 LEU S 222      15.254   1.696  -0.731  0.00  0.00      SA    
ATOM   3230 HD12 LEU S 222      14.912   1.581   1.058  0.00  0.00      SA    
ATOM   3231 HD13 LEU S 222      13.607   1.533  -0.109  0.00  0.00      SA    
ATOM   3232  CD2 LEU S 222      13.347   3.927   0.924  0.00  0.00      SA    
ATOM   3233 HD21 LEU S 222      12.370   3.475   0.651  0.00  0.00      SA    
ATOM   3234 HD22 LEU S 222      13.584   3.805   2.002  0.00  0.00      SA    
ATOM   3235 HD23 LEU S 222      13.367   5.038   0.906  0.00  0.00      SA    
ATOM   3236  C   LEU S 222      16.872   4.222  -1.825  0.00  0.00      SA    
ATOM   3237  O   LEU S 222      16.401   3.347  -2.553  0.00  0.00      SA    
ATOM   3238  N   ILE S 223      17.105   5.522  -2.200  0.00  0.00      SA    
ATOM   3239  HN  ILE S 223      17.537   6.147  -1.555  0.00  0.00      SA    
ATOM   3240  CA  ILE S 223      17.095   5.766  -3.601  0.00  0.00      SA    
ATOM   3241  HA  ILE S 223      16.082   5.567  -3.918  0.00  0.00      SA    
ATOM   3242  CB  ILE S 223      17.417   7.257  -4.009  0.00  0.00      SA    
ATOM   3243  HB  ILE S 223      18.509   7.461  -3.982  0.00  0.00      SA    
ATOM   3244  CG2 ILE S 223      17.068   7.631  -5.516  0.00  0.00      SA    
ATOM   3245 HG21 ILE S 223      16.036   7.228  -5.597  0.00  0.00      SA    
ATOM   3246 HG22 ILE S 223      17.043   8.721  -5.730  0.00  0.00      SA    
ATOM   3247 HG23 ILE S 223      17.711   7.080  -6.235  0.00  0.00      SA    
ATOM   3248  CG1 ILE S 223      16.776   8.250  -2.965  0.00  0.00      SA    
ATOM   3249 HG11 ILE S 223      16.674   9.186  -3.555  0.00  0.00      SA    
ATOM   3250 HG12 ILE S 223      15.719   8.004  -2.731  0.00  0.00      SA    
ATOM   3251  CD  ILE S 223      17.566   8.649  -1.687  0.00  0.00      SA    
ATOM   3252  HD1 ILE S 223      17.635   7.805  -0.968  0.00  0.00      SA    
ATOM   3253  HD2 ILE S 223      18.462   9.276  -1.879  0.00  0.00      SA    
ATOM   3254  HD3 ILE S 223      16.986   9.350  -1.048  0.00  0.00      SA    
ATOM   3255  C   ILE S 223      17.996   4.903  -4.462  0.00  0.00      SA    
ATOM   3256  O   ILE S 223      17.539   4.522  -5.572  0.00  0.00      SA    
ATOM   3257  N   GLU S 224      19.287   4.616  -4.115  0.00  0.00      SA    
ATOM   3258  HN  GLU S 224      19.477   4.790  -3.152  0.00  0.00      SA    
ATOM   3259  CA  GLU S 224      20.291   3.808  -4.785  0.00  0.00      SA    
ATOM   3260  HA  GLU S 224      20.577   4.144  -5.771  0.00  0.00      SA    
ATOM   3261  CB  GLU S 224      21.690   3.886  -4.072  0.00  0.00      SA    
ATOM   3262  HB1 GLU S 224      21.539   3.982  -2.976  0.00  0.00      SA    
ATOM   3263  HB2 GLU S 224      22.301   2.962  -4.164  0.00  0.00      SA    
ATOM   3264  CG  GLU S 224      22.609   5.026  -4.401  0.00  0.00      SA    
ATOM   3265  HG1 GLU S 224      21.920   5.880  -4.573  0.00  0.00      SA    
ATOM   3266  HG2 GLU S 224      23.267   5.298  -3.548  0.00  0.00      SA    
ATOM   3267  CD  GLU S 224      23.658   4.830  -5.490  0.00  0.00      SA    
ATOM   3268  OE1 GLU S 224      24.353   3.746  -5.437  0.00  0.00      SA    
ATOM   3269  OE2 GLU S 224      23.779   5.608  -6.412  0.00  0.00      SA    
ATOM   3270  C   GLU S 224      19.923   2.313  -4.941  0.00  0.00      SA    
ATOM   3271  O   GLU S 224      19.990   1.661  -6.017  0.00  0.00      SA    
ATOM   3272  N   ASP S 225      19.474   1.657  -3.857  0.00  0.00      SA    
ATOM   3273  HN  ASP S 225      19.365   2.196  -3.025  0.00  0.00      SA    
ATOM   3274  CA  ASP S 225      18.850   0.339  -3.980  0.00  0.00      SA    
ATOM   3275  HA  ASP S 225      19.567  -0.310  -4.461  0.00  0.00      SA    
ATOM   3276  CB  ASP S 225      18.624  -0.139  -2.510  0.00  0.00      SA    
ATOM   3277  HB1 ASP S 225      18.246   0.712  -1.904  0.00  0.00      SA    
ATOM   3278  HB2 ASP S 225      17.921  -0.981  -2.336  0.00  0.00      SA    
ATOM   3279  CG  ASP S 225      19.870  -0.603  -1.814  0.00  0.00      SA    
ATOM   3280  OD1 ASP S 225      20.833  -1.055  -2.501  0.00  0.00      SA    
ATOM   3281  OD2 ASP S 225      19.940  -0.513  -0.574  0.00  0.00      SA    
ATOM   3282  C   ASP S 225      17.561   0.299  -4.842  0.00  0.00      SA    
ATOM   3283  O   ASP S 225      17.452  -0.577  -5.684  0.00  0.00      SA    
ATOM   3284  N   VAL S 226      16.552   1.244  -4.661  0.00  0.00      SA    
ATOM   3285  HN  VAL S 226      16.643   1.948  -3.961  0.00  0.00      SA    
ATOM   3286  CA  VAL S 226      15.410   1.330  -5.585  0.00  0.00      SA    
ATOM   3287  HA  VAL S 226      14.922   0.367  -5.609  0.00  0.00      SA    
ATOM   3288  CB  VAL S 226      14.425   2.430  -5.083  0.00  0.00      SA    
ATOM   3289  HB  VAL S 226      14.995   3.348  -4.825  0.00  0.00      SA    
ATOM   3290  CG1 VAL S 226      13.259   2.639  -6.063  0.00  0.00      SA    
ATOM   3291 HG11 VAL S 226      12.364   3.176  -5.682  0.00  0.00      SA    
ATOM   3292 HG12 VAL S 226      13.513   3.330  -6.896  0.00  0.00      SA    
ATOM   3293 HG13 VAL S 226      12.874   1.657  -6.410  0.00  0.00      SA    
ATOM   3294  CG2 VAL S 226      13.840   2.024  -3.743  0.00  0.00      SA    
ATOM   3295 HG21 VAL S 226      13.106   2.813  -3.472  0.00  0.00      SA    
ATOM   3296 HG22 VAL S 226      13.325   1.078  -4.013  0.00  0.00      SA    
ATOM   3297 HG23 VAL S 226      14.562   1.918  -2.905  0.00  0.00      SA    
ATOM   3298  C   VAL S 226      15.868   1.543  -7.037  0.00  0.00      SA    
ATOM   3299  O   VAL S 226      15.376   0.906  -7.914  0.00  0.00      SA    
ATOM   3300  N   GLU S 227      16.813   2.418  -7.326  0.00  0.00      SA    
ATOM   3301  HN  GLU S 227      17.149   2.972  -6.568  0.00  0.00      SA    
ATOM   3302  CA  GLU S 227      17.274   2.566  -8.667  0.00  0.00      SA    
ATOM   3303  HA  GLU S 227      16.466   2.853  -9.324  0.00  0.00      SA    
ATOM   3304  CB  GLU S 227      18.255   3.806  -8.600  0.00  0.00      SA    
ATOM   3305  HB1 GLU S 227      18.927   3.717  -7.720  0.00  0.00      SA    
ATOM   3306  HB2 GLU S 227      18.928   3.862  -9.482  0.00  0.00      SA    
ATOM   3307  CG  GLU S 227      17.657   5.197  -8.674  0.00  0.00      SA    
ATOM   3308  HG1 GLU S 227      16.813   5.328  -7.963  0.00  0.00      SA    
ATOM   3309  HG2 GLU S 227      18.429   5.963  -8.452  0.00  0.00      SA    
ATOM   3310  CD  GLU S 227      17.014   5.577 -10.035  0.00  0.00      SA    
ATOM   3311  OE1 GLU S 227      16.649   6.805 -10.156  0.00  0.00      SA    
ATOM   3312  OE2 GLU S 227      17.000   4.847 -11.043  0.00  0.00      SA    
ATOM   3313  C   GLU S 227      17.997   1.442  -9.285  0.00  0.00      SA    
ATOM   3314  O   GLU S 227      17.704   0.934 -10.338  0.00  0.00      SA    
ATOM   3315  N   HSE S 228      18.852   0.824  -8.502  0.00  0.00      SA    
ATOM   3316  HN  HSE S 228      19.051   1.260  -7.628  0.00  0.00      SA    
ATOM   3317  CA  HSE S 228      19.579  -0.393  -8.674  0.00  0.00      SA    
ATOM   3318  HA  HSE S 228      20.124  -0.252  -9.595  0.00  0.00      SA    
ATOM   3319  CB  HSE S 228      20.648  -0.640  -7.595  0.00  0.00      SA    
ATOM   3320  HB1 HSE S 228      21.274   0.273  -7.511  0.00  0.00      SA    
ATOM   3321  HB2 HSE S 228      20.157  -0.692  -6.600  0.00  0.00      SA    
ATOM   3322  ND1 HSE S 228      22.490  -1.797  -8.726  0.00  0.00      SA    
ATOM   3323  CG  HSE S 228      21.460  -1.825  -7.807  0.00  0.00      SA    
ATOM   3324  CE1 HSE S 228      22.993  -3.029  -8.633  0.00  0.00      SA    
ATOM   3325  HE1 HSE S 228      23.628  -3.419  -9.429  0.00  0.00      SA    
ATOM   3326  NE2 HSE S 228      22.403  -3.817  -7.709  0.00  0.00      SA    
ATOM   3327  HE2 HSE S 228      22.395  -4.815  -7.759  0.00  0.00      SA    
ATOM   3328  CD2 HSE S 228      21.414  -3.058  -7.122  0.00  0.00      SA    
ATOM   3329  HD2 HSE S 228      20.847  -3.412  -6.270  0.00  0.00      SA    
ATOM   3330  C   HSE S 228      18.718  -1.659  -8.900  0.00  0.00      SA    
ATOM   3331  O   HSE S 228      19.052  -2.463  -9.807  0.00  0.00      SA    
ATOM   3332  N   THR S 229      17.583  -1.958  -8.151  0.00  0.00      SA    
ATOM   3333  HN  THR S 229      17.300  -1.262  -7.495  0.00  0.00      SA    
ATOM   3334  CA  THR S 229      16.627  -3.032  -8.396  0.00  0.00      SA    
ATOM   3335  HA  THR S 229      17.103  -3.987  -8.563  0.00  0.00      SA    
ATOM   3336  CB  THR S 229      15.525  -3.213  -7.308  0.00  0.00      SA    
ATOM   3337  HB  THR S 229      14.695  -3.848  -7.684  0.00  0.00      SA    
ATOM   3338  OG1 THR S 229      14.959  -1.972  -7.009  0.00  0.00      SA    
ATOM   3339  HG1 THR S 229      15.658  -1.324  -6.897  0.00  0.00      SA    
ATOM   3340  CG2 THR S 229      16.256  -3.715  -6.049  0.00  0.00      SA    
ATOM   3341 HG21 THR S 229      16.846  -4.654  -6.109  0.00  0.00      SA    
ATOM   3342 HG22 THR S 229      16.974  -2.983  -5.621  0.00  0.00      SA    
ATOM   3343 HG23 THR S 229      15.509  -3.996  -5.276  0.00  0.00      SA    
ATOM   3344  C   THR S 229      16.033  -2.755  -9.733  0.00  0.00      SA    
ATOM   3345  O   THR S 229      15.817  -3.694 -10.539  0.00  0.00      SA    
ATOM   3346  N   PHE S 230      15.769  -1.479 -10.131  0.00  0.00      SA    
ATOM   3347  HN  PHE S 230      15.930  -0.846  -9.378  0.00  0.00      SA    
ATOM   3348  CA  PHE S 230      14.915  -1.154 -11.259  0.00  0.00      SA    
ATOM   3349  HA  PHE S 230      14.097  -1.837 -11.086  0.00  0.00      SA    
ATOM   3350  CB  PHE S 230      14.374   0.284 -11.076  0.00  0.00      SA    
ATOM   3351  HB1 PHE S 230      13.964   0.422 -10.053  0.00  0.00      SA    
ATOM   3352  HB2 PHE S 230      15.235   0.954 -11.288  0.00  0.00      SA    
ATOM   3353  CG  PHE S 230      13.308   0.428 -12.080  0.00  0.00      SA    
ATOM   3354  CD1 PHE S 230      12.119  -0.287 -11.987  0.00  0.00      SA    
ATOM   3355  HD1 PHE S 230      12.015  -1.048 -11.228  0.00  0.00      SA    
ATOM   3356  CE1 PHE S 230      11.113  -0.121 -12.964  0.00  0.00      SA    
ATOM   3357  HE1 PHE S 230      10.256  -0.770 -12.869  0.00  0.00      SA    
ATOM   3358  CZ  PHE S 230      11.277   0.859 -13.909  0.00  0.00      SA    
ATOM   3359  HZ  PHE S 230      10.554   0.916 -14.709  0.00  0.00      SA    
ATOM   3360  CD2 PHE S 230      13.528   1.378 -13.104  0.00  0.00      SA    
ATOM   3361  HD2 PHE S 230      14.470   1.903 -13.153  0.00  0.00      SA    
ATOM   3362  CE2 PHE S 230      12.475   1.531 -14.022  0.00  0.00      SA    
ATOM   3363  HE2 PHE S 230      12.675   2.076 -14.933  0.00  0.00      SA    
ATOM   3364  C   PHE S 230      15.549  -1.461 -12.591  0.00  0.00      SA    
ATOM   3365  O   PHE S 230      14.896  -1.819 -13.549  0.00  0.00      SA    
ATOM   3366  N   GLU S 231      16.878  -1.363 -12.669  0.00  0.00      SA    
ATOM   3367  HN  GLU S 231      17.412  -1.085 -11.874  0.00  0.00      SA    
ATOM   3368  CA  GLU S 231      17.578  -1.738 -13.935  0.00  0.00      SA    
ATOM   3369  HA  GLU S 231      17.273  -1.007 -14.669  0.00  0.00      SA    
ATOM   3370  CB  GLU S 231      19.022  -1.521 -13.590  0.00  0.00      SA    
ATOM   3371  HB1 GLU S 231      19.146  -0.639 -12.925  0.00  0.00      SA    
ATOM   3372  HB2 GLU S 231      19.271  -2.410 -12.973  0.00  0.00      SA    
ATOM   3373  CG  GLU S 231      19.954  -1.408 -14.881  0.00  0.00      SA    
ATOM   3374  HG1 GLU S 231      21.040  -1.399 -14.651  0.00  0.00      SA    
ATOM   3375  HG2 GLU S 231      19.767  -2.284 -15.539  0.00  0.00      SA    
ATOM   3376  CD  GLU S 231      19.485  -0.270 -15.831  0.00  0.00      SA    
ATOM   3377  OE1 GLU S 231      19.755  -0.380 -17.034  0.00  0.00      SA    
ATOM   3378  OE2 GLU S 231      18.837   0.681 -15.280  0.00  0.00      SA    
ATOM   3379  C   GLU S 231      17.213  -3.062 -14.551  0.00  0.00      SA    
ATOM   3380  O   GLU S 231      16.798  -3.182 -15.686  0.00  0.00      SA    
ATOM   3381  N   GLU S 232      17.053  -4.104 -13.742  0.00  0.00      SA    
ATOM   3382  HN  GLU S 232      17.380  -4.102 -12.800  0.00  0.00      SA    
ATOM   3383  CA  GLU S 232      16.653  -5.432 -14.336  0.00  0.00      SA    
ATOM   3384  HA  GLU S 232      16.995  -5.471 -15.359  0.00  0.00      SA    
ATOM   3385  CB  GLU S 232      17.420  -6.563 -13.613  0.00  0.00      SA    
ATOM   3386  HB1 GLU S 232      17.247  -6.589 -12.516  0.00  0.00      SA    
ATOM   3387  HB2 GLU S 232      17.130  -7.548 -14.038  0.00  0.00      SA    
ATOM   3388  CG  GLU S 232      18.887  -6.507 -13.923  0.00  0.00      SA    
ATOM   3389  HG1 GLU S 232      18.905  -6.460 -15.033  0.00  0.00      SA    
ATOM   3390  HG2 GLU S 232      19.502  -5.711 -13.452  0.00  0.00      SA    
ATOM   3391  CD  GLU S 232      19.529  -7.811 -13.525  0.00  0.00      SA    
ATOM   3392  OE1 GLU S 232      19.612  -8.123 -12.262  0.00  0.00      SA    
ATOM   3393  OE2 GLU S 232      19.975  -8.616 -14.381  0.00  0.00      SA    
ATOM   3394  C   GLU S 232      15.202  -5.650 -14.400  0.00  0.00      SA    
ATOM   3395  O   GLU S 232      14.694  -6.547 -15.054  0.00  0.00      SA    
ATOM   3396  N   ILE S 233      14.367  -4.681 -13.838  0.00  0.00      SA    
ATOM   3397  HN  ILE S 233      14.743  -4.069 -13.147  0.00  0.00      SA    
ATOM   3398  CA  ILE S 233      12.947  -4.576 -14.243  0.00  0.00      SA    
ATOM   3399  HA  ILE S 233      12.448  -5.529 -14.142  0.00  0.00      SA    
ATOM   3400  CB  ILE S 233      12.143  -3.563 -13.257  0.00  0.00      SA    
ATOM   3401  HB  ILE S 233      12.721  -2.633 -13.448  0.00  0.00      SA    
ATOM   3402  CG2 ILE S 233      10.717  -3.204 -13.726  0.00  0.00      SA    
ATOM   3403 HG21 ILE S 233      10.068  -2.713 -12.971  0.00  0.00      SA    
ATOM   3404 HG22 ILE S 233      10.709  -2.608 -14.664  0.00  0.00      SA    
ATOM   3405 HG23 ILE S 233      10.085  -4.097 -13.924  0.00  0.00      SA    
ATOM   3406  CG1 ILE S 233      12.169  -4.094 -11.778  0.00  0.00      SA    
ATOM   3407 HG11 ILE S 233      13.215  -4.272 -11.451  0.00  0.00      SA    
ATOM   3408 HG12 ILE S 233      11.761  -3.347 -11.064  0.00  0.00      SA    
ATOM   3409  CD  ILE S 233      11.419  -5.396 -11.565  0.00  0.00      SA    
ATOM   3410  HD1 ILE S 233      12.051  -6.186 -12.025  0.00  0.00      SA    
ATOM   3411  HD2 ILE S 233      11.160  -5.637 -10.512  0.00  0.00      SA    
ATOM   3412  HD3 ILE S 233      10.453  -5.274 -12.099  0.00  0.00      SA    
ATOM   3413  C   ILE S 233      12.743  -4.177 -15.666  0.00  0.00      SA    
ATOM   3414  O   ILE S 233      11.881  -4.615 -16.366  0.00  0.00      SA    
ATOM   3415  N   LYS S 234      13.645  -3.253 -16.121  0.00  0.00      SA    
ATOM   3416  HN  LYS S 234      14.319  -2.905 -15.474  0.00  0.00      SA    
ATOM   3417  CA  LYS S 234      13.420  -2.539 -17.345  0.00  0.00      SA    
ATOM   3418  HA  LYS S 234      12.473  -2.031 -17.240  0.00  0.00      SA    
ATOM   3419  CB  LYS S 234      14.515  -1.445 -17.529  0.00  0.00      SA    
ATOM   3420  HB1 LYS S 234      15.497  -1.951 -17.415  0.00  0.00      SA    
ATOM   3421  HB2 LYS S 234      14.488  -1.096 -18.583  0.00  0.00      SA    
ATOM   3422  CG  LYS S 234      14.384  -0.282 -16.629  0.00  0.00      SA    
ATOM   3423  HG1 LYS S 234      13.343   0.104 -16.659  0.00  0.00      SA    
ATOM   3424  HG2 LYS S 234      14.618  -0.516 -15.568  0.00  0.00      SA    
ATOM   3425  CD  LYS S 234      15.525   0.793 -16.867  0.00  0.00      SA    
ATOM   3426  HD1 LYS S 234      16.456   0.194 -16.773  0.00  0.00      SA    
ATOM   3427  HD2 LYS S 234      15.371   1.238 -17.873  0.00  0.00      SA    
ATOM   3428  CE  LYS S 234      15.732   1.906 -15.777  0.00  0.00      SA    
ATOM   3429  HE1 LYS S 234      15.008   2.748 -15.745  0.00  0.00      SA    
ATOM   3430  HE2 LYS S 234      15.728   1.479 -14.752  0.00  0.00      SA    
ATOM   3431  NZ  LYS S 234      16.972   2.504 -15.926  0.00  0.00      SA    
ATOM   3432  HZ1 LYS S 234      17.104   3.321 -15.296  0.00  0.00      SA    
ATOM   3433  HZ2 LYS S 234      17.754   1.853 -15.711  0.00  0.00      SA    
ATOM   3434  HZ3 LYS S 234      17.090   2.901 -16.880  0.00  0.00      SA    
ATOM   3435  C   LYS S 234      13.328  -3.391 -18.667  0.00  0.00      SA    
ATOM   3436  O   LYS S 234      12.474  -3.145 -19.504  0.00  0.00      SA    
ATOM   3437  N   PRO S 235      14.110  -4.476 -18.875  0.00  0.00      SA    
ATOM   3438  CD  PRO S 235      15.473  -4.643 -18.302  0.00  0.00      SA    
ATOM   3439  HD1 PRO S 235      15.680  -4.593 -17.212  0.00  0.00      SA    
ATOM   3440  HD2 PRO S 235      16.115  -3.951 -18.889  0.00  0.00      SA    
ATOM   3441  CA  PRO S 235      14.033  -5.288 -20.063  0.00  0.00      SA    
ATOM   3442  HA  PRO S 235      13.966  -4.532 -20.831  0.00  0.00      SA    
ATOM   3443  CB  PRO S 235      15.381  -6.008 -20.125  0.00  0.00      SA    
ATOM   3444  HB1 PRO S 235      16.052  -5.437 -20.803  0.00  0.00      SA    
ATOM   3445  HB2 PRO S 235      15.312  -6.967 -20.681  0.00  0.00      SA    
ATOM   3446  CG  PRO S 235      15.924  -6.018 -18.709  0.00  0.00      SA    
ATOM   3447  HG1 PRO S 235      17.026  -5.975 -18.574  0.00  0.00      SA    
ATOM   3448  HG2 PRO S 235      15.381  -6.817 -18.160  0.00  0.00      SA    
ATOM   3449  C   PRO S 235      12.789  -6.198 -20.029  0.00  0.00      SA    
ATOM   3450  O   PRO S 235      12.194  -6.212 -21.060  0.00  0.00      SA    
ATOM   3451  N   LEU S 236      12.463  -6.893 -18.946  0.00  0.00      SA    
ATOM   3452  HN  LEU S 236      13.006  -6.959 -18.113  0.00  0.00      SA    
ATOM   3453  CA  LEU S 236      11.179  -7.640 -18.739  0.00  0.00      SA    
ATOM   3454  HA  LEU S 236      11.121  -8.453 -19.449  0.00  0.00      SA    
ATOM   3455  CB  LEU S 236      11.069  -8.182 -17.354  0.00  0.00      SA    
ATOM   3456  HB1 LEU S 236      11.765  -9.024 -17.149  0.00  0.00      SA    
ATOM   3457  HB2 LEU S 236      11.298  -7.317 -16.695  0.00  0.00      SA    
ATOM   3458  CG  LEU S 236       9.715  -8.957 -17.023  0.00  0.00      SA    
ATOM   3459  HG  LEU S 236       8.889  -8.225 -17.142  0.00  0.00      SA    
ATOM   3460  CD1 LEU S 236       9.571 -10.267 -17.925  0.00  0.00      SA    
ATOM   3461 HD11 LEU S 236       8.725 -10.917 -17.618  0.00  0.00      SA    
ATOM   3462 HD12 LEU S 236       9.436  -9.976 -18.988  0.00  0.00      SA    
ATOM   3463 HD13 LEU S 236      10.524 -10.828 -17.819  0.00  0.00      SA    
ATOM   3464  CD2 LEU S 236       9.782  -9.447 -15.469  0.00  0.00      SA    
ATOM   3465 HD21 LEU S 236      10.829  -9.772 -15.290  0.00  0.00      SA    
ATOM   3466 HD22 LEU S 236       9.356  -8.669 -14.800  0.00  0.00      SA    
ATOM   3467 HD23 LEU S 236       9.205 -10.387 -15.336  0.00  0.00      SA    
ATOM   3468  C   LEU S 236       9.914  -6.843 -18.975  0.00  0.00      SA    
ATOM   3469  O   LEU S 236       8.894  -7.196 -19.668  0.00  0.00      SA    
ATOM   3470  N   TYR S 237       9.896  -5.551 -18.390  0.00  0.00      SA    
ATOM   3471  HN  TYR S 237      10.705  -5.317 -17.856  0.00  0.00      SA    
ATOM   3472  CA  TYR S 237       8.935  -4.613 -18.589  0.00  0.00      SA    
ATOM   3473  HA  TYR S 237       7.994  -5.125 -18.451  0.00  0.00      SA    
ATOM   3474  CB  TYR S 237       8.967  -3.490 -17.555  0.00  0.00      SA    
ATOM   3475  HB1 TYR S 237       8.785  -3.959 -16.565  0.00  0.00      SA    
ATOM   3476  HB2 TYR S 237       9.873  -2.846 -17.559  0.00  0.00      SA    
ATOM   3477  CG  TYR S 237       7.849  -2.442 -17.756  0.00  0.00      SA    
ATOM   3478  CD1 TYR S 237       6.511  -2.634 -17.416  0.00  0.00      SA    
ATOM   3479  HD1 TYR S 237       6.198  -3.569 -16.974  0.00  0.00      SA    
ATOM   3480  CE1 TYR S 237       5.474  -1.730 -17.643  0.00  0.00      SA    
ATOM   3481  HE1 TYR S 237       4.437  -2.032 -17.657  0.00  0.00      SA    
ATOM   3482  CZ  TYR S 237       5.862  -0.454 -18.238  0.00  0.00      SA    
ATOM   3483  OH  TYR S 237       4.815   0.413 -18.580  0.00  0.00      SA    
ATOM   3484  HH  TYR S 237       5.077   1.076 -19.223  0.00  0.00      SA    
ATOM   3485  CD2 TYR S 237       8.149  -1.254 -18.388  0.00  0.00      SA    
ATOM   3486  HD2 TYR S 237       9.191  -1.051 -18.587  0.00  0.00      SA    
ATOM   3487  CE2 TYR S 237       7.207  -0.283 -18.543  0.00  0.00      SA    
ATOM   3488  HE2 TYR S 237       7.437   0.648 -19.038  0.00  0.00      SA    
ATOM   3489  C   TYR S 237       8.796  -4.134 -20.008  0.00  0.00      SA    
ATOM   3490  O   TYR S 237       7.691  -4.064 -20.565  0.00  0.00      SA    
ATOM   3491  N   GLU S 238       9.911  -3.871 -20.692  0.00  0.00      SA    
ATOM   3492  HN  GLU S 238      10.797  -3.794 -20.241  0.00  0.00      SA    
ATOM   3493  CA  GLU S 238       9.928  -3.532 -22.086  0.00  0.00      SA    
ATOM   3494  HA  GLU S 238       9.183  -2.770 -22.261  0.00  0.00      SA    
ATOM   3495  CB  GLU S 238      11.352  -3.019 -22.386  0.00  0.00      SA    
ATOM   3496  HB1 GLU S 238      11.439  -2.001 -21.950  0.00  0.00      SA    
ATOM   3497  HB2 GLU S 238      11.995  -3.745 -21.843  0.00  0.00      SA    
ATOM   3498  CG  GLU S 238      11.909  -3.019 -23.813  0.00  0.00      SA    
ATOM   3499  HG1 GLU S 238      11.921  -4.051 -24.223  0.00  0.00      SA    
ATOM   3500  HG2 GLU S 238      11.257  -2.397 -24.463  0.00  0.00      SA    
ATOM   3501  CD  GLU S 238      13.317  -2.458 -23.806  0.00  0.00      SA    
ATOM   3502  OE1 GLU S 238      14.202  -3.310 -24.119  0.00  0.00      SA    
ATOM   3503  OE2 GLU S 238      13.604  -1.334 -23.423  0.00  0.00      SA    
ATOM   3504  C   GLU S 238       9.485  -4.640 -22.936  0.00  0.00      SA    
ATOM   3505  O   GLU S 238       8.713  -4.342 -23.916  0.00  0.00      SA    
ATOM   3506  N   HSE S 239       9.711  -5.977 -22.654  0.00  0.00      SA    
ATOM   3507  HN  HSE S 239      10.464  -6.276 -22.073  0.00  0.00      SA    
ATOM   3508  CA  HSE S 239       9.065  -6.988 -23.412  0.00  0.00      SA    
ATOM   3509  HA  HSE S 239       9.332  -6.761 -24.433  0.00  0.00      SA    
ATOM   3510  CB  HSE S 239       9.668  -8.356 -22.935  0.00  0.00      SA    
ATOM   3511  HB1 HSE S 239      10.056  -8.182 -21.909  0.00  0.00      SA    
ATOM   3512  HB2 HSE S 239       8.967  -9.218 -22.927  0.00  0.00      SA    
ATOM   3513  ND1 HSE S 239      10.742  -9.183 -24.949  0.00  0.00      SA    
ATOM   3514  CG  HSE S 239      10.905  -8.624 -23.712  0.00  0.00      SA    
ATOM   3515  CE1 HSE S 239      11.953  -9.269 -25.562  0.00  0.00      SA    
ATOM   3516  HE1 HSE S 239      12.130  -9.722 -26.537  0.00  0.00      SA    
ATOM   3517  NE2 HSE S 239      12.877  -8.802 -24.691  0.00  0.00      SA    
ATOM   3518  HE2 HSE S 239      13.868  -8.910 -24.771  0.00  0.00      SA    
ATOM   3519  CD2 HSE S 239      12.250  -8.380 -23.550  0.00  0.00      SA    
ATOM   3520  HD2 HSE S 239      12.791  -8.006 -22.690  0.00  0.00      SA    
ATOM   3521  C   HSE S 239       7.539  -7.024 -23.128  0.00  0.00      SA    
ATOM   3522  O   HSE S 239       6.726  -7.307 -24.034  0.00  0.00      SA    
ATOM   3523  N   LEU S 240       7.095  -6.766 -21.778  0.00  0.00      SA    
ATOM   3524  HN  LEU S 240       7.802  -6.565 -21.105  0.00  0.00      SA    
ATOM   3525  CA  LEU S 240       5.591  -6.725 -21.550  0.00  0.00      SA    
ATOM   3526  HA  LEU S 240       5.253  -7.628 -22.036  0.00  0.00      SA    
ATOM   3527  CB  LEU S 240       5.318  -6.673 -19.974  0.00  0.00      SA    
ATOM   3528  HB1 LEU S 240       5.873  -7.505 -19.491  0.00  0.00      SA    
ATOM   3529  HB2 LEU S 240       5.875  -5.778 -19.621  0.00  0.00      SA    
ATOM   3530  CG  LEU S 240       3.829  -6.591 -19.555  0.00  0.00      SA    
ATOM   3531  HG  LEU S 240       3.313  -5.787 -20.123  0.00  0.00      SA    
ATOM   3532  CD1 LEU S 240       3.123  -7.920 -19.695  0.00  0.00      SA    
ATOM   3533 HD11 LEU S 240       3.336  -8.481 -20.630  0.00  0.00      SA    
ATOM   3534 HD12 LEU S 240       3.230  -8.533 -18.774  0.00  0.00      SA    
ATOM   3535 HD13 LEU S 240       2.040  -7.682 -19.762  0.00  0.00      SA    
ATOM   3536  CD2 LEU S 240       3.755  -5.978 -18.108  0.00  0.00      SA    
ATOM   3537 HD21 LEU S 240       4.343  -5.040 -18.006  0.00  0.00      SA    
ATOM   3538 HD22 LEU S 240       2.712  -5.722 -17.821  0.00  0.00      SA    
ATOM   3539 HD23 LEU S 240       4.154  -6.612 -17.288  0.00  0.00      SA    
ATOM   3540  C   LEU S 240       4.933  -5.526 -22.259  0.00  0.00      SA    
ATOM   3541  O   LEU S 240       3.797  -5.575 -22.754  0.00  0.00      SA    
ATOM   3542  N   HSE S 241       5.558  -4.362 -22.350  0.00  0.00      SA    
ATOM   3543  HN  HSE S 241       6.414  -4.134 -21.894  0.00  0.00      SA    
ATOM   3544  CA  HSE S 241       5.057  -3.257 -23.136  0.00  0.00      SA    
ATOM   3545  HA  HSE S 241       4.093  -2.956 -22.752  0.00  0.00      SA    
ATOM   3546  CB  HSE S 241       6.016  -2.023 -23.066  0.00  0.00      SA    
ATOM   3547  HB1 HSE S 241       6.347  -2.045 -22.006  0.00  0.00      SA    
ATOM   3548  HB2 HSE S 241       6.947  -2.194 -23.647  0.00  0.00      SA    
ATOM   3549  ND1 HSE S 241       5.517  -0.157 -24.783  0.00  0.00      SA    
ATOM   3550  CG  HSE S 241       5.360  -0.724 -23.527  0.00  0.00      SA    
ATOM   3551  CE1 HSE S 241       5.112   1.082 -24.663  0.00  0.00      SA    
ATOM   3552  HE1 HSE S 241       5.250   1.890 -25.381  0.00  0.00      SA    
ATOM   3553  NE2 HSE S 241       4.756   1.311 -23.387  0.00  0.00      SA    
ATOM   3554  HE2 HSE S 241       4.357   2.128 -22.972  0.00  0.00      SA    
ATOM   3555  CD2 HSE S 241       4.907   0.202 -22.637  0.00  0.00      SA    
ATOM   3556  HD2 HSE S 241       4.685   0.259 -21.578  0.00  0.00      SA    
ATOM   3557  C   HSE S 241       4.876  -3.519 -24.593  0.00  0.00      SA    
ATOM   3558  O   HSE S 241       3.838  -3.186 -25.108  0.00  0.00      SA    
ATOM   3559  N   ALA S 242       5.954  -4.164 -25.213  0.00  0.00      SA    
ATOM   3560  HN  ALA S 242       6.786  -4.332 -24.691  0.00  0.00      SA    
ATOM   3561  CA  ALA S 242       5.889  -4.630 -26.529  0.00  0.00      SA    
ATOM   3562  HA  ALA S 242       5.615  -3.796 -27.159  0.00  0.00      SA    
ATOM   3563  CB  ALA S 242       7.242  -5.264 -26.899  0.00  0.00      SA    
ATOM   3564  HB1 ALA S 242       8.034  -4.579 -26.529  0.00  0.00      SA    
ATOM   3565  HB2 ALA S 242       7.360  -6.253 -26.405  0.00  0.00      SA    
ATOM   3566  HB3 ALA S 242       7.340  -5.293 -28.005  0.00  0.00      SA    
ATOM   3567  C   ALA S 242       4.757  -5.671 -26.734  0.00  0.00      SA    
ATOM   3568  O   ALA S 242       4.096  -5.667 -27.775  0.00  0.00      SA    
ATOM   3569  N   TYR S 243       4.496  -6.578 -25.753  0.00  0.00      SA    
ATOM   3570  HN  TYR S 243       5.140  -6.583 -24.992  0.00  0.00      SA    
ATOM   3571  CA  TYR S 243       3.456  -7.534 -25.774  0.00  0.00      SA    
ATOM   3572  HA  TYR S 243       3.475  -8.046 -26.724  0.00  0.00      SA    
ATOM   3573  CB  TYR S 243       3.721  -8.566 -24.605  0.00  0.00      SA    
ATOM   3574  HB1 TYR S 243       4.687  -9.039 -24.880  0.00  0.00      SA    
ATOM   3575  HB2 TYR S 243       3.781  -8.015 -23.642  0.00  0.00      SA    
ATOM   3576  CG  TYR S 243       2.614  -9.616 -24.569  0.00  0.00      SA    
ATOM   3577  CD1 TYR S 243       2.469 -10.445 -25.692  0.00  0.00      SA    
ATOM   3578  HD1 TYR S 243       3.156 -10.392 -26.523  0.00  0.00      SA    
ATOM   3579  CE1 TYR S 243       1.314 -11.250 -25.775  0.00  0.00      SA    
ATOM   3580  HE1 TYR S 243       1.058 -11.826 -26.652  0.00  0.00      SA    
ATOM   3581  CZ  TYR S 243       0.330 -11.225 -24.795  0.00  0.00      SA    
ATOM   3582  OH  TYR S 243      -0.943 -11.966 -25.027  0.00  0.00      SA    
ATOM   3583  HH  TYR S 243      -1.662 -11.653 -24.473  0.00  0.00      SA    
ATOM   3584  CD2 TYR S 243       1.713  -9.773 -23.506  0.00  0.00      SA    
ATOM   3585  HD2 TYR S 243       1.898  -9.167 -22.631  0.00  0.00      SA    
ATOM   3586  CE2 TYR S 243       0.556 -10.461 -23.698  0.00  0.00      SA    
ATOM   3587  HE2 TYR S 243      -0.206 -10.502 -22.933  0.00  0.00      SA    
ATOM   3588  C   TYR S 243       2.054  -6.963 -25.763  0.00  0.00      SA    
ATOM   3589  O   TYR S 243       1.231  -7.296 -26.640  0.00  0.00      SA    
ATOM   3590  N   VAL S 244       1.735  -6.049 -24.877  0.00  0.00      SA    
ATOM   3591  HN  VAL S 244       2.446  -5.765 -24.239  0.00  0.00      SA    
ATOM   3592  CA  VAL S 244       0.422  -5.349 -24.764  0.00  0.00      SA    
ATOM   3593  HA  VAL S 244      -0.371  -6.081 -24.727  0.00  0.00      SA    
ATOM   3594  CB  VAL S 244       0.328  -4.517 -23.457  0.00  0.00      SA    
ATOM   3595  HB  VAL S 244       1.368  -4.449 -23.073  0.00  0.00      SA    
ATOM   3596  CG1 VAL S 244      -0.069  -3.057 -23.382  0.00  0.00      SA    
ATOM   3597 HG11 VAL S 244      -1.142  -2.942 -23.642  0.00  0.00      SA    
ATOM   3598 HG12 VAL S 244       0.106  -2.760 -22.326  0.00  0.00      SA    
ATOM   3599 HG13 VAL S 244       0.532  -2.325 -23.964  0.00  0.00      SA    
ATOM   3600  CG2 VAL S 244      -0.201  -5.530 -22.393  0.00  0.00      SA    
ATOM   3601 HG21 VAL S 244       0.261  -6.530 -22.537  0.00  0.00      SA    
ATOM   3602 HG22 VAL S 244       0.022  -5.089 -21.398  0.00  0.00      SA    
ATOM   3603 HG23 VAL S 244      -1.297  -5.655 -22.528  0.00  0.00      SA    
ATOM   3604  C   VAL S 244       0.106  -4.523 -26.024  0.00  0.00      SA    
ATOM   3605  O   VAL S 244      -1.020  -4.524 -26.557  0.00  0.00      SA    
ATOM   3606  N   ARG S 245       1.106  -3.763 -26.551  0.00  0.00      SA    
ATOM   3607  HN  ARG S 245       1.957  -3.602 -26.058  0.00  0.00      SA    
ATOM   3608  CA  ARG S 245       1.045  -3.019 -27.749  0.00  0.00      SA    
ATOM   3609  HA  ARG S 245       0.187  -2.427 -27.468  0.00  0.00      SA    
ATOM   3610  CB  ARG S 245       2.430  -2.348 -27.681  0.00  0.00      SA    
ATOM   3611  HB1 ARG S 245       2.649  -1.932 -26.675  0.00  0.00      SA    
ATOM   3612  HB2 ARG S 245       3.140  -3.197 -27.776  0.00  0.00      SA    
ATOM   3613  CG  ARG S 245       2.808  -1.323 -28.766  0.00  0.00      SA    
ATOM   3614  HG1 ARG S 245       2.053  -1.405 -29.577  0.00  0.00      SA    
ATOM   3615  HG2 ARG S 245       2.638  -0.293 -28.387  0.00  0.00      SA    
ATOM   3616  CD  ARG S 245       4.309  -1.489 -29.172  0.00  0.00      SA    
ATOM   3617  HD1 ARG S 245       4.581  -2.541 -29.402  0.00  0.00      SA    
ATOM   3618  HD2 ARG S 245       4.634  -0.713 -29.899  0.00  0.00      SA    
ATOM   3619  NE  ARG S 245       5.184  -1.174 -27.992  0.00  0.00      SA    
ATOM   3620  HE  ARG S 245       5.012  -0.668 -27.147  0.00  0.00      SA    
ATOM   3621  CZ  ARG S 245       6.445  -1.524 -27.903  0.00  0.00      SA    
ATOM   3622  NH1 ARG S 245       7.029  -1.508 -26.774  0.00  0.00      SA    
ATOM   3623 HH11 ARG S 245       7.942  -1.916 -26.802  0.00  0.00      SA    
ATOM   3624 HH12 ARG S 245       6.531  -1.349 -25.922  0.00  0.00      SA    
ATOM   3625  NH2 ARG S 245       7.200  -1.997 -28.941  0.00  0.00      SA    
ATOM   3626 HH21 ARG S 245       8.181  -1.817 -28.875  0.00  0.00      SA    
ATOM   3627 HH22 ARG S 245       6.815  -1.979 -29.863  0.00  0.00      SA    
ATOM   3628  C   ARG S 245       0.811  -3.906 -29.036  0.00  0.00      SA    
ATOM   3629  O   ARG S 245      -0.047  -3.624 -29.875  0.00  0.00      SA    
ATOM   3630  N   ALA S 246       1.489  -5.047 -29.149  0.00  0.00      SA    
ATOM   3631  HN  ALA S 246       2.115  -5.373 -28.444  0.00  0.00      SA    
ATOM   3632  CA  ALA S 246       1.353  -6.043 -30.302  0.00  0.00      SA    
ATOM   3633  HA  ALA S 246       1.776  -5.565 -31.173  0.00  0.00      SA    
ATOM   3634  CB  ALA S 246       2.173  -7.289 -29.972  0.00  0.00      SA    
ATOM   3635  HB1 ALA S 246       3.232  -7.068 -29.717  0.00  0.00      SA    
ATOM   3636  HB2 ALA S 246       1.792  -7.909 -29.133  0.00  0.00      SA    
ATOM   3637  HB3 ALA S 246       2.149  -7.977 -30.844  0.00  0.00      SA    
ATOM   3638  C   ALA S 246      -0.043  -6.553 -30.499  0.00  0.00      SA    
ATOM   3639  O   ALA S 246      -0.522  -6.631 -31.622  0.00  0.00      SA    
ATOM   3640  N   LYS S 247      -0.761  -6.853 -29.454  0.00  0.00      SA    
ATOM   3641  HN  LYS S 247      -0.249  -6.715 -28.610  0.00  0.00      SA    
ATOM   3642  CA  LYS S 247      -2.202  -7.246 -29.611  0.00  0.00      SA    
ATOM   3643  HA  LYS S 247      -2.319  -7.989 -30.385  0.00  0.00      SA    
ATOM   3644  CB  LYS S 247      -2.843  -7.870 -28.317  0.00  0.00      SA    
ATOM   3645  HB1 LYS S 247      -2.731  -7.046 -27.580  0.00  0.00      SA    
ATOM   3646  HB2 LYS S 247      -3.932  -8.019 -28.477  0.00  0.00      SA    
ATOM   3647  CG  LYS S 247      -2.169  -9.131 -27.738  0.00  0.00      SA    
ATOM   3648  HG1 LYS S 247      -1.199  -8.709 -27.401  0.00  0.00      SA    
ATOM   3649  HG2 LYS S 247      -2.646  -9.445 -26.784  0.00  0.00      SA    
ATOM   3650  CD  LYS S 247      -1.896 -10.442 -28.554  0.00  0.00      SA    
ATOM   3651  HD1 LYS S 247      -1.652 -10.240 -29.619  0.00  0.00      SA    
ATOM   3652  HD2 LYS S 247      -1.003 -10.917 -28.096  0.00  0.00      SA    
ATOM   3653  CE  LYS S 247      -3.051 -11.422 -28.407  0.00  0.00      SA    
ATOM   3654  HE1 LYS S 247      -3.187 -11.646 -27.328  0.00  0.00      SA    
ATOM   3655  HE2 LYS S 247      -3.907 -10.911 -28.897  0.00  0.00      SA    
ATOM   3656  NZ  LYS S 247      -2.792 -12.745 -29.028  0.00  0.00      SA    
ATOM   3657  HZ1 LYS S 247      -3.635 -13.341 -28.909  0.00  0.00      SA    
ATOM   3658  HZ2 LYS S 247      -2.556 -12.559 -30.024  0.00  0.00      SA    
ATOM   3659  HZ3 LYS S 247      -1.953 -13.181 -28.594  0.00  0.00      SA    
ATOM   3660  C   LYS S 247      -3.107  -6.038 -30.073  0.00  0.00      SA    
ATOM   3661  O   LYS S 247      -3.920  -6.113 -30.968  0.00  0.00      SA    
ATOM   3662  N   LEU S 248      -2.884  -4.831 -29.508  0.00  0.00      SA    
ATOM   3663  HN  LEU S 248      -2.235  -4.731 -28.758  0.00  0.00      SA    
ATOM   3664  CA  LEU S 248      -3.470  -3.536 -29.890  0.00  0.00      SA    
ATOM   3665  HA  LEU S 248      -4.538  -3.654 -30.001  0.00  0.00      SA    
ATOM   3666  CB  LEU S 248      -3.162  -2.324 -28.901  0.00  0.00      SA    
ATOM   3667  HB1 LEU S 248      -3.023  -2.743 -27.881  0.00  0.00      SA    
ATOM   3668  HB2 LEU S 248      -2.138  -1.981 -29.164  0.00  0.00      SA    
ATOM   3669  CG  LEU S 248      -4.181  -1.125 -28.866  0.00  0.00      SA    
ATOM   3670  HG  LEU S 248      -4.224  -0.758 -29.913  0.00  0.00      SA    
ATOM   3671  CD1 LEU S 248      -5.596  -1.372 -28.288  0.00  0.00      SA    
ATOM   3672 HD11 LEU S 248      -5.471  -1.226 -27.194  0.00  0.00      SA    
ATOM   3673 HD12 LEU S 248      -6.415  -0.683 -28.585  0.00  0.00      SA    
ATOM   3674 HD13 LEU S 248      -5.944  -2.414 -28.453  0.00  0.00      SA    
ATOM   3675  CD2 LEU S 248      -3.645   0.079 -28.140  0.00  0.00      SA    
ATOM   3676 HD21 LEU S 248      -3.365  -0.119 -27.083  0.00  0.00      SA    
ATOM   3677 HD22 LEU S 248      -2.741   0.412 -28.694  0.00  0.00      SA    
ATOM   3678 HD23 LEU S 248      -4.424   0.871 -28.139  0.00  0.00      SA    
ATOM   3679  C   LEU S 248      -3.191  -3.186 -31.351  0.00  0.00      SA    
ATOM   3680  O   LEU S 248      -3.949  -2.656 -32.141  0.00  0.00      SA    
ATOM   3681  N   MET S 249      -1.933  -3.407 -31.897  0.00  0.00      SA    
ATOM   3682  HN  MET S 249      -1.153  -3.610 -31.310  0.00  0.00      SA    
ATOM   3683  CA  MET S 249      -1.602  -3.176 -33.252  0.00  0.00      SA    
ATOM   3684  HA  MET S 249      -1.856  -2.175 -33.568  0.00  0.00      SA    
ATOM   3685  CB  MET S 249      -0.040  -3.250 -33.272  0.00  0.00      SA    
ATOM   3686  HB1 MET S 249       0.405  -2.481 -32.605  0.00  0.00      SA    
ATOM   3687  HB2 MET S 249       0.302  -4.230 -32.875  0.00  0.00      SA    
ATOM   3688  CG  MET S 249       0.535  -3.000 -34.675  0.00  0.00      SA    
ATOM   3689  HG1 MET S 249       1.643  -2.925 -34.671  0.00  0.00      SA    
ATOM   3690  HG2 MET S 249       0.298  -3.712 -35.494  0.00  0.00      SA    
ATOM   3691  SD  MET S 249       0.076  -1.336 -35.316  0.00  0.00      SA    
ATOM   3692  CE  MET S 249       0.505  -1.784 -37.020  0.00  0.00      SA    
ATOM   3693  HE1 MET S 249       1.555  -2.143 -37.077  0.00  0.00      SA    
ATOM   3694  HE2 MET S 249      -0.062  -2.697 -37.302  0.00  0.00      SA    
ATOM   3695  HE3 MET S 249       0.345  -0.936 -37.720  0.00  0.00      SA    
ATOM   3696  C   MET S 249      -2.276  -4.034 -34.247  0.00  0.00      SA    
ATOM   3697  O   MET S 249      -2.785  -3.657 -35.268  0.00  0.00      SA    
ATOM   3698  N   ASN S 250      -2.388  -5.330 -33.849  0.00  0.00      SA    
ATOM   3699  HN  ASN S 250      -2.175  -5.593 -32.911  0.00  0.00      SA    
ATOM   3700  CA  ASN S 250      -3.151  -6.268 -34.663  0.00  0.00      SA    
ATOM   3701  HA  ASN S 250      -2.883  -6.144 -35.702  0.00  0.00      SA    
ATOM   3702  CB  ASN S 250      -3.144  -7.697 -34.058  0.00  0.00      SA    
ATOM   3703  HB1 ASN S 250      -3.305  -7.629 -32.961  0.00  0.00      SA    
ATOM   3704  HB2 ASN S 250      -3.935  -8.382 -34.433  0.00  0.00      SA    
ATOM   3705  CG  ASN S 250      -1.805  -8.270 -34.188  0.00  0.00      SA    
ATOM   3706  OD1 ASN S 250      -1.036  -8.056 -35.174  0.00  0.00      SA    
ATOM   3707  ND2 ASN S 250      -1.439  -9.103 -33.269  0.00  0.00      SA    
ATOM   3708 HD21 ASN S 250      -0.468  -9.297 -33.131  0.00  0.00      SA    
ATOM   3709 HD22 ASN S 250      -2.105  -9.364 -32.570  0.00  0.00      SA    
ATOM   3710  C   ASN S 250      -4.655  -5.828 -34.952  0.00  0.00      SA    
ATOM   3711  O   ASN S 250      -5.168  -6.098 -36.040  0.00  0.00      SA    
ATOM   3712  N   ALA S 251      -5.350  -5.261 -33.915  0.00  0.00      SA    
ATOM   3713  HN  ALA S 251      -4.847  -5.113 -33.066  0.00  0.00      SA    
ATOM   3714  CA  ALA S 251      -6.756  -5.037 -33.744  0.00  0.00      SA    
ATOM   3715  HA  ALA S 251      -7.296  -5.596 -34.493  0.00  0.00      SA    
ATOM   3716  CB  ALA S 251      -7.087  -5.348 -32.270  0.00  0.00      SA    
ATOM   3717  HB1 ALA S 251      -8.128  -5.403 -31.887  0.00  0.00      SA    
ATOM   3718  HB2 ALA S 251      -6.750  -6.404 -32.335  0.00  0.00      SA    
ATOM   3719  HB3 ALA S 251      -6.375  -4.763 -31.649  0.00  0.00      SA    
ATOM   3720  C   ALA S 251      -7.140  -3.576 -33.873  0.00  0.00      SA    
ATOM   3721  O   ALA S 251      -8.199  -3.213 -34.509  0.00  0.00      SA    
ATOM   3722  N   TYR S 252      -6.262  -2.628 -33.455  0.00  0.00      SA    
ATOM   3723  HN  TYR S 252      -5.340  -2.791 -33.113  0.00  0.00      SA    
ATOM   3724  CA  TYR S 252      -6.579  -1.251 -33.562  0.00  0.00      SA    
ATOM   3725  HA  TYR S 252      -7.343  -1.130 -34.316  0.00  0.00      SA    
ATOM   3726  CB  TYR S 252      -6.970  -0.763 -32.167  0.00  0.00      SA    
ATOM   3727  HB1 TYR S 252      -6.167  -1.051 -31.454  0.00  0.00      SA    
ATOM   3728  HB2 TYR S 252      -6.975   0.345 -32.082  0.00  0.00      SA    
ATOM   3729  CG  TYR S 252      -8.304  -1.262 -31.704  0.00  0.00      SA    
ATOM   3730  CD1 TYR S 252      -9.497  -0.588 -32.143  0.00  0.00      SA    
ATOM   3731  HD1 TYR S 252      -9.415   0.144 -32.932  0.00  0.00      SA    
ATOM   3732  CE1 TYR S 252     -10.786  -0.964 -31.803  0.00  0.00      SA    
ATOM   3733  HE1 TYR S 252     -11.558  -0.317 -32.193  0.00  0.00      SA    
ATOM   3734  CZ  TYR S 252     -10.928  -1.980 -30.867  0.00  0.00      SA    
ATOM   3735  OH  TYR S 252     -12.124  -2.290 -30.199  0.00  0.00      SA    
ATOM   3736  HH  TYR S 252     -11.895  -3.047 -29.656  0.00  0.00      SA    
ATOM   3737  CD2 TYR S 252      -8.502  -2.286 -30.776  0.00  0.00      SA    
ATOM   3738  HD2 TYR S 252      -7.610  -2.710 -30.338  0.00  0.00      SA    
ATOM   3739  CE2 TYR S 252      -9.787  -2.666 -30.334  0.00  0.00      SA    
ATOM   3740  HE2 TYR S 252      -9.867  -3.307 -29.469  0.00  0.00      SA    
ATOM   3741  C   TYR S 252      -5.382  -0.494 -34.106  0.00  0.00      SA    
ATOM   3742  O   TYR S 252      -4.809   0.398 -33.371  0.00  0.00      SA    
ATOM   3743  N   PRO S 253      -4.961  -0.636 -35.380  0.00  0.00      SA    
ATOM   3744  CD  PRO S 253      -5.676  -1.393 -36.414  0.00  0.00      SA    
ATOM   3745  HD1 PRO S 253      -6.715  -1.001 -36.445  0.00  0.00      SA    
ATOM   3746  HD2 PRO S 253      -5.554  -2.441 -36.066  0.00  0.00      SA    
ATOM   3747  CA  PRO S 253      -3.799   0.004 -35.922  0.00  0.00      SA    
ATOM   3748  HA  PRO S 253      -2.944  -0.018 -35.263  0.00  0.00      SA    
ATOM   3749  CB  PRO S 253      -3.441  -0.750 -37.190  0.00  0.00      SA    
ATOM   3750  HB1 PRO S 253      -2.809  -1.619 -36.909  0.00  0.00      SA    
ATOM   3751  HB2 PRO S 253      -2.872  -0.160 -37.939  0.00  0.00      SA    
ATOM   3752  CG  PRO S 253      -4.806  -1.270 -37.704  0.00  0.00      SA    
ATOM   3753  HG1 PRO S 253      -4.845  -2.285 -38.153  0.00  0.00      SA    
ATOM   3754  HG2 PRO S 253      -5.201  -0.538 -38.441  0.00  0.00      SA    
ATOM   3755  C   PRO S 253      -4.052   1.518 -36.217  0.00  0.00      SA    
ATOM   3756  O   PRO S 253      -3.125   2.028 -36.919  0.00  0.00      SA    
ATOM   3757  N   SER S 254      -5.111   2.162 -35.666  0.00  0.00      SA    
ATOM   3758  HN  SER S 254      -5.876   1.571 -35.425  0.00  0.00      SA    
ATOM   3759  CA  SER S 254      -5.430   3.588 -35.744  0.00  0.00      SA    
ATOM   3760  HA  SER S 254      -4.750   4.115 -36.396  0.00  0.00      SA    
ATOM   3761  CB  SER S 254      -6.908   3.956 -36.110  0.00  0.00      SA    
ATOM   3762  HB1 SER S 254      -7.491   3.496 -35.284  0.00  0.00      SA    
ATOM   3763  HB2 SER S 254      -6.996   5.061 -36.033  0.00  0.00      SA    
ATOM   3764  OG  SER S 254      -7.368   3.384 -37.353  0.00  0.00      SA    
ATOM   3765  HG1 SER S 254      -8.265   3.717 -37.436  0.00  0.00      SA    
ATOM   3766  C   SER S 254      -5.089   4.197 -34.419  0.00  0.00      SA    
ATOM   3767  O   SER S 254      -5.077   5.412 -34.246  0.00  0.00      SA    
ATOM   3768  N   TYR S 255      -4.717   3.395 -33.370  0.00  0.00      SA    
ATOM   3769  HN  TYR S 255      -4.547   2.430 -33.551  0.00  0.00      SA    
ATOM   3770  CA  TYR S 255      -4.493   3.879 -32.071  0.00  0.00      SA    
ATOM   3771  HA  TYR S 255      -4.606   4.950 -32.141  0.00  0.00      SA    
ATOM   3772  CB  TYR S 255      -5.431   3.186 -31.030  0.00  0.00      SA    
ATOM   3773  HB1 TYR S 255      -5.317   2.100 -31.232  0.00  0.00      SA    
ATOM   3774  HB2 TYR S 255      -5.138   3.572 -30.030  0.00  0.00      SA    
ATOM   3775  CG  TYR S 255      -6.945   3.365 -31.239  0.00  0.00      SA    
ATOM   3776  CD1 TYR S 255      -7.828   2.482 -30.729  0.00  0.00      SA    
ATOM   3777  HD1 TYR S 255      -7.646   1.661 -30.052  0.00  0.00      SA    
ATOM   3778  CE1 TYR S 255      -9.207   2.645 -30.935  0.00  0.00      SA    
ATOM   3779  HE1 TYR S 255      -9.792   1.894 -30.425  0.00  0.00      SA    
ATOM   3780  CZ  TYR S 255      -9.773   3.609 -31.807  0.00  0.00      SA    
ATOM   3781  OH  TYR S 255     -11.178   3.719 -32.178  0.00  0.00      SA    
ATOM   3782  HH  TYR S 255     -11.670   3.070 -31.670  0.00  0.00      SA    
ATOM   3783  CD2 TYR S 255      -7.477   4.465 -32.032  0.00  0.00      SA    
ATOM   3784  HD2 TYR S 255      -6.785   5.185 -32.444  0.00  0.00      SA    
ATOM   3785  CE2 TYR S 255      -8.824   4.486 -32.389  0.00  0.00      SA    
ATOM   3786  HE2 TYR S 255      -9.162   5.274 -33.045  0.00  0.00      SA    
ATOM   3787  C   TYR S 255      -3.109   3.659 -31.655  0.00  0.00      SA    
ATOM   3788  O   TYR S 255      -2.615   4.029 -30.547  0.00  0.00      SA    
ATOM   3789  N   ILE S 256      -2.259   3.071 -32.510  0.00  0.00      SA    
ATOM   3790  HN  ILE S 256      -2.439   2.942 -33.482  0.00  0.00      SA    
ATOM   3791  CA  ILE S 256      -0.956   2.527 -32.084  0.00  0.00      SA    
ATOM   3792  HA  ILE S 256      -0.353   3.319 -31.664  0.00  0.00      SA    
ATOM   3793  CB  ILE S 256      -1.139   1.321 -31.190  0.00  0.00      SA    
ATOM   3794  HB  ILE S 256      -1.903   1.485 -30.400  0.00  0.00      SA    
ATOM   3795  CG2 ILE S 256      -1.629   0.215 -32.113  0.00  0.00      SA    
ATOM   3796 HG21 ILE S 256      -2.374   0.633 -32.823  0.00  0.00      SA    
ATOM   3797 HG22 ILE S 256      -0.871  -0.355 -32.693  0.00  0.00      SA    
ATOM   3798 HG23 ILE S 256      -2.205  -0.518 -31.509  0.00  0.00      SA    
ATOM   3799  CG1 ILE S 256       0.126   0.874 -30.512  0.00  0.00      SA    
ATOM   3800 HG11 ILE S 256      -0.165   0.058 -29.816  0.00  0.00      SA    
ATOM   3801 HG12 ILE S 256       0.844   0.385 -31.205  0.00  0.00      SA    
ATOM   3802  CD  ILE S 256       0.850   1.863 -29.613  0.00  0.00      SA    
ATOM   3803  HD1 ILE S 256       1.862   1.493 -29.344  0.00  0.00      SA    
ATOM   3804  HD2 ILE S 256       0.972   2.871 -30.063  0.00  0.00      SA    
ATOM   3805  HD3 ILE S 256       0.329   1.906 -28.633  0.00  0.00      SA    
ATOM   3806  C   ILE S 256      -0.158   2.284 -33.413  0.00  0.00      SA    
ATOM   3807  O   ILE S 256      -0.776   2.186 -34.451  0.00  0.00      SA    
ATOM   3808  N   SER S 257       1.216   2.287 -33.272  0.00  0.00      SA    
ATOM   3809  HN  SER S 257       1.661   2.463 -32.397  0.00  0.00      SA    
ATOM   3810  CA  SER S 257       2.143   1.732 -34.281  0.00  0.00      SA    
ATOM   3811  HA  SER S 257       1.515   1.233 -35.004  0.00  0.00      SA    
ATOM   3812  CB  SER S 257       3.038   2.779 -35.001  0.00  0.00      SA    
ATOM   3813  HB1 SER S 257       3.570   2.361 -35.883  0.00  0.00      SA    
ATOM   3814  HB2 SER S 257       2.336   3.540 -35.404  0.00  0.00      SA    
ATOM   3815  OG  SER S 257       3.860   3.466 -34.034  0.00  0.00      SA    
ATOM   3816  HG1 SER S 257       3.339   4.197 -33.694  0.00  0.00      SA    
ATOM   3817  C   SER S 257       2.941   0.594 -33.652  0.00  0.00      SA    
ATOM   3818  O   SER S 257       2.822   0.444 -32.455  0.00  0.00      SA    
ATOM   3819  N   PRO S 258       3.795  -0.269 -34.353  0.00  0.00      SA    
ATOM   3820  CD  PRO S 258       4.024  -0.336 -35.840  0.00  0.00      SA    
ATOM   3821  HD1 PRO S 258       4.601   0.500 -36.291  0.00  0.00      SA    
ATOM   3822  HD2 PRO S 258       2.984  -0.298 -36.230  0.00  0.00      SA    
ATOM   3823  CA  PRO S 258       4.398  -1.355 -33.629  0.00  0.00      SA    
ATOM   3824  HA  PRO S 258       3.639  -1.926 -33.116  0.00  0.00      SA    
ATOM   3825  CB  PRO S 258       5.214  -2.043 -34.721  0.00  0.00      SA    
ATOM   3826  HB1 PRO S 258       5.295  -3.146 -34.621  0.00  0.00      SA    
ATOM   3827  HB2 PRO S 258       6.194  -1.552 -34.902  0.00  0.00      SA    
ATOM   3828  CG  PRO S 258       4.552  -1.737 -36.089  0.00  0.00      SA    
ATOM   3829  HG1 PRO S 258       3.735  -2.431 -36.383  0.00  0.00      SA    
ATOM   3830  HG2 PRO S 258       5.264  -1.560 -36.923  0.00  0.00      SA    
ATOM   3831  C   PRO S 258       5.374  -0.920 -32.533  0.00  0.00      SA    
ATOM   3832  O   PRO S 258       5.853  -1.731 -31.755  0.00  0.00      SA    
ATOM   3833  N   ILE S 259       5.819   0.364 -32.520  0.00  0.00      SA    
ATOM   3834  HN  ILE S 259       5.570   0.983 -33.260  0.00  0.00      SA    
ATOM   3835  CA  ILE S 259       6.854   0.888 -31.591  0.00  0.00      SA    
ATOM   3836  HA  ILE S 259       6.859   0.201 -30.758  0.00  0.00      SA    
ATOM   3837  CB  ILE S 259       8.222   0.983 -32.239  0.00  0.00      SA    
ATOM   3838  HB  ILE S 259       8.908   1.420 -31.482  0.00  0.00      SA    
ATOM   3839  CG2 ILE S 259       8.737  -0.459 -32.371  0.00  0.00      SA    
ATOM   3840 HG21 ILE S 259       8.519  -0.831 -33.396  0.00  0.00      SA    
ATOM   3841 HG22 ILE S 259       9.840  -0.505 -32.247  0.00  0.00      SA    
ATOM   3842 HG23 ILE S 259       8.172  -1.178 -31.740  0.00  0.00      SA    
ATOM   3843  CG1 ILE S 259       8.338   1.804 -33.568  0.00  0.00      SA    
ATOM   3844 HG11 ILE S 259       7.486   1.581 -34.246  0.00  0.00      SA    
ATOM   3845 HG12 ILE S 259       8.197   2.893 -33.396  0.00  0.00      SA    
ATOM   3846  CD  ILE S 259       9.665   1.784 -34.269  0.00  0.00      SA    
ATOM   3847  HD1 ILE S 259       9.731   2.468 -35.142  0.00  0.00      SA    
ATOM   3848  HD2 ILE S 259      10.500   2.026 -33.576  0.00  0.00      SA    
ATOM   3849  HD3 ILE S 259       9.990   0.804 -34.679  0.00  0.00      SA    
ATOM   3850  C   ILE S 259       6.324   2.087 -30.892  0.00  0.00      SA    
ATOM   3851  O   ILE S 259       7.107   2.872 -30.362  0.00  0.00      SA    
ATOM   3852  N   GLY S 260       4.981   2.368 -30.952  0.00  0.00      SA    
ATOM   3853  HN  GLY S 260       4.364   1.705 -31.369  0.00  0.00      SA    
ATOM   3854  CA  GLY S 260       4.367   3.447 -30.205  0.00  0.00      SA    
ATOM   3855  HA1 GLY S 260       3.334   3.356 -30.509  0.00  0.00      SA    
ATOM   3856  HA2 GLY S 260       4.799   4.385 -30.519  0.00  0.00      SA    
ATOM   3857  C   GLY S 260       4.374   3.308 -28.722  0.00  0.00      SA    
ATOM   3858  O   GLY S 260       4.258   2.150 -28.130  0.00  0.00      SA    
ATOM   3859  N   CYS S 261       4.201   4.454 -28.088  0.00  0.00      SA    
ATOM   3860  HN  CYS S 261       4.248   5.295 -28.622  0.00  0.00      SA    
ATOM   3861  CA  CYS S 261       3.885   4.578 -26.689  0.00  0.00      SA    
ATOM   3862  HA  CYS S 261       4.369   3.817 -26.095  0.00  0.00      SA    
ATOM   3863  CB  CYS S 261       4.336   5.932 -25.965  0.00  0.00      SA    
ATOM   3864  HB1 CYS S 261       4.108   6.812 -26.603  0.00  0.00      SA    
ATOM   3865  HB2 CYS S 261       3.921   6.105 -24.949  0.00  0.00      SA    
ATOM   3866  SG  CYS S 261       6.189   5.981 -25.784  0.00  0.00      SA    
ATOM   3867  HG1 CYS S 261       6.261   6.285 -27.072  0.00  0.00      SA    
ATOM   3868  C   CYS S 261       2.407   4.420 -26.432  0.00  0.00      SA    
ATOM   3869  O   CYS S 261       1.582   4.612 -27.336  0.00  0.00      SA    
ATOM   3870  N   LEU S 262       2.082   4.023 -25.265  0.00  0.00      SA    
ATOM   3871  HN  LEU S 262       2.579   3.829 -24.423  0.00  0.00      SA    
ATOM   3872  CA  LEU S 262       0.640   3.615 -24.968  0.00  0.00      SA    
ATOM   3873  HA  LEU S 262       0.182   3.281 -25.887  0.00  0.00      SA    
ATOM   3874  CB  LEU S 262       0.597   2.444 -23.963  0.00  0.00      SA    
ATOM   3875  HB1 LEU S 262       1.178   2.784 -23.079  0.00  0.00      SA    
ATOM   3876  HB2 LEU S 262      -0.448   2.262 -23.633  0.00  0.00      SA    
ATOM   3877  CG  LEU S 262       1.329   1.148 -24.540  0.00  0.00      SA    
ATOM   3878  HG  LEU S 262       2.357   1.425 -24.858  0.00  0.00      SA    
ATOM   3879  CD1 LEU S 262       1.525   0.170 -23.319  0.00  0.00      SA    
ATOM   3880 HD11 LEU S 262       2.130   0.575 -22.481  0.00  0.00      SA    
ATOM   3881 HD12 LEU S 262       0.503  -0.049 -22.942  0.00  0.00      SA    
ATOM   3882 HD13 LEU S 262       2.006  -0.750 -23.714  0.00  0.00      SA    
ATOM   3883  CD2 LEU S 262       0.553   0.611 -25.782  0.00  0.00      SA    
ATOM   3884 HD21 LEU S 262       0.968  -0.333 -26.195  0.00  0.00      SA    
ATOM   3885 HD22 LEU S 262      -0.531   0.553 -25.543  0.00  0.00      SA    
ATOM   3886 HD23 LEU S 262       0.757   1.330 -26.604  0.00  0.00      SA    
ATOM   3887  C   LEU S 262      -0.091   4.892 -24.479  0.00  0.00      SA    
ATOM   3888  O   LEU S 262       0.358   5.573 -23.594  0.00  0.00      SA    
ATOM   3889  N   PRO S 263      -1.269   5.161 -25.058  0.00  0.00      SA    
ATOM   3890  CD  PRO S 263      -1.706   4.697 -26.389  0.00  0.00      SA    
ATOM   3891  HD1 PRO S 263      -2.188   3.718 -26.181  0.00  0.00      SA    
ATOM   3892  HD2 PRO S 263      -0.850   4.677 -27.097  0.00  0.00      SA    
ATOM   3893  CA  PRO S 263      -2.118   6.257 -24.579  0.00  0.00      SA    
ATOM   3894  HA  PRO S 263      -1.672   7.240 -24.565  0.00  0.00      SA    
ATOM   3895  CB  PRO S 263      -3.171   6.459 -25.588  0.00  0.00      SA    
ATOM   3896  HB1 PRO S 263      -3.363   7.541 -25.757  0.00  0.00      SA    
ATOM   3897  HB2 PRO S 263      -4.087   5.858 -25.398  0.00  0.00      SA    
ATOM   3898  CG  PRO S 263      -2.715   5.715 -26.906  0.00  0.00      SA    
ATOM   3899  HG1 PRO S 263      -2.205   6.454 -27.560  0.00  0.00      SA    
ATOM   3900  HG2 PRO S 263      -3.463   5.181 -27.532  0.00  0.00      SA    
ATOM   3901  C   PRO S 263      -2.732   5.951 -23.122  0.00  0.00      SA    
ATOM   3902  O   PRO S 263      -3.355   4.887 -22.873  0.00  0.00      SA    
ATOM   3903  N   ALA S 264      -2.538   6.977 -22.190  0.00  0.00      SA    
ATOM   3904  HN  ALA S 264      -1.892   7.668 -22.503  0.00  0.00      SA    
ATOM   3905  CA  ALA S 264      -2.861   6.915 -20.776  0.00  0.00      SA    
ATOM   3906  HA  ALA S 264      -2.137   6.392 -20.169  0.00  0.00      SA    
ATOM   3907  CB  ALA S 264      -2.978   8.369 -20.227  0.00  0.00      SA    
ATOM   3908  HB1 ALA S 264      -3.056   8.252 -19.125  0.00  0.00      SA    
ATOM   3909  HB2 ALA S 264      -2.039   8.924 -20.438  0.00  0.00      SA    
ATOM   3910  HB3 ALA S 264      -3.777   8.932 -20.756  0.00  0.00      SA    
ATOM   3911  C   ALA S 264      -4.188   6.322 -20.484  0.00  0.00      SA    
ATOM   3912  O   ALA S 264      -4.357   5.587 -19.517  0.00  0.00      SA    
ATOM   3913  N   HSE S 265      -5.200   6.723 -21.268  0.00  0.00      SA    
ATOM   3914  HN  HSE S 265      -4.990   7.357 -22.009  0.00  0.00      SA    
ATOM   3915  CA  HSE S 265      -6.634   6.411 -21.237  0.00  0.00      SA    
ATOM   3916  HA  HSE S 265      -6.913   6.449 -20.194  0.00  0.00      SA    
ATOM   3917  CB  HSE S 265      -7.495   7.451 -22.017  0.00  0.00      SA    
ATOM   3918  HB1 HSE S 265      -8.586   7.380 -21.818  0.00  0.00      SA    
ATOM   3919  HB2 HSE S 265      -7.247   8.475 -21.665  0.00  0.00      SA    
ATOM   3920  ND1 HSE S 265      -6.121   7.710 -24.029  0.00  0.00      SA    
ATOM   3921  CG  HSE S 265      -7.353   7.313 -23.481  0.00  0.00      SA    
ATOM   3922  CE1 HSE S 265      -6.340   7.768 -25.340  0.00  0.00      SA    
ATOM   3923  HE1 HSE S 265      -5.632   7.934 -26.152  0.00  0.00      SA    
ATOM   3924  NE2 HSE S 265      -7.653   7.500 -25.611  0.00  0.00      SA    
ATOM   3925  HE2 HSE S 265      -8.095   7.373 -26.499  0.00  0.00      SA    
ATOM   3926  CD2 HSE S 265      -8.288   7.246 -24.450  0.00  0.00      SA    
ATOM   3927  HD2 HSE S 265      -9.369   7.248 -24.380  0.00  0.00      SA    
ATOM   3928  C   HSE S 265      -6.871   4.969 -21.613  0.00  0.00      SA    
ATOM   3929  O   HSE S 265      -7.841   4.376 -21.103  0.00  0.00      SA    
ATOM   3930  N   LEU S 266      -6.070   4.397 -22.591  0.00  0.00      SA    
ATOM   3931  HN  LEU S 266      -5.225   4.761 -22.974  0.00  0.00      SA    
ATOM   3932  CA  LEU S 266      -6.381   3.099 -23.169  0.00  0.00      SA    
ATOM   3933  HA  LEU S 266      -7.439   2.991 -23.356  0.00  0.00      SA    
ATOM   3934  CB  LEU S 266      -5.794   3.094 -24.664  0.00  0.00      SA    
ATOM   3935  HB1 LEU S 266      -4.709   3.318 -24.744  0.00  0.00      SA    
ATOM   3936  HB2 LEU S 266      -5.944   2.087 -25.109  0.00  0.00      SA    
ATOM   3937  CG  LEU S 266      -6.516   3.998 -25.721  0.00  0.00      SA    
ATOM   3938  HG  LEU S 266      -6.180   5.020 -25.446  0.00  0.00      SA    
ATOM   3939  CD1 LEU S 266      -5.719   3.626 -27.010  0.00  0.00      SA    
ATOM   3940 HD11 LEU S 266      -5.934   2.639 -27.471  0.00  0.00      SA    
ATOM   3941 HD12 LEU S 266      -5.788   4.393 -27.810  0.00  0.00      SA    
ATOM   3942 HD13 LEU S 266      -4.642   3.515 -26.760  0.00  0.00      SA    
ATOM   3943  CD2 LEU S 266      -7.994   3.984 -25.750  0.00  0.00      SA    
ATOM   3944 HD21 LEU S 266      -8.429   4.708 -26.471  0.00  0.00      SA    
ATOM   3945 HD22 LEU S 266      -8.445   3.021 -26.074  0.00  0.00      SA    
ATOM   3946 HD23 LEU S 266      -8.479   4.210 -24.776  0.00  0.00      SA    
ATOM   3947  C   LEU S 266      -5.893   1.920 -22.320  0.00  0.00      SA    
ATOM   3948  O   LEU S 266      -6.200   0.744 -22.545  0.00  0.00      SA    
ATOM   3949  N   LEU S 267      -5.119   2.205 -21.267  0.00  0.00      SA    
ATOM   3950  HN  LEU S 267      -4.867   3.168 -21.205  0.00  0.00      SA    
ATOM   3951  CA  LEU S 267      -4.635   1.287 -20.181  0.00  0.00      SA    
ATOM   3952  HA  LEU S 267      -4.088   0.490 -20.665  0.00  0.00      SA    
ATOM   3953  CB  LEU S 267      -3.758   2.046 -19.154  0.00  0.00      SA    
ATOM   3954  HB1 LEU S 267      -4.288   2.986 -18.890  0.00  0.00      SA    
ATOM   3955  HB2 LEU S 267      -3.626   1.438 -18.233  0.00  0.00      SA    
ATOM   3956  CG  LEU S 267      -2.345   2.489 -19.722  0.00  0.00      SA    
ATOM   3957  HG  LEU S 267      -2.668   3.135 -20.565  0.00  0.00      SA    
ATOM   3958  CD1 LEU S 267      -1.524   3.476 -18.851  0.00  0.00      SA    
ATOM   3959 HD11 LEU S 267      -1.014   2.947 -18.018  0.00  0.00      SA    
ATOM   3960 HD12 LEU S 267      -0.693   3.886 -19.464  0.00  0.00      SA    
ATOM   3961 HD13 LEU S 267      -2.082   4.303 -18.361  0.00  0.00      SA    
ATOM   3962  CD2 LEU S 267      -1.455   1.331 -20.299  0.00  0.00      SA    
ATOM   3963 HD21 LEU S 267      -2.146   0.560 -20.701  0.00  0.00      SA    
ATOM   3964 HD22 LEU S 267      -0.891   1.773 -21.148  0.00  0.00      SA    
ATOM   3965 HD23 LEU S 267      -0.744   0.915 -19.554  0.00  0.00      SA    
ATOM   3966  C   LEU S 267      -5.775   0.578 -19.374  0.00  0.00      SA    
ATOM   3967  O   LEU S 267      -5.588  -0.551 -18.833  0.00  0.00      SA    
ATOM   3968  N   GLY S 268      -6.989   1.122 -19.258  0.00  0.00      SA    
ATOM   3969  HN  GLY S 268      -7.025   1.872 -19.914  0.00  0.00      SA    
ATOM   3970  CA  GLY S 268      -8.099   0.530 -18.436  0.00  0.00      SA    
ATOM   3971  HA1 GLY S 268      -8.060  -0.549 -18.408  0.00  0.00      SA    
ATOM   3972  HA2 GLY S 268      -9.003   0.904 -18.892  0.00  0.00      SA    
ATOM   3973  C   GLY S 268      -7.956   0.974 -16.996  0.00  0.00      SA    
ATOM   3974  O   GLY S 268      -8.644   0.414 -16.120  0.00  0.00      SA    
ATOM   3975  N   ASP S 269      -7.162   1.985 -16.660  0.00  0.00      SA    
ATOM   3976  HN  ASP S 269      -6.740   2.516 -17.390  0.00  0.00      SA    
ATOM   3977  CA  ASP S 269      -7.054   2.415 -15.269  0.00  0.00      SA    
ATOM   3978  HA  ASP S 269      -7.985   2.295 -14.736  0.00  0.00      SA    
ATOM   3979  CB  ASP S 269      -6.122   1.608 -14.483  0.00  0.00      SA    
ATOM   3980  HB1 ASP S 269      -6.596   0.670 -14.124  0.00  0.00      SA    
ATOM   3981  HB2 ASP S 269      -5.199   1.415 -15.071  0.00  0.00      SA    
ATOM   3982  CG  ASP S 269      -5.464   2.154 -13.127  0.00  0.00      SA    
ATOM   3983  OD1 ASP S 269      -5.210   1.218 -12.321  0.00  0.00      SA    
ATOM   3984  OD2 ASP S 269      -5.267   3.332 -12.884  0.00  0.00      SA    
ATOM   3985  C   ASP S 269      -6.900   3.902 -15.331  0.00  0.00      SA    
ATOM   3986  O   ASP S 269      -6.263   4.357 -16.264  0.00  0.00      SA    
ATOM   3987  N   MET S 270      -7.504   4.634 -14.386  0.00  0.00      SA    
ATOM   3988  HN  MET S 270      -8.094   4.124 -13.765  0.00  0.00      SA    
ATOM   3989  CA  MET S 270      -7.495   6.093 -14.321  0.00  0.00      SA    
ATOM   3990  HA  MET S 270      -7.925   6.410 -15.260  0.00  0.00      SA    
ATOM   3991  CB  MET S 270      -8.532   6.626 -13.249  0.00  0.00      SA    
ATOM   3992  HB1 MET S 270      -9.527   6.163 -13.420  0.00  0.00      SA    
ATOM   3993  HB2 MET S 270      -8.264   6.320 -12.215  0.00  0.00      SA    
ATOM   3994  CG  MET S 270      -8.634   8.107 -13.081  0.00  0.00      SA    
ATOM   3995  HG1 MET S 270      -9.296   8.182 -12.191  0.00  0.00      SA    
ATOM   3996  HG2 MET S 270      -7.584   8.445 -12.950  0.00  0.00      SA    
ATOM   3997  SD  MET S 270      -9.455   8.999 -14.493  0.00  0.00      SA    
ATOM   3998  CE  MET S 270     -11.047   8.116 -14.343  0.00  0.00      SA    
ATOM   3999  HE1 MET S 270     -11.849   8.670 -14.875  0.00  0.00      SA    
ATOM   4000  HE2 MET S 270     -10.979   7.072 -14.715  0.00  0.00      SA    
ATOM   4001  HE3 MET S 270     -11.363   8.069 -13.279  0.00  0.00      SA    
ATOM   4002  C   MET S 270      -6.179   6.811 -14.220  0.00  0.00      SA    
ATOM   4003  O   MET S 270      -6.009   7.813 -14.918  0.00  0.00      SA    
ATOM   4004  N   TRP S 271      -5.160   6.183 -13.511  0.00  0.00      SA    
ATOM   4005  HN  TRP S 271      -5.236   5.278 -13.099  0.00  0.00      SA    
ATOM   4006  CA  TRP S 271      -3.795   6.566 -13.586  0.00  0.00      SA    
ATOM   4007  HA  TRP S 271      -3.657   7.443 -14.200  0.00  0.00      SA    
ATOM   4008  CB  TRP S 271      -3.256   6.960 -12.149  0.00  0.00      SA    
ATOM   4009  HB1 TRP S 271      -3.062   6.060 -11.527  0.00  0.00      SA    
ATOM   4010  HB2 TRP S 271      -2.236   7.400 -12.153  0.00  0.00      SA    
ATOM   4011  CG  TRP S 271      -4.090   7.924 -11.492  0.00  0.00      SA    
ATOM   4012  CD1 TRP S 271      -3.760   9.267 -11.544  0.00  0.00      SA    
ATOM   4013  HD1 TRP S 271      -2.804   9.663 -11.853  0.00  0.00      SA    
ATOM   4014  NE1 TRP S 271      -4.905  10.006 -11.099  0.00  0.00      SA    
ATOM   4015  HE1 TRP S 271      -4.837  10.964 -10.927  0.00  0.00      SA    
ATOM   4016  CE2 TRP S 271      -5.826   9.190 -10.611  0.00  0.00      SA    
ATOM   4017  CD2 TRP S 271      -5.353   7.910 -10.815  0.00  0.00      SA    
ATOM   4018  CE3 TRP S 271      -6.236   6.859 -10.311  0.00  0.00      SA    
ATOM   4019  HE3 TRP S 271      -5.862   5.846 -10.341  0.00  0.00      SA    
ATOM   4020  CZ3 TRP S 271      -7.393   7.247  -9.628  0.00  0.00      SA    
ATOM   4021  HZ3 TRP S 271      -8.096   6.520  -9.250  0.00  0.00      SA    
ATOM   4022  CZ2 TRP S 271      -6.996   9.582 -10.040  0.00  0.00      SA    
ATOM   4023  HZ2 TRP S 271      -7.267  10.627 -10.004  0.00  0.00      SA    
ATOM   4024  CH2 TRP S 271      -7.780   8.548  -9.525  0.00  0.00      SA    
ATOM   4025  HH2 TRP S 271      -8.700   8.824  -9.031  0.00  0.00      SA    
ATOM   4026  C   TRP S 271      -2.795   5.639 -14.290  0.00  0.00      SA    
ATOM   4027  O   TRP S 271      -1.633   5.929 -14.699  0.00  0.00      SA    
ATOM   4028  N   GLY S 272      -3.172   4.352 -14.418  0.00  0.00      SA    
ATOM   4029  HN  GLY S 272      -4.088   4.081 -14.132  0.00  0.00      SA    
ATOM   4030  CA  GLY S 272      -2.243   3.363 -15.102  0.00  0.00      SA    
ATOM   4031  HA1 GLY S 272      -1.682   3.917 -15.840  0.00  0.00      SA    
ATOM   4032  HA2 GLY S 272      -3.014   2.734 -15.522  0.00  0.00      SA    
ATOM   4033  C   GLY S 272      -1.418   2.673 -14.102  0.00  0.00      SA    
ATOM   4034  O   GLY S 272      -0.401   2.047 -14.426  0.00  0.00      SA    
ATOM   4035  N   ARG S 273      -1.935   2.715 -12.845  0.00  0.00      SA    
ATOM   4036  HN  ARG S 273      -2.682   3.371 -12.766  0.00  0.00      SA    
ATOM   4037  CA  ARG S 273      -1.477   1.923 -11.713  0.00  0.00      SA    
ATOM   4038  HA  ARG S 273      -0.435   2.200 -11.638  0.00  0.00      SA    
ATOM   4039  CB  ARG S 273      -2.251   2.435 -10.450  0.00  0.00      SA    
ATOM   4040  HB1 ARG S 273      -2.485   3.519 -10.501  0.00  0.00      SA    
ATOM   4041  HB2 ARG S 273      -3.263   1.978 -10.469  0.00  0.00      SA    
ATOM   4042  CG  ARG S 273      -1.620   1.825  -9.178  0.00  0.00      SA    
ATOM   4043  HG1 ARG S 273      -1.385   0.745  -9.290  0.00  0.00      SA    
ATOM   4044  HG2 ARG S 273      -0.716   2.431  -8.956  0.00  0.00      SA    
ATOM   4045  CD  ARG S 273      -2.568   1.989  -7.992  0.00  0.00      SA    
ATOM   4046  HD1 ARG S 273      -2.895   3.001  -7.670  0.00  0.00      SA    
ATOM   4047  HD2 ARG S 273      -3.478   1.391  -8.209  0.00  0.00      SA    
ATOM   4048  NE  ARG S 273      -1.881   1.348  -6.865  0.00  0.00      SA    
ATOM   4049  HE  ARG S 273      -0.909   1.127  -6.953  0.00  0.00      SA    
ATOM   4050  CZ  ARG S 273      -2.489   1.123  -5.681  0.00  0.00      SA    
ATOM   4051  NH1 ARG S 273      -1.760   0.636  -4.697  0.00  0.00      SA    
ATOM   4052 HH11 ARG S 273      -2.276   0.226  -3.945  0.00  0.00      SA    
ATOM   4053 HH12 ARG S 273      -1.003   0.063  -5.009  0.00  0.00      SA    
ATOM   4054  NH2 ARG S 273      -3.742   1.409  -5.524  0.00  0.00      SA    
ATOM   4055 HH21 ARG S 273      -4.254   1.257  -4.679  0.00  0.00      SA    
ATOM   4056 HH22 ARG S 273      -4.316   1.793  -6.247  0.00  0.00      SA    
ATOM   4057  C   ARG S 273      -1.504   0.434 -11.835  0.00  0.00      SA    
ATOM   4058  O   ARG S 273      -0.388  -0.113 -11.572  0.00  0.00      SA    
ATOM   4059  N   PHE S 274      -2.625  -0.135 -12.350  0.00  0.00      SA    
ATOM   4060  HN  PHE S 274      -3.458   0.392 -12.500  0.00  0.00      SA    
ATOM   4061  CA  PHE S 274      -2.629  -1.557 -12.647  0.00  0.00      SA    
ATOM   4062  HA  PHE S 274      -1.677  -1.993 -12.381  0.00  0.00      SA    
ATOM   4063  CB  PHE S 274      -3.727  -2.405 -11.916  0.00  0.00      SA    
ATOM   4064  HB1 PHE S 274      -4.796  -2.229 -12.162  0.00  0.00      SA    
ATOM   4065  HB2 PHE S 274      -3.652  -3.487 -12.157  0.00  0.00      SA    
ATOM   4066  CG  PHE S 274      -3.536  -2.153 -10.367  0.00  0.00      SA    
ATOM   4067  CD1 PHE S 274      -4.334  -1.269  -9.653  0.00  0.00      SA    
ATOM   4068  HD1 PHE S 274      -5.146  -0.860 -10.236  0.00  0.00      SA    
ATOM   4069  CE1 PHE S 274      -4.144  -1.153  -8.243  0.00  0.00      SA    
ATOM   4070  HE1 PHE S 274      -4.687  -0.476  -7.600  0.00  0.00      SA    
ATOM   4071  CZ  PHE S 274      -3.208  -1.998  -7.533  0.00  0.00      SA    
ATOM   4072  HZ  PHE S 274      -3.071  -1.928  -6.464  0.00  0.00      SA    
ATOM   4073  CD2 PHE S 274      -2.514  -2.841  -9.752  0.00  0.00      SA    
ATOM   4074  HD2 PHE S 274      -1.979  -3.593 -10.314  0.00  0.00      SA    
ATOM   4075  CE2 PHE S 274      -2.349  -2.845  -8.360  0.00  0.00      SA    
ATOM   4076  HE2 PHE S 274      -1.639  -3.474  -7.844  0.00  0.00      SA    
ATOM   4077  C   PHE S 274      -2.711  -1.619 -14.158  0.00  0.00      SA    
ATOM   4078  O   PHE S 274      -3.128  -0.773 -14.888  0.00  0.00      SA    
ATOM   4079  N   TRP S 275      -2.373  -2.780 -14.724  0.00  0.00      SA    
ATOM   4080  HN  TRP S 275      -2.069  -3.582 -14.216  0.00  0.00      SA    
ATOM   4081  CA  TRP S 275      -2.596  -2.988 -16.127  0.00  0.00      SA    
ATOM   4082  HA  TRP S 275      -3.021  -2.150 -16.659  0.00  0.00      SA    
ATOM   4083  CB  TRP S 275      -1.271  -3.384 -16.788  0.00  0.00      SA    
ATOM   4084  HB1 TRP S 275      -0.624  -4.059 -16.188  0.00  0.00      SA    
ATOM   4085  HB2 TRP S 275      -1.379  -3.866 -17.783  0.00  0.00      SA    
ATOM   4086  CG  TRP S 275      -0.437  -2.191 -17.177  0.00  0.00      SA    
ATOM   4087  CD1 TRP S 275      -0.480  -0.935 -16.652  0.00  0.00      SA    
ATOM   4088  HD1 TRP S 275      -1.041  -0.592 -15.795  0.00  0.00      SA    
ATOM   4089  NE1 TRP S 275       0.420  -0.124 -17.318  0.00  0.00      SA    
ATOM   4090  HE1 TRP S 275       1.096   0.372 -16.820  0.00  0.00      SA    
ATOM   4091  CE2 TRP S 275       0.897  -0.815 -18.341  0.00  0.00      SA    
ATOM   4092  CD2 TRP S 275       0.370  -2.148 -18.314  0.00  0.00      SA    
ATOM   4093  CE3 TRP S 275       0.772  -3.088 -19.318  0.00  0.00      SA    
ATOM   4094  HE3 TRP S 275       0.516  -4.136 -19.268  0.00  0.00      SA    
ATOM   4095  CZ3 TRP S 275       1.658  -2.702 -20.269  0.00  0.00      SA    
ATOM   4096  HZ3 TRP S 275       2.058  -3.418 -20.971  0.00  0.00      SA    
ATOM   4097  CZ2 TRP S 275       1.788  -0.487 -19.285  0.00  0.00      SA    
ATOM   4098  HZ2 TRP S 275       2.163   0.525 -19.286  0.00  0.00      SA    
ATOM   4099  CH2 TRP S 275       2.284  -1.494 -20.167  0.00  0.00      SA    
ATOM   4100  HH2 TRP S 275       2.957  -1.204 -20.960  0.00  0.00      SA    
ATOM   4101  C   TRP S 275      -3.567  -4.161 -16.391  0.00  0.00      SA    
ATOM   4102  O   TRP S 275      -3.762  -4.581 -17.514  0.00  0.00      SA    
ATOM   4103  N   THR S 276      -4.318  -4.497 -15.344  0.00  0.00      SA    
ATOM   4104  HN  THR S 276      -4.311  -3.910 -14.538  0.00  0.00      SA    
ATOM   4105  CA  THR S 276      -5.207  -5.673 -15.166  0.00  0.00      SA    
ATOM   4106  HA  THR S 276      -4.683  -6.613 -15.253  0.00  0.00      SA    
ATOM   4107  CB  THR S 276      -5.757  -5.650 -13.760  0.00  0.00      SA    
ATOM   4108  HB  THR S 276      -6.727  -6.186 -13.672  0.00  0.00      SA    
ATOM   4109  OG1 THR S 276      -6.002  -4.310 -13.316  0.00  0.00      SA    
ATOM   4110  HG1 THR S 276      -6.791  -4.306 -12.769  0.00  0.00      SA    
ATOM   4111  CG2 THR S 276      -4.699  -6.240 -12.731  0.00  0.00      SA    
ATOM   4112 HG21 THR S 276      -4.439  -7.285 -13.004  0.00  0.00      SA    
ATOM   4113 HG22 THR S 276      -3.748  -5.670 -12.796  0.00  0.00      SA    
ATOM   4114 HG23 THR S 276      -5.011  -6.034 -11.685  0.00  0.00      SA    
ATOM   4115  C   THR S 276      -6.395  -5.678 -16.072  0.00  0.00      SA    
ATOM   4116  O   THR S 276      -6.752  -6.691 -16.573  0.00  0.00      SA    
ATOM   4117  N   ASN S 277      -6.793  -4.432 -16.428  0.00  0.00      SA    
ATOM   4118  HN  ASN S 277      -6.262  -3.644 -16.128  0.00  0.00      SA    
ATOM   4119  CA  ASN S 277      -7.899  -4.186 -17.354  0.00  0.00      SA    
ATOM   4120  HA  ASN S 277      -8.552  -5.038 -17.237  0.00  0.00      SA    
ATOM   4121  CB  ASN S 277      -8.561  -2.878 -16.797  0.00  0.00      SA    
ATOM   4122  HB1 ASN S 277      -7.804  -2.083 -16.968  0.00  0.00      SA    
ATOM   4123  HB2 ASN S 277      -9.512  -2.637 -17.317  0.00  0.00      SA    
ATOM   4124  CG  ASN S 277      -8.805  -2.990 -15.260  0.00  0.00      SA    
ATOM   4125  OD1 ASN S 277      -9.595  -3.847 -14.850  0.00  0.00      SA    
ATOM   4126  ND2 ASN S 277      -8.053  -2.128 -14.531  0.00  0.00      SA    
ATOM   4127 HD21 ASN S 277      -7.744  -2.572 -13.690  0.00  0.00      SA    
ATOM   4128 HD22 ASN S 277      -7.633  -1.455 -15.140  0.00  0.00      SA    
ATOM   4129  C   ASN S 277      -7.529  -4.181 -18.851  0.00  0.00      SA    
ATOM   4130  O   ASN S 277      -8.253  -3.690 -19.699  0.00  0.00      SA    
ATOM   4131  N   LEU S 278      -6.407  -4.805 -19.161  0.00  0.00      SA    
ATOM   4132  HN  LEU S 278      -5.792  -5.007 -18.403  0.00  0.00      SA    
ATOM   4133  CA  LEU S 278      -6.027  -5.176 -20.471  0.00  0.00      SA    
ATOM   4134  HA  LEU S 278      -6.720  -4.739 -21.175  0.00  0.00      SA    
ATOM   4135  CB  LEU S 278      -4.584  -4.661 -20.824  0.00  0.00      SA    
ATOM   4136  HB1 LEU S 278      -3.892  -4.970 -20.012  0.00  0.00      SA    
ATOM   4137  HB2 LEU S 278      -4.177  -5.132 -21.744  0.00  0.00      SA    
ATOM   4138  CG  LEU S 278      -4.334  -3.121 -20.859  0.00  0.00      SA    
ATOM   4139  HG  LEU S 278      -4.608  -2.672 -19.880  0.00  0.00      SA    
ATOM   4140  CD1 LEU S 278      -2.789  -2.798 -20.891  0.00  0.00      SA    
ATOM   4141 HD11 LEU S 278      -2.160  -3.430 -20.227  0.00  0.00      SA    
ATOM   4142 HD12 LEU S 278      -2.310  -2.764 -21.893  0.00  0.00      SA    
ATOM   4143 HD13 LEU S 278      -2.784  -1.748 -20.528  0.00  0.00      SA    
ATOM   4144  CD2 LEU S 278      -5.070  -2.318 -21.996  0.00  0.00      SA    
ATOM   4145 HD21 LEU S 278      -4.901  -1.254 -21.724  0.00  0.00      SA    
ATOM   4146 HD22 LEU S 278      -4.654  -2.655 -22.970  0.00  0.00      SA    
ATOM   4147 HD23 LEU S 278      -6.156  -2.552 -21.974  0.00  0.00      SA    
ATOM   4148  C   LEU S 278      -6.233  -6.584 -20.758  0.00  0.00      SA    
ATOM   4149  O   LEU S 278      -5.928  -7.133 -21.773  0.00  0.00      SA    
ATOM   4150  N   TYR S 279      -6.538  -7.309 -19.628  0.00  0.00      SA    
ATOM   4151  HN  TYR S 279      -6.599  -6.778 -18.786  0.00  0.00      SA    
ATOM   4152  CA  TYR S 279      -6.668  -8.768 -19.696  0.00  0.00      SA    
ATOM   4153  HA  TYR S 279      -5.670  -9.123 -19.903  0.00  0.00      SA    
ATOM   4154  CB  TYR S 279      -6.952  -9.332 -18.284  0.00  0.00      SA    
ATOM   4155  HB1 TYR S 279      -6.188  -9.079 -17.517  0.00  0.00      SA    
ATOM   4156  HB2 TYR S 279      -7.939  -8.999 -17.897  0.00  0.00      SA    
ATOM   4157  CG  TYR S 279      -7.056 -10.843 -18.190  0.00  0.00      SA    
ATOM   4158  CD1 TYR S 279      -5.931 -11.494 -18.599  0.00  0.00      SA    
ATOM   4159  HD1 TYR S 279      -5.043 -10.957 -18.899  0.00  0.00      SA    
ATOM   4160  CE1 TYR S 279      -5.926 -12.884 -18.507  0.00  0.00      SA    
ATOM   4161  HE1 TYR S 279      -5.021 -13.446 -18.683  0.00  0.00      SA    
ATOM   4162  CZ  TYR S 279      -6.979 -13.647 -17.990  0.00  0.00      SA    
ATOM   4163  OH  TYR S 279      -6.962 -15.003 -17.985  0.00  0.00      SA    
ATOM   4164  HH  TYR S 279      -6.077 -15.227 -18.283  0.00  0.00      SA    
ATOM   4165  CD2 TYR S 279      -8.233 -11.587 -17.760  0.00  0.00      SA    
ATOM   4166  HD2 TYR S 279      -9.113 -11.030 -17.472  0.00  0.00      SA    
ATOM   4167  CE2 TYR S 279      -8.165 -12.975 -17.601  0.00  0.00      SA    
ATOM   4168  HE2 TYR S 279      -9.073 -13.451 -17.259  0.00  0.00      SA    
ATOM   4169  C   TYR S 279      -7.607  -9.267 -20.766  0.00  0.00      SA    
ATOM   4170  O   TYR S 279      -7.235 -10.159 -21.546  0.00  0.00      SA    
ATOM   4171  N   SER S 280      -8.787  -8.692 -21.090  0.00  0.00      SA    
ATOM   4172  HN  SER S 280      -9.187  -7.892 -20.650  0.00  0.00      SA    
ATOM   4173  CA  SER S 280      -9.646  -9.249 -22.134  0.00  0.00      SA    
ATOM   4174  HA  SER S 280      -9.674 -10.325 -22.046  0.00  0.00      SA    
ATOM   4175  CB  SER S 280     -11.107  -8.799 -22.181  0.00  0.00      SA    
ATOM   4176  HB1 SER S 280     -11.390  -9.138 -21.162  0.00  0.00      SA    
ATOM   4177  HB2 SER S 280     -11.165  -7.690 -22.159  0.00  0.00      SA    
ATOM   4178  OG  SER S 280     -11.812  -9.565 -23.256  0.00  0.00      SA    
ATOM   4179  HG1 SER S 280     -12.052 -10.386 -22.822  0.00  0.00      SA    
ATOM   4180  C   SER S 280      -9.102  -9.054 -23.516  0.00  0.00      SA    
ATOM   4181  O   SER S 280      -9.180  -9.961 -24.361  0.00  0.00      SA    
ATOM   4182  N   LEU S 281      -8.313  -7.972 -23.692  0.00  0.00      SA    
ATOM   4183  HN  LEU S 281      -8.141  -7.265 -23.011  0.00  0.00      SA    
ATOM   4184  CA  LEU S 281      -7.610  -7.702 -24.963  0.00  0.00      SA    
ATOM   4185  HA  LEU S 281      -8.235  -7.905 -25.820  0.00  0.00      SA    
ATOM   4186  CB  LEU S 281      -7.266  -6.209 -25.011  0.00  0.00      SA    
ATOM   4187  HB1 LEU S 281      -8.121  -5.647 -25.443  0.00  0.00      SA    
ATOM   4188  HB2 LEU S 281      -7.167  -5.784 -23.990  0.00  0.00      SA    
ATOM   4189  CG  LEU S 281      -6.126  -5.703 -25.850  0.00  0.00      SA    
ATOM   4190  HG  LEU S 281      -5.296  -6.437 -25.768  0.00  0.00      SA    
ATOM   4191  CD1 LEU S 281      -6.386  -5.557 -27.374  0.00  0.00      SA    
ATOM   4192 HD11 LEU S 281      -5.370  -5.504 -27.821  0.00  0.00      SA    
ATOM   4193 HD12 LEU S 281      -6.984  -6.436 -27.699  0.00  0.00      SA    
ATOM   4194 HD13 LEU S 281      -6.915  -4.589 -27.501  0.00  0.00      SA    
ATOM   4195  CD2 LEU S 281      -5.594  -4.421 -25.285  0.00  0.00      SA    
ATOM   4196 HD21 LEU S 281      -4.642  -4.096 -25.757  0.00  0.00      SA    
ATOM   4197 HD22 LEU S 281      -6.232  -3.514 -25.347  0.00  0.00      SA    
ATOM   4198 HD23 LEU S 281      -5.321  -4.557 -24.217  0.00  0.00      SA    
ATOM   4199  C   LEU S 281      -6.410  -8.605 -25.260  0.00  0.00      SA    
ATOM   4200  O   LEU S 281      -6.055  -8.872 -26.347  0.00  0.00      SA    
ATOM   4201  N   THR S 282      -5.859  -9.105 -24.163  0.00  0.00      SA    
ATOM   4202  HN  THR S 282      -6.331  -8.999 -23.291  0.00  0.00      SA    
ATOM   4203  CA  THR S 282      -4.539  -9.790 -24.225  0.00  0.00      SA    
ATOM   4204  HA  THR S 282      -4.251  -9.872 -25.263  0.00  0.00      SA    
ATOM   4205  CB  THR S 282      -3.429  -8.902 -23.455  0.00  0.00      SA    
ATOM   4206  HB  THR S 282      -2.421  -9.342 -23.616  0.00  0.00      SA    
ATOM   4207  OG1 THR S 282      -3.591  -8.782 -22.013  0.00  0.00      SA    
ATOM   4208  HG1 THR S 282      -4.407  -8.313 -21.826  0.00  0.00      SA    
ATOM   4209  CG2 THR S 282      -3.410  -7.487 -24.080  0.00  0.00      SA    
ATOM   4210 HG21 THR S 282      -3.148  -7.494 -25.160  0.00  0.00      SA    
ATOM   4211 HG22 THR S 282      -4.317  -6.890 -23.847  0.00  0.00      SA    
ATOM   4212 HG23 THR S 282      -2.532  -7.047 -23.561  0.00  0.00      SA    
ATOM   4213  C   THR S 282      -4.480 -11.119 -23.644  0.00  0.00      SA    
ATOM   4214  O   THR S 282      -3.384 -11.688 -23.669  0.00  0.00      SA    
ATOM   4215  N   VAL S 283      -5.571 -11.727 -23.166  0.00  0.00      SA    
ATOM   4216  HN  VAL S 283      -6.346 -11.158 -22.901  0.00  0.00      SA    
ATOM   4217  CA  VAL S 283      -5.543 -13.086 -22.764  0.00  0.00      SA    
ATOM   4218  HA  VAL S 283      -4.791 -13.224 -22.001  0.00  0.00      SA    
ATOM   4219  CB  VAL S 283      -6.929 -13.468 -22.156  0.00  0.00      SA    
ATOM   4220  HB  VAL S 283      -6.952 -12.857 -21.228  0.00  0.00      SA    
ATOM   4221  CG1 VAL S 283      -8.118 -13.026 -23.183  0.00  0.00      SA    
ATOM   4222 HG11 VAL S 283      -7.916 -13.624 -24.097  0.00  0.00      SA    
ATOM   4223 HG12 VAL S 283      -9.088 -13.131 -22.651  0.00  0.00      SA    
ATOM   4224 HG13 VAL S 283      -7.969 -11.938 -23.354  0.00  0.00      SA    
ATOM   4225  CG2 VAL S 283      -6.967 -15.031 -21.910  0.00  0.00      SA    
ATOM   4226 HG21 VAL S 283      -7.818 -15.128 -21.203  0.00  0.00      SA    
ATOM   4227 HG22 VAL S 283      -7.255 -15.541 -22.855  0.00  0.00      SA    
ATOM   4228 HG23 VAL S 283      -6.010 -15.385 -21.470  0.00  0.00      SA    
ATOM   4229  C   VAL S 283      -5.035 -14.133 -23.829  0.00  0.00      SA    
ATOM   4230  O   VAL S 283      -5.531 -14.039 -24.937  0.00  0.00      SA    
ATOM   4231  N   PRO S 284      -4.058 -14.999 -23.646  0.00  0.00      SA    
ATOM   4232  CD  PRO S 284      -3.112 -15.015 -22.614  0.00  0.00      SA    
ATOM   4233  HD1 PRO S 284      -3.484 -15.387 -21.635  0.00  0.00      SA    
ATOM   4234  HD2 PRO S 284      -2.666 -14.002 -22.517  0.00  0.00      SA    
ATOM   4235  CA  PRO S 284      -3.732 -15.927 -24.706  0.00  0.00      SA    
ATOM   4236  HA  PRO S 284      -4.114 -15.635 -25.673  0.00  0.00      SA    
ATOM   4237  CB  PRO S 284      -2.208 -15.963 -24.649  0.00  0.00      SA    
ATOM   4238  HB1 PRO S 284      -1.861 -14.986 -25.049  0.00  0.00      SA    
ATOM   4239  HB2 PRO S 284      -1.703 -16.694 -25.316  0.00  0.00      SA    
ATOM   4240  CG  PRO S 284      -1.990 -15.940 -23.131  0.00  0.00      SA    
ATOM   4241  HG1 PRO S 284      -1.010 -15.471 -22.897  0.00  0.00      SA    
ATOM   4242  HG2 PRO S 284      -2.077 -16.947 -22.670  0.00  0.00      SA    
ATOM   4243  C   PRO S 284      -4.410 -17.289 -24.586  0.00  0.00      SA    
ATOM   4244  O   PRO S 284      -4.898 -17.681 -23.554  0.00  0.00      SA    
ATOM   4245  N   PHE S 285      -4.437 -18.081 -25.609  0.00  0.00      SA    
ATOM   4246  HN  PHE S 285      -3.991 -17.739 -26.433  0.00  0.00      SA    
ATOM   4247  CA  PHE S 285      -4.875 -19.487 -25.672  0.00  0.00      SA    
ATOM   4248  HA  PHE S 285      -4.425 -19.700 -26.630  0.00  0.00      SA    
ATOM   4249  CB  PHE S 285      -4.162 -20.470 -24.597  0.00  0.00      SA    
ATOM   4250  HB1 PHE S 285      -4.507 -20.097 -23.609  0.00  0.00      SA    
ATOM   4251  HB2 PHE S 285      -4.480 -21.497 -24.877  0.00  0.00      SA    
ATOM   4252  CG  PHE S 285      -2.750 -20.283 -24.582  0.00  0.00      SA    
ATOM   4253  CD1 PHE S 285      -2.053 -20.444 -25.803  0.00  0.00      SA    
ATOM   4254  HD1 PHE S 285      -2.605 -20.775 -26.670  0.00  0.00      SA    
ATOM   4255  CE1 PHE S 285      -0.678 -20.145 -25.928  0.00  0.00      SA    
ATOM   4256  HE1 PHE S 285      -0.296 -20.146 -26.938  0.00  0.00      SA    
ATOM   4257  CZ  PHE S 285       0.118 -19.819 -24.824  0.00  0.00      SA    
ATOM   4258  HZ  PHE S 285       1.100 -19.404 -24.991  0.00  0.00      SA    
ATOM   4259  CD2 PHE S 285      -1.978 -19.967 -23.393  0.00  0.00      SA    
ATOM   4260  HD2 PHE S 285      -2.372 -19.829 -22.397  0.00  0.00      SA    
ATOM   4261  CE2 PHE S 285      -0.567 -19.781 -23.534  0.00  0.00      SA    
ATOM   4262  HE2 PHE S 285      -0.025 -19.634 -22.612  0.00  0.00      SA    
ATOM   4263  C   PHE S 285      -6.376 -19.800 -25.692  0.00  0.00      SA    
ATOM   4264  O   PHE S 285      -7.152 -19.348 -24.873  0.00  0.00      SA    
ATOM   4265  N   GLY S 286      -6.815 -20.577 -26.682  0.00  0.00      SA    
ATOM   4266  HN  GLY S 286      -6.172 -21.013 -27.307  0.00  0.00      SA    
ATOM   4267  CA  GLY S 286      -8.253 -20.949 -26.763  0.00  0.00      SA    
ATOM   4268  HA1 GLY S 286      -8.330 -21.527 -27.672  0.00  0.00      SA    
ATOM   4269  HA2 GLY S 286      -8.696 -19.988 -26.979  0.00  0.00      SA    
ATOM   4270  C   GLY S 286      -8.924 -21.685 -25.617  0.00  0.00      SA    
ATOM   4271  O   GLY S 286      -8.572 -22.884 -25.411  0.00  0.00      SA    
ATOM   4272  N   GLN S 287      -9.959 -21.067 -25.028  0.00  0.00      SA    
ATOM   4273  HN  GLN S 287     -10.182 -20.153 -25.359  0.00  0.00      SA    
ATOM   4274  CA  GLN S 287     -10.725 -21.796 -24.003  0.00  0.00      SA    
ATOM   4275  HA  GLN S 287     -11.370 -21.039 -23.582  0.00  0.00      SA    
ATOM   4276  CB  GLN S 287     -11.640 -22.939 -24.621  0.00  0.00      SA    
ATOM   4277  HB1 GLN S 287     -11.001 -23.711 -25.101  0.00  0.00      SA    
ATOM   4278  HB2 GLN S 287     -12.231 -23.378 -23.788  0.00  0.00      SA    
ATOM   4279  CG  GLN S 287     -12.637 -22.509 -25.717  0.00  0.00      SA    
ATOM   4280  HG1 GLN S 287     -12.046 -22.220 -26.613  0.00  0.00      SA    
ATOM   4281  HG2 GLN S 287     -13.324 -23.306 -26.073  0.00  0.00      SA    
ATOM   4282  CD  GLN S 287     -13.510 -21.263 -25.396  0.00  0.00      SA    
ATOM   4283  OE1 GLN S 287     -13.150 -20.103 -25.602  0.00  0.00      SA    
ATOM   4284  NE2 GLN S 287     -14.591 -21.509 -24.667  0.00  0.00      SA    
ATOM   4285 HE21 GLN S 287     -15.337 -20.844 -24.631  0.00  0.00      SA    
ATOM   4286 HE22 GLN S 287     -14.706 -22.402 -24.231  0.00  0.00      SA    
ATOM   4287  C   GLN S 287      -9.896 -22.320 -22.804  0.00  0.00      SA    
ATOM   4288  O   GLN S 287      -9.795 -23.521 -22.637  0.00  0.00      SA    
ATOM   4289  N   LYS S 288      -9.296 -21.427 -21.916  0.00  0.00      SA    
ATOM   4290  HN  LYS S 288      -9.399 -20.456 -22.116  0.00  0.00      SA    
ATOM   4291  CA  LYS S 288      -8.617 -21.785 -20.664  0.00  0.00      SA    
ATOM   4292  HA  LYS S 288      -8.751 -22.852 -20.559  0.00  0.00      SA    
ATOM   4293  CB  LYS S 288      -7.169 -21.315 -20.691  0.00  0.00      SA    
ATOM   4294  HB1 LYS S 288      -7.035 -20.214 -20.615  0.00  0.00      SA    
ATOM   4295  HB2 LYS S 288      -6.636 -21.536 -19.742  0.00  0.00      SA    
ATOM   4296  CG  LYS S 288      -6.382 -21.778 -21.861  0.00  0.00      SA    
ATOM   4297  HG1 LYS S 288      -6.716 -21.243 -22.777  0.00  0.00      SA    
ATOM   4298  HG2 LYS S 288      -5.306 -21.504 -21.814  0.00  0.00      SA    
ATOM   4299  CD  LYS S 288      -6.270 -23.321 -22.134  0.00  0.00      SA    
ATOM   4300  HD1 LYS S 288      -7.197 -23.666 -22.641  0.00  0.00      SA    
ATOM   4301  HD2 LYS S 288      -5.460 -23.359 -22.894  0.00  0.00      SA    
ATOM   4302  CE  LYS S 288      -5.960 -24.188 -20.934  0.00  0.00      SA    
ATOM   4303  HE1 LYS S 288      -5.047 -23.900 -20.371  0.00  0.00      SA    
ATOM   4304  HE2 LYS S 288      -6.839 -24.159 -20.255  0.00  0.00      SA    
ATOM   4305  NZ  LYS S 288      -5.632 -25.604 -21.350  0.00  0.00      SA    
ATOM   4306  HZ1 LYS S 288      -5.109 -26.092 -20.595  0.00  0.00      SA    
ATOM   4307  HZ2 LYS S 288      -6.394 -26.288 -21.532  0.00  0.00      SA    
ATOM   4308  HZ3 LYS S 288      -4.923 -25.563 -22.110  0.00  0.00      SA    
ATOM   4309  C   LYS S 288      -9.351 -21.098 -19.505  0.00  0.00      SA    
ATOM   4310  O   LYS S 288     -10.008 -20.109 -19.798  0.00  0.00      SA    
ATOM   4311  N   PRO S 289      -9.330 -21.539 -18.263  0.00  0.00      SA    
ATOM   4312  CD  PRO S 289      -8.574 -22.806 -17.915  0.00  0.00      SA    
ATOM   4313  HD1 PRO S 289      -7.492 -22.556 -17.955  0.00  0.00      SA    
ATOM   4314  HD2 PRO S 289      -8.894 -23.640 -18.576  0.00  0.00      SA    
ATOM   4315  CA  PRO S 289      -9.707 -20.751 -17.032  0.00  0.00      SA    
ATOM   4316  HA  PRO S 289     -10.785 -20.818 -17.027  0.00  0.00      SA    
ATOM   4317  CB  PRO S 289      -9.038 -21.630 -15.931  0.00  0.00      SA    
ATOM   4318  HB1 PRO S 289      -9.632 -21.620 -14.992  0.00  0.00      SA    
ATOM   4319  HB2 PRO S 289      -8.009 -21.255 -15.743  0.00  0.00      SA    
ATOM   4320  CG  PRO S 289      -8.921 -23.048 -16.442  0.00  0.00      SA    
ATOM   4321  HG1 PRO S 289      -9.864 -23.622 -16.324  0.00  0.00      SA    
ATOM   4322  HG2 PRO S 289      -8.078 -23.435 -15.831  0.00  0.00      SA    
ATOM   4323  C   PRO S 289      -9.243 -19.345 -17.058  0.00  0.00      SA    
ATOM   4324  O   PRO S 289      -8.234 -18.956 -17.640  0.00  0.00      SA    
ATOM   4325  N   ASN S 290      -9.860 -18.423 -16.363  0.00  0.00      SA    
ATOM   4326  HN  ASN S 290     -10.795 -18.640 -16.093  0.00  0.00      SA    
ATOM   4327  CA  ASN S 290      -9.489 -17.003 -16.209  0.00  0.00      SA    
ATOM   4328  HA  ASN S 290      -8.663 -16.830 -16.883  0.00  0.00      SA    
ATOM   4329  CB  ASN S 290     -10.693 -16.128 -16.728  0.00  0.00      SA    
ATOM   4330  HB1 ASN S 290     -11.623 -16.609 -16.358  0.00  0.00      SA    
ATOM   4331  HB2 ASN S 290     -10.641 -15.129 -16.244  0.00  0.00      SA    
ATOM   4332  CG  ASN S 290     -10.859 -16.138 -18.204  0.00  0.00      SA    
ATOM   4333  OD1 ASN S 290     -11.826 -16.670 -18.764  0.00  0.00      SA    
ATOM   4334  ND2 ASN S 290      -9.889 -15.544 -18.918  0.00  0.00      SA    
ATOM   4335 HD21 ASN S 290      -9.962 -15.455 -19.911  0.00  0.00      SA    
ATOM   4336 HD22 ASN S 290      -9.098 -15.104 -18.492  0.00  0.00      SA    
ATOM   4337  C   ASN S 290      -9.195 -16.729 -14.805  0.00  0.00      SA    
ATOM   4338  O   ASN S 290      -8.900 -15.602 -14.458  0.00  0.00      SA    
ATOM   4339  N   ILE S 291      -9.279 -17.684 -13.884  0.00  0.00      SA    
ATOM   4340  HN  ILE S 291      -9.486 -18.623 -14.151  0.00  0.00      SA    
ATOM   4341  CA  ILE S 291      -8.862 -17.693 -12.440  0.00  0.00      SA    
ATOM   4342  HA  ILE S 291      -9.161 -18.696 -12.175  0.00  0.00      SA    
ATOM   4343  CB  ILE S 291      -7.382 -17.662 -12.136  0.00  0.00      SA    
ATOM   4344  HB  ILE S 291      -7.031 -16.641 -12.397  0.00  0.00      SA    
ATOM   4345  CG2 ILE S 291      -7.130 -17.932 -10.579  0.00  0.00      SA    
ATOM   4346 HG21 ILE S 291      -6.025 -17.837 -10.521  0.00  0.00      SA    
ATOM   4347 HG22 ILE S 291      -7.503 -17.051 -10.015  0.00  0.00      SA    
ATOM   4348 HG23 ILE S 291      -7.362 -18.971 -10.260  0.00  0.00      SA    
ATOM   4349  CG1 ILE S 291      -6.490 -18.705 -12.923  0.00  0.00      SA    
ATOM   4350 HG11 ILE S 291      -6.485 -18.406 -13.994  0.00  0.00      SA    
ATOM   4351 HG12 ILE S 291      -5.519 -18.853 -12.404  0.00  0.00      SA    
ATOM   4352  CD  ILE S 291      -6.974 -20.124 -12.886  0.00  0.00      SA    
ATOM   4353  HD1 ILE S 291      -7.844 -20.340 -13.542  0.00  0.00      SA    
ATOM   4354  HD2 ILE S 291      -6.185 -20.818 -13.247  0.00  0.00      SA    
ATOM   4355  HD3 ILE S 291      -7.189 -20.486 -11.858  0.00  0.00      SA    
ATOM   4356  C   ILE S 291      -9.772 -16.826 -11.651  0.00  0.00      SA    
ATOM   4357  O   ILE S 291      -9.341 -15.818 -11.060  0.00  0.00      SA    
ATOM   4358  N   ASP S 292     -11.101 -17.159 -11.705  0.00  0.00      SA    
ATOM   4359  HN  ASP S 292     -11.423 -17.882 -12.312  0.00  0.00      SA    
ATOM   4360  CA  ASP S 292     -12.070 -16.286 -10.991  0.00  0.00      SA    
ATOM   4361  HA  ASP S 292     -11.535 -15.542 -10.420  0.00  0.00      SA    
ATOM   4362  CB  ASP S 292     -13.030 -15.698 -12.014  0.00  0.00      SA    
ATOM   4363  HB1 ASP S 292     -12.384 -15.255 -12.802  0.00  0.00      SA    
ATOM   4364  HB2 ASP S 292     -13.689 -16.504 -12.401  0.00  0.00      SA    
ATOM   4365  CG  ASP S 292     -14.022 -14.700 -11.498  0.00  0.00      SA    
ATOM   4366  OD1 ASP S 292     -14.057 -14.320 -10.285  0.00  0.00      SA    
ATOM   4367  OD2 ASP S 292     -14.874 -14.271 -12.331  0.00  0.00      SA    
ATOM   4368  C   ASP S 292     -12.843 -17.125  -9.984  0.00  0.00      SA    
ATOM   4369  O   ASP S 292     -13.196 -18.262 -10.295  0.00  0.00      SA    
ATOM   4370  N   VAL S 293     -13.139 -16.700  -8.811  0.00  0.00      SA    
ATOM   4371  HN  VAL S 293     -12.807 -15.767  -8.694  0.00  0.00      SA    
ATOM   4372  CA  VAL S 293     -13.795 -17.403  -7.759  0.00  0.00      SA    
ATOM   4373  HA  VAL S 293     -14.060 -18.420  -8.010  0.00  0.00      SA    
ATOM   4374  CB  VAL S 293     -12.910 -17.514  -6.610  0.00  0.00      SA    
ATOM   4375  HB  VAL S 293     -13.411 -18.105  -5.814  0.00  0.00      SA    
ATOM   4376  CG1 VAL S 293     -11.577 -18.301  -6.929  0.00  0.00      SA    
ATOM   4377 HG11 VAL S 293     -10.963 -17.809  -7.713  0.00  0.00      SA    
ATOM   4378 HG12 VAL S 293     -11.068 -18.418  -5.948  0.00  0.00      SA    
ATOM   4379 HG13 VAL S 293     -11.834 -19.324  -7.278  0.00  0.00      SA    
ATOM   4380  CG2 VAL S 293     -12.547 -16.103  -6.025  0.00  0.00      SA    
ATOM   4381 HG21 VAL S 293     -13.417 -15.491  -5.703  0.00  0.00      SA    
ATOM   4382 HG22 VAL S 293     -12.218 -16.130  -4.964  0.00  0.00      SA    
ATOM   4383 HG23 VAL S 293     -11.694 -15.671  -6.591  0.00  0.00      SA    
ATOM   4384  C   VAL S 293     -15.089 -16.625  -7.383  0.00  0.00      SA    
ATOM   4385  O   VAL S 293     -15.692 -16.961  -6.376  0.00  0.00      SA    
ATOM   4386  N   THR S 294     -15.419 -15.629  -8.080  0.00  0.00      SA    
ATOM   4387  HN  THR S 294     -14.865 -15.333  -8.855  0.00  0.00      SA    
ATOM   4388  CA  THR S 294     -16.582 -14.704  -7.735  0.00  0.00      SA    
ATOM   4389  HA  THR S 294     -16.515 -14.350  -6.718  0.00  0.00      SA    
ATOM   4390  CB  THR S 294     -16.737 -13.573  -8.700  0.00  0.00      SA    
ATOM   4391  HB  THR S 294     -17.022 -13.918  -9.717  0.00  0.00      SA    
ATOM   4392  OG1 THR S 294     -15.616 -12.723  -8.826  0.00  0.00      SA    
ATOM   4393  HG1 THR S 294     -15.084 -13.283  -9.395  0.00  0.00      SA    
ATOM   4394  CG2 THR S 294     -17.841 -12.642  -8.312  0.00  0.00      SA    
ATOM   4395 HG21 THR S 294     -17.723 -11.702  -8.892  0.00  0.00      SA    
ATOM   4396 HG22 THR S 294     -18.852 -13.093  -8.404  0.00  0.00      SA    
ATOM   4397 HG23 THR S 294     -17.835 -12.410  -7.226  0.00  0.00      SA    
ATOM   4398  C   THR S 294     -17.866 -15.417  -7.690  0.00  0.00      SA    
ATOM   4399  O   THR S 294     -18.690 -15.297  -6.713  0.00  0.00      SA    
ATOM   4400  N   ASP S 295     -18.237 -16.169  -8.714  0.00  0.00      SA    
ATOM   4401  HN  ASP S 295     -17.728 -16.129  -9.570  0.00  0.00      SA    
ATOM   4402  CA  ASP S 295     -19.480 -16.985  -8.640  0.00  0.00      SA    
ATOM   4403  HA  ASP S 295     -20.343 -16.390  -8.378  0.00  0.00      SA    
ATOM   4404  CB  ASP S 295     -19.634 -17.560 -10.066  0.00  0.00      SA    
ATOM   4405  HB1 ASP S 295     -18.786 -18.231 -10.320  0.00  0.00      SA    
ATOM   4406  HB2 ASP S 295     -20.558 -18.178 -10.059  0.00  0.00      SA    
ATOM   4407  CG  ASP S 295     -20.035 -16.608 -11.056  0.00  0.00      SA    
ATOM   4408  OD1 ASP S 295     -20.349 -15.442 -10.669  0.00  0.00      SA    
ATOM   4409  OD2 ASP S 295     -20.002 -16.936 -12.265  0.00  0.00      SA    
ATOM   4410  C   ASP S 295     -19.400 -18.041  -7.551  0.00  0.00      SA    
ATOM   4411  O   ASP S 295     -20.358 -18.297  -6.801  0.00  0.00      SA    
ATOM   4412  N   ALA S 296     -18.229 -18.676  -7.368  0.00  0.00      SA    
ATOM   4413  HN  ALA S 296     -17.435 -18.391  -7.900  0.00  0.00      SA    
ATOM   4414  CA  ALA S 296     -18.071 -19.697  -6.431  0.00  0.00      SA    
ATOM   4415  HA  ALA S 296     -18.822 -20.467  -6.528  0.00  0.00      SA    
ATOM   4416  CB  ALA S 296     -16.670 -20.294  -6.622  0.00  0.00      SA    
ATOM   4417  HB1 ALA S 296     -16.510 -20.885  -7.549  0.00  0.00      SA    
ATOM   4418  HB2 ALA S 296     -15.943 -19.457  -6.559  0.00  0.00      SA    
ATOM   4419  HB3 ALA S 296     -16.334 -21.034  -5.866  0.00  0.00      SA    
ATOM   4420  C   ALA S 296     -18.150 -19.272  -4.941  0.00  0.00      SA    
ATOM   4421  O   ALA S 296     -18.638 -20.048  -4.123  0.00  0.00      SA    
ATOM   4422  N   MET S 297     -17.808 -18.009  -4.581  0.00  0.00      SA    
ATOM   4423  HN  MET S 297     -17.260 -17.463  -5.210  0.00  0.00      SA    
ATOM   4424  CA  MET S 297     -18.053 -17.413  -3.183  0.00  0.00      SA    
ATOM   4425  HA  MET S 297     -17.550 -18.000  -2.429  0.00  0.00      SA    
ATOM   4426  CB  MET S 297     -17.249 -16.020  -3.147  0.00  0.00      SA    
ATOM   4427  HB1 MET S 297     -17.372 -15.566  -4.153  0.00  0.00      SA    
ATOM   4428  HB2 MET S 297     -17.814 -15.304  -2.513  0.00  0.00      SA    
ATOM   4429  CG  MET S 297     -15.760 -16.120  -2.743  0.00  0.00      SA    
ATOM   4430  HG1 MET S 297     -15.249 -16.826  -3.431  0.00  0.00      SA    
ATOM   4431  HG2 MET S 297     -15.284 -15.123  -2.861  0.00  0.00      SA    
ATOM   4432  SD  MET S 297     -15.531 -16.429  -0.921  0.00  0.00      SA    
ATOM   4433  CE  MET S 297     -13.818 -15.795  -0.684  0.00  0.00      SA    
ATOM   4434  HE1 MET S 297     -13.598 -14.737  -0.945  0.00  0.00      SA    
ATOM   4435  HE2 MET S 297     -13.390 -15.933   0.332  0.00  0.00      SA    
ATOM   4436  HE3 MET S 297     -13.186 -16.301  -1.445  0.00  0.00      SA    
ATOM   4437  C   MET S 297     -19.492 -17.383  -2.738  0.00  0.00      SA    
ATOM   4438  O   MET S 297     -19.879 -17.754  -1.605  0.00  0.00      SA    
ATOM   4439  N   VAL S 298     -20.379 -16.961  -3.580  0.00  0.00      SA    
ATOM   4440  HN  VAL S 298     -20.211 -16.699  -4.527  0.00  0.00      SA    
ATOM   4441  CA  VAL S 298     -21.789 -17.083  -3.343  0.00  0.00      SA    
ATOM   4442  HA  VAL S 298     -22.001 -16.529  -2.440  0.00  0.00      SA    
ATOM   4443  CB  VAL S 298     -22.610 -16.309  -4.377  0.00  0.00      SA    
ATOM   4444  HB  VAL S 298     -22.619 -16.932  -5.298  0.00  0.00      SA    
ATOM   4445  CG1 VAL S 298     -24.057 -16.291  -3.904  0.00  0.00      SA    
ATOM   4446 HG11 VAL S 298     -24.552 -17.277  -4.037  0.00  0.00      SA    
ATOM   4447 HG12 VAL S 298     -24.077 -15.995  -2.833  0.00  0.00      SA    
ATOM   4448 HG13 VAL S 298     -24.663 -15.541  -4.455  0.00  0.00      SA    
ATOM   4449  CG2 VAL S 298     -21.980 -14.905  -4.606  0.00  0.00      SA    
ATOM   4450 HG21 VAL S 298     -21.062 -14.956  -5.229  0.00  0.00      SA    
ATOM   4451 HG22 VAL S 298     -22.706 -14.326  -5.217  0.00  0.00      SA    
ATOM   4452 HG23 VAL S 298     -21.862 -14.443  -3.603  0.00  0.00      SA    
ATOM   4453  C   VAL S 298     -22.227 -18.566  -3.248  0.00  0.00      SA    
ATOM   4454  O   VAL S 298     -22.958 -18.880  -2.348  0.00  0.00      SA    
ATOM   4455  N   ASP S 299     -21.730 -19.421  -4.124  0.00  0.00      SA    
ATOM   4456  HN  ASP S 299     -21.110 -19.097  -4.834  0.00  0.00      SA    
ATOM   4457  CA  ASP S 299     -22.160 -20.775  -4.339  0.00  0.00      SA    
ATOM   4458  HA  ASP S 299     -23.237 -20.842  -4.298  0.00  0.00      SA    
ATOM   4459  CB  ASP S 299     -21.485 -21.247  -5.673  0.00  0.00      SA    
ATOM   4460  HB1 ASP S 299     -21.863 -20.480  -6.382  0.00  0.00      SA    
ATOM   4461  HB2 ASP S 299     -20.385 -21.367  -5.566  0.00  0.00      SA    
ATOM   4462  CG  ASP S 299     -22.057 -22.452  -6.226  0.00  0.00      SA    
ATOM   4463  OD1 ASP S 299     -21.386 -22.997  -7.108  0.00  0.00      SA    
ATOM   4464  OD2 ASP S 299     -23.212 -22.850  -6.015  0.00  0.00      SA    
ATOM   4465  C   ASP S 299     -21.785 -21.650  -3.132  0.00  0.00      SA    
ATOM   4466  O   ASP S 299     -22.646 -22.437  -2.616  0.00  0.00      SA    
ATOM   4467  N   GLN S 300     -20.646 -21.427  -2.576  0.00  0.00      SA    
ATOM   4468  HN  GLN S 300     -20.026 -20.776  -3.007  0.00  0.00      SA    
ATOM   4469  CA  GLN S 300     -20.173 -22.048  -1.297  0.00  0.00      SA    
ATOM   4470  HA  GLN S 300     -20.733 -22.956  -1.129  0.00  0.00      SA    
ATOM   4471  CB  GLN S 300     -18.708 -22.318  -1.487  0.00  0.00      SA    
ATOM   4472  HB1 GLN S 300     -18.224 -21.371  -1.805  0.00  0.00      SA    
ATOM   4473  HB2 GLN S 300     -18.236 -22.622  -0.528  0.00  0.00      SA    
ATOM   4474  CG  GLN S 300     -18.220 -23.353  -2.533  0.00  0.00      SA    
ATOM   4475  HG1 GLN S 300     -18.282 -22.965  -3.573  0.00  0.00      SA    
ATOM   4476  HG2 GLN S 300     -17.127 -23.521  -2.431  0.00  0.00      SA    
ATOM   4477  CD  GLN S 300     -18.981 -24.670  -2.447  0.00  0.00      SA    
ATOM   4478  OE1 GLN S 300     -19.374 -25.282  -1.444  0.00  0.00      SA    
ATOM   4479  NE2 GLN S 300     -19.277 -25.250  -3.665  0.00  0.00      SA    
ATOM   4480 HE21 GLN S 300     -19.675 -26.168  -3.659  0.00  0.00      SA    
ATOM   4481 HE22 GLN S 300     -19.196 -24.791  -4.549  0.00  0.00      SA    
ATOM   4482  C   GLN S 300     -20.462 -21.215  -0.091  0.00  0.00      SA    
ATOM   4483  O   GLN S 300     -19.793 -21.350   0.921  0.00  0.00      SA    
ATOM   4484  N   ALA S 301     -21.345 -20.188  -0.165  0.00  0.00      SA    
ATOM   4485  HN  ALA S 301     -21.670 -19.928  -1.071  0.00  0.00      SA    
ATOM   4486  CA  ALA S 301     -22.048 -19.547   0.883  0.00  0.00      SA    
ATOM   4487  HA  ALA S 301     -22.548 -18.712   0.416  0.00  0.00      SA    
ATOM   4488  CB  ALA S 301     -23.215 -20.479   1.401  0.00  0.00      SA    
ATOM   4489  HB1 ALA S 301     -22.855 -21.309   2.045  0.00  0.00      SA    
ATOM   4490  HB2 ALA S 301     -23.976 -19.848   1.909  0.00  0.00      SA    
ATOM   4491  HB3 ALA S 301     -23.734 -20.897   0.512  0.00  0.00      SA    
ATOM   4492  C   ALA S 301     -21.282 -19.051   2.091  0.00  0.00      SA    
ATOM   4493  O   ALA S 301     -21.548 -19.375   3.260  0.00  0.00      SA    
ATOM   4494  N   TRP S 302     -20.262 -18.302   1.734  0.00  0.00      SA    
ATOM   4495  HN  TRP S 302     -20.046 -18.142   0.774  0.00  0.00      SA    
ATOM   4496  CA  TRP S 302     -19.313 -17.604   2.628  0.00  0.00      SA    
ATOM   4497  HA  TRP S 302     -19.067 -18.438   3.269  0.00  0.00      SA    
ATOM   4498  CB  TRP S 302     -18.115 -17.153   1.824  0.00  0.00      SA    
ATOM   4499  HB1 TRP S 302     -18.381 -16.597   0.900  0.00  0.00      SA    
ATOM   4500  HB2 TRP S 302     -17.514 -16.467   2.460  0.00  0.00      SA    
ATOM   4501  CG  TRP S 302     -17.163 -18.163   1.397  0.00  0.00      SA    
ATOM   4502  CD1 TRP S 302     -17.296 -19.195   0.534  0.00  0.00      SA    
ATOM   4503  HD1 TRP S 302     -18.248 -19.320   0.039  0.00  0.00      SA    
ATOM   4504  NE1 TRP S 302     -16.161 -19.937   0.425  0.00  0.00      SA    
ATOM   4505  HE1 TRP S 302     -15.969 -20.840   0.109  0.00  0.00      SA    
ATOM   4506  CE2 TRP S 302     -15.195 -19.341   1.126  0.00  0.00      SA    
ATOM   4507  CD2 TRP S 302     -15.810 -18.233   1.835  0.00  0.00      SA    
ATOM   4508  CE3 TRP S 302     -14.950 -17.490   2.697  0.00  0.00      SA    
ATOM   4509  HE3 TRP S 302     -15.218 -16.700   3.382  0.00  0.00      SA    
ATOM   4510  CZ3 TRP S 302     -13.594 -17.817   2.765  0.00  0.00      SA    
ATOM   4511  HZ3 TRP S 302     -12.913 -17.106   3.208  0.00  0.00      SA    
ATOM   4512  CZ2 TRP S 302     -13.837 -19.589   1.245  0.00  0.00      SA    
ATOM   4513  HZ2 TRP S 302     -13.522 -20.476   0.715  0.00  0.00      SA    
ATOM   4514  CH2 TRP S 302     -13.011 -18.854   2.045  0.00  0.00      SA    
ATOM   4515  HH2 TRP S 302     -11.985 -19.162   2.185  0.00  0.00      SA    
ATOM   4516  C   TRP S 302     -19.829 -16.485   3.556  0.00  0.00      SA    
ATOM   4517  O   TRP S 302     -20.690 -15.670   3.255  0.00  0.00      SA    
ATOM   4518  N   ASP S 303     -19.280 -16.390   4.717  0.00  0.00      SA    
ATOM   4519  HN  ASP S 303     -18.733 -17.105   5.147  0.00  0.00      SA    
ATOM   4520  CA  ASP S 303     -19.583 -15.413   5.697  0.00  0.00      SA    
ATOM   4521  HA  ASP S 303     -19.824 -14.475   5.218  0.00  0.00      SA    
ATOM   4522  CB  ASP S 303     -20.715 -15.842   6.753  0.00  0.00      SA    
ATOM   4523  HB1 ASP S 303     -21.007 -15.045   7.470  0.00  0.00      SA    
ATOM   4524  HB2 ASP S 303     -21.556 -16.201   6.122  0.00  0.00      SA    
ATOM   4525  CG  ASP S 303     -20.413 -17.066   7.640  0.00  0.00      SA    
ATOM   4526  OD1 ASP S 303     -19.274 -17.614   7.657  0.00  0.00      SA    
ATOM   4527  OD2 ASP S 303     -21.380 -17.452   8.388  0.00  0.00      SA    
ATOM   4528  C   ASP S 303     -18.259 -15.203   6.496  0.00  0.00      SA    
ATOM   4529  O   ASP S 303     -17.243 -15.915   6.250  0.00  0.00      SA    
ATOM   4530  N   ALA S 304     -18.321 -14.051   7.262  0.00  0.00      SA    
ATOM   4531  HN  ALA S 304     -19.106 -13.446   7.156  0.00  0.00      SA    
ATOM   4532  CA  ALA S 304     -17.369 -13.683   8.424  0.00  0.00      SA    
ATOM   4533  HA  ALA S 304     -16.614 -13.087   7.932  0.00  0.00      SA    
ATOM   4534  CB  ALA S 304     -18.226 -12.692   9.407  0.00  0.00      SA    
ATOM   4535  HB1 ALA S 304     -18.427 -11.720   8.907  0.00  0.00      SA    
ATOM   4536  HB2 ALA S 304     -19.193 -13.201   9.609  0.00  0.00      SA    
ATOM   4537  HB3 ALA S 304     -17.638 -12.447  10.317  0.00  0.00      SA    
ATOM   4538  C   ALA S 304     -16.694 -14.870   9.237  0.00  0.00      SA    
ATOM   4539  O   ALA S 304     -15.445 -14.991   9.179  0.00  0.00      SA    
ATOM   4540  N   GLN S 305     -17.525 -15.789   9.791  0.00  0.00      SA    
ATOM   4541  HN  GLN S 305     -18.476 -15.490   9.769  0.00  0.00      SA    
ATOM   4542  CA  GLN S 305     -17.235 -17.009  10.447  0.00  0.00      SA    
ATOM   4543  HA  GLN S 305     -16.578 -16.749  11.264  0.00  0.00      SA    
ATOM   4544  CB  GLN S 305     -18.434 -17.786  11.013  0.00  0.00      SA    
ATOM   4545  HB1 GLN S 305     -19.219 -17.045  11.277  0.00  0.00      SA    
ATOM   4546  HB2 GLN S 305     -18.905 -18.521  10.326  0.00  0.00      SA    
ATOM   4547  CG  GLN S 305     -18.242 -18.632  12.306  0.00  0.00      SA    
ATOM   4548  HG1 GLN S 305     -19.249 -18.676  12.773  0.00  0.00      SA    
ATOM   4549  HG2 GLN S 305     -17.847 -19.632  12.026  0.00  0.00      SA    
ATOM   4550  CD  GLN S 305     -17.376 -18.048  13.332  0.00  0.00      SA    
ATOM   4551  OE1 GLN S 305     -16.314 -18.663  13.614  0.00  0.00      SA    
ATOM   4552  NE2 GLN S 305     -17.651 -16.846  13.868  0.00  0.00      SA    
ATOM   4553 HE21 GLN S 305     -18.562 -16.441  13.787  0.00  0.00      SA    
ATOM   4554 HE22 GLN S 305     -16.913 -16.455  14.418  0.00  0.00      SA    
ATOM   4555  C   GLN S 305     -16.338 -17.991   9.713  0.00  0.00      SA    
ATOM   4556  O   GLN S 305     -15.431 -18.565  10.208  0.00  0.00      SA    
ATOM   4557  N   ARG S 306     -16.745 -18.360   8.417  0.00  0.00      SA    
ATOM   4558  HN  ARG S 306     -17.487 -17.792   8.070  0.00  0.00      SA    
ATOM   4559  CA  ARG S 306     -15.936 -19.158   7.489  0.00  0.00      SA    
ATOM   4560  HA  ARG S 306     -15.835 -20.098   8.011  0.00  0.00      SA    
ATOM   4561  CB  ARG S 306     -16.633 -19.452   6.156  0.00  0.00      SA    
ATOM   4562  HB1 ARG S 306     -17.545 -20.055   6.351  0.00  0.00      SA    
ATOM   4563  HB2 ARG S 306     -16.893 -18.428   5.811  0.00  0.00      SA    
ATOM   4564  CG  ARG S 306     -15.817 -20.210   5.097  0.00  0.00      SA    
ATOM   4565  HG1 ARG S 306     -16.430 -20.053   4.184  0.00  0.00      SA    
ATOM   4566  HG2 ARG S 306     -14.884 -19.650   4.868  0.00  0.00      SA    
ATOM   4567  CD  ARG S 306     -15.704 -21.696   5.437  0.00  0.00      SA    
ATOM   4568  HD1 ARG S 306     -15.321 -21.816   6.473  0.00  0.00      SA    
ATOM   4569  HD2 ARG S 306     -16.723 -22.140   5.433  0.00  0.00      SA    
ATOM   4570  NE  ARG S 306     -14.779 -22.274   4.519  0.00  0.00      SA    
ATOM   4571  HE  ARG S 306     -13.918 -22.666   4.842  0.00  0.00      SA    
ATOM   4572  CZ  ARG S 306     -15.070 -22.692   3.308  0.00  0.00      SA    
ATOM   4573  NH1 ARG S 306     -16.199 -22.624   2.613  0.00  0.00      SA    
ATOM   4574 HH11 ARG S 306     -16.225 -23.182   1.783  0.00  0.00      SA    
ATOM   4575 HH12 ARG S 306     -17.035 -22.255   3.021  0.00  0.00      SA    
ATOM   4576  NH2 ARG S 306     -14.152 -23.511   2.802  0.00  0.00      SA    
ATOM   4577 HH21 ARG S 306     -14.260 -23.837   1.863  0.00  0.00      SA    
ATOM   4578 HH22 ARG S 306     -13.352 -23.613   3.393  0.00  0.00      SA    
ATOM   4579  C   ARG S 306     -14.582 -18.500   7.254  0.00  0.00      SA    
ATOM   4580  O   ARG S 306     -13.631 -19.233   7.172  0.00  0.00      SA    
ATOM   4581  N   ILE S 307     -14.417 -17.186   6.930  0.00  0.00      SA    
ATOM   4582  HN  ILE S 307     -15.227 -16.611   6.840  0.00  0.00      SA    
ATOM   4583  CA  ILE S 307     -13.111 -16.519   6.681  0.00  0.00      SA    
ATOM   4584  HA  ILE S 307     -12.546 -16.957   5.872  0.00  0.00      SA    
ATOM   4585  CB  ILE S 307     -13.248 -15.047   6.410  0.00  0.00      SA    
ATOM   4586  HB  ILE S 307     -13.857 -14.696   7.270  0.00  0.00      SA    
ATOM   4587  CG2 ILE S 307     -11.884 -14.261   6.251  0.00  0.00      SA    
ATOM   4588 HG21 ILE S 307     -11.205 -14.727   5.505  0.00  0.00      SA    
ATOM   4589 HG22 ILE S 307     -11.993 -13.161   6.145  0.00  0.00      SA    
ATOM   4590 HG23 ILE S 307     -11.336 -14.417   7.205  0.00  0.00      SA    
ATOM   4591  CG1 ILE S 307     -14.266 -14.765   5.291  0.00  0.00      SA    
ATOM   4592 HG11 ILE S 307     -13.961 -15.165   4.300  0.00  0.00      SA    
ATOM   4593 HG12 ILE S 307     -15.228 -15.311   5.391  0.00  0.00      SA    
ATOM   4594  CD  ILE S 307     -14.541 -13.264   5.096  0.00  0.00      SA    
ATOM   4595  HD1 ILE S 307     -15.423 -13.155   4.430  0.00  0.00      SA    
ATOM   4596  HD2 ILE S 307     -14.715 -12.782   6.082  0.00  0.00      SA    
ATOM   4597  HD3 ILE S 307     -13.669 -12.700   4.702  0.00  0.00      SA    
ATOM   4598  C   ILE S 307     -12.099 -16.716   7.872  0.00  0.00      SA    
ATOM   4599  O   ILE S 307     -10.934 -17.006   7.631  0.00  0.00      SA    
ATOM   4600  N   PHE S 308     -12.618 -16.672   9.122  0.00  0.00      SA    
ATOM   4601  HN  PHE S 308     -13.537 -16.393   9.389  0.00  0.00      SA    
ATOM   4602  CA  PHE S 308     -11.746 -16.895  10.250  0.00  0.00      SA    
ATOM   4603  HA  PHE S 308     -10.840 -16.318  10.144  0.00  0.00      SA    
ATOM   4604  CB  PHE S 308     -12.458 -16.549  11.576  0.00  0.00      SA    
ATOM   4605  HB1 PHE S 308     -13.368 -17.186  11.563  0.00  0.00      SA    
ATOM   4606  HB2 PHE S 308     -11.923 -16.808  12.515  0.00  0.00      SA    
ATOM   4607  CG  PHE S 308     -12.963 -15.104  11.648  0.00  0.00      SA    
ATOM   4608  CD1 PHE S 308     -14.220 -14.870  12.303  0.00  0.00      SA    
ATOM   4609  HD1 PHE S 308     -14.828 -15.707  12.612  0.00  0.00      SA    
ATOM   4610  CE1 PHE S 308     -14.824 -13.574  12.226  0.00  0.00      SA    
ATOM   4611  HE1 PHE S 308     -15.863 -13.596  12.518  0.00  0.00      SA    
ATOM   4612  CZ  PHE S 308     -14.104 -12.479  11.790  0.00  0.00      SA    
ATOM   4613  HZ  PHE S 308     -14.602 -11.521  11.757  0.00  0.00      SA    
ATOM   4614  CD2 PHE S 308     -12.307 -13.970  11.076  0.00  0.00      SA    
ATOM   4615  HD2 PHE S 308     -11.405 -14.176  10.519  0.00  0.00      SA    
ATOM   4616  CE2 PHE S 308     -12.828 -12.630  11.144  0.00  0.00      SA    
ATOM   4617  HE2 PHE S 308     -12.302 -11.781  10.733  0.00  0.00      SA    
ATOM   4618  C   PHE S 308     -11.342 -18.373  10.325  0.00  0.00      SA    
ATOM   4619  O   PHE S 308     -10.225 -18.714  10.736  0.00  0.00      SA    
ATOM   4620  N   LYS S 309     -12.235 -19.260  10.011  0.00  0.00      SA    
ATOM   4621  HN  LYS S 309     -13.202 -19.015  10.003  0.00  0.00      SA    
ATOM   4622  CA  LYS S 309     -12.004 -20.729   9.926  0.00  0.00      SA    
ATOM   4623  HA  LYS S 309     -11.621 -21.129  10.853  0.00  0.00      SA    
ATOM   4624  CB  LYS S 309     -13.283 -21.546   9.791  0.00  0.00      SA    
ATOM   4625  HB1 LYS S 309     -13.877 -21.235   8.906  0.00  0.00      SA    
ATOM   4626  HB2 LYS S 309     -12.978 -22.597   9.598  0.00  0.00      SA    
ATOM   4627  CG  LYS S 309     -14.266 -21.465  10.996  0.00  0.00      SA    
ATOM   4628  HG1 LYS S 309     -14.537 -20.405  11.188  0.00  0.00      SA    
ATOM   4629  HG2 LYS S 309     -15.229 -21.928  10.694  0.00  0.00      SA    
ATOM   4630  CD  LYS S 309     -13.689 -22.148  12.241  0.00  0.00      SA    
ATOM   4631  HD1 LYS S 309     -13.849 -23.226  12.024  0.00  0.00      SA    
ATOM   4632  HD2 LYS S 309     -12.619 -21.910  12.423  0.00  0.00      SA    
ATOM   4633  CE  LYS S 309     -14.470 -21.680  13.419  0.00  0.00      SA    
ATOM   4634  HE1 LYS S 309     -15.575 -21.701  13.298  0.00  0.00      SA    
ATOM   4635  HE2 LYS S 309     -14.351 -22.326  14.315  0.00  0.00      SA    
ATOM   4636  NZ  LYS S 309     -14.181 -20.237  13.729  0.00  0.00      SA    
ATOM   4637  HZ1 LYS S 309     -13.255 -19.870  13.431  0.00  0.00      SA    
ATOM   4638  HZ2 LYS S 309     -14.873 -19.580  13.315  0.00  0.00      SA    
ATOM   4639  HZ3 LYS S 309     -14.076 -20.107  14.755  0.00  0.00      SA    
ATOM   4640  C   LYS S 309     -10.924 -21.105   8.971  0.00  0.00      SA    
ATOM   4641  O   LYS S 309      -9.954 -21.671   9.329  0.00  0.00      SA    
ATOM   4642  N   GLU S 310     -10.994 -20.547   7.757  0.00  0.00      SA    
ATOM   4643  HN  GLU S 310     -11.799 -19.989   7.570  0.00  0.00      SA    
ATOM   4644  CA  GLU S 310      -9.992 -20.714   6.778  0.00  0.00      SA    
ATOM   4645  HA  GLU S 310      -9.793 -21.773   6.704  0.00  0.00      SA    
ATOM   4646  CB  GLU S 310     -10.512 -20.053   5.434  0.00  0.00      SA    
ATOM   4647  HB1 GLU S 310     -11.010 -19.115   5.760  0.00  0.00      SA    
ATOM   4648  HB2 GLU S 310      -9.731 -19.771   4.696  0.00  0.00      SA    
ATOM   4649  CG  GLU S 310     -11.591 -20.906   4.647  0.00  0.00      SA    
ATOM   4650  HG1 GLU S 310     -12.508 -20.793   5.263  0.00  0.00      SA    
ATOM   4651  HG2 GLU S 310     -11.730 -20.718   3.560  0.00  0.00      SA    
ATOM   4652  CD  GLU S 310     -11.356 -22.392   4.744  0.00  0.00      SA    
ATOM   4653  OE1 GLU S 310     -10.202 -22.837   4.736  0.00  0.00      SA    
ATOM   4654  OE2 GLU S 310     -12.327 -23.195   4.964  0.00  0.00      SA    
ATOM   4655  C   GLU S 310      -8.613 -20.165   7.176  0.00  0.00      SA    
ATOM   4656  O   GLU S 310      -7.583 -20.759   6.919  0.00  0.00      SA    
ATOM   4657  N   ALA S 311      -8.547 -19.005   7.860  0.00  0.00      SA    
ATOM   4658  HN  ALA S 311      -9.350 -18.435   8.018  0.00  0.00      SA    
ATOM   4659  CA  ALA S 311      -7.349 -18.300   8.325  0.00  0.00      SA    
ATOM   4660  HA  ALA S 311      -6.636 -18.285   7.514  0.00  0.00      SA    
ATOM   4661  CB  ALA S 311      -7.637 -16.720   8.701  0.00  0.00      SA    
ATOM   4662  HB1 ALA S 311      -8.426 -16.782   9.481  0.00  0.00      SA    
ATOM   4663  HB2 ALA S 311      -6.710 -16.288   9.136  0.00  0.00      SA    
ATOM   4664  HB3 ALA S 311      -8.028 -16.172   7.818  0.00  0.00      SA    
ATOM   4665  C   ALA S 311      -6.700 -19.104   9.396  0.00  0.00      SA    
ATOM   4666  O   ALA S 311      -5.501 -19.373   9.233  0.00  0.00      SA    
ATOM   4667  N   GLU S 312      -7.482 -19.640  10.349  0.00  0.00      SA    
ATOM   4668  HN  GLU S 312      -8.474 -19.549  10.363  0.00  0.00      SA    
ATOM   4669  CA  GLU S 312      -6.961 -20.652  11.368  0.00  0.00      SA    
ATOM   4670  HA  GLU S 312      -6.343 -20.177  12.116  0.00  0.00      SA    
ATOM   4671  CB  GLU S 312      -8.239 -21.203  12.169  0.00  0.00      SA    
ATOM   4672  HB1 GLU S 312      -8.639 -20.351  12.757  0.00  0.00      SA    
ATOM   4673  HB2 GLU S 312      -9.046 -21.315  11.414  0.00  0.00      SA    
ATOM   4674  CG  GLU S 312      -7.999 -22.452  12.995  0.00  0.00      SA    
ATOM   4675  HG1 GLU S 312      -7.881 -23.371  12.381  0.00  0.00      SA    
ATOM   4676  HG2 GLU S 312      -7.075 -22.290  13.590  0.00  0.00      SA    
ATOM   4677  CD  GLU S 312      -9.131 -22.712  14.000  0.00  0.00      SA    
ATOM   4678  OE1 GLU S 312      -9.811 -21.882  14.560  0.00  0.00      SA    
ATOM   4679  OE2 GLU S 312      -9.348 -24.022  14.009  0.00  0.00      SA    
ATOM   4680  C   GLU S 312      -6.199 -21.715  10.761  0.00  0.00      SA    
ATOM   4681  O   GLU S 312      -4.978 -21.843  10.933  0.00  0.00      SA    
ATOM   4682  N   LYS S 313      -6.813 -22.474   9.869  0.00  0.00      SA    
ATOM   4683  HN  LYS S 313      -7.803 -22.389   9.940  0.00  0.00      SA    
ATOM   4684  CA  LYS S 313      -6.165 -23.566   9.118  0.00  0.00      SA    
ATOM   4685  HA  LYS S 313      -5.777 -24.258   9.851  0.00  0.00      SA    
ATOM   4686  CB  LYS S 313      -7.169 -24.227   8.163  0.00  0.00      SA    
ATOM   4687  HB1 LYS S 313      -7.711 -23.573   7.447  0.00  0.00      SA    
ATOM   4688  HB2 LYS S 313      -6.739 -25.092   7.615  0.00  0.00      SA    
ATOM   4689  CG  LYS S 313      -8.372 -25.008   8.974  0.00  0.00      SA    
ATOM   4690  HG1 LYS S 313      -9.068 -24.320   9.500  0.00  0.00      SA    
ATOM   4691  HG2 LYS S 313      -9.038 -25.332   8.146  0.00  0.00      SA    
ATOM   4692  CD  LYS S 313      -7.821 -26.059   9.864  0.00  0.00      SA    
ATOM   4693  HD1 LYS S 313      -7.137 -26.771   9.355  0.00  0.00      SA    
ATOM   4694  HD2 LYS S 313      -7.273 -25.589  10.708  0.00  0.00      SA    
ATOM   4695  CE  LYS S 313      -9.018 -26.812  10.529  0.00  0.00      SA    
ATOM   4696  HE1 LYS S 313      -9.570 -26.044  11.112  0.00  0.00      SA    
ATOM   4697  HE2 LYS S 313      -9.675 -27.331   9.799  0.00  0.00      SA    
ATOM   4698  NZ  LYS S 313      -8.508 -27.908  11.378  0.00  0.00      SA    
ATOM   4699  HZ1 LYS S 313      -8.099 -27.501  12.243  0.00  0.00      SA    
ATOM   4700  HZ2 LYS S 313      -9.304 -28.499  11.692  0.00  0.00      SA    
ATOM   4701  HZ3 LYS S 313      -7.784 -28.501  10.923  0.00  0.00      SA    
ATOM   4702  C   LYS S 313      -4.878 -23.134   8.376  0.00  0.00      SA    
ATOM   4703  O   LYS S 313      -3.904 -23.896   8.342  0.00  0.00      SA    
ATOM   4704  N   PHE S 314      -4.971 -21.991   7.662  0.00  0.00      SA    
ATOM   4705  HN  PHE S 314      -5.796 -21.430   7.691  0.00  0.00      SA    
ATOM   4706  CA  PHE S 314      -3.917 -21.463   6.731  0.00  0.00      SA    
ATOM   4707  HA  PHE S 314      -3.823 -22.147   5.900  0.00  0.00      SA    
ATOM   4708  CB  PHE S 314      -4.533 -20.120   6.080  0.00  0.00      SA    
ATOM   4709  HB1 PHE S 314      -5.327 -20.485   5.394  0.00  0.00      SA    
ATOM   4710  HB2 PHE S 314      -4.937 -19.432   6.853  0.00  0.00      SA    
ATOM   4711  CG  PHE S 314      -3.473 -19.344   5.227  0.00  0.00      SA    
ATOM   4712  CD1 PHE S 314      -3.443 -17.924   5.205  0.00  0.00      SA    
ATOM   4713  HD1 PHE S 314      -4.164 -17.440   5.847  0.00  0.00      SA    
ATOM   4714  CE1 PHE S 314      -2.520 -17.242   4.411  0.00  0.00      SA    
ATOM   4715  HE1 PHE S 314      -2.406 -16.172   4.314  0.00  0.00      SA    
ATOM   4716  CZ  PHE S 314      -1.787 -17.947   3.429  0.00  0.00      SA    
ATOM   4717  HZ  PHE S 314      -1.066 -17.537   2.737  0.00  0.00      SA    
ATOM   4718  CD2 PHE S 314      -2.782 -20.057   4.286  0.00  0.00      SA    
ATOM   4719  HD2 PHE S 314      -2.641 -21.127   4.337  0.00  0.00      SA    
ATOM   4720  CE2 PHE S 314      -1.946 -19.336   3.343  0.00  0.00      SA    
ATOM   4721  HE2 PHE S 314      -1.306 -19.993   2.773  0.00  0.00      SA    
ATOM   4722  C   PHE S 314      -2.661 -21.222   7.493  0.00  0.00      SA    
ATOM   4723  O   PHE S 314      -1.594 -21.826   7.156  0.00  0.00      SA    
ATOM   4724  N   PHE S 315      -2.738 -20.428   8.625  0.00  0.00      SA    
ATOM   4725  HN  PHE S 315      -3.600 -20.009   8.900  0.00  0.00      SA    
ATOM   4726  CA  PHE S 315      -1.622 -20.152   9.541  0.00  0.00      SA    
ATOM   4727  HA  PHE S 315      -0.766 -19.704   9.059  0.00  0.00      SA    
ATOM   4728  CB  PHE S 315      -2.098 -19.167  10.652  0.00  0.00      SA    
ATOM   4729  HB1 PHE S 315      -3.045 -19.532  11.105  0.00  0.00      SA    
ATOM   4730  HB2 PHE S 315      -1.567 -19.119  11.627  0.00  0.00      SA    
ATOM   4731  CG  PHE S 315      -2.405 -17.786  10.146  0.00  0.00      SA    
ATOM   4732  CD1 PHE S 315      -3.593 -17.064  10.413  0.00  0.00      SA    
ATOM   4733  HD1 PHE S 315      -4.315 -17.517  11.076  0.00  0.00      SA    
ATOM   4734  CE1 PHE S 315      -3.779 -15.795   9.961  0.00  0.00      SA    
ATOM   4735  HE1 PHE S 315      -4.634 -15.202  10.250  0.00  0.00      SA    
ATOM   4736  CZ  PHE S 315      -2.823 -15.198   9.088  0.00  0.00      SA    
ATOM   4737  HZ  PHE S 315      -2.770 -14.149   8.834  0.00  0.00      SA    
ATOM   4738  CD2 PHE S 315      -1.470 -17.201   9.330  0.00  0.00      SA    
ATOM   4739  HD2 PHE S 315      -0.586 -17.743   9.027  0.00  0.00      SA    
ATOM   4740  CE2 PHE S 315      -1.676 -15.987   8.827  0.00  0.00      SA    
ATOM   4741  HE2 PHE S 315      -1.032 -15.636   8.034  0.00  0.00      SA    
ATOM   4742  C   PHE S 315      -1.022 -21.335  10.194  0.00  0.00      SA    
ATOM   4743  O   PHE S 315       0.177 -21.452  10.404  0.00  0.00      SA    
ATOM   4744  N   VAL S 316      -1.852 -22.297  10.695  0.00  0.00      SA    
ATOM   4745  HN  VAL S 316      -2.836 -22.142  10.657  0.00  0.00      SA    
ATOM   4746  CA  VAL S 316      -1.414 -23.557  11.268  0.00  0.00      SA    
ATOM   4747  HA  VAL S 316      -0.728 -23.361  12.079  0.00  0.00      SA    
ATOM   4748  CB  VAL S 316      -2.628 -24.415  11.773  0.00  0.00      SA    
ATOM   4749  HB  VAL S 316      -3.439 -24.449  11.015  0.00  0.00      SA    
ATOM   4750  CG1 VAL S 316      -2.210 -25.864  12.204  0.00  0.00      SA    
ATOM   4751 HG11 VAL S 316      -3.131 -26.448  12.417  0.00  0.00      SA    
ATOM   4752 HG12 VAL S 316      -1.690 -26.357  11.354  0.00  0.00      SA    
ATOM   4753 HG13 VAL S 316      -1.529 -25.863  13.082  0.00  0.00      SA    
ATOM   4754  CG2 VAL S 316      -3.349 -23.658  12.991  0.00  0.00      SA    
ATOM   4755 HG21 VAL S 316      -4.222 -24.315  13.195  0.00  0.00      SA    
ATOM   4756 HG22 VAL S 316      -2.622 -23.596  13.829  0.00  0.00      SA    
ATOM   4757 HG23 VAL S 316      -3.547 -22.574  12.849  0.00  0.00      SA    
ATOM   4758  C   VAL S 316      -0.512 -24.290  10.197  0.00  0.00      SA    
ATOM   4759  O   VAL S 316       0.549 -24.867  10.491  0.00  0.00      SA    
ATOM   4760  N   SER S 317      -0.953 -24.358   8.956  0.00  0.00      SA    
ATOM   4761  HN  SER S 317      -1.907 -24.104   8.817  0.00  0.00      SA    
ATOM   4762  CA  SER S 317      -0.326 -25.142   7.862  0.00  0.00      SA    
ATOM   4763  HA  SER S 317      -0.126 -26.122   8.271  0.00  0.00      SA    
ATOM   4764  CB  SER S 317      -1.199 -25.169   6.550  0.00  0.00      SA    
ATOM   4765  HB1 SER S 317      -1.382 -24.149   6.148  0.00  0.00      SA    
ATOM   4766  HB2 SER S 317      -0.665 -25.823   5.828  0.00  0.00      SA    
ATOM   4767  OG  SER S 317      -2.475 -25.878   6.750  0.00  0.00      SA    
ATOM   4768  HG1 SER S 317      -3.025 -25.295   7.278  0.00  0.00      SA    
ATOM   4769  C   SER S 317       1.024 -24.617   7.512  0.00  0.00      SA    
ATOM   4770  O   SER S 317       1.989 -25.267   7.251  0.00  0.00      SA    
ATOM   4771  N   VAL S 318       1.127 -23.271   7.454  0.00  0.00      SA    
ATOM   4772  HN  VAL S 318       0.323 -22.748   7.727  0.00  0.00      SA    
ATOM   4773  CA  VAL S 318       2.428 -22.517   7.239  0.00  0.00      SA    
ATOM   4774  HA  VAL S 318       2.928 -23.094   6.475  0.00  0.00      SA    
ATOM   4775  CB  VAL S 318       2.306 -21.149   6.688  0.00  0.00      SA    
ATOM   4776  HB  VAL S 318       3.270 -20.634   6.488  0.00  0.00      SA    
ATOM   4777  CG1 VAL S 318       1.508 -21.172   5.386  0.00  0.00      SA    
ATOM   4778 HG11 VAL S 318       0.446 -21.392   5.624  0.00  0.00      SA    
ATOM   4779 HG12 VAL S 318       1.393 -20.232   4.804  0.00  0.00      SA    
ATOM   4780 HG13 VAL S 318       2.040 -21.840   4.675  0.00  0.00      SA    
ATOM   4781  CG2 VAL S 318       1.664 -20.151   7.727  0.00  0.00      SA    
ATOM   4782 HG21 VAL S 318       1.780 -19.079   7.460  0.00  0.00      SA    
ATOM   4783 HG22 VAL S 318       0.593 -20.375   7.915  0.00  0.00      SA    
ATOM   4784 HG23 VAL S 318       2.282 -20.104   8.650  0.00  0.00      SA    
ATOM   4785  C   VAL S 318       3.323 -22.637   8.455  0.00  0.00      SA    
ATOM   4786  O   VAL S 318       4.523 -22.607   8.374  0.00  0.00      SA    
ATOM   4787  N   GLY S 319       2.797 -22.733   9.647  0.00  0.00      SA    
ATOM   4788  HN  GLY S 319       1.808 -22.641   9.728  0.00  0.00      SA    
ATOM   4789  CA  GLY S 319       3.492 -23.182  10.901  0.00  0.00      SA    
ATOM   4790  HA1 GLY S 319       4.565 -23.181  10.778  0.00  0.00      SA    
ATOM   4791  HA2 GLY S 319       3.055 -24.125  11.195  0.00  0.00      SA    
ATOM   4792  C   GLY S 319       3.305 -22.201  12.060  0.00  0.00      SA    
ATOM   4793  O   GLY S 319       3.909 -22.356  13.104  0.00  0.00      SA    
ATOM   4794  N   LEU S 320       2.463 -21.221  11.858  0.00  0.00      SA    
ATOM   4795  HN  LEU S 320       1.880 -21.167  11.051  0.00  0.00      SA    
ATOM   4796  CA  LEU S 320       2.214 -20.192  12.859  0.00  0.00      SA    
ATOM   4797  HA  LEU S 320       3.121 -20.033  13.424  0.00  0.00      SA    
ATOM   4798  CB  LEU S 320       1.907 -18.879  12.152  0.00  0.00      SA    
ATOM   4799  HB1 LEU S 320       1.015 -19.137  11.542  0.00  0.00      SA    
ATOM   4800  HB2 LEU S 320       1.713 -18.071  12.890  0.00  0.00      SA    
ATOM   4801  CG  LEU S 320       3.048 -18.237  11.267  0.00  0.00      SA    
ATOM   4802  HG  LEU S 320       3.580 -18.985  10.640  0.00  0.00      SA    
ATOM   4803  CD1 LEU S 320       2.325 -17.323  10.292  0.00  0.00      SA    
ATOM   4804 HD11 LEU S 320       3.058 -16.901   9.572  0.00  0.00      SA    
ATOM   4805 HD12 LEU S 320       1.516 -17.777   9.680  0.00  0.00      SA    
ATOM   4806 HD13 LEU S 320       1.815 -16.484  10.812  0.00  0.00      SA    
ATOM   4807  CD2 LEU S 320       4.126 -17.486  12.140  0.00  0.00      SA    
ATOM   4808 HD21 LEU S 320       4.905 -16.986  11.525  0.00  0.00      SA    
ATOM   4809 HD22 LEU S 320       3.597 -16.690  12.707  0.00  0.00      SA    
ATOM   4810 HD23 LEU S 320       4.528 -18.054  13.006  0.00  0.00      SA    
ATOM   4811  C   LEU S 320       1.150 -20.677  13.912  0.00  0.00      SA    
ATOM   4812  O   LEU S 320       0.356 -21.544  13.572  0.00  0.00      SA    
ATOM   4813  N   PRO S 321       1.013 -20.163  15.181  0.00  0.00      SA    
ATOM   4814  CD  PRO S 321       1.939 -19.183  15.755  0.00  0.00      SA    
ATOM   4815  HD1 PRO S 321       2.458 -18.668  14.918  0.00  0.00      SA    
ATOM   4816  HD2 PRO S 321       2.634 -19.761  16.401  0.00  0.00      SA    
ATOM   4817  CA  PRO S 321      -0.129 -20.334  16.068  0.00  0.00      SA    
ATOM   4818  HA  PRO S 321      -0.081 -21.337  16.466  0.00  0.00      SA    
ATOM   4819  CB  PRO S 321       0.239 -19.457  17.372  0.00  0.00      SA    
ATOM   4820  HB1 PRO S 321       0.828 -20.125  18.035  0.00  0.00      SA    
ATOM   4821  HB2 PRO S 321      -0.638 -19.200  18.003  0.00  0.00      SA    
ATOM   4822  CG  PRO S 321       1.102 -18.338  16.741  0.00  0.00      SA    
ATOM   4823  HG1 PRO S 321       1.689 -17.775  17.497  0.00  0.00      SA    
ATOM   4824  HG2 PRO S 321       0.474 -17.681  16.102  0.00  0.00      SA    
ATOM   4825  C   PRO S 321      -1.478 -19.996  15.555  0.00  0.00      SA    
ATOM   4826  O   PRO S 321      -1.520 -19.120  14.650  0.00  0.00      SA    
ATOM   4827  N   ASN S 322      -2.585 -20.543  16.076  0.00  0.00      SA    
ATOM   4828  HN  ASN S 322      -2.382 -21.374  16.588  0.00  0.00      SA    
ATOM   4829  CA  ASN S 322      -3.858 -20.017  15.931  0.00  0.00      SA    
ATOM   4830  HA  ASN S 322      -4.035 -19.666  14.925  0.00  0.00      SA    
ATOM   4831  CB  ASN S 322      -4.906 -21.162  16.221  0.00  0.00      SA    
ATOM   4832  HB1 ASN S 322      -4.679 -22.086  15.648  0.00  0.00      SA    
ATOM   4833  HB2 ASN S 322      -4.974 -21.340  17.316  0.00  0.00      SA    
ATOM   4834  CG  ASN S 322      -6.265 -20.689  15.757  0.00  0.00      SA    
ATOM   4835  OD1 ASN S 322      -6.339 -19.716  15.023  0.00  0.00      SA    
ATOM   4836  ND2 ASN S 322      -7.334 -21.279  16.395  0.00  0.00      SA    
ATOM   4837 HD21 ASN S 322      -8.207 -21.111  15.936  0.00  0.00      SA    
ATOM   4838 HD22 ASN S 322      -7.125 -21.919  17.134  0.00  0.00      SA    
ATOM   4839  C   ASN S 322      -3.998 -18.759  16.866  0.00  0.00      SA    
ATOM   4840  O   ASN S 322      -3.401 -18.715  17.930  0.00  0.00      SA    
ATOM   4841  N   MET S 323      -4.727 -17.722  16.386  0.00  0.00      SA    
ATOM   4842  HN  MET S 323      -5.236 -17.722  15.529  0.00  0.00      SA    
ATOM   4843  CA  MET S 323      -4.977 -16.429  16.985  0.00  0.00      SA    
ATOM   4844  HA  MET S 323      -4.011 -16.055  17.293  0.00  0.00      SA    
ATOM   4845  CB  MET S 323      -5.842 -15.562  16.107  0.00  0.00      SA    
ATOM   4846  HB1 MET S 323      -6.925 -15.794  16.013  0.00  0.00      SA    
ATOM   4847  HB2 MET S 323      -5.881 -14.519  16.490  0.00  0.00      SA    
ATOM   4848  CG  MET S 323      -5.232 -15.369  14.670  0.00  0.00      SA    
ATOM   4849  HG1 MET S 323      -5.015 -16.321  14.140  0.00  0.00      SA    
ATOM   4850  HG2 MET S 323      -5.964 -14.819  14.042  0.00  0.00      SA    
ATOM   4851  SD  MET S 323      -3.672 -14.440  14.824  0.00  0.00      SA    
ATOM   4852  CE  MET S 323      -3.946 -13.389  13.437  0.00  0.00      SA    
ATOM   4853  HE1 MET S 323      -4.787 -12.690  13.633  0.00  0.00      SA    
ATOM   4854  HE2 MET S 323      -3.081 -12.704  13.308  0.00  0.00      SA    
ATOM   4855  HE3 MET S 323      -4.062 -13.998  12.515  0.00  0.00      SA    
ATOM   4856  C   MET S 323      -5.712 -16.607  18.276  0.00  0.00      SA    
ATOM   4857  O   MET S 323      -6.352 -17.594  18.600  0.00  0.00      SA    
ATOM   4858  N   THR S 324      -5.492 -15.577  19.080  0.00  0.00      SA    
ATOM   4859  HN  THR S 324      -4.859 -14.841  18.854  0.00  0.00      SA    
ATOM   4860  CA  THR S 324      -6.307 -15.494  20.301  0.00  0.00      SA    
ATOM   4861  HA  THR S 324      -5.889 -16.285  20.906  0.00  0.00      SA    
ATOM   4862  CB  THR S 324      -6.058 -14.226  21.157  0.00  0.00      SA    
ATOM   4863  HB  THR S 324      -6.642 -14.271  22.100  0.00  0.00      SA    
ATOM   4864  OG1 THR S 324      -6.412 -13.015  20.574  0.00  0.00      SA    
ATOM   4865  HG1 THR S 324      -6.130 -12.348  21.204  0.00  0.00      SA    
ATOM   4866  CG2 THR S 324      -4.524 -14.135  21.466  0.00  0.00      SA    
ATOM   4867 HG21 THR S 324      -3.888 -14.080  20.557  0.00  0.00      SA    
ATOM   4868 HG22 THR S 324      -4.404 -13.159  21.984  0.00  0.00      SA    
ATOM   4869 HG23 THR S 324      -4.176 -14.892  22.201  0.00  0.00      SA    
ATOM   4870  C   THR S 324      -7.772 -15.550  20.224  0.00  0.00      SA    
ATOM   4871  O   THR S 324      -8.370 -15.099  19.277  0.00  0.00      SA    
ATOM   4872  N   GLN S 325      -8.329 -16.262  21.157  0.00  0.00      SA    
ATOM   4873  HN  GLN S 325      -7.782 -16.618  21.911  0.00  0.00      SA    
ATOM   4874  CA  GLN S 325      -9.790 -16.342  21.239  0.00  0.00      SA    
ATOM   4875  HA  GLN S 325     -10.019 -16.852  20.315  0.00  0.00      SA    
ATOM   4876  CB  GLN S 325     -10.130 -17.307  22.387  0.00  0.00      SA    
ATOM   4877  HB1 GLN S 325      -9.962 -16.915  23.413  0.00  0.00      SA    
ATOM   4878  HB2 GLN S 325     -11.235 -17.407  22.450  0.00  0.00      SA    
ATOM   4879  CG  GLN S 325      -9.564 -18.766  22.374  0.00  0.00      SA    
ATOM   4880  HG1 GLN S 325      -9.791 -19.165  21.362  0.00  0.00      SA    
ATOM   4881  HG2 GLN S 325      -8.462 -18.697  22.250  0.00  0.00      SA    
ATOM   4882  CD  GLN S 325      -9.960 -19.603  23.621  0.00  0.00      SA    
ATOM   4883  OE1 GLN S 325      -9.111 -19.869  24.498  0.00  0.00      SA    
ATOM   4884  NE2 GLN S 325     -11.214 -20.095  23.743  0.00  0.00      SA    
ATOM   4885 HE21 GLN S 325     -11.444 -20.545  24.606  0.00  0.00      SA    
ATOM   4886 HE22 GLN S 325     -11.954 -19.639  23.248  0.00  0.00      SA    
ATOM   4887  C   GLN S 325     -10.480 -15.021  21.355  0.00  0.00      SA    
ATOM   4888  O   GLN S 325     -11.422 -14.797  20.615  0.00  0.00      SA    
ATOM   4889  N   GLY S 326      -9.986 -14.035  22.172  0.00  0.00      SA    
ATOM   4890  HN  GLY S 326      -9.249 -14.196  22.823  0.00  0.00      SA    
ATOM   4891  CA  GLY S 326     -10.435 -12.609  21.996  0.00  0.00      SA    
ATOM   4892  HA1 GLY S 326      -9.762 -11.921  22.487  0.00  0.00      SA    
ATOM   4893  HA2 GLY S 326     -11.497 -12.557  22.186  0.00  0.00      SA    
ATOM   4894  C   GLY S 326     -10.348 -12.095  20.549  0.00  0.00      SA    
ATOM   4895  O   GLY S 326     -11.247 -11.426  20.122  0.00  0.00      SA    
ATOM   4896  N   PHE S 327      -9.252 -12.338  19.687  0.00  0.00      SA    
ATOM   4897  HN  PHE S 327      -8.527 -12.863  20.125  0.00  0.00      SA    
ATOM   4898  CA  PHE S 327      -9.196 -11.953  18.301  0.00  0.00      SA    
ATOM   4899  HA  PHE S 327      -9.264 -10.876  18.254  0.00  0.00      SA    
ATOM   4900  CB  PHE S 327      -7.874 -12.350  17.624  0.00  0.00      SA    
ATOM   4901  HB1 PHE S 327      -7.125 -12.006  18.369  0.00  0.00      SA    
ATOM   4902  HB2 PHE S 327      -7.678 -13.440  17.527  0.00  0.00      SA    
ATOM   4903  CG  PHE S 327      -7.677 -11.792  16.167  0.00  0.00      SA    
ATOM   4904  CD1 PHE S 327      -7.979 -12.708  15.110  0.00  0.00      SA    
ATOM   4905  HD1 PHE S 327      -8.428 -13.650  15.387  0.00  0.00      SA    
ATOM   4906  CE1 PHE S 327      -7.793 -12.397  13.740  0.00  0.00      SA    
ATOM   4907  HE1 PHE S 327      -7.787 -13.194  13.012  0.00  0.00      SA    
ATOM   4908  CZ  PHE S 327      -7.345 -11.164  13.367  0.00  0.00      SA    
ATOM   4909  HZ  PHE S 327      -7.244 -10.901  12.324  0.00  0.00      SA    
ATOM   4910  CD2 PHE S 327      -7.255 -10.501  15.739  0.00  0.00      SA    
ATOM   4911  HD2 PHE S 327      -6.972  -9.716  16.424  0.00  0.00      SA    
ATOM   4912  CE2 PHE S 327      -7.153 -10.171  14.371  0.00  0.00      SA    
ATOM   4913  HE2 PHE S 327      -6.645  -9.267  14.071  0.00  0.00      SA    
ATOM   4914  C   PHE S 327     -10.401 -12.521  17.512  0.00  0.00      SA    
ATOM   4915  O   PHE S 327     -11.193 -11.715  16.922  0.00  0.00      SA    
ATOM   4916  N   TRP S 328     -10.434 -13.848  17.442  0.00  0.00      SA    
ATOM   4917  HN  TRP S 328      -9.780 -14.432  17.917  0.00  0.00      SA    
ATOM   4918  CA  TRP S 328     -11.367 -14.489  16.508  0.00  0.00      SA    
ATOM   4919  HA  TRP S 328     -11.255 -14.073  15.518  0.00  0.00      SA    
ATOM   4920  CB  TRP S 328     -11.238 -15.974  16.447  0.00  0.00      SA    
ATOM   4921  HB1 TRP S 328     -11.273 -16.351  17.492  0.00  0.00      SA    
ATOM   4922  HB2 TRP S 328     -12.104 -16.492  15.982  0.00  0.00      SA    
ATOM   4923  CG  TRP S 328     -10.001 -16.536  15.750  0.00  0.00      SA    
ATOM   4924  CD1 TRP S 328      -9.213 -17.519  16.339  0.00  0.00      SA    
ATOM   4925  HD1 TRP S 328      -9.245 -17.999  17.306  0.00  0.00      SA    
ATOM   4926  NE1 TRP S 328      -8.172 -17.815  15.471  0.00  0.00      SA    
ATOM   4927  HE1 TRP S 328      -7.562 -18.575  15.530  0.00  0.00      SA    
ATOM   4928  CE2 TRP S 328      -8.300 -17.082  14.314  0.00  0.00      SA    
ATOM   4929  CD2 TRP S 328      -9.474 -16.287  14.512  0.00  0.00      SA    
ATOM   4930  CE3 TRP S 328      -9.748 -15.278  13.509  0.00  0.00      SA    
ATOM   4931  HE3 TRP S 328     -10.491 -14.513  13.678  0.00  0.00      SA    
ATOM   4932  CZ3 TRP S 328      -8.893 -15.255  12.292  0.00  0.00      SA    
ATOM   4933  HZ3 TRP S 328      -9.029 -14.624  11.426  0.00  0.00      SA    
ATOM   4934  CZ2 TRP S 328      -7.539 -17.046  13.169  0.00  0.00      SA    
ATOM   4935  HZ2 TRP S 328      -6.724 -17.754  13.139  0.00  0.00      SA    
ATOM   4936  CH2 TRP S 328      -7.762 -16.016  12.230  0.00  0.00      SA    
ATOM   4937  HH2 TRP S 328      -7.135 -15.923  11.356  0.00  0.00      SA    
ATOM   4938  C   TRP S 328     -12.853 -14.128  16.826  0.00  0.00      SA    
ATOM   4939  O   TRP S 328     -13.715 -13.901  15.970  0.00  0.00      SA    
ATOM   4940  N   GLU S 329     -13.164 -14.245  18.116  0.00  0.00      SA    
ATOM   4941  HN  GLU S 329     -12.595 -14.464  18.905  0.00  0.00      SA    
ATOM   4942  CA  GLU S 329     -14.590 -14.095  18.553  0.00  0.00      SA    
ATOM   4943  HA  GLU S 329     -15.160 -14.670  17.839  0.00  0.00      SA    
ATOM   4944  CB  GLU S 329     -14.901 -14.590  20.028  0.00  0.00      SA    
ATOM   4945  HB1 GLU S 329     -14.304 -14.003  20.758  0.00  0.00      SA    
ATOM   4946  HB2 GLU S 329     -15.980 -14.579  20.292  0.00  0.00      SA    
ATOM   4947  CG  GLU S 329     -14.578 -16.192  20.132  0.00  0.00      SA    
ATOM   4948  HG1 GLU S 329     -15.165 -16.699  19.337  0.00  0.00      SA    
ATOM   4949  HG2 GLU S 329     -13.502 -16.174  19.855  0.00  0.00      SA    
ATOM   4950  CD  GLU S 329     -14.824 -16.700  21.512  0.00  0.00      SA    
ATOM   4951  OE1 GLU S 329     -14.904 -15.892  22.456  0.00  0.00      SA    
ATOM   4952  OE2 GLU S 329     -15.030 -17.902  21.691  0.00  0.00      SA    
ATOM   4953  C   GLU S 329     -15.048 -12.629  18.472  0.00  0.00      SA    
ATOM   4954  O   GLU S 329     -16.083 -12.286  17.890  0.00  0.00      SA    
ATOM   4955  N   ASN S 330     -14.244 -11.732  19.065  0.00  0.00      SA    
ATOM   4956  HN  ASN S 330     -13.348 -12.006  19.406  0.00  0.00      SA    
ATOM   4957  CA  ASN S 330     -14.675 -10.372  19.410  0.00  0.00      SA    
ATOM   4958  HA  ASN S 330     -15.755 -10.389  19.383  0.00  0.00      SA    
ATOM   4959  CB  ASN S 330     -14.120 -10.146  20.805  0.00  0.00      SA    
ATOM   4960  HB1 ASN S 330     -13.013 -10.189  20.884  0.00  0.00      SA    
ATOM   4961  HB2 ASN S 330     -14.516  -9.135  21.042  0.00  0.00      SA    
ATOM   4962  CG  ASN S 330     -14.728 -11.096  21.787  0.00  0.00      SA    
ATOM   4963  OD1 ASN S 330     -14.006 -11.739  22.539  0.00  0.00      SA    
ATOM   4964  ND2 ASN S 330     -16.078 -11.169  21.856  0.00  0.00      SA    
ATOM   4965 HD21 ASN S 330     -16.477 -11.893  22.419  0.00  0.00      SA    
ATOM   4966 HD22 ASN S 330     -16.664 -10.592  21.287  0.00  0.00      SA    
ATOM   4967  C   ASN S 330     -14.112  -9.429  18.414  0.00  0.00      SA    
ATOM   4968  O   ASN S 330     -14.169  -8.140  18.574  0.00  0.00      SA    
ATOM   4969  N   SER S 331     -13.775  -9.877  17.236  0.00  0.00      SA    
ATOM   4970  HN  SER S 331     -13.650 -10.861  17.135  0.00  0.00      SA    
ATOM   4971  CA  SER S 331     -13.644  -8.962  16.117  0.00  0.00      SA    
ATOM   4972  HA  SER S 331     -13.191  -8.029  16.420  0.00  0.00      SA    
ATOM   4973  CB  SER S 331     -12.571  -9.517  15.137  0.00  0.00      SA    
ATOM   4974  HB1 SER S 331     -12.722 -10.593  14.905  0.00  0.00      SA    
ATOM   4975  HB2 SER S 331     -12.491  -9.025  14.144  0.00  0.00      SA    
ATOM   4976  OG  SER S 331     -11.263  -9.371  15.765  0.00  0.00      SA    
ATOM   4977  HG1 SER S 331     -11.042 -10.109  16.338  0.00  0.00      SA    
ATOM   4978  C   SER S 331     -14.955  -8.761  15.359  0.00  0.00      SA    
ATOM   4979  O   SER S 331     -15.879  -9.493  15.660  0.00  0.00      SA    
ATOM   4980  N   MET S 332     -15.089  -7.697  14.530  0.00  0.00      SA    
ATOM   4981  HN  MET S 332     -14.374  -7.187  14.058  0.00  0.00      SA    
ATOM   4982  CA  MET S 332     -16.397  -7.135  14.213  0.00  0.00      SA    
ATOM   4983  HA  MET S 332     -17.142  -7.909  14.329  0.00  0.00      SA    
ATOM   4984  CB  MET S 332     -16.767  -5.997  15.134  0.00  0.00      SA    
ATOM   4985  HB1 MET S 332     -16.058  -5.142  15.111  0.00  0.00      SA    
ATOM   4986  HB2 MET S 332     -17.660  -5.468  14.737  0.00  0.00      SA    
ATOM   4987  CG  MET S 332     -17.169  -6.379  16.549  0.00  0.00      SA    
ATOM   4988  HG1 MET S 332     -18.013  -7.096  16.459  0.00  0.00      SA    
ATOM   4989  HG2 MET S 332     -16.381  -7.011  17.011  0.00  0.00      SA    
ATOM   4990  SD  MET S 332     -17.529  -5.110  17.851  0.00  0.00      SA    
ATOM   4991  CE  MET S 332     -17.224  -6.075  19.308  0.00  0.00      SA    
ATOM   4992  HE1 MET S 332     -17.953  -6.904  19.430  0.00  0.00      SA    
ATOM   4993  HE2 MET S 332     -16.193  -6.490  19.307  0.00  0.00      SA    
ATOM   4994  HE3 MET S 332     -17.417  -5.431  20.193  0.00  0.00      SA    
ATOM   4995  C   MET S 332     -16.467  -6.607  12.822  0.00  0.00      SA    
ATOM   4996  O   MET S 332     -15.485  -6.073  12.304  0.00  0.00      SA    
ATOM   4997  N   LEU S 333     -17.663  -6.746  12.141  0.00  0.00      SA    
ATOM   4998  HN  LEU S 333     -18.400  -7.186  12.647  0.00  0.00      SA    
ATOM   4999  CA  LEU S 333     -17.996  -6.185  10.873  0.00  0.00      SA    
ATOM   5000  HA  LEU S 333     -17.160  -6.459  10.247  0.00  0.00      SA    
ATOM   5001  CB  LEU S 333     -19.270  -6.726  10.233  0.00  0.00      SA    
ATOM   5002  HB1 LEU S 333     -19.983  -6.514  11.058  0.00  0.00      SA    
ATOM   5003  HB2 LEU S 333     -19.559  -6.166   9.318  0.00  0.00      SA    
ATOM   5004  CG  LEU S 333     -19.444  -8.242   9.888  0.00  0.00      SA    
ATOM   5005  HG  LEU S 333     -18.834  -8.764  10.656  0.00  0.00      SA    
ATOM   5006  CD1 LEU S 333     -20.905  -8.737  10.128  0.00  0.00      SA    
ATOM   5007 HD11 LEU S 333     -21.511  -7.980   9.586  0.00  0.00      SA    
ATOM   5008 HD12 LEU S 333     -20.985  -9.723   9.622  0.00  0.00      SA    
ATOM   5009 HD13 LEU S 333     -21.177  -8.747  11.205  0.00  0.00      SA    
ATOM   5010  CD2 LEU S 333     -18.897  -8.655   8.480  0.00  0.00      SA    
ATOM   5011 HD21 LEU S 333     -19.178  -9.713   8.295  0.00  0.00      SA    
ATOM   5012 HD22 LEU S 333     -19.386  -7.990   7.736  0.00  0.00      SA    
ATOM   5013 HD23 LEU S 333     -17.814  -8.424   8.382  0.00  0.00      SA    
ATOM   5014  C   LEU S 333     -18.001  -4.605  10.969  0.00  0.00      SA    
ATOM   5015  O   LEU S 333     -18.441  -4.121  11.988  0.00  0.00      SA    
ATOM   5016  N   THR S 334     -17.493  -3.810   9.944  0.00  0.00      SA    
ATOM   5017  HN  THR S 334     -17.101  -4.318   9.181  0.00  0.00      SA    
ATOM   5018  CA  THR S 334     -17.360  -2.376  10.038  0.00  0.00      SA    
ATOM   5019  HA  THR S 334     -17.038  -2.105  11.033  0.00  0.00      SA    
ATOM   5020  CB  THR S 334     -16.299  -1.875   8.938  0.00  0.00      SA    
ATOM   5021  HB  THR S 334     -16.779  -1.668   7.958  0.00  0.00      SA    
ATOM   5022  OG1 THR S 334     -15.153  -2.828   8.966  0.00  0.00      SA    
ATOM   5023  HG1 THR S 334     -15.483  -3.602   8.503  0.00  0.00      SA    
ATOM   5024  CG2 THR S 334     -15.602  -0.527   9.494  0.00  0.00      SA    
ATOM   5025 HG21 THR S 334     -14.704  -0.298   8.881  0.00  0.00      SA    
ATOM   5026 HG22 THR S 334     -16.184   0.403   9.322  0.00  0.00      SA    
ATOM   5027 HG23 THR S 334     -15.316  -0.581  10.567  0.00  0.00      SA    
ATOM   5028  C   THR S 334     -18.636  -1.738   9.710  0.00  0.00      SA    
ATOM   5029  O   THR S 334     -19.506  -2.228   9.026  0.00  0.00      SA    
ATOM   5030  N   ASP S 335     -18.824  -0.514  10.157  0.00  0.00      SA    
ATOM   5031  HN  ASP S 335     -18.155  -0.005  10.694  0.00  0.00      SA    
ATOM   5032  CA  ASP S 335     -19.910   0.391   9.720  0.00  0.00      SA    
ATOM   5033  HA  ASP S 335     -20.630  -0.231   9.210  0.00  0.00      SA    
ATOM   5034  CB  ASP S 335     -20.480   1.066  11.008  0.00  0.00      SA    
ATOM   5035  HB1 ASP S 335     -20.716   0.280  11.757  0.00  0.00      SA    
ATOM   5036  HB2 ASP S 335     -19.785   1.785  11.492  0.00  0.00      SA    
ATOM   5037  CG  ASP S 335     -21.746   1.755  10.727  0.00  0.00      SA    
ATOM   5038  OD1 ASP S 335     -22.311   2.417  11.634  0.00  0.00      SA    
ATOM   5039  OD2 ASP S 335     -22.371   1.492   9.679  0.00  0.00      SA    
ATOM   5040  C   ASP S 335     -19.254   1.382   8.752  0.00  0.00      SA    
ATOM   5041  O   ASP S 335     -18.515   2.218   9.162  0.00  0.00      SA    
ATOM   5042  N   PRO S 336     -19.464   1.396   7.439  0.00  0.00      SA    
ATOM   5043  CD  PRO S 336     -20.063   0.245   6.668  0.00  0.00      SA    
ATOM   5044  HD1 PRO S 336     -21.163   0.257   6.825  0.00  0.00      SA    
ATOM   5045  HD2 PRO S 336     -19.537  -0.655   7.053  0.00  0.00      SA    
ATOM   5046  CA  PRO S 336     -18.972   2.442   6.478  0.00  0.00      SA    
ATOM   5047  HA  PRO S 336     -17.900   2.405   6.601  0.00  0.00      SA    
ATOM   5048  CB  PRO S 336     -19.439   1.912   5.088  0.00  0.00      SA    
ATOM   5049  HB1 PRO S 336     -18.753   1.999   4.218  0.00  0.00      SA    
ATOM   5050  HB2 PRO S 336     -20.446   2.286   4.807  0.00  0.00      SA    
ATOM   5051  CG  PRO S 336     -19.550   0.430   5.317  0.00  0.00      SA    
ATOM   5052  HG1 PRO S 336     -18.556  -0.030   5.125  0.00  0.00      SA    
ATOM   5053  HG2 PRO S 336     -20.254   0.119   4.516  0.00  0.00      SA    
ATOM   5054  C   PRO S 336     -19.282   3.904   6.813  0.00  0.00      SA    
ATOM   5055  O   PRO S 336     -20.436   4.184   7.121  0.00  0.00      SA    
ATOM   5056  N   GLY S 337     -18.319   4.837   6.638  0.00  0.00      SA    
ATOM   5057  HN  GLY S 337     -17.348   4.680   6.473  0.00  0.00      SA    
ATOM   5058  CA  GLY S 337     -18.556   6.311   6.750  0.00  0.00      SA    
ATOM   5059  HA1 GLY S 337     -17.632   6.860   6.644  0.00  0.00      SA    
ATOM   5060  HA2 GLY S 337     -19.163   6.562   7.608  0.00  0.00      SA    
ATOM   5061  C   GLY S 337     -19.483   6.792   5.636  0.00  0.00      SA    
ATOM   5062  O   GLY S 337     -20.015   7.924   5.697  0.00  0.00      SA
[truncated: 574,809 more chars]
