# Supplementary material for: Identifying key determinants and dynamics of SARS-CoV-2/ACE2 tight interaction
Source: PLoS One. 2021 Sep 28;16(9):e0257905. doi: 10.1371/journal.pone.0257905 (PMC8478251; doi:10.1371/journal.pone.0257905)
Supplement: S2 File — (ZIP) [file pone.0257905.s007.zip]

Archive with 5 entries (4 files):
- ACE2_RBD1_SMD.dcd
- __MACOSX/
- __MACOSX/._ACE2_RBD1_SMD.dcd
- ACE2_RBD2_SMD.dcd
- __MACOSX/._ACE2_RBD2_SMD.dcd
